# Supplementary material for: Postnatal maternal care moderates the effects of prenatal bisphenol exposure on offspring neurodevelopmental, behavioral, and transcriptomic outcomes
Source: PLoS One. 2024 Jun 11;19(6):e0305256. doi: 10.1371/journal.pone.0305256 (PMC11166292; doi:10.1371/journal.pone.0305256)
Supplement: S1 Table — (XLSX) [file pone.0305256.s011.xlsx]

## Sheet: Laubyetal_Prenatal BP x Materna
geneID	baseMean	log2FoldChange	lfcSE	stat	pvalue	padj	sex	brainregion	comparison
Nrgn	1271.63	-0.23159	0.0511458	-4.52803	5.95e-06	0.0065648	male	medial prefrontal cortex	nest attendance
Tuba4a	1092.92	-0.318832	0.071157	-4.48068	7.44e-06	0.0065648	male	medial prefrontal cortex	nest attendance
Nefl	669.156	-0.282589	0.0641077	-4.40803	1.04e-05	0.0065648	male	medial prefrontal cortex	nest attendance
Rn5-8s	183.447	-0.549357	0.128059	-4.28988	1.79e-05	NA	male	medial prefrontal cortex	nest attendance
LOC120099694	184.044	-0.543782	0.126789	-4.28886	1.8e-05	NA	male	medial prefrontal cortex	nest attendance
LOC120101957	184.086	-0.543318	0.126782	-4.28543	1.82e-05	NA	male	medial prefrontal cortex	nest attendance
Atp6ap1	1141.05	-0.242866	0.0573651	-4.2337	2.3e-05	0.0108503	male	medial prefrontal cortex	nest attendance
Trnp	378.016	-0.329231	0.0803532	-4.0973	4.18e-05	NA	male	medial prefrontal cortex	nest attendance
Hspa8-ps12	159.906	-0.392319	0.0983836	-3.98765	6.67e-05	NA	male	medial prefrontal cortex	nest attendance
Trns1	1303.44	-0.272674	0.0687609	-3.96554	7.32e-05	0.0276514	male	medial prefrontal cortex	nest attendance
Prmt5	357.202	-0.306821	0.0795829	-3.85536	0.000115559	NA	male	medial prefrontal cortex	nest attendance
Slc17a7	750.627	-0.286946	0.0745193	-3.85062	0.000117818	0.0370735	male	medial prefrontal cortex	nest attendance
LOC120099857	253.565	-0.324018	0.0864348	-3.7487	0.000177754	NA	male	medial prefrontal cortex	nest attendance
Npnt	162.363	0.345233	0.0924105	3.73586	0.000187076	NA	male	medial prefrontal cortex	nest attendance
Mt3	834.909	-0.248497	0.0675398	-3.67927	0.000233904	0.0569789	male	medial prefrontal cortex	nest attendance
Rprml	452.059	-0.323667	0.0881645	-3.67118	0.000241436	0.0569789	male	medial prefrontal cortex	nest attendance
Usf2	325.394	-0.242573	0.067393	-3.59938	0.000318975	NA	male	medial prefrontal cortex	nest attendance
Syp	911.357	-0.181255	0.0507607	-3.57077	0.000355939	0.0743236	male	medial prefrontal cortex	nest attendance
Antkmt	141.767	-0.389936	0.110575	-3.52644	0.000421193	NA	male	medial prefrontal cortex	nest attendance
LOC102547595	411.07	-0.249582	0.0714893	-3.49118	0.00048089	0.0743236	male	medial prefrontal cortex	nest attendance
Inf2	204.253	-0.262198	0.0753939	-3.4777	0.000505731	NA	male	medial prefrontal cortex	nest attendance
Trne	815.123	-0.248217	0.071516	-3.47079	0.000518938	0.0743236	male	medial prefrontal cortex	nest attendance
Arf5	1446.46	-0.237306	0.0686244	-3.45805	0.000544105	0.0743236	male	medial prefrontal cortex	nest attendance
Arf3	776.424	-0.153682	0.0444478	-3.45759	0.000545035	0.0743236	male	medial prefrontal cortex	nest attendance
Gcc1	1462.52	-0.237371	0.0687117	-3.45459	0.000551128	0.0743236	male	medial prefrontal cortex	nest attendance
LOC120099294	13.8382	2.19951	0.638868	3.44282	0.00057569	NA	male	medial prefrontal cortex	nest attendance
Atp5po	541.347	-0.168349	0.0492248	-3.42001	0.000626192	0.0788167	male	medial prefrontal cortex	nest attendance
Pet100	304.105	-0.273585	0.0801167	-3.41483	0.000638213	NA	male	medial prefrontal cortex	nest attendance
Idh3g	217.128	-0.243948	0.072551	-3.36243	0.000772596	NA	male	medial prefrontal cortex	nest attendance
Oxr1	808.497	-0.150933	0.0449685	-3.35641	0.000789601	0.0931729	male	medial prefrontal cortex	nest attendance
LOC120102386	221.188	-0.29444	0.0880192	-3.34517	0.000822315	NA	male	medial prefrontal cortex	nest attendance
LOC120100327	3.54667	-2.7004	0.810267	-3.33272	0.000860001	NA	male	medial prefrontal cortex	nest attendance
Ctxn1	772.099	-0.156095	0.0470512	-3.31755	0.000908114	0.0984364	male	medial prefrontal cortex	nest attendance
Ppt2	468.856	-0.212591	0.0646574	-3.28796	0.00100917	0.0984364	male	medial prefrontal cortex	nest attendance
Camk2a	724.92	-0.176125	0.0539212	-3.26633	0.0010895	0.0984364	male	medial prefrontal cortex	nest attendance
Ube2s	151.948	-0.333659	0.102458	-3.25655	0.00112774	NA	male	medial prefrontal cortex	nest attendance
Vsnl1	1194.14	-0.192584	0.0593236	-3.24634	0.00116901	0.0984364	male	medial prefrontal cortex	nest attendance
Syn1	717.705	-0.139976	0.0432493	-3.2365	0.00121004	0.0984364	male	medial prefrontal cortex	nest attendance
Rn28s	1515.57	-0.178825	0.055568	-3.21813	0.00129031	0.0984364	male	medial prefrontal cortex	nest attendance
LOC120093067	1515.61	-0.17859	0.0555154	-3.21694	0.00129565	0.0984364	male	medial prefrontal cortex	nest attendance
Atp2a2	866.745	-0.126954	0.0394845	-3.2153	0.00130307	0.0984364	male	medial prefrontal cortex	nest attendance
St3gal5	540.983	-0.190585	0.0592758	-3.21522	0.00130345	0.0984364	male	medial prefrontal cortex	nest attendance
Dnah12	706.153	-0.160748	0.0506598	-3.17308	0.0015083	0.109526	male	medial prefrontal cortex	nest attendance
Wdr82-ps1	27.7193	0.793573	0.250488	3.16811	0.00153435	NA	male	medial prefrontal cortex	nest attendance
Psmd4	298.819	-0.255829	0.0807873	-3.16669	0.00154183	NA	male	medial prefrontal cortex	nest attendance
Prrt1	407.518	-0.221927	0.071135	-3.1198	0.00180973	0.117065	male	medial prefrontal cortex	nest attendance
ND6	4319.19	-0.142824	0.0458058	-3.11803	0.00182065	0.117065	male	medial prefrontal cortex	nest attendance
Pde2a	372.172	-0.195938	0.063198	-3.10038	0.0019327	NA	male	medial prefrontal cortex	nest attendance
Vamp2	2843.64	-0.149641	0.048266	-3.10033	0.00193303	0.117065	male	medial prefrontal cortex	nest attendance
Scg5	520.727	-0.176222	0.0569073	-3.09665	0.00195723	0.117065	male	medial prefrontal cortex	nest attendance
Ckmt1	567.717	-0.181431	0.0586549	-3.09319	0.00198017	0.117065	male	medial prefrontal cortex	nest attendance
Focad	896.871	-0.146299	0.0473064	-3.0926	0.00198414	0.117065	male	medial prefrontal cortex	nest attendance
Cend1	213.841	-0.260648	0.0846323	-3.07977	0.00207158	NA	male	medial prefrontal cortex	nest attendance
Chchd2	836.541	-0.166521	0.0541822	-3.07336	0.00211662	0.121096	male	medial prefrontal cortex	nest attendance
LOC100359922	326.798	-0.243003	0.0792269	-3.06718	0.00216092	NA	male	medial prefrontal cortex	nest attendance
Rasgrf1	166.135	-0.276161	0.090199	-3.06169	0.00220093	NA	male	medial prefrontal cortex	nest attendance
ND2	3960.34	-0.13104	0.0430321	-3.04516	0.00232556	0.129137	male	medial prefrontal cortex	nest attendance
Hsp90ab1-ps9	341.403	-0.30326	0.0997448	-3.04036	0.00236299	NA	male	medial prefrontal cortex	nest attendance
Eef1a2	163.471	-0.268618	0.0894157	-3.00415	0.00266324	NA	male	medial prefrontal cortex	nest attendance
Hsp90aa1-ps16	1609.65	-0.192776	0.0644523	-2.99098	0.00278084	0.150006	male	medial prefrontal cortex	nest attendance
Atp6v1h	571.742	-0.162551	0.0545556	-2.97955	0.00288673	0.151393	male	medial prefrontal cortex	nest attendance
Gpr162	513.274	-0.196256	0.0661951	-2.96481	0.00302871	0.154546	male	medial prefrontal cortex	nest attendance
Panx2	236.779	-0.252097	0.0850569	-2.96387	0.00303801	NA	male	medial prefrontal cortex	nest attendance
Dusp3	388.699	-0.225066	0.0760902	-2.95788	0.00309761	NA	male	medial prefrontal cortex	nest attendance
Epha3	359.505	0.257422	0.0871763	2.95289	0.00314818	NA	male	medial prefrontal cortex	nest attendance
LOC102552420	723.921	-0.211504	0.0716924	-2.95016	0.00317614	0.157804	male	medial prefrontal cortex	nest attendance
Septin4	189.101	-0.238544	0.0808611	-2.95005	0.00317722	NA	male	medial prefrontal cortex	nest attendance
LOC120096316	6.85316	1.42519	0.484843	2.93948	0.00328761	NA	male	medial prefrontal cortex	nest attendance
Dock2	59.1021	0.450022	0.153614	2.92956	0.00339439	NA	male	medial prefrontal cortex	nest attendance
Chchd10	136.159	-0.272089	0.092907	-2.92862	0.0034047	NA	male	medial prefrontal cortex	nest attendance
Lyz2	47.9225	-0.507849	0.174084	-2.91726	0.00353125	NA	male	medial prefrontal cortex	nest attendance
Tp63	21.2713	0.832285	0.285599	2.91417	0.00356631	NA	male	medial prefrontal cortex	nest attendance
Rpl13-ps3	653.112	-0.171751	0.0589958	-2.91124	0.00359992	0.174273	male	medial prefrontal cortex	nest attendance
LOC120093156	181.681	-0.290691	0.0998859	-2.91023	0.00361163	NA	male	medial prefrontal cortex	nest attendance
LOC120103033	23.4625	0.627717	0.215903	2.90741	0.00364438	NA	male	medial prefrontal cortex	nest attendance
Hsp90ab1	6106.01	-0.131664	0.0453795	-2.90139	0.00371508	0.175352	male	medial prefrontal cortex	nest attendance
Stx1b	286.401	-0.194824	0.0671562	-2.90106	0.00371901	NA	male	medial prefrontal cortex	nest attendance
Pld3	397.992	-0.183424	0.0633523	-2.8953	0.00378794	NA	male	medial prefrontal cortex	nest attendance
Gngt2	8.09207	1.04996	0.36275	2.89444	0.00379836	NA	male	medial prefrontal cortex	nest attendance
Pcyox1l	189.079	-0.267975	0.0929619	-2.88264	0.00394362	NA	male	medial prefrontal cortex	nest attendance
Lypla2	230.437	-0.256852	0.0892007	-2.87949	0.0039832	NA	male	medial prefrontal cortex	nest attendance
Ubc	1125.36	-0.125015	0.0434303	-2.87852	0.00399544	0.179635	male	medial prefrontal cortex	nest attendance
Uchl1	1270.01	-0.131535	0.0456963	-2.87847	0.00399612	0.179635	male	medial prefrontal cortex	nest attendance
Cx3cl1	388.728	-0.208794	0.0727257	-2.87097	0.00409212	NA	male	medial prefrontal cortex	nest attendance
Lnc012	1096.09	-0.130562	0.0456591	-2.85949	0.00424319	0.180906	male	medial prefrontal cortex	nest attendance
Nudt4	763.685	-0.140741	0.0493016	-2.85469	0.00430789	0.180906	male	medial prefrontal cortex	nest attendance
LOC102550225	600.849	-0.143802	0.0503791	-2.8544	0.00431186	0.180906	male	medial prefrontal cortex	nest attendance
Cplx1	353.739	-0.182646	0.0640663	-2.8509	0.00435958	NA	male	medial prefrontal cortex	nest attendance
Camta2	359.594	-0.209939	0.0739031	-2.84074	0.00450095	NA	male	medial prefrontal cortex	nest attendance
LOC120099811	352.564	-0.194171	0.0683671	-2.84013	0.00450956	NA	male	medial prefrontal cortex	nest attendance
Septin7-ps5	643.841	-0.143579	0.0508891	-2.82141	0.00478133	0.187415	male	medial prefrontal cortex	nest attendance
Ttc9b	607.511	-0.189252	0.0670794	-2.82132	0.0047827	0.187415	male	medial prefrontal cortex	nest attendance
Rad51d	23.5654	0.55685	0.197466	2.81999	0.00480259	NA	male	medial prefrontal cortex	nest attendance
Pgk1	299.61	-0.188223	0.0667532	-2.81969	0.00480705	NA	male	medial prefrontal cortex	nest attendance
Ism1	266.413	-0.203201	0.0720882	-2.81878	0.00482059	NA	male	medial prefrontal cortex	nest attendance
Trnh	372.654	-0.268657	0.0956124	-2.80985	0.00495641	NA	male	medial prefrontal cortex	nest attendance
LOC100360491	670.621	-0.167991	0.0598702	-2.80591	0.00501742	0.187415	male	medial prefrontal cortex	nest attendance
Catsperz	148.239	-0.254982	0.0909146	-2.80463	0.00503745	NA	male	medial prefrontal cortex	nest attendance
Fbxo2	52.1006	-0.413199	0.147476	-2.80181	0.00508169	NA	male	medial prefrontal cortex	nest attendance
C1ql3	293.247	-0.22421	0.0800331	-2.80147	0.00508701	NA	male	medial prefrontal cortex	nest attendance
Fbxo44	350.876	-0.194954	0.069716	-2.7964	0.00516757	NA	male	medial prefrontal cortex	nest attendance
Rab3a	1431.73	-0.15497	0.055423	-2.79612	0.00517199	0.187415	male	medial prefrontal cortex	nest attendance
LOC120097172	99.2197	-0.344566	0.123305	-2.79441	0.00519938	NA	male	medial prefrontal cortex	nest attendance
Asmtl	141.646	-0.252868	0.0907264	-2.78715	0.00531747	NA	male	medial prefrontal cortex	nest attendance
Sema6b	277.475	-0.21906	0.0786137	-2.78653	0.00532752	NA	male	medial prefrontal cortex	nest attendance
Ywhah	1390.73	-0.123339	0.0442652	-2.78637	0.00533013	0.187415	male	medial prefrontal cortex	nest attendance
Gpc1	228.948	-0.206899	0.0745734	-2.77444	0.00552969	NA	male	medial prefrontal cortex	nest attendance
Pdha1	481.406	-0.161547	0.058247	-2.77348	0.00554605	0.187415	male	medial prefrontal cortex	nest attendance
Colgalt2	488.201	-0.215739	0.0779295	-2.76839	0.00563341	0.187415	male	medial prefrontal cortex	nest attendance
Uqcrq	508.16	-0.154923	0.0559719	-2.76787	0.00564239	0.187415	male	medial prefrontal cortex	nest attendance
Tmem151b	274.409	-0.223725	0.0810007	-2.76201	0.00574462	NA	male	medial prefrontal cortex	nest attendance
Tubb4b	1866.72	-0.132264	0.0479003	-2.76122	0.00575853	0.187415	male	medial prefrontal cortex	nest attendance
Cimip2a	1867.3	-0.1318	0.0477602	-2.75962	0.00578678	0.187415	male	medial prefrontal cortex	nest attendance
Sh3bp5	177.976	0.208542	0.0756284	2.75746	0.00582527	NA	male	medial prefrontal cortex	nest attendance
Atp5f1b	1866.34	-0.114311	0.0414691	-2.75653	0.00584187	0.187415	male	medial prefrontal cortex	nest attendance
Rtn3	2192.64	-0.125797	0.0456368	-2.75649	0.00584255	0.187415	male	medial prefrontal cortex	nest attendance
Best1	1027.82	-0.174078	0.063235	-2.75287	0.00590759	0.187415	male	medial prefrontal cortex	nest attendance
Foxh1	968.318	-0.163308	0.0594523	-2.74687	0.00601661	0.187415	male	medial prefrontal cortex	nest attendance
Borcs6	91.0285	-0.301556	0.109799	-2.74643	0.00602481	NA	male	medial prefrontal cortex	nest attendance
Atp1a1	282.067	-0.232087	0.0845091	-2.74629	0.00602728	NA	male	medial prefrontal cortex	nest attendance
Hsp90aa1-ps15	837.268	-0.208586	0.0759808	-2.74524	0.00604659	0.187415	male	medial prefrontal cortex	nest attendance
Trnq	713.31	-0.293076	0.106776	-2.74477	0.00605527	0.187415	male	medial prefrontal cortex	nest attendance
LOC120093733	4.94032	1.45512	0.530696	2.74191	0.00610835	NA	male	medial prefrontal cortex	nest attendance
Pebp4	42.8663	0.545227	0.199209	2.73695	0.0062011	NA	male	medial prefrontal cortex	nest attendance
Trni	46.5557	-0.520388	0.190134	-2.73695	0.00620111	NA	male	medial prefrontal cortex	nest attendance
Hcfc1r1	525.378	-0.1469	0.0537607	-2.73249	0.00628582	0.189572	male	medial prefrontal cortex	nest attendance
Cir1	193.284	-0.21483	0.0786292	-2.73219	0.00629148	NA	male	medial prefrontal cortex	nest attendance
Kifc2	988.359	-0.157489	0.0576799	-2.7304	0.00632577	0.189572	male	medial prefrontal cortex	nest attendance
LOC120093944	219.165	-0.267215	0.0979288	-2.72866	0.00635913	NA	male	medial prefrontal cortex	nest attendance
LOC120100873	295.843	-0.220538	0.0808773	-2.72682	0.00639469	NA	male	medial prefrontal cortex	nest attendance
Kif21b	619.272	-0.145311	0.0533809	-2.72214	0.00648598	0.191337	male	medial prefrontal cortex	nest attendance
LOC108348366	42.8222	0.469002	0.172703	2.71566	0.00661432	NA	male	medial prefrontal cortex	nest attendance
Stat2	27.8092	0.522913	0.192824	2.71187	0.00669048	NA	male	medial prefrontal cortex	nest attendance
Samd9	78.6729	-0.332294	0.122942	-2.70285	0.00687485	NA	male	medial prefrontal cortex	nest attendance
Rxrb	97.992	-0.286049	0.105916	-2.70072	0.00691899	NA	male	medial prefrontal cortex	nest attendance
Grin1	584.449	-0.15804	0.0589704	-2.67999	0.00736247	0.20558	male	medial prefrontal cortex	nest attendance
Celf5	818.934	-0.174376	0.0650953	-2.67878	0.00738904	0.20558	male	medial prefrontal cortex	nest attendance
LOC100361259	626.594	-0.166123	0.062015	-2.67876	0.00738955	0.20558	male	medial prefrontal cortex	nest attendance
Actg1-ps4	570.135	-0.174164	0.0650331	-2.67809	0.00740438	0.20558	male	medial prefrontal cortex	nest attendance
Rin2	93.4628	0.269664	0.100787	2.67559	0.00745976	NA	male	medial prefrontal cortex	nest attendance
Ly6h	239.054	-0.219398	0.0821184	-2.67173	0.00754612	NA	male	medial prefrontal cortex	nest attendance
Spag16	507.158	-0.177746	0.0666183	-2.66813	0.00762747	0.208705	male	medial prefrontal cortex	nest attendance
Hspa8-ps31	324.338	-0.205004	0.0768711	-2.66685	0.00765654	NA	male	medial prefrontal cortex	nest attendance
Cc2d1a	258.753	-0.173213	0.0649548	-2.66667	0.00766069	NA	male	medial prefrontal cortex	nest attendance
Snord54	69.0518	0.446728	0.167562	2.66605	0.00767484	NA	male	medial prefrontal cortex	nest attendance
Cdh12	1031.22	-0.189548	0.0712648	-2.65977	0.00781949	0.210903	male	medial prefrontal cortex	nest attendance
Tubb4b-ps4	421.239	-0.219711	0.082811	-2.65316	0.00797413	0.212045	male	medial prefrontal cortex	nest attendance
Lsm7	222.678	-0.206426	0.077889	-2.65027	0.00804286	NA	male	medial prefrontal cortex	nest attendance
LOC120093125	74.9759	-0.30824	0.11634	-2.64948	0.00806168	NA	male	medial prefrontal cortex	nest attendance
LOC120095597	328.438	-0.198895	0.0750867	-2.64887	0.00807602	NA	male	medial prefrontal cortex	nest attendance
RGD1560186	126.131	-0.283791	0.107304	-2.64474	0.00817528	NA	male	medial prefrontal cortex	nest attendance
Lynx1	88.3981	-0.314874	0.119257	-2.6403	0.00828331	NA	male	medial prefrontal cortex	nest attendance
Ccdc187	6.05866	1.34772	0.510568	2.63966	0.00829896	NA	male	medial prefrontal cortex	nest attendance
Rps9-ps11	14.4612	-0.786468	0.298974	-2.63056	0.0085244	NA	male	medial prefrontal cortex	nest attendance
LOC108351588	318.652	0.377366	0.143551	2.62879	0.00856892	NA	male	medial prefrontal cortex	nest attendance
Snap25	1951.17	-0.127999	0.0487607	-2.62503	0.00866404	0.222107	male	medial prefrontal cortex	nest attendance
LOC103691053	85.2986	-0.603656	0.22998	-2.62482	0.0086696	NA	male	medial prefrontal cortex	nest attendance
Rab6b	1651.43	-0.0984493	0.0375329	-2.62301	0.0087156	0.222107	male	medial prefrontal cortex	nest attendance
Cltc	911.954	-0.111916	0.0427074	-2.62052	0.00877946	0.222107	male	medial prefrontal cortex	nest attendance
Atp2b2	1484.47	-0.123079	0.0470942	-2.61347	0.00896273	0.222107	male	medial prefrontal cortex	nest attendance
Ccdc69	4.13697	1.62646	0.622905	2.61109	0.00902547	NA	male	medial prefrontal cortex	nest attendance
Tmem88	163.332	-0.229216	0.0878624	-2.6088	0.00908591	NA	male	medial prefrontal cortex	nest attendance
Wbp2	355.153	-0.15244	0.0585032	-2.60567	0.0091694	NA	male	medial prefrontal cortex	nest attendance
RGD1560015	599.236	-0.176969	0.0679761	-2.6034	0.00923053	0.222107	male	medial prefrontal cortex	nest attendance
RT1-Ha	5.12897	1.26314	0.485346	2.60256	0.00925299	NA	male	medial prefrontal cortex	nest attendance
mt-Rnr1	12731.6	-0.132043	0.0507545	-2.60159	0.00927915	0.222107	male	medial prefrontal cortex	nest attendance
Cplx2	1144.04	-0.124198	0.0477694	-2.59996	0.00932355	0.222107	male	medial prefrontal cortex	nest attendance
Rpl13a	1962.46	-0.110065	0.0424109	-2.59521	0.00945337	0.222107	male	medial prefrontal cortex	nest attendance
Mcf2	21.5794	0.541854	0.208969	2.59299	0.00951453	NA	male	medial prefrontal cortex	nest attendance
Cacng2	386.775	-0.150937	0.0582109	-2.59294	0.00951592	NA	male	medial prefrontal cortex	nest attendance
ATP8	771.088	-0.190001	0.0733499	-2.59034	0.00958817	0.222107	male	medial prefrontal cortex	nest attendance
Rps10	494.135	-0.171785	0.0663269	-2.58998	0.00959825	0.222107	male	medial prefrontal cortex	nest attendance
Hpcal4	490.586	-0.135019	0.0521663	-2.58825	0.00964658	0.222107	male	medial prefrontal cortex	nest attendance
Map3k15	489.141	-0.147817	0.0573632	-2.57686	0.00997018	0.226791	male	medial prefrontal cortex	nest attendance
Gpi	307.359	-0.16703	0.0648994	-2.57368	0.0100623	NA	male	medial prefrontal cortex	nest attendance
Rnf43	41.5793	0.500835	0.194959	2.56892	0.0102015	NA	male	medial prefrontal cortex	nest attendance
Nudt9	132.655	-0.22704	0.0884584	-2.56663	0.0102692	NA	male	medial prefrontal cortex	nest attendance
Sfxn5	585.262	-0.131073	0.0511028	-2.56489	0.010321	0.230818	male	medial prefrontal cortex	nest attendance
Slc3a1	339.722	-0.156548	0.0610756	-2.56319	0.0103717	NA	male	medial prefrontal cortex	nest attendance
Sptbn2	1058.29	-0.126404	0.0493281	-2.56252	0.0103917	0.230818	male	medial prefrontal cortex	nest attendance
Scaf1	130.993	-0.265544	0.103888	-2.55606	0.0105864	NA	male	medial prefrontal cortex	nest attendance
Rpl36a-ps20	153.762	-0.263155	0.103068	-2.55321	0.0106735	NA	male	medial prefrontal cortex	nest attendance
Tmem54	162.256	-0.251919	0.0988038	-2.54969	0.010782	NA	male	medial prefrontal cortex	nest attendance
LOC120099721	6.12321	1.50873	0.592347	2.54703	0.0108644	NA	male	medial prefrontal cortex	nest attendance
LOC120093812	18.1181	-0.625506	0.245845	-2.54431	0.0109495	NA	male	medial prefrontal cortex	nest attendance
Camk4	1103.66	-0.130643	0.0514987	-2.53683	0.0111861	0.245161	male	medial prefrontal cortex	nest attendance
RGD1564698	28.4149	-0.512733	0.202293	-2.53461	0.0112572	NA	male	medial prefrontal cortex	nest attendance
Psma7	582.091	-0.139408	0.0550288	-2.53337	0.0112971	0.245161	male	medial prefrontal cortex	nest attendance
LOC120101256	7.51521	-1.39088	0.549252	-2.53232	0.0113312	NA	male	medial prefrontal cortex	nest attendance
Myrip	279.892	-0.177213	0.0700146	-2.53109	0.011371	NA	male	medial prefrontal cortex	nest attendance
Matk	246.944	-0.192658	0.076131	-2.53062	0.0113862	NA	male	medial prefrontal cortex	nest attendance
Taf10	126.882	-0.233116	0.0921887	-2.52868	0.0114493	NA	male	medial prefrontal cortex	nest attendance
Rap1gap2	612.607	-0.115855	0.0458207	-2.52845	0.0114569	0.245802	male	medial prefrontal cortex	nest attendance
Myo3a	19.3393	0.63824	0.252652	2.52616	0.0115317	NA	male	medial prefrontal cortex	nest attendance
Mex3a	181.763	0.210608	0.0835033	2.52216	0.0116638	NA	male	medial prefrontal cortex	nest attendance
Slc8a2	761.815	-0.136924	0.0542998	-2.52163	0.0116811	0.247797	male	medial prefrontal cortex	nest attendance
Pou6f1	220.713	0.251643	0.0999245	2.51833	0.0117913	NA	male	medial prefrontal cortex	nest attendance
LOC102553770	3.93802	1.56467	0.62241	2.51389	0.0119407	NA	male	medial prefrontal cortex	nest attendance
Crip1	174.084	0.189146	0.0752848	2.51241	0.011991	NA	male	medial prefrontal cortex	nest attendance
LOC108353331	8.26573	1.25636	0.500205	2.51169	0.0120156	NA	male	medial prefrontal cortex	nest attendance
Slc1a2	1328.96	-0.137526	0.0548703	-2.50638	0.0121976	0.255878	male	medial prefrontal cortex	nest attendance
LOC687780	949.574	-0.178864	0.0715534	-2.49972	0.0124291	0.257671	male	medial prefrontal cortex	nest attendance
RT1-N2	26.0436	-0.702434	0.281118	-2.49871	0.0124646	NA	male	medial prefrontal cortex	nest attendance
Mtfr1	17.5228	0.562528	0.225406	2.49561	0.0125739	NA	male	medial prefrontal cortex	nest attendance
Ndufb7	174.56	-0.224126	0.0899357	-2.49207	0.0127001	NA	male	medial prefrontal cortex	nest attendance
Septin5	924.632	-0.11765	0.0472917	-2.48776	0.012855	0.257671	male	medial prefrontal cortex	nest attendance
S100b	412.949	-0.294958	0.118649	-2.48597	0.01292	0.257671	male	medial prefrontal cortex	nest attendance
LOC102550944	30.819	0.425524	0.171262	2.48464	0.0129681	NA	male	medial prefrontal cortex	nest attendance
Echdc3	9.62445	0.781568	0.315018	2.48103	0.0131004	NA	male	medial prefrontal cortex	nest attendance
Papss2	448.054	-0.194599	0.0784383	-2.48091	0.0131047	0.257671	male	medial prefrontal cortex	nest attendance
Gabbr1	1502.4	-0.135385	0.0546327	-2.4781	0.0132083	0.257671	male	medial prefrontal cortex	nest attendance
Calm1	8769.75	-0.108922	0.043957	-2.47792	0.013215	0.257671	male	medial prefrontal cortex	nest attendance
Rps14	1003.64	-0.140798	0.0568354	-2.47729	0.0132384	0.257671	male	medial prefrontal cortex	nest attendance
Spin2l-ps9	8.79166	1.11761	0.451298	2.47643	0.0132704	NA	male	medial prefrontal cortex	nest attendance
Psmd3	208.142	-0.214895	0.0868498	-2.47433	0.0133486	NA	male	medial prefrontal cortex	nest attendance
Rbm18	123.754	-0.223752	0.0904322	-2.47425	0.0133514	NA	male	medial prefrontal cortex	nest attendance
LOC102554693	5.58395	1.257	0.508277	2.47305	0.0133964	NA	male	medial prefrontal cortex	nest attendance
Selenoh-ps1	84.8126	-0.312561	0.126439	-2.47203	0.0134348	NA	male	medial prefrontal cortex	nest attendance
Cbarp	441.442	-0.157631	0.0637965	-2.47084	0.0134796	0.259689	male	medial prefrontal cortex	nest attendance
Insyn2b	20.131	0.504366	0.204227	2.46963	0.0135253	NA	male	medial prefrontal cortex	nest attendance
Cd180	5.22716	1.0282	0.417171	2.46469	0.0137133	NA	male	medial prefrontal cortex	nest attendance
Ociad1	332.533	-0.174635	0.0709788	-2.46038	0.013879	NA	male	medial prefrontal cortex	nest attendance
LOC120096989	6.4901	-1.80754	0.734704	-2.46023	0.013885	NA	male	medial prefrontal cortex	nest attendance
Atp6v0b	577.105	-0.134188	0.0547818	-2.44951	0.0143051	0.261435	male	medial prefrontal cortex	nest attendance
Septin7-ps1	448.937	-0.162477	0.0664062	-2.44671	0.0144166	0.261435	male	medial prefrontal cortex	nest attendance
Eno1-ps6	138.965	-0.221534	0.0905988	-2.44522	0.0144762	NA	male	medial prefrontal cortex	nest attendance
Ndfip1	1987.45	-0.102512	0.0419371	-2.44442	0.0145084	0.261435	male	medial prefrontal cortex	nest attendance
Kctd16	945.329	-0.144635	0.0592228	-2.44222	0.0145972	0.261435	male	medial prefrontal cortex	nest attendance
LOC108351651	9.90141	1.22754	0.50268	2.442	0.0146063	NA	male	medial prefrontal cortex	nest attendance
LOC120101712	23.7502	-0.50947	0.20868	-2.44139	0.0146309	NA	male	medial prefrontal cortex	nest attendance
Atp9a	1364.99	-0.113256	0.0464613	-2.43765	0.0147831	0.261435	male	medial prefrontal cortex	nest attendance
Ldha	454.951	-0.135702	0.0556766	-2.43733	0.014796	0.261435	male	medial prefrontal cortex	nest attendance
Agap2	1330.28	-0.118422	0.0485944	-2.43694	0.0148121	0.261435	male	medial prefrontal cortex	nest attendance
Sema3a	130.757	0.218138	0.089607	2.43438	0.0149172	NA	male	medial prefrontal cortex	nest attendance
Prim1	124.02	0.241386	0.099162	2.43426	0.0149222	NA	male	medial prefrontal cortex	nest attendance
Brinp1	895.667	-0.146759	0.0602933	-2.43408	0.0149296	0.261435	male	medial prefrontal cortex	nest attendance
Arhgdig	1427.26	-0.150468	0.061949	-2.4289	0.0151445	0.261435	male	medial prefrontal cortex	nest attendance
Snrpn-ps2	28.3734	-0.466669	0.192167	-2.42845	0.0151634	NA	male	medial prefrontal cortex	nest attendance
Slc32a1	95.8887	-0.259095	0.10678	-2.42645	0.0152475	NA	male	medial prefrontal cortex	nest attendance
Cyfip2	958.019	-0.106675	0.0439865	-2.42518	0.0153009	0.261435	male	medial prefrontal cortex	nest attendance
Ppp3ca	2524.77	-0.096428	0.0398276	-2.42113	0.0154722	0.261435	male	medial prefrontal cortex	nest attendance
Glud1	744.648	-0.123361	0.0509663	-2.42045	0.0155013	0.261435	male	medial prefrontal cortex	nest attendance
Gabarapl1	737.49	-0.133465	0.0551655	-2.41936	0.0155479	0.261435	male	medial prefrontal cortex	nest attendance
Rpl29-ps9	633.016	-0.153394	0.0635084	-2.41533	0.0157208	0.261435	male	medial prefrontal cortex	nest attendance
LOC108349848	632.824	-0.152884	0.0633014	-2.41517	0.0157277	0.261435	male	medial prefrontal cortex	nest attendance
Mis18bp1	981.063	-0.169303	0.0701387	-2.41383	0.0157858	0.261435	male	medial prefrontal cortex	nest attendance
Ncdn	278.669	-0.162631	0.0674165	-2.41233	0.0158508	NA	male	medial prefrontal cortex	nest attendance
Gng13	100.516	-0.262943	0.109148	-2.40906	0.0159938	NA	male	medial prefrontal cortex	nest attendance
Ndufa5	574.865	-0.143361	0.0596157	-2.40476	0.016183	0.264761	male	medial prefrontal cortex	nest attendance
Stard7	391.008	-0.153391	0.0638344	-2.40296	0.0162629	NA	male	medial prefrontal cortex	nest attendance
Bsg	632.764	-0.164957	0.06865	-2.40287	0.0162671	0.264761	male	medial prefrontal cortex	nest attendance
Vom1r90	154.058	-0.229729	0.0956343	-2.40216	0.0162987	NA	male	medial prefrontal cortex	nest attendance
Spatc1	25.5441	0.455102	0.18957	2.4007	0.0163638	NA	male	medial prefrontal cortex	nest attendance
Dlgap3	256.825	-0.154635	0.0644413	-2.39963	0.0164115	NA	male	medial prefrontal cortex	nest attendance
LOC120101456	6.16381	1.12052	0.467028	2.39926	0.0164283	NA	male	medial prefrontal cortex	nest attendance
Cfap54	527.743	-0.173841	0.0724561	-2.39926	0.0164284	0.265101	male	medial prefrontal cortex	nest attendance
LOC102546831	19.5503	0.787531	0.328614	2.39652	0.0165515	NA	male	medial prefrontal cortex	nest attendance
Ndufs7	157.374	-0.190262	0.0794375	-2.39512	0.0166151	NA	male	medial prefrontal cortex	nest attendance
Itgbl1	80.078	0.254205	0.106167	2.39438	0.0166483	NA	male	medial prefrontal cortex	nest attendance
ND5	1592.68	-0.114199	0.0477192	-2.39314	0.0167049	0.267279	male	medial prefrontal cortex	nest attendance
Hpca	256.784	-0.191428	0.0800262	-2.39207	0.0167538	NA	male	medial prefrontal cortex	nest attendance
Tmem151a	216.063	-0.214517	0.0897624	-2.38983	0.016856	NA	male	medial prefrontal cortex	nest attendance
Rpl31-ps2	8.43102	1.11472	0.466476	2.38965	0.0168643	NA	male	medial prefrontal cortex	nest attendance
Polr2m-ps3	153.483	-0.228514	0.095638	-2.38937	0.0168774	NA	male	medial prefrontal cortex	nest attendance
LOC120099620	121.291	0.275361	0.115249	2.38928	0.0168816	NA	male	medial prefrontal cortex	nest attendance
Fabp7	629.392	0.157686	0.0660416	2.38768	0.0169553	0.269005	male	medial prefrontal cortex	nest attendance
Ppp1r9b	314.194	-0.174151	0.0729562	-2.38707	0.0169835	NA	male	medial prefrontal cortex	nest attendance
Tmem256	101.273	-0.261833	0.109831	-2.38396	0.0171273	NA	male	medial prefrontal cortex	nest attendance
Cpne6	129.211	-0.237608	0.099681	-2.38368	0.0171405	NA	male	medial prefrontal cortex	nest attendance
Rps15al2	263.4	-0.180883	0.0759079	-2.38293	0.0171753	NA	male	medial prefrontal cortex	nest attendance
LOC120098153	9.07369	0.880418	0.369692	2.38149	0.0172426	NA	male	medial prefrontal cortex	nest attendance
Hnrnph3	284.077	-0.15624	0.0656286	-2.38067	0.0172812	NA	male	medial prefrontal cortex	nest attendance
Anln	21.4715	0.549111	0.231188	2.37517	0.017541	NA	male	medial prefrontal cortex	nest attendance
Zbtb7a	291.229	-0.185775	0.0782183	-2.37509	0.0175449	NA	male	medial prefrontal cortex	nest attendance
Elmo2	160.225	-0.217037	0.0914149	-2.37419	0.0175874	NA	male	medial prefrontal cortex	nest attendance
LOC120095971	12.6418	-0.968466	0.40792	-2.37416	0.0175891	NA	male	medial prefrontal cortex	nest attendance
Selenok	411.005	-0.183586	0.0773587	-2.37318	0.0176358	0.27747	male	medial prefrontal cortex	nest attendance
Ube2m-ps1	6.28359	1.04604	0.441079	2.37154	0.0177141	NA	male	medial prefrontal cortex	nest attendance
Ndrg4	1192.76	-0.0953708	0.0403267	-2.36496	0.0180322	0.28099	male	medial prefrontal cortex	nest attendance
LOC103690083	116.779	0.330924	0.140046	2.36297	0.0181291	NA	male	medial prefrontal cortex	nest attendance
Mapk10	878.16	-0.117002	0.0495268	-2.3624	0.0181572	0.28099	male	medial prefrontal cortex	nest attendance
Extl1	92.8146	-0.282756	0.119817	-2.35989	0.0182801	NA	male	medial prefrontal cortex	nest attendance
Cdk14	788.377	-0.106051	0.0449917	-2.35713	0.0184168	0.282691	male	medial prefrontal cortex	nest attendance
Esrp1	16.7258	0.869014	0.369042	2.35479	0.0185333	NA	male	medial prefrontal cortex	nest attendance
LOC108351468	26.9626	-0.466217	0.198299	-2.35108	0.0187191	NA	male	medial prefrontal cortex	nest attendance
Lgals1	111.566	-0.29	0.123579	-2.34667	0.0189419	NA	male	medial prefrontal cortex	nest attendance
Bcl6	43.3349	-0.344197	0.146842	-2.344	0.0190784	NA	male	medial prefrontal cortex	nest attendance
Eaf2	8.10526	0.894262	0.381526	2.3439	0.019083	NA	male	medial prefrontal cortex	nest attendance
Iqcm	618.95	-0.140702	0.0600327	-2.34376	0.0190905	0.290668	male	medial prefrontal cortex	nest attendance
Ptpn22	314.729	-0.181754	0.0776344	-2.34115	0.0192246	NA	male	medial prefrontal cortex	nest attendance
Preb	115.364	-0.221765	0.0949135	-2.33649	0.0194656	NA	male	medial prefrontal cortex	nest attendance
Rnf152	156.973	0.231638	0.0991496	2.33625	0.0194782	NA	male	medial prefrontal cortex	nest attendance
LOC120098888	9.89853	0.828151	0.354481	2.33624	0.0194789	NA	male	medial prefrontal cortex	nest attendance
Shfl	265.95	-0.213984	0.0916269	-2.33538	0.0195233	NA	male	medial prefrontal cortex	nest attendance
Hrk	96.5507	-0.280826	0.120289	-2.33459	0.0195649	NA	male	medial prefrontal cortex	nest attendance
Synpr	392.451	-0.137085	0.0587621	-2.33289	0.0196541	NA	male	medial prefrontal cortex	nest attendance
LOC120103274	35.9487	0.410203	0.175842	2.3328	0.0196588	NA	male	medial prefrontal cortex	nest attendance
Epn1	303.358	-0.174871	0.0750178	-2.33107	0.0197498	NA	male	medial prefrontal cortex	nest attendance
Pgm2l1	2705.97	-0.0984893	0.042281	-2.3294	0.0198379	0.291291	male	medial prefrontal cortex	nest attendance
Snrpd3	167.378	-0.217516	0.0934028	-2.3288	0.0198697	NA	male	medial prefrontal cortex	nest attendance
LOC100910809	5.25653	1.53877	0.66127	2.32699	0.0199657	NA	male	medial prefrontal cortex	nest attendance
St8sia4	62.7985	0.288711	0.12425	2.32364	0.0201448	NA	male	medial prefrontal cortex	nest attendance
Bcat1	1263.52	-0.0926651	0.0398856	-2.32327	0.0201645	0.291291	male	medial prefrontal cortex	nest attendance
Ephb3	73.4427	-0.303951	0.13083	-2.32326	0.0201654	NA	male	medial prefrontal cortex	nest attendance
Pltp	253.134	-0.165616	0.0712926	-2.32305	0.0201767	NA	male	medial prefrontal cortex	nest attendance
Syne1	763.335	-0.108301	0.046629	-2.32262	0.0201997	0.291291	male	medial prefrontal cortex	nest attendance
Rabgap1	386.872	0.121986	0.0525234	2.32251	0.0202056	NA	male	medial prefrontal cortex	nest attendance
ND4	8146.63	-0.114961	0.0495243	-2.3213	0.0202709	0.291291	male	medial prefrontal cortex	nest attendance
Llgl1	64.6611	-0.354376	0.152714	-2.32053	0.0203124	NA	male	medial prefrontal cortex	nest attendance
Kcns1	13.473	-0.762698	0.328709	-2.32028	0.0203256	NA	male	medial prefrontal cortex	nest attendance
Ppargc1a	1346.32	-0.1013	0.0436672	-2.31982	0.0203504	0.291291	male	medial prefrontal cortex	nest attendance
Dele1	189.014	-0.197058	0.0849792	-2.3189	0.0204005	NA	male	medial prefrontal cortex	nest attendance
Atp6v1c1	299.137	-0.154707	0.0667167	-2.31887	0.0204021	NA	male	medial prefrontal cortex	nest attendance
Snora66	562.703	-0.133535	0.0576203	-2.3175	0.0204764	0.291291	male	medial prefrontal cortex	nest attendance
Nucb2	123.826	0.19721	0.085104	2.31729	0.0204882	NA	male	medial prefrontal cortex	nest attendance
Stk11	459.993	-0.144073	0.0621776	-2.31713	0.0204967	0.291291	male	medial prefrontal cortex	nest attendance
Hsp90aa1-ps14	1581.48	-0.195161	0.0842423	-2.31667	0.0205219	0.291291	male	medial prefrontal cortex	nest attendance
Polq	56.2093	-0.355435	0.153465	-2.31606	0.020555	NA	male	medial prefrontal cortex	nest attendance
Ect2	20.5691	0.527978	0.228295	2.31271	0.0207389	NA	male	medial prefrontal cortex	nest attendance
Prepl	429.527	-0.126015	0.0544935	-2.31249	0.0207509	0.291291	male	medial prefrontal cortex	nest attendance
Mustn1	47.1288	-0.394355	0.170552	-2.31222	0.0207656	NA	male	medial prefrontal cortex	nest attendance
Cox8a	1444.47	-0.104137	0.0450622	-2.31097	0.0208345	0.291291	male	medial prefrontal cortex	nest attendance
Cox6b1	1025.02	-0.101853	0.0440821	-2.31053	0.0208589	0.291291	male	medial prefrontal cortex	nest attendance
LOC102554677	260.257	-0.184945	0.080048	-2.31042	0.0208647	NA	male	medial prefrontal cortex	nest attendance
Lrp5	46.8269	0.364868	0.158057	2.30846	0.0209738	NA	male	medial prefrontal cortex	nest attendance
Flywch2	124.905	-0.25731	0.111465	-2.30843	0.0209752	NA	male	medial prefrontal cortex	nest attendance
Rpl13a-ps13	306.592	-0.228664	0.0990618	-2.3083	0.0209827	NA	male	medial prefrontal cortex	nest attendance
Stx1a	471.036	-0.1153	0.0499603	-2.30784	0.0210082	0.291291	male	medial prefrontal cortex	nest attendance
Zfp94l1	47.1674	-0.473484	0.205475	-2.30433	0.0212039	NA	male	medial prefrontal cortex	nest attendance
Snrnp70	1027.6	-0.107332	0.046581	-2.3042	0.0212116	0.291291	male	medial prefrontal cortex	nest attendance
Bex1	715.094	-0.110947	0.0481799	-2.30278	0.0212914	0.291291	male	medial prefrontal cortex	nest attendance
Angptl6	286.957	-0.194625	0.0845857	-2.30092	0.0213964	NA	male	medial prefrontal cortex	nest attendance
Spata6l	245.342	-0.153783	0.0668551	-2.30025	0.0214341	NA	male	medial prefrontal cortex	nest attendance
Btbd17	47.0158	-0.359492	0.156434	-2.29804	0.0215596	NA	male	medial prefrontal cortex	nest attendance
LOC100365839	286.275	-0.185171	0.0805813	-2.29794	0.0215651	NA	male	medial prefrontal cortex	nest attendance
LOC120096963	2.76725	1.63798	0.713411	2.29599	0.0216766	NA	male	medial prefrontal cortex	nest attendance
COX3	7866.03	-0.117416	0.0511446	-2.29576	0.0216898	0.294607	male	medial prefrontal cortex	nest attendance
Eomes	3.04297	1.7733	0.772729	2.29485	0.0217415	NA	male	medial prefrontal cortex	nest attendance
Il20ra	25.8148	0.517093	0.225497	2.29313	0.0218405	NA	male	medial prefrontal cortex	nest attendance
Scn2a	1485.97	-0.0937052	0.0408819	-2.29209	0.0219002	0.295112	male	medial prefrontal cortex	nest attendance
LOC120102804	102.475	0.231015	0.100803	2.29175	0.0219198	NA	male	medial prefrontal cortex	nest attendance
Abhd1	63.7183	-0.296696	0.129467	-2.29167	0.0219244	NA	male	medial prefrontal cortex	nest attendance
Arhgef9	541.378	-0.13017	0.0568506	-2.28969	0.0220396	0.295112	male	medial prefrontal cortex	nest attendance
Snca	880.438	-0.110926	0.0485401	-2.28525	0.0222981	0.295188	male	medial prefrontal cortex	nest attendance
Fggy	67.8621	0.277269	0.121377	2.28436	0.0223502	NA	male	medial prefrontal cortex	nest attendance
Tyw5-ps1	6.17789	0.994976	0.435735	2.28344	0.0224044	NA	male	medial prefrontal cortex	nest attendance
LOC100360522	1454.98	-0.121721	0.0533197	-2.28285	0.022439	0.295188	male	medial prefrontal cortex	nest attendance
Pex5l	892.876	-0.125348	0.0549523	-2.28104	0.0225461	0.295188	male	medial prefrontal cortex	nest attendance
LOC108352349	1509.63	-0.119725	0.0525354	-2.27894	0.0226707	0.295188	male	medial prefrontal cortex	nest attendance
Lmbrd1	198.715	-0.17526	0.0769174	-2.27854	0.0226942	NA	male	medial prefrontal cortex	nest attendance
Lurap1	35.0954	-0.415877	0.182653	-2.27687	0.0227942	NA	male	medial prefrontal cortex	nest attendance
Clcn1	381.651	-0.163333	0.0717803	-2.27545	0.0228789	NA	male	medial prefrontal cortex	nest attendance
LOC102549964	10.2433	-0.846852	0.372205	-2.27523	0.0228923	NA	male	medial prefrontal cortex	nest attendance
LOC691546	74.1468	0.296643	0.130383	2.27518	0.0228954	NA	male	medial prefrontal cortex	nest attendance
Adamtsl1	262.63	0.195407	0.0859132	2.27447	0.0229376	NA	male	medial prefrontal cortex	nest attendance
Adrm1	349.313	-0.16507	0.072636	-2.27256	0.0230526	NA	male	medial prefrontal cortex	nest attendance
LOC102549374	3.93169	1.40318	0.618231	2.26967	0.0232276	NA	male	medial prefrontal cortex	nest attendance
RGD1563097	202.654	-0.185622	0.0817896	-2.26951	0.0232375	NA	male	medial prefrontal cortex	nest attendance
Ctbp1	390.896	-0.140334	0.0618403	-2.2693	0.02325	NA	male	medial prefrontal cortex	nest attendance
Abca12	15.8165	0.759365	0.334844	2.26782	0.0233402	NA	male	medial prefrontal cortex	nest attendance
Edc4	122.725	-0.242989	0.107189	-2.26693	0.0233945	NA	male	medial prefrontal cortex	nest attendance
LOC108349074	7.31355	0.955091	0.421791	2.26437	0.0235512	NA	male	medial prefrontal cortex	nest attendance
Tbcel	293.604	-0.148241	0.0655983	-2.25983	0.0238318	NA	male	medial prefrontal cortex	nest attendance
Mtdh	596.145	-0.122334	0.0541519	-2.25909	0.023878	0.306688	male	medial prefrontal cortex	nest attendance
Map1a	2567.32	-0.0965736	0.0427561	-2.25871	0.0239017	0.306688	male	medial prefrontal cortex	nest attendance
Eva1a	13.3794	0.64656	0.286395	2.25758	0.0239716	NA	male	medial prefrontal cortex	nest attendance
LOC120103152	92.6247	-0.262463	0.116301	-2.25675	0.0240238	NA	male	medial prefrontal cortex	nest attendance
Hmgb3	433.97	0.128976	0.0571583	2.25647	0.0240412	0.306688	male	medial prefrontal cortex	nest attendance
Rpl13a-ps4	311.686	-0.22163	0.0983577	-2.2533	0.0242399	NA	male	medial prefrontal cortex	nest attendance
Rpl26	1533.54	-0.087396	0.0388365	-2.25036	0.0244262	0.307848	male	medial prefrontal cortex	nest attendance
Rnf126	58.4235	-0.31478	0.139884	-2.25029	0.0244307	NA	male	medial prefrontal cortex	nest attendance
Epb41l4a	95.3304	0.244046	0.108484	2.24961	0.024474	NA	male	medial prefrontal cortex	nest attendance
Cxcl14	81.9777	-0.262883	0.116902	-2.24875	0.0245284	NA	male	medial prefrontal cortex	nest attendance
Tgap1-ps2	19.7976	0.568831	0.252965	2.24865	0.0245348	NA	male	medial prefrontal cortex	nest attendance
Kctd17	426.496	-0.144771	0.0644035	-2.24787	0.0245846	0.307848	male	medial prefrontal cortex	nest attendance
LOC689662	19.2548	0.592796	0.263729	2.24775	0.0245922	NA	male	medial prefrontal cortex	nest attendance
Chmp1a	213.741	-0.188033	0.0836706	-2.2473	0.0246209	NA	male	medial prefrontal cortex	nest attendance
Ppp2r2c	952.787	-0.103528	0.0460681	-2.24729	0.0246213	0.307848	male	medial prefrontal cortex	nest attendance
LOC120094624	349.445	-0.154786	0.0688822	-2.24711	0.0246327	NA	male	medial prefrontal cortex	nest attendance
Ctsa	246.36	-0.161325	0.0719091	-2.24346	0.0248675	NA	male	medial prefrontal cortex	nest attendance
Emid1	462.668	-0.140756	0.0627531	-2.24301	0.0248963	0.309239	male	medial prefrontal cortex	nest attendance
Lenep	18.7225	-0.554866	0.247635	-2.24067	0.0250478	NA	male	medial prefrontal cortex	nest attendance
Pgd	126.321	-0.244856	0.109346	-2.23928	0.0251374	NA	male	medial prefrontal cortex	nest attendance
LOC102556392	16.2825	0.637899	0.284983	2.23838	0.0251965	NA	male	medial prefrontal cortex	nest attendance
Snora33	392.84	-0.166683	0.0744911	-2.23762	0.0252456	NA	male	medial prefrontal cortex	nest attendance
Acot8	110.945	-0.222277	0.0993407	-2.23752	0.0252521	NA	male	medial prefrontal cortex	nest attendance
Igsf5	4.09085	1.2031	0.537776	2.23718	0.0252746	NA	male	medial prefrontal cortex	nest attendance
Ndufb4	438.975	-0.138486	0.0619392	-2.23584	0.0253625	0.310646	male	medial prefrontal cortex	nest attendance
Got1	211.667	-0.167516	0.0749306	-2.23561	0.0253773	NA	male	medial prefrontal cortex	nest attendance
Rps3a-ps8	290.369	-0.179829	0.0804593	-2.23503	0.0254155	NA	male	medial prefrontal cortex	nest attendance
Htr2a	516.421	-0.155968	0.0698107	-2.23416	0.0254727	0.310646	male	medial prefrontal cortex	nest attendance
Mfn1	279.657	0.175729	0.0786672	2.23383	0.0254943	NA	male	medial prefrontal cortex	nest attendance
Septin7	1518.92	-0.0886528	0.0396889	-2.23369	0.0255033	0.310646	male	medial prefrontal cortex	nest attendance
LOC102553857	11.5221	0.744869	0.333546	2.23318	0.025537	NA	male	medial prefrontal cortex	nest attendance
RGD1561796	159.209	-0.187156	0.0838363	-2.23239	0.0255889	NA	male	medial prefrontal cortex	nest attendance
Tmsb4x	4215.78	-0.114506	0.0513539	-2.22974	0.025765	0.3107	male	medial prefrontal cortex	nest attendance
Psmc3	434.385	-0.14541	0.0652458	-2.22866	0.0258368	0.3107	male	medial prefrontal cortex	nest attendance
Exoc3	118.902	-0.205447	0.0922437	-2.22722	0.0259323	NA	male	medial prefrontal cortex	nest attendance
LOC120094582	14.1529	-0.742596	0.333565	-2.22624	0.0259978	NA	male	medial prefrontal cortex	nest attendance
LOC108350415	6.57735	0.94039	0.422577	2.22537	0.0260564	NA	male	medial prefrontal cortex	nest attendance
Atp5f1a	1116.76	-0.0959186	0.0431024	-2.22537	0.0260566	0.31136	male	medial prefrontal cortex	nest attendance
Zc3hav1	19.4469	0.485866	0.218346	2.22521	0.0260671	NA	male	medial prefrontal cortex	nest attendance
Cnbd1	25.772	0.561706	0.252442	2.22509	0.0260751	NA	male	medial prefrontal cortex	nest attendance
LOC120093474	64.5446	-0.312481	0.140468	-2.22457	0.0261102	NA	male	medial prefrontal cortex	nest attendance
LOC120094712	39.4806	-0.373589	0.168037	-2.22325	0.0261989	NA	male	medial prefrontal cortex	nest attendance
Rpl35-ps8	10.3107	-0.811872	0.36519	-2.22315	0.0262059	NA	male	medial prefrontal cortex	nest attendance
Tbc1d13	85.4244	-0.275568	0.124016	-2.22203	0.0262813	NA	male	medial prefrontal cortex	nest attendance
LOC108351054	6.65495	0.926239	0.416985	2.22128	0.0263323	NA	male	medial prefrontal cortex	nest attendance
P2ry12	61.6829	-0.274231	0.123496	-2.22056	0.026381	NA	male	medial prefrontal cortex	nest attendance
Rps20-ps6	126.864	-0.214286	0.0966385	-2.2174	0.0265955	NA	male	medial prefrontal cortex	nest attendance
Atp5mc1	837.805	-0.112026	0.0505284	-2.21709	0.0266172	0.312162	male	medial prefrontal cortex	nest attendance
Atp2b4	808.675	-0.109012	0.0491698	-2.21706	0.0266188	0.312162	male	medial prefrontal cortex	nest attendance
Psap	1315	-0.0980789	0.0442385	-2.21705	0.0266197	0.312162	male	medial prefrontal cortex	nest attendance
Msl1	577.467	-0.116458	0.0526	-2.21403	0.0268265	0.312645	male	medial prefrontal cortex	nest attendance
Peds1	133.492	-0.199945	0.0903108	-2.21397	0.0268309	NA	male	medial prefrontal cortex	nest attendance
Rabl6	346.499	-0.140407	0.0634831	-2.21172	0.0269858	NA	male	medial prefrontal cortex	nest attendance
Mchr1	43.3314	-0.38342	0.173587	-2.2088	0.0271884	NA	male	medial prefrontal cortex	nest attendance
Rpl37	842.406	-0.100678	0.0455804	-2.2088	0.0271885	0.314044	male	medial prefrontal cortex	nest attendance
LOC120099672	6.31987	1.14279	0.517433	2.20857	0.0272043	NA	male	medial prefrontal cortex	nest attendance
Fam131b	452.536	-0.158295	0.071708	-2.2075	0.0272793	0.314044	male	medial prefrontal cortex	nest attendance
Col6a4	19.453	0.564242	0.25585	2.20537	0.0274285	NA	male	medial prefrontal cortex	nest attendance
Egr1	70.1762	-0.338946	0.153715	-2.20504	0.0274516	NA	male	medial prefrontal cortex	nest attendance
Cfl1-ps4	301.289	-0.166523	0.0755664	-2.20366	0.0275482	NA	male	medial prefrontal cortex	nest attendance
Timm8b	467.505	-0.119205	0.0541161	-2.20276	0.0276119	0.315948	male	medial prefrontal cortex	nest attendance
Naa38	262.947	-0.155095	0.0704266	-2.20223	0.0276493	NA	male	medial prefrontal cortex	nest attendance
Inka2	82.2702	-0.269786	0.122556	-2.20133	0.0277129	NA	male	medial prefrontal cortex	nest attendance
Zmat2	234.127	-0.152355	0.0692278	-2.20078	0.0277514	NA	male	medial prefrontal cortex	nest attendance
Smap2	228.528	-0.146645	0.0666429	-2.20046	0.027774	NA	male	medial prefrontal cortex	nest attendance
Apol3	13.8365	0.602016	0.273883	2.19808	0.0279436	NA	male	medial prefrontal cortex	nest attendance
Sufu	94.7851	0.243024	0.110624	2.19685	0.0280312	NA	male	medial prefrontal cortex	nest attendance
LOC108348823	25.7655	-0.449139	0.204473	-2.19657	0.0280512	NA	male	medial prefrontal cortex	nest attendance
Rgs3	67.4572	0.263131	0.119829	2.1959	0.0280992	NA	male	medial prefrontal cortex	nest attendance
LOC120094334	5.64695	-1.56146	0.711602	-2.19428	0.028215	NA	male	medial prefrontal cortex	nest attendance
Zfp362	51.5656	0.307045	0.139933	2.19423	0.0282188	NA	male	medial prefrontal cortex	nest attendance
Hes6	374.927	0.156932	0.0715342	2.1938	0.0282497	NA	male	medial prefrontal cortex	nest attendance
Hras	751.47	-0.126733	0.0577811	-2.19332	0.0282841	0.320174	male	medial prefrontal cortex	nest attendance
Gp1bb	204.34	-0.16672	0.0761025	-2.19072	0.0284718	NA	male	medial prefrontal cortex	nest attendance
LOC102550397	129.611	-0.211595	0.0965924	-2.1906	0.0284808	NA	male	medial prefrontal cortex	nest attendance
Olfm1	1139.63	-0.0962123	0.0439346	-2.1899	0.0285316	0.320174	male	medial prefrontal cortex	nest attendance
Tomm20	397.873	-0.128843	0.0588553	-2.18914	0.0285866	NA	male	medial prefrontal cortex	nest attendance
Zfp91	538.036	-0.125586	0.0573938	-2.18814	0.0286591	0.320174	male	medial prefrontal cortex	nest attendance
ATP6	8209.21	-0.124595	0.0569412	-2.18814	0.0286596	0.320174	male	medial prefrontal cortex	nest attendance
Selenom	231.871	-0.198588	0.0907839	-2.18748	0.0287079	NA	male	medial prefrontal cortex	nest attendance
Lrrc38	8.86636	0.746533	0.341538	2.1858	0.0288303	NA	male	medial prefrontal cortex	nest attendance
LOC102549675	156.915	-0.185589	0.0849326	-2.18513	0.0288791	NA	male	medial prefrontal cortex	nest attendance
Atp23	34.5254	0.358473	0.164057	2.18505	0.0288855	NA	male	medial prefrontal cortex	nest attendance
Ildr2	431.774	-0.124408	0.0569904	-2.18296	0.0290385	0.320484	male	medial prefrontal cortex	nest attendance
Ndufa7	349.532	-0.138316	0.0634006	-2.18163	0.0291371	NA	male	medial prefrontal cortex	nest attendance
Kcnk15	168.626	-0.198338	0.0909469	-2.18081	0.0291974	NA	male	medial prefrontal cortex	nest attendance
RGD1565183	110.97	-0.270803	0.124291	-2.17877	0.0293484	NA	male	medial prefrontal cortex	nest attendance
Ttc28	449.411	0.113748	0.0522086	2.17871	0.0293528	0.320484	male	medial prefrontal cortex	nest attendance
LOC102554391	706.061	-0.111152	0.0510348	-2.17797	0.0294082	0.320484	male	medial prefrontal cortex	nest attendance
Ncl	876.137	-0.105093	0.04826	-2.17765	0.0294323	0.320484	male	medial prefrontal cortex	nest attendance
RT1-CE2	5.80508	1.10979	0.509706	2.17732	0.0294568	NA	male	medial prefrontal cortex	nest attendance
LOC108348590	12.8501	0.65325	0.300158	2.17635	0.0295292	NA	male	medial prefrontal cortex	nest attendance
Slc25a12	423.664	-0.121975	0.056052	-2.17611	0.0295473	0.320484	male	medial prefrontal cortex	nest attendance
Fkbp3	396.624	-0.120878	0.0555735	-2.17511	0.0296222	NA	male	medial prefrontal cortex	nest attendance
LOC108353202	8.53011	0.911396	0.419349	2.17336	0.0297533	NA	male	medial prefrontal cortex	nest attendance
Thrap3	309.174	0.146277	0.0673567	2.17167	0.0298803	NA	male	medial prefrontal cortex	nest attendance
Syn3	2284.51	0.0819938	0.0378129	2.16841	0.0301277	0.320484	male	medial prefrontal cortex	nest attendance
Oscp1	703.158	-0.132554	0.0611515	-2.16764	0.0301864	0.320484	male	medial prefrontal cortex	nest attendance
Stum	407.483	-0.148397	0.0685223	-2.16567	0.0303365	0.320484	male	medial prefrontal cortex	nest attendance
Fdx2	161.438	-0.206704	0.0954507	-2.16556	0.0303452	NA	male	medial prefrontal cortex	nest attendance
LOC120102262	638.872	0.246441	0.113806	2.16544	0.0303537	0.320484	male	medial prefrontal cortex	nest attendance
Rps24	1501.66	-0.0841493	0.0388674	-2.16504	0.0303849	0.320484	male	medial prefrontal cortex	nest attendance
Disc1	84.5693	0.251447	0.116171	2.16445	0.0304298	NA	male	medial prefrontal cortex	nest attendance
Rpl13a-ps6	364.222	-0.197505	0.0913343	-2.16244	0.0305841	NA	male	medial prefrontal cortex	nest attendance
Rpl10-ps7	22.1764	-0.460521	0.213	-2.16207	0.0306131	NA	male	medial prefrontal cortex	nest attendance
Klf4-ps1	2695.58	-0.0960723	0.0444443	-2.16164	0.0306463	0.320704	male	medial prefrontal cortex	nest attendance
Snord72	384.721	-0.167719	0.0775913	-2.16156	0.0306519	NA	male	medial prefrontal cortex	nest attendance
Mcur1	12.1224	0.654054	0.302686	2.16084	0.0307079	NA	male	medial prefrontal cortex	nest attendance
Btrc	552.181	-0.110379	0.051093	-2.16035	0.0307455	0.320704	male	medial prefrontal cortex	nest attendance
Wscd1	186.761	-0.19036	0.0881647	-2.15914	0.0308393	NA	male	medial prefrontal cortex	nest attendance
LOC120093828	16.8086	0.558104	0.258671	2.15758	0.0309605	NA	male	medial prefrontal cortex	nest attendance
Shank1	2206.53	-0.0823795	0.0382209	-2.15535	0.0311343	0.322976	male	medial prefrontal cortex	nest attendance
Ptms	226.108	-0.164093	0.0761626	-2.15451	0.0312003	NA	male	medial prefrontal cortex	nest attendance
Stk32c	125.529	-0.217084	0.100908	-2.15132	0.0314511	NA	male	medial prefrontal cortex	nest attendance
Cap2	247.392	-0.184409	0.0857677	-2.1501	0.0315472	NA	male	medial prefrontal cortex	nest attendance
Armc7	59.8465	0.257663	0.119923	2.14857	0.0316681	NA	male	medial prefrontal cortex	nest attendance
Elp3	409.925	-0.130243	0.0606235	-2.1484	0.0316823	0.326864	male	medial prefrontal cortex	nest attendance
Pfn2	1222.71	-0.0884398	0.0412348	-2.14478	0.0319702	0.328042	male	medial prefrontal cortex	nest attendance
Efcab7	13.0738	0.668219	0.311584	2.14459	0.031986	NA	male	medial prefrontal cortex	nest attendance
Pttg1ip2	5.23737	1.30902	0.61041	2.1445	0.0319928	NA	male	medial prefrontal cortex	nest attendance
Syt5	270.024	-0.144859	0.0675793	-2.14354	0.0320701	NA	male	medial prefrontal cortex	nest attendance
Cep170	505.735	0.135476	0.0632462	2.14205	0.0321894	0.328506	male	medial prefrontal cortex	nest attendance
LOC108351205	7.20433	0.868371	0.406189	2.13785	0.032529	NA	male	medial prefrontal cortex	nest attendance
LOC102550373	7.18766	1.14325	0.534772	2.13782	0.0325313	NA	male	medial prefrontal cortex	nest attendance
LOC102547119	11.803	1.54771	0.723997	2.13772	0.0325392	NA	male	medial prefrontal cortex	nest attendance
Arpc1a	718.642	-0.127988	0.0598804	-2.13739	0.0325666	0.330569	male	medial prefrontal cortex	nest attendance
Il1rl1	8.3294	0.796906	0.373449	2.13391	0.0328504	NA	male	medial prefrontal cortex	nest attendance
Scp2	316.949	-0.145443	0.068163	-2.13375	0.0328636	NA	male	medial prefrontal cortex	nest attendance
LOC100364958	174.291	3.32204	1.55715	2.13341	0.032891	NA	male	medial prefrontal cortex	nest attendance
Map3k13	161.166	0.176423	0.0827112	2.133	0.0329248	NA	male	medial prefrontal cortex	nest attendance
Rpl18	482.444	-0.128058	0.0600437	-2.13274	0.0329457	0.33202	male	medial prefrontal cortex	nest attendance
C18h18orf32	311.63	-0.136573	0.0640442	-2.13248	0.0329675	NA	male	medial prefrontal cortex	nest attendance
Itga9	67.7111	0.280977	0.131779	2.13218	0.0329923	NA	male	medial prefrontal cortex	nest attendance
LOC361456	33.8598	-0.391282	0.183522	-2.13207	0.0330007	NA	male	medial prefrontal cortex	nest attendance
Pdcd1lg2	9.79099	0.810639	0.380282	2.13168	0.0330332	NA	male	medial prefrontal cortex	nest attendance
LOC120097571	3.66996	1.34276	0.62996	2.1315	0.0330482	NA	male	medial prefrontal cortex	nest attendance
Rpl13	1614.77	-0.0825261	0.0387468	-2.12988	0.0331814	0.33202	male	medial prefrontal cortex	nest attendance
Ppp1r12b	375.147	0.127469	0.0598836	2.12861	0.0332865	NA	male	medial prefrontal cortex	nest attendance
Srebf2	693.433	-0.105407	0.0495371	-2.12783	0.0333508	0.33202	male	medial prefrontal cortex	nest attendance
Il18	12.6221	0.547549	0.257408	2.12717	0.0334063	NA	male	medial prefrontal cortex	nest attendance
Ndufa2	421.618	-0.123888	0.0582976	-2.12509	0.0335791	0.33202	male	medial prefrontal cortex	nest attendance
Atp5mg	697.349	-0.106971	0.0503402	-2.12497	0.0335889	0.33202	male	medial prefrontal cortex	nest attendance
Spryd3	221.653	-0.176279	0.0831586	-2.11979	0.0340238	NA	male	medial prefrontal cortex	nest attendance
Morf4l2	385.897	-0.110261	0.0520165	-2.11973	0.0340285	NA	male	medial prefrontal cortex	nest attendance
Smim45	222.666	1.38852	0.655509	2.11824	0.0341549	NA	male	medial prefrontal cortex	nest attendance
Ptpre	248.477	0.146678	0.0692986	2.11661	0.0342931	NA	male	medial prefrontal cortex	nest attendance
Slit3	527.105	-0.130474	0.061643	-2.1166	0.0342938	0.337222	male	medial prefrontal cortex	nest attendance
Syngr3	275.856	-0.138173	0.0653146	-2.1155	0.0343874	NA	male	medial prefrontal cortex	nest attendance
Eqtn	18.1287	-0.610072	0.288399	-2.11537	0.0343982	NA	male	medial prefrontal cortex	nest attendance
LOC108351064	3.82825	-1.89063	0.894085	-2.1146	0.0344642	NA	male	medial prefrontal cortex	nest attendance
Ndufs6	91.1048	-0.226571	0.107181	-2.1139	0.0345236	NA	male	medial prefrontal cortex	nest attendance
Rabac1	339.331	-0.140423	0.0664343	-2.11372	0.0345394	NA	male	medial prefrontal cortex	nest attendance
Dleu7	76.3054	-0.249695	0.11819	-2.11267	0.0346292	NA	male	medial prefrontal cortex	nest attendance
Ndufa13-ps4	97.2308	-0.2264	0.107174	-2.11245	0.0346476	NA	male	medial prefrontal cortex	nest attendance
Slc2a6	203.48	-0.155027	0.073416	-2.11162	0.0347189	NA	male	medial prefrontal cortex	nest attendance
Zfp365	35.3555	-0.378124	0.179184	-2.11025	0.0348369	NA	male	medial prefrontal cortex	nest attendance
LOC120094309	23.8324	-0.454429	0.215396	-2.10974	0.0348811	NA	male	medial prefrontal cortex	nest attendance
Fam241a	23.2895	-0.481474	0.228303	-2.10892	0.0349511	NA	male	medial prefrontal cortex	nest attendance
Ptk2b	627.239	-0.117934	0.0559334	-2.10847	0.0349903	0.342288	male	medial prefrontal cortex	nest attendance
Zfp707l1	49.9988	-0.305455	0.144924	-2.10769	0.0350582	NA	male	medial prefrontal cortex	nest attendance
Pnpo	48.1011	-0.31863	0.151262	-2.10648	0.0351627	NA	male	medial prefrontal cortex	nest attendance
Tmem130	3867.73	-0.159171	0.0756318	-2.10455	0.0353302	0.343832	male	medial prefrontal cortex	nest attendance
LOC100363110	48.5264	0.464326	0.220794	2.10298	0.0354673	NA	male	medial prefrontal cortex	nest attendance
Cort	13.0719	-0.66439	0.31593	-2.10296	0.0354689	NA	male	medial prefrontal cortex	nest attendance
Acox1	233.4	0.146976	0.0698988	2.1027	0.0354922	NA	male	medial prefrontal cortex	nest attendance
F13a1	6.70166	0.883813	0.420744	2.1006	0.0356763	NA	male	medial prefrontal cortex	nest attendance
Ctsd	272.109	-0.216045	0.10289	-2.09976	0.03575	NA	male	medial prefrontal cortex	nest attendance
Dnm1	407.929	-0.170285	0.0811366	-2.09874	0.0358394	0.346095	male	medial prefrontal cortex	nest attendance
LOC120096916	4.17129	-1.26003	0.600644	-2.09781	0.0359222	NA	male	medial prefrontal cortex	nest attendance
LOC120096953	2.66713	1.69601	0.808566	2.09755	0.035945	NA	male	medial prefrontal cortex	nest attendance
LOC120101631	113.077	-0.217787	0.10384	-2.09734	0.0359639	NA	male	medial prefrontal cortex	nest attendance
Fxyd7	238.149	-0.146422	0.0698232	-2.09704	0.0359897	NA	male	medial prefrontal cortex	nest attendance
Rnf167	47.6416	-0.331354	0.158151	-2.09518	0.036155	NA	male	medial prefrontal cortex	nest attendance
Pitpnc1	1019.61	0.11664	0.0556708	2.09517	0.0361558	0.346095	male	medial prefrontal cortex	nest attendance
Ubl5	673.313	-0.103617	0.0494733	-2.09441	0.0362237	0.346095	male	medial prefrontal cortex	nest attendance
Gabra1	287.149	-0.137746	0.0657853	-2.09387	0.0362718	NA	male	medial prefrontal cortex	nest attendance
Rps14-ps7	646.743	-0.134022	0.0640154	-2.0936	0.036296	0.346095	male	medial prefrontal cortex	nest attendance
Wdr54	337.447	-0.152669	0.0729272	-2.09345	0.0363091	NA	male	medial prefrontal cortex	nest attendance
LOC108348385	15.6844	0.541673	0.258899	2.09222	0.0364188	NA	male	medial prefrontal cortex	nest attendance
LOC102548410	5.39016	1.26571	0.604998	2.09208	0.0364312	NA	male	medial prefrontal cortex	nest attendance
Emc9	74.0703	-0.265949	0.127134	-2.09187	0.0364499	NA	male	medial prefrontal cortex	nest attendance
LOC120095078	5.33209	1.12488	0.538071	2.09059	0.0365649	NA	male	medial prefrontal cortex	nest attendance
Efnb3	331.233	-0.138947	0.0664764	-2.09017	0.0366027	NA	male	medial prefrontal cortex	nest attendance
Gamt	78.986	-0.287753	0.137728	-2.08928	0.0366824	NA	male	medial prefrontal cortex	nest attendance
Rhbdd2	102.211	-0.213932	0.10241	-2.08898	0.0367098	NA	male	medial prefrontal cortex	nest attendance
Nmt1	361.9	-0.128987	0.0617802	-2.08784	0.0368124	NA	male	medial prefrontal cortex	nest attendance
C1h19orf81	239.167	-0.191241	0.0916022	-2.08773	0.0368219	NA	male	medial prefrontal cortex	nest attendance
Pea15	928.35	-0.102997	0.0493438	-2.08733	0.0368583	0.349691	male	medial prefrontal cortex	nest attendance
Hormad1	16.067	0.670983	0.321486	2.08713	0.0368766	NA	male	medial prefrontal cortex	nest attendance
Trnl1	44.7405	-0.369315	0.177095	-2.0854	0.0370326	NA	male	medial prefrontal cortex	nest attendance
Saxo1	28.5173	0.555268	0.266342	2.08479	0.0370882	NA	male	medial prefrontal cortex	nest attendance
LOC108351526	39.0505	-0.319749	0.153473	-2.08343	0.0372124	NA	male	medial prefrontal cortex	nest attendance
Sharpin	68.6015	-0.266529	0.128032	-2.08173	0.0373667	NA	male	medial prefrontal cortex	nest attendance
Cfap20	107.046	-0.205886	0.098914	-2.08147	0.0373912	NA	male	medial prefrontal cortex	nest attendance
Cmtm8	34.8544	0.387276	0.186092	2.0811	0.0374246	NA	male	medial prefrontal cortex	nest attendance
Plppr4	452.548	-0.116519	0.0560087	-2.08037	0.0374913	0.353918	male	medial prefrontal cortex	nest attendance
Nap1l5	303.759	-0.150834	0.072506	-2.08029	0.037499	NA	male	medial prefrontal cortex	nest attendance
Mat1a	3.57652	1.38166	0.664177	2.08026	0.0375014	NA	male	medial prefrontal cortex	nest attendance
Mrpl54	167.472	-0.172079	0.0827217	-2.08022	0.0375053	NA	male	medial prefrontal cortex	nest attendance
LOC120100294	23.8148	-0.455198	0.21895	-2.07901	0.0376165	NA	male	medial prefrontal cortex	nest attendance
Slitrk4	67.5699	-0.269577	0.129675	-2.07887	0.0376296	NA	male	medial prefrontal cortex	nest attendance
Rps16-ps3	3.77213	1.36031	0.65475	2.0776	0.0377464	NA	male	medial prefrontal cortex	nest attendance
Map7d2	704.892	-0.128343	0.0618272	-2.07584	0.0379088	0.354799	male	medial prefrontal cortex	nest attendance
Clu	678.234	-0.115219	0.0555195	-2.07528	0.0379605	0.354799	male	medial prefrontal cortex	nest attendance
Sult1c2a	12.2565	0.736767	0.355447	2.07279	0.0381918	NA	male	medial prefrontal cortex	nest attendance
Glcci1	288.651	0.128561	0.0620548	2.07173	0.0382905	NA	male	medial prefrontal cortex	nest attendance
LOC304239	20.141	0.572428	0.276509	2.0702	0.0384339	NA	male	medial prefrontal cortex	nest attendance
ND1	3585.81	-0.104044	0.0502655	-2.0699	0.0384619	0.357715	male	medial prefrontal cortex	nest attendance
Pdgfrb	51.2022	-0.293109	0.141679	-2.06882	0.038563	NA	male	medial prefrontal cortex	nest attendance
Rai14	49.1738	0.327454	0.158334	2.06812	0.0386286	NA	male	medial prefrontal cortex	nest attendance
Chmp3	260.873	-0.148488	0.0718095	-2.06781	0.0386583	NA	male	medial prefrontal cortex	nest attendance
Irak2	42.8074	0.338988	0.163954	2.06758	0.0386794	NA	male	medial prefrontal cortex	nest attendance
LOC102554479	7.07694	0.835436	0.404464	2.06554	0.0388719	NA	male	medial prefrontal cortex	nest attendance
Iqsec2	255.395	-0.139269	0.067427	-2.06548	0.0388773	NA	male	medial prefrontal cortex	nest attendance
Odc1	180.573	0.156687	0.0758723	2.06514	0.0389095	NA	male	medial prefrontal cortex	nest attendance
LOC108353188	167.594	0.189015	0.0915479	2.06466	0.0389554	NA	male	medial prefrontal cortex	nest attendance
Rpl13a-ps8	91.2405	-0.277093	0.134268	-2.06373	0.0390434	NA	male	medial prefrontal cortex	nest attendance
Mis18a	8.11318	0.724272	0.351059	2.06311	0.0391024	NA	male	medial prefrontal cortex	nest attendance
Tomm7	275.343	-0.136228	0.0661003	-2.06093	0.0393094	NA	male	medial prefrontal cortex	nest attendance
Tipinl1	10.5144	-0.685356	0.332656	-2.06025	0.0393744	NA	male	medial prefrontal cortex	nest attendance
Trpm3	1293.29	0.111369	0.0540562	2.06024	0.0393754	0.364415	male	medial prefrontal cortex	nest attendance
Fbn2	68.4277	0.23902	0.116092	2.05887	0.0395062	NA	male	medial prefrontal cortex	nest attendance
LOC103690865	10.0875	0.657525	0.319512	2.05791	0.0395991	NA	male	medial prefrontal cortex	nest attendance
Prcp	40.1111	0.304412	0.147932	2.05778	0.0396108	NA	male	medial prefrontal cortex	nest attendance
LOC120099649	5.24947	1.91463	0.930477	2.05769	0.0396198	NA	male	medial prefrontal cortex	nest attendance
Tcte1	336.213	-0.145073	0.070511	-2.05746	0.0396423	NA	male	medial prefrontal cortex	nest attendance
Htr2b	11.2177	0.592947	0.288243	2.05711	0.0396756	NA	male	medial prefrontal cortex	nest attendance
Tcf7l1	78.6855	0.256009	0.12448	2.05663	0.0397219	NA	male	medial prefrontal cortex	nest attendance
LOC120095144	14.3455	0.593548	0.288797	2.05524	0.0398554	NA	male	medial prefrontal cortex	nest attendance
Mfap2	149.102	-0.192979	0.0939058	-2.05503	0.0398759	NA	male	medial prefrontal cortex	nest attendance
Rcn1-ps7	51.9602	0.341818	0.166409	2.05408	0.0399679	NA	male	medial prefrontal cortex	nest attendance
Ngef	303.784	-0.124239	0.0604949	-2.0537	0.0400043	NA	male	medial prefrontal cortex	nest attendance
LOC120100962	7.45606	0.742584	0.361602	2.0536	0.0400147	NA	male	medial prefrontal cortex	nest attendance
Lrrc4b	293.372	-0.124195	0.0604805	-2.05348	0.0400261	NA	male	medial prefrontal cortex	nest attendance
Rpl6-ps12	23.5871	-0.541459	0.263787	-2.05264	0.0401078	NA	male	medial prefrontal cortex	nest attendance
LOC120098894	4.20832	1.25424	0.61108	2.05251	0.0401206	NA	male	medial prefrontal cortex	nest attendance
Ube2q2l	13.5817	-0.643013	0.31367	-2.04996	0.0403679	NA	male	medial prefrontal cortex	nest attendance
Cdyl2	139.66	0.181968	0.0887812	2.04962	0.0404013	NA	male	medial prefrontal cortex	nest attendance
Dpf3	129.941	0.216305	0.105542	2.04947	0.0404161	NA	male	medial prefrontal cortex	nest attendance
Hist3h2ba	139.71	-0.234473	0.114448	-2.04872	0.0404895	NA	male	medial prefrontal cortex	nest attendance
Zc3h15	994.657	-0.103995	0.0507832	-2.04783	0.0405768	0.370732	male	medial prefrontal cortex	nest attendance
Tgap1-ps1	10.7134	0.801462	0.391453	2.0474	0.0406187	NA	male	medial prefrontal cortex	nest attendance
Rasl10b	455.075	-0.118692	0.057994	-2.04663	0.0406946	0.370732	male	medial prefrontal cortex	nest attendance
Nrsn1	237.652	-0.16914	0.0826843	-2.04561	0.040795	NA	male	medial prefrontal cortex	nest attendance
Rnf187	1021.7	-0.108099	0.0528567	-2.04512	0.0408427	0.370732	male	medial prefrontal cortex	nest attendance
Pcp4	502.153	-0.144359	0.0705873	-2.04512	0.0408434	0.370732	male	medial prefrontal cortex	nest attendance
Chmp4b	171.807	-0.16308	0.079769	-2.04441	0.0409132	NA	male	medial prefrontal cortex	nest attendance
Wdhd1	32.6392	0.378003	0.184977	2.04351	0.0410019	NA	male	medial prefrontal cortex	nest attendance
LOC691764	55.7284	0.324274	0.15871	2.04319	0.0410335	NA	male	medial prefrontal cortex	nest attendance
RGD1310951	154.949	0.174015	0.0851849	2.0428	0.0410727	NA	male	medial prefrontal cortex	nest attendance
Rex2l1-ps1	3.0568	-1.9138	0.936916	-2.04266	0.0410863	NA	male	medial prefrontal cortex	nest attendance
Synpo	267.157	-0.173987	0.0852028	-2.04204	0.0411478	NA	male	medial prefrontal cortex	nest attendance
Slco5a1	54.8167	0.276498	0.135546	2.03989	0.0413616	NA	male	medial prefrontal cortex	nest attendance
Gpr161	73.5723	0.22481	0.110245	2.03919	0.0414314	NA	male	medial prefrontal cortex	nest attendance
Ptprn	439.903	-0.129343	0.0635363	-2.03573	0.0417777	0.374706	male	medial prefrontal cortex	nest attendance
Dnah17	125.392	0.206136	0.101269	2.03554	0.0417965	NA	male	medial prefrontal cortex	nest attendance
Sez6l2	647.635	-0.136388	0.067012	-2.03528	0.0418232	0.374706	male	medial prefrontal cortex	nest attendance
Wasf2	134.425	0.171584	0.0843465	2.03428	0.0419235	NA	male	medial prefrontal cortex	nest attendance
Trpc5	436.804	0.112192	0.0551691	2.0336	0.0419923	0.374706	male	medial prefrontal cortex	nest attendance
Aplp1	1427.75	-0.097647	0.0480363	-2.03278	0.0420751	0.374706	male	medial prefrontal cortex	nest attendance
Mk1	15.072	-0.580076	0.285363	-2.03277	0.0420763	NA	male	medial prefrontal cortex	nest attendance
Ppp1r18	34.2847	0.313394	0.154189	2.03253	0.0421002	NA	male	medial prefrontal cortex	nest attendance
Rpp14	90.0251	-0.221935	0.109209	-2.0322	0.0421332	NA	male	medial prefrontal cortex	nest attendance
Maml3	306.056	0.141399	0.0696337	2.03061	0.0422949	NA	male	medial prefrontal cortex	nest attendance
Snurf	546.974	-0.117063	0.0577233	-2.028	0.0425602	0.376472	male	medial prefrontal cortex	nest attendance
Ctdnep1	216.056	-0.16294	0.0804065	-2.02646	0.042718	NA	male	medial prefrontal cortex	nest attendance
LOC120099626	17.2763	0.507505	0.250548	2.02558	0.0428082	NA	male	medial prefrontal cortex	nest attendance
Zbtb8a	29.6486	0.3955	0.195315	2.02493	0.0428742	NA	male	medial prefrontal cortex	nest attendance
Elac2	125.427	-0.180491	0.0891388	-2.02483	0.0428843	NA	male	medial prefrontal cortex	nest attendance
LOC120095942	3.21553	1.44027	0.711852	2.02327	0.0430455	NA	male	medial prefrontal cortex	nest attendance
LOC108352947	9.93588	0.649776	0.32118	2.02309	0.0430641	NA	male	medial prefrontal cortex	nest attendance
Snrpn	546.912	-0.116751	0.0577106	-2.02304	0.0430691	0.376472	male	medial prefrontal cortex	nest attendance
Brk1	276.249	-0.130542	0.0645333	-2.02286	0.0430876	NA	male	medial prefrontal cortex	nest attendance
Psma7-ps2	2.73018	1.5688	0.775677	2.0225	0.043125	NA	male	medial prefrontal cortex	nest attendance
Vash2	38.9758	0.304802	0.150785	2.02144	0.0432341	NA	male	medial prefrontal cortex	nest attendance
Ctps2	202.319	0.149294	0.0738571	2.02139	0.0432398	NA	male	medial prefrontal cortex	nest attendance
Mfsd13b	5.77196	1.11261	0.550472	2.0212	0.0432592	NA	male	medial prefrontal cortex	nest attendance
Rufy4	4.03446	1.06129	0.525126	2.02102	0.0432774	NA	male	medial prefrontal cortex	nest attendance
Ldhb	566.377	-0.123767	0.0612623	-2.02029	0.0433536	0.376472	male	medial prefrontal cortex	nest attendance
LOC120099583	5.91893	1.09772	0.543505	2.01972	0.0434129	NA	male	medial prefrontal cortex	nest attendance
Nrbp1	77.8998	-0.249751	0.12373	-2.01851	0.0435383	NA	male	medial prefrontal cortex	nest attendance
Adam3a	5.62488	1.20999	0.599473	2.01842	0.043548	NA	male	medial prefrontal cortex	nest attendance
LOC103691302	309.94	-0.124781	0.0618278	-2.0182	0.0435709	NA	male	medial prefrontal cortex	nest attendance
Mmp17	622.333	-0.120065	0.0595103	-2.01754	0.0436388	0.376472	male	medial prefrontal cortex	nest attendance
Mphosph8	584.675	-0.0979893	0.0485898	-2.01667	0.0437304	0.376472	male	medial prefrontal cortex	nest attendance
Eno2	1195.62	-0.10399	0.0515848	-2.0159	0.0438109	0.376472	male	medial prefrontal cortex	nest attendance
Hdx	71.4185	-0.240394	0.119302	-2.01501	0.0439038	NA	male	medial prefrontal cortex	nest attendance
Psd3	827.497	-0.0927108	0.046023	-2.01444	0.043963	0.376472	male	medial prefrontal cortex	nest attendance
Alpl	21.7262	0.417883	0.207505	2.01384	0.044026	NA	male	medial prefrontal cortex	nest attendance
Gpaa1	109.761	-0.207244	0.10292	-2.01364	0.0440475	NA	male	medial prefrontal cortex	nest attendance
Ndufs2	508.775	-0.108284	0.0538107	-2.01231	0.0441871	0.376472	male	medial prefrontal cortex	nest attendance
Chst8	70.2959	0.242357	0.120443	2.01221	0.0441979	NA	male	medial prefrontal cortex	nest attendance
LOC108350038	14.7321	0.523876	0.26035	2.0122	0.0441985	NA	male	medial prefrontal cortex	nest attendance
Spink2	83.3827	-0.249962	0.124242	-2.01189	0.044231	NA	male	medial prefrontal cortex	nest attendance
Frmd6	76.4057	-0.24655	0.122577	-2.01138	0.0442849	NA	male	medial prefrontal cortex	nest attendance
Trnar-ucg_1	4.17287	-1.55479	0.773046	-2.01125	0.044299	NA	male	medial prefrontal cortex	nest attendance
LOC120100658	45.4361	0.278547	0.138508	2.01105	0.0443206	NA	male	medial prefrontal cortex	nest attendance
Arhgef16	4.33313	0.897898	0.446503	2.01096	0.0443301	NA	male	medial prefrontal cortex	nest attendance
Ppp2r3a	412.836	0.105681	0.0526183	2.00845	0.0445959	0.376472	male	medial prefrontal cortex	nest attendance
LOC367858	250.05	-0.17166	0.0854804	-2.00818	0.0446244	NA	male	medial prefrontal cortex	nest attendance
Dlg4	607.307	-0.126211	0.0628852	-2.007	0.0447495	0.376472	male	medial prefrontal cortex	nest attendance
Atp5me	1851.52	-0.0868662	0.0432934	-2.00645	0.044808	0.376472	male	medial prefrontal cortex	nest attendance
Tmem91	156.272	-0.191249	0.0953567	-2.00562	0.0448972	NA	male	medial prefrontal cortex	nest attendance
Arhgap20-ps3	9.41327	0.702026	0.350089	2.00528	0.0449333	NA	male	medial prefrontal cortex	nest attendance
Ndufa11	195.445	-0.166466	0.0830153	-2.00524	0.0449371	NA	male	medial prefrontal cortex	nest attendance
Adgrd1	27.5228	0.483063	0.240939	2.00492	0.0449715	NA	male	medial prefrontal cortex	nest attendance
RGD1562402	261.892	-0.187341	0.0935545	-2.00248	0.0452333	NA	male	medial prefrontal cortex	nest attendance
Fkbp11	67.7356	-0.260083	0.129886	-2.00239	0.045243	NA	male	medial prefrontal cortex	nest attendance
Adap1	340.024	-0.13137	0.065617	-2.00207	0.0452775	NA	male	medial prefrontal cortex	nest attendance
LOC102548061	72.4071	0.355554	0.177702	2.00084	0.0454096	NA	male	medial prefrontal cortex	nest attendance
Smim22	184.175	-0.173934	0.0869814	-1.99967	0.0455362	NA	male	medial prefrontal cortex	nest attendance
Dgkz	330.479	-0.114934	0.0574852	-1.99936	0.0455691	NA	male	medial prefrontal cortex	nest attendance
Dnah1	54.4921	-0.296941	0.148539	-1.99908	0.0455996	NA	male	medial prefrontal cortex	nest attendance
Dner	523.101	0.10811	0.0540826	1.99899	0.0456097	0.376472	male	medial prefrontal cortex	nest attendance
Mybpc1	19.3727	0.591989	0.296233	1.99839	0.0456739	NA	male	medial prefrontal cortex	nest attendance
Ltk	34.2481	-0.36025	0.180294	-1.99812	0.0457036	NA	male	medial prefrontal cortex	nest attendance
Cdc34-ps1	70.8942	0.260343	0.130329	1.99758	0.045762	NA	male	medial prefrontal cortex	nest attendance
Crym	801.925	-0.105757	0.0529565	-1.99705	0.0458197	0.376472	male	medial prefrontal cortex	nest attendance
LOC108349081	11.1357	0.75861	0.379885	1.99694	0.0458314	NA	male	medial prefrontal cortex	nest attendance
Rpl30l2	508.261	0.144275	0.0722529	1.9968	0.0458471	0.376472	male	medial prefrontal cortex	nest attendance
Atp5mpl	422.436	-0.113248	0.0567164	-1.99674	0.0458536	0.376472	male	medial prefrontal cortex	nest attendance
Chgb	759.948	-0.113587	0.056892	-1.99653	0.0458759	0.376472	male	medial prefrontal cortex	nest attendance
Cox6a1	834.098	-0.0918411	0.0460017	-1.99647	0.0458825	0.376472	male	medial prefrontal cortex	nest attendance
Wdr37	224.72	-0.149308	0.0748142	-1.99572	0.0459646	NA	male	medial prefrontal cortex	nest attendance
Mir6332	3.1962	-1.93914	0.972458	-1.99406	0.0461454	NA	male	medial prefrontal cortex	nest attendance
Myoz2	8.98776	0.711906	0.357091	1.99363	0.0461929	NA	male	medial prefrontal cortex	nest attendance
Itk	7.89955	0.916405	0.459773	1.99317	0.0462431	NA	male	medial prefrontal cortex	nest attendance
Napb	666.297	-0.102103	0.051247	-1.99236	0.0463311	0.376472	male	medial prefrontal cortex	nest attendance
Vapb	137.416	-0.181634	0.0912117	-1.99135	0.0464425	NA	male	medial prefrontal cortex	nest attendance
Fkbp2	732.756	-0.106228	0.0533449	-1.99134	0.0464431	0.376472	male	medial prefrontal cortex	nest attendance
LOC120093053	732.756	-0.106228	0.0533449	-1.99134	0.0464431	0.376472	male	medial prefrontal cortex	nest attendance
Dcaf8	1363.21	-0.0886575	0.044525	-1.99118	0.0464608	0.376472	male	medial prefrontal cortex	nest attendance
Cdk10	277.586	-0.135438	0.0680208	-1.99113	0.046467	NA	male	medial prefrontal cortex	nest attendance
Efemp1	9.86006	0.692956	0.348105	1.99065	0.0465191	NA	male	medial prefrontal cortex	nest attendance
Eef1g-ps1	6.29028	0.803318	0.40376	1.98959	0.0466358	NA	male	medial prefrontal cortex	nest attendance
Flad1	140.59	-0.17443	0.0876736	-1.98953	0.0466423	NA	male	medial prefrontal cortex	nest attendance
LOC108350987	11.3381	-0.615613	0.309542	-1.98879	0.0467244	NA	male	medial prefrontal cortex	nest attendance
LOC120097042	566.228	-0.153631	0.0772514	-1.98871	0.0467329	0.377043	male	medial prefrontal cortex	nest attendance
Lrrk2	146.373	-0.181015	0.0910469	-1.98816	0.0467945	NA	male	medial prefrontal cortex	nest attendance
RGD1561636	626.307	0.126652	0.0637426	1.98692	0.0469307	0.377043	male	medial prefrontal cortex	nest attendance
LOC120100878	6.15413	0.688752	0.346708	1.98655	0.0469726	NA	male	medial prefrontal cortex	nest attendance
Arhgap30	8.55623	0.71721	0.361045	1.98648	0.0469797	NA	male	medial prefrontal cortex	nest attendance
Pdcd4	227.758	-0.143992	0.0724901	-1.98637	0.0469918	NA	male	medial prefrontal cortex	nest attendance
LOC108351686	7.89023	0.921335	0.46425	1.98457	0.0471925	NA	male	medial prefrontal cortex	nest attendance
Med10	163.102	-0.174177	0.0878164	-1.98342	0.0473203	NA	male	medial prefrontal cortex	nest attendance
RT1-N3	49.9721	-0.312946	0.157782	-1.9834	0.0473224	NA	male	medial prefrontal cortex	nest attendance
Epb41	138.312	0.191364	0.0965822	1.98136	0.0475505	NA	male	medial prefrontal cortex	nest attendance
RGD1559578	4.39763	1.25763	0.63494	1.9807	0.0476245	NA	male	medial prefrontal cortex	nest attendance
Fth1	2178.13	-0.0839163	0.0423844	-1.97988	0.0477165	0.380635	male	medial prefrontal cortex	nest attendance
Msrb1	74.0564	-0.241041	0.121756	-1.9797	0.0477369	NA	male	medial prefrontal cortex	nest attendance
Otub1	490.428	-0.12905	0.0651996	-1.97931	0.047781	0.380635	male	medial prefrontal cortex	nest attendance
Abcf1	651.889	-0.106078	0.0537175	-1.97474	0.0482977	0.383134	male	medial prefrontal cortex	nest attendance
Wdr27	72.5927	-0.255671	0.129496	-1.97436	0.0483414	NA	male	medial prefrontal cortex	nest attendance
Dynlt3	137.985	-0.171192	0.0867125	-1.97424	0.0483541	NA	male	medial prefrontal cortex	nest attendance
Fabp12	5.46828	0.781966	0.396216	1.97359	0.0484288	NA	male	medial prefrontal cortex	nest attendance
Radx	12.1638	-0.612143	0.310207	-1.97333	0.0484575	NA	male	medial prefrontal cortex	nest attendance
LOC120101497	7.15461	1.70724	0.865472	1.97261	0.0485401	NA	male	medial prefrontal cortex	nest attendance
Rbm47	33.1535	0.372534	0.188891	1.97222	0.0485851	NA	male	medial prefrontal cortex	nest attendance
Aqp4	337.713	-0.117519	0.0596118	-1.9714	0.0486784	NA	male	medial prefrontal cortex	nest attendance
Fam171a2	217.828	-0.174421	0.0884763	-1.97138	0.0486799	NA	male	medial prefrontal cortex	nest attendance
Adal	113.947	-0.205482	0.104257	-1.97092	0.0487331	NA	male	medial prefrontal cortex	nest attendance
Tnfrsf8	10.5664	0.809437	0.410829	1.97025	0.0488095	NA	male	medial prefrontal cortex	nest attendance
Rex2l2	20.7073	-0.463009	0.235093	-1.96947	0.0488992	NA	male	medial prefrontal cortex	nest attendance
Rps12	1030.03	-0.101584	0.0515879	-1.96915	0.0489361	0.386575	male	medial prefrontal cortex	nest attendance
Eif3d	349.967	-0.15578	0.0791266	-1.96874	0.0489828	NA	male	medial prefrontal cortex	nest attendance
Prdx1-ps1	10.8373	-0.994085	0.504941	-1.96872	0.0489857	NA	male	medial prefrontal cortex	nest attendance
Hapstr2	6.8549	-0.884818	0.449526	-1.96834	0.0490293	NA	male	medial prefrontal cortex	nest attendance
Lrba	262.575	0.148471	0.0754503	1.9678	0.0490915	NA	male	medial prefrontal cortex	nest attendance
LOC120093219	44.9747	-0.308918	0.15701	-1.9675	0.0491251	NA	male	medial prefrontal cortex	nest attendance
LOC102551071	49.0648	-0.297259	0.151089	-1.96744	0.0491328	NA	male	medial prefrontal cortex	nest attendance
LOC108352690	23.441	-0.44399	0.22567	-1.96743	0.0491342	NA	male	medial prefrontal cortex	nest attendance
Ehhadh	6.12662	0.770997	0.391924	1.96721	0.0491591	NA	male	medial prefrontal cortex	nest attendance
LOC102553444	4.80737	0.935346	0.475667	1.96639	0.0492539	NA	male	medial prefrontal cortex	nest attendance
LOC120095155	12.1386	0.682901	0.347358	1.96599	0.0493002	NA	male	medial prefrontal cortex	nest attendance
Numbl	402.553	-0.134334	0.0683343	-1.96583	0.0493178	0.387967	male	medial prefrontal cortex	nest attendance
Slc16a10	25.5342	0.365804	0.186211	1.96446	0.0494772	NA	male	medial prefrontal cortex	nest attendance
Stoml1	131.362	-0.190647	0.0970752	-1.96391	0.0495408	NA	male	medial prefrontal cortex	nest attendance
Neurl1	244.28	-0.154957	0.0789464	-1.96281	0.049668	NA	male	medial prefrontal cortex	nest attendance
Zfp707	47.4127	-0.286339	0.145991	-1.96134	0.0498391	NA	male	medial prefrontal cortex	nest attendance
Igsf9	37.051	0.354747	0.180962	1.96034	0.0499556	NA	male	medial prefrontal cortex	nest attendance
Herc3	531.937	-0.110166	0.0562032	-1.96014	0.0499799	0.389861	male	medial prefrontal cortex	nest attendance
Ssmem1	7.39264	0.80093	0.408648	1.95995	0.0500016	NA	male	medial prefrontal cortex	nest attendance
Agpat4	432.056	-0.138328	0.070637	-1.95829	0.0501956	0.389861	male	medial prefrontal cortex	nest attendance
Dab2ip	152.959	-0.184832	0.0944052	-1.95786	0.0502469	NA	male	medial prefrontal cortex	nest attendance
Wdr13	578.933	-0.101507	0.0518468	-1.95783	0.0502502	0.389861	male	medial prefrontal cortex	nest attendance
LOC102551257	69.9549	0.237332	0.121233	1.95765	0.0502714	NA	male	medial prefrontal cortex	nest attendance
Wnt3a	12.0383	0.808076	0.412795	1.95757	0.0502801	NA	male	medial prefrontal cortex	nest attendance
Rsl1d1	174.167	-0.177662	0.0907623	-1.95744	0.0502956	NA	male	medial prefrontal cortex	nest attendance
Celsr1	35.5396	0.383304	0.195893	1.95671	0.050382	NA	male	medial prefrontal cortex	nest attendance
Dusp28	6.27432	-1.03704	0.530052	-1.95648	0.0504081	NA	male	medial prefrontal cortex	nest attendance
Sirpa	606.1	-0.112679	0.0575959	-1.95637	0.0504212	0.389861	male	medial prefrontal cortex	nest attendance
LOC102554730	17.7244	-0.506141	0.258853	-1.95532	0.0505451	NA	male	medial prefrontal cortex	nest attendance
Sfrp4	12.7284	0.525081	0.268705	1.95412	0.0506874	NA	male	medial prefrontal cortex	nest attendance
LOC120100090	27.7288	-0.367824	0.188255	-1.95386	0.0507182	NA	male	medial prefrontal cortex	nest attendance
LOC120093331	60.7241	-0.561028	0.287152	-1.95377	0.0507287	NA	male	medial prefrontal cortex	nest attendance
LOC102548672	415.742	-0.117864	0.0603405	-1.95332	0.0507822	0.389861	male	medial prefrontal cortex	nest attendance
Fau	2008.93	-0.0968096	0.049565	-1.95319	0.0507976	0.389861	male	medial prefrontal cortex	nest attendance
Myo3b	31.2171	0.502984	0.257521	1.95318	0.0507983	NA	male	medial prefrontal cortex	nest attendance
Hint2	103.239	-0.224354	0.115004	-1.95083	0.0510769	NA	male	medial prefrontal cortex	nest attendance
Tbx19	10.1583	-0.736233	0.377494	-1.95032	0.0511384	NA	male	medial prefrontal cortex	nest attendance
Ubxn6	235.788	-0.161927	0.0830366	-1.95007	0.0511674	NA	male	medial prefrontal cortex	nest attendance
Plac1	13.2033	0.734212	0.376684	1.94915	0.0512779	NA	male	medial prefrontal cortex	nest attendance
LOC102554684	3.1889	1.30741	0.670852	1.94889	0.0513088	NA	male	medial prefrontal cortex	nest attendance
Abcb1b	31.2918	0.349158	0.179167	1.94878	0.0513215	NA	male	medial prefrontal cortex	nest attendance
Eno1-ps10	15.7866	-0.591673	0.303728	-1.94804	0.0514105	NA	male	medial prefrontal cortex	nest attendance
Sparcl1	1320.76	-0.0899106	0.0461602	-1.94779	0.0514396	0.391832	male	medial prefrontal cortex	nest attendance
Ipo7	191.964	0.1401	0.0719347	1.9476	0.0514624	NA	male	medial prefrontal cortex	nest attendance
Kl	7.58573	0.864329	0.44394	1.94695	0.051541	NA	male	medial prefrontal cortex	nest attendance
Hpse	20.4964	0.476893	0.244955	1.94686	0.0515521	NA	male	medial prefrontal cortex	nest attendance
LOC108351255	212.389	-0.163791	0.084141	-1.94663	0.0515793	NA	male	medial prefrontal cortex	nest attendance
Romo1	455.402	-0.128197	0.0658562	-1.94663	0.0515796	0.391832	male	medial prefrontal cortex	nest attendance
Ppp3r1	488.505	-0.129752	0.066727	-1.94451	0.0518334	0.391832	male	medial prefrontal cortex	nest attendance
Urm1	179.855	-0.171883	0.0884113	-1.94413	0.0518799	NA	male	medial prefrontal cortex	nest attendance
Hspa8-ps23	2381.94	-0.0903185	0.046458	-1.94409	0.0518845	0.391832	male	medial prefrontal cortex	nest attendance
Hif1an	77.5359	-0.215677	0.111029	-1.94252	0.0520739	NA	male	medial prefrontal cortex	nest attendance
Ccng2	59.359	0.244761	0.126077	1.94135	0.0522153	NA	male	medial prefrontal cortex	nest attendance
Btf3-ps9	127.801	-0.215593	0.111061	-1.94122	0.0522313	NA	male	medial prefrontal cortex	nest attendance
Rbm42	235.864	-0.140204	0.0722652	-1.94013	0.052364	NA	male	medial prefrontal cortex	nest attendance
Scel	19.5277	0.512633	0.264232	1.94008	0.0523697	NA	male	medial prefrontal cortex	nest attendance
Rph3al	60.3158	0.317111	0.163625	1.93804	0.0526186	NA	male	medial prefrontal cortex	nest attendance
Ano6	108.897	0.181601	0.0937122	1.93786	0.0526402	NA	male	medial prefrontal cortex	nest attendance
B4gat1	179.647	-0.182091	0.0939869	-1.93741	0.0526953	NA	male	medial prefrontal cortex	nest attendance
LOC120099001	10.7479	0.604591	0.312116	1.93707	0.0527365	NA	male	medial prefrontal cortex	nest attendance
Aldoc	424.266	-0.122279	0.0631328	-1.93685	0.0527631	0.395034	male	medial prefrontal cortex	nest attendance
Cblb	196.16	0.142425	0.0735506	1.93643	0.0528156	NA	male	medial prefrontal cortex	nest attendance
Casr	10.1658	0.636193	0.328766	1.93509	0.0529791	NA	male	medial prefrontal cortex	nest attendance
Cpe	1711.89	-0.0797951	0.0412482	-1.93451	0.0530505	0.395034	male	medial prefrontal cortex	nest attendance
Hcar1	4.55314	-1.15855	0.59931	-1.93314	0.0532193	NA	male	medial prefrontal cortex	nest attendance
Dlg3	645.566	-0.108786	0.056294	-1.93246	0.0533027	0.395034	male	medial prefrontal cortex	nest attendance
LOC120099785	300.255	-0.127856	0.0661698	-1.93224	0.0533301	NA	male	medial prefrontal cortex	nest attendance
Fam78b	143.341	0.169504	0.087733	1.93204	0.053354	NA	male	medial prefrontal cortex	nest attendance
LOC108350944	4.09363	0.947753	0.490562	1.93197	0.053363	NA	male	medial prefrontal cortex	nest attendance
Alas1	46.8433	-0.296865	0.153675	-1.93177	0.0533873	NA	male	medial prefrontal cortex	nest attendance
Abcg5	4.79066	0.974012	0.504416	1.93097	0.0534869	NA	male	medial prefrontal cortex	nest attendance
Prrc2c-ps1	450.184	-0.121583	0.0629684	-1.93086	0.0535009	0.395034	male	medial prefrontal cortex	nest attendance
Eif2s2	805.848	-0.0849473	0.0440019	-1.93054	0.0535403	0.395034	male	medial prefrontal cortex	nest attendance
Ankib1	203.843	0.133487	0.0691514	1.93036	0.0535621	NA	male	medial prefrontal cortex	nest attendance
Agr3	11.8519	-0.613824	0.318056	-1.92993	0.0536161	NA	male	medial prefrontal cortex	nest attendance
Fam133b	366.77	-0.11815	0.061247	-1.92907	0.0537225	NA	male	medial prefrontal cortex	nest attendance
LOC102554243	5.4284	0.789227	0.409198	1.92871	0.0537664	NA	male	medial prefrontal cortex	nest attendance
Nkiras2	35.3644	-0.334729	0.173568	-1.92851	0.0537912	NA	male	medial prefrontal cortex	nest attendance
Pura	1198.83	-0.0845286	0.0438319	-1.92847	0.0537966	0.395034	male	medial prefrontal cortex	nest attendance
Dntt	3.88675	1.21204	0.628542	1.92834	0.0538129	NA	male	medial prefrontal cortex	nest attendance
Pin1	330.725	-0.125669	0.065172	-1.92826	0.0538224	NA	male	medial prefrontal cortex	nest attendance
Itpripl1	7.72934	0.704642	0.365443	1.92819	0.0538317	NA	male	medial prefrontal cortex	nest attendance
Ap1s1	203.466	-0.165923	0.0860805	-1.92753	0.0539133	NA	male	medial prefrontal cortex	nest attendance
LOC120093526	24.2394	-0.404906	0.210077	-1.92742	0.0539275	NA	male	medial prefrontal cortex	nest attendance
Bicc1	111.442	0.189934	0.0985592	1.9271	0.0539669	NA	male	medial prefrontal cortex	nest attendance
LOC120093102	4.59191	0.962732	0.499586	1.92706	0.0539725	NA	male	medial prefrontal cortex	nest attendance
COX1	8671.1	-0.0938875	0.0487218	-1.92701	0.053978	0.395034	male	medial prefrontal cortex	nest attendance
Pfn1	567.905	-0.14325	0.0743393	-1.92698	0.0539824	0.395034	male	medial prefrontal cortex	nest attendance
Slc27a2	12.0095	0.542446	0.281681	1.92575	0.0541362	NA	male	medial prefrontal cortex	nest attendance
LOC120099655	7.09128	0.833001	0.43273	1.92499	0.0542304	NA	male	medial prefrontal cortex	nest attendance
St8sia2	109.488	0.21588	0.11217	1.92458	0.0542823	NA	male	medial prefrontal cortex	nest attendance
Pkm-ps3	27.4791	0.409262	0.212658	1.9245	0.0542915	NA	male	medial prefrontal cortex	nest attendance
Chn2	195.251	0.149022	0.0774413	1.92432	0.0543141	NA	male	medial prefrontal cortex	nest attendance
Prdx1	462.677	-0.105538	0.054858	-1.92385	0.0543738	0.395426	male	medial prefrontal cortex	nest attendance
Jhy	23.871	-0.447439	0.232757	-1.92234	0.0545625	NA	male	medial prefrontal cortex	nest attendance
Strada	101.925	-0.210608	0.109588	-1.92182	0.0546281	NA	male	medial prefrontal cortex	nest attendance
Gapdh-ps97	455.364	-0.124772	0.0649474	-1.92113	0.0547155	0.395426	male	medial prefrontal cortex	nest attendance
Dnaaf1	12.4745	0.561573	0.292321	1.92108	0.0547215	NA	male	medial prefrontal cortex	nest attendance
Plpp6	41.5875	-0.324226	0.168796	-1.92081	0.0547554	NA	male	medial prefrontal cortex	nest attendance
LOC120103508	12.4143	0.624605	0.325221	1.92056	0.0547875	NA	male	medial prefrontal cortex	nest attendance
Mettl17	9.05252	0.643165	0.334911	1.92041	0.0548067	NA	male	medial prefrontal cortex	nest attendance
LOC102550060	6.2732	0.806325	0.419964	1.91999	0.0548594	NA	male	medial prefrontal cortex	nest attendance
Bbs9	551.529	0.100308	0.0522599	1.91942	0.0549318	0.395426	male	medial prefrontal cortex	nest attendance
Dynll1	1150.75	-0.0779303	0.040613	-1.91885	0.0550033	0.395426	male	medial prefrontal cortex	nest attendance
Stxbp5	557.656	-0.0967167	0.05042	-1.91822	0.0550832	0.395426	male	medial prefrontal cortex	nest attendance
Ano3	560.285	-0.130947	0.0683265	-1.91649	0.0553023	0.395495	male	medial prefrontal cortex	nest attendance
Dcx	387.12	0.116769	0.0609312	1.9164	0.0553138	NA	male	medial prefrontal cortex	nest attendance
LOC103692331	17.29	-0.511149	0.266789	-1.91593	0.0553743	NA	male	medial prefrontal cortex	nest attendance
LOC120094124	4.75289	1.0176	0.53132	1.91524	0.0554624	NA	male	medial prefrontal cortex	nest attendance
LOC102551562	8.89329	0.693292	0.362043	1.91494	0.0554996	NA	male	medial prefrontal cortex	nest attendance
LOC102554147	4.00307	1.16218	0.607155	1.91413	0.055603	NA	male	medial prefrontal cortex	nest attendance
Bhmt-ps1	4.35684	1.15463	0.603606	1.91289	0.055762	NA	male	medial prefrontal cortex	nest attendance
Usp54	408.124	-0.112608	0.0588737	-1.9127	0.0557862	0.397451	male	medial prefrontal cortex	nest attendance
LOC102547042	10.4884	-0.642338	0.335893	-1.91233	0.0558342	NA	male	medial prefrontal cortex	nest attendance
Ralbp1-ps4	25.5383	0.553514	0.28954	1.9117	0.0559147	NA	male	medial prefrontal cortex	nest attendance
Pfdn6	81.0486	-0.256104	0.133975	-1.91158	0.0559299	NA	male	medial prefrontal cortex	nest attendance
Plekhg3	13.783	0.606427	0.317257	1.91147	0.0559438	NA	male	medial prefrontal cortex	nest attendance
LOC120102190	266.514	-0.143232	0.0749384	-1.91133	0.0559626	NA	male	medial prefrontal cortex	nest attendance
Arhgap33	267.993	-0.149739	0.0783522	-1.9111	0.0559923	NA	male	medial prefrontal cortex	nest attendance
LOC120094818	8.48181	-0.793076	0.415193	-1.91014	0.0561153	NA	male	medial prefrontal cortex	nest attendance
LOC108353155	7.26193	0.766714	0.401615	1.90908	0.0562519	NA	male	medial prefrontal cortex	nest attendance
Eme1	138.147	-0.172765	0.0905236	-1.90851	0.0563251	NA	male	medial prefrontal cortex	nest attendance
Kcna6	257.266	-0.146922	0.0770121	-1.90778	0.05642	NA	male	medial prefrontal cortex	nest attendance
LOC103694730	8.78635	0.97961	0.513905	1.90621	0.056623	NA	male	medial prefrontal cortex	nest attendance
Stk10	40.2162	0.32326	0.169672	1.9052	0.0567543	NA	male	medial prefrontal cortex	nest attendance
LOC120093351	63.8873	-0.556816	0.29232	-1.90482	0.0568039	NA	male	medial prefrontal cortex	nest attendance
Insc	7.16296	0.907323	0.476409	1.90451	0.0568443	NA	male	medial prefrontal cortex	nest attendance
Rnf41	243.88	0.127369	0.0668877	1.90423	0.0568807	NA	male	medial prefrontal cortex	nest attendance
Ndufs5	830.674	-0.10306	0.0541241	-1.90415	0.0568908	0.401093	male	medial prefrontal cortex	nest attendance
Adra2c	21.1075	-0.453606	0.23827	-1.90375	0.0569427	NA	male	medial prefrontal cortex	nest attendance
LOC685767	45.7719	0.309286	0.162462	1.90374	0.0569436	NA	male	medial prefrontal cortex	nest attendance
LOC102546618	11.7958	-0.644372	0.338664	-1.90269	0.0570816	NA	male	medial prefrontal cortex	nest attendance
Thy1	508.799	-0.116688	0.0613468	-1.9021	0.0571581	0.401093	male	medial prefrontal cortex	nest attendance
Psd2	279.782	0.124258	0.065329	1.90204	0.0571661	NA	male	medial prefrontal cortex	nest attendance
LOC108350487	4.89374	0.965292	0.507555	1.90185	0.0571914	NA	male	medial prefrontal cortex	nest attendance
Zfp972	138.64	-0.163865	0.086164	-1.90178	0.0572002	NA	male	medial prefrontal cortex	nest attendance
Usp2	63.8766	-0.242549	0.127557	-1.9015	0.0572363	NA	male	medial prefrontal cortex	nest attendance
LOC498555	144.46	-0.162521	0.0854706	-1.90148	0.0572389	NA	male	medial prefrontal cortex	nest attendance
Frat1	33.2568	-0.348992	0.183591	-1.90092	0.0573122	NA	male	medial prefrontal cortex	nest attendance
Slc38a5	100.756	0.199121	0.104766	1.90062	0.0573515	NA	male	medial prefrontal cortex	nest attendance
Hdlbp	358.255	-0.117179	0.0616902	-1.89947	0.0575022	NA	male	medial prefrontal cortex	nest attendance
Tom1l2	580.924	-0.105863	0.0557344	-1.89943	0.0575086	0.401093	male	medial prefrontal cortex	nest attendance
Uqcr11	667.964	-0.101672	0.0535489	-1.89868	0.0576063	0.401093	male	medial prefrontal cortex	nest attendance
LOC120095247	24.1269	-0.39961	0.21047	-1.89866	0.0576097	NA	male	medial prefrontal cortex	nest attendance
Spty2d1-ps1	9.85424	0.642718	0.338529	1.89856	0.0576223	NA	male	medial prefrontal cortex	nest attendance
LOC120102902	484.075	-0.111502	0.0587299	-1.89856	0.0576227	0.401093	male	medial prefrontal cortex	nest attendance
R3hcc1l	60.0873	0.239411	0.126132	1.8981	0.0576823	NA	male	medial prefrontal cortex	nest attendance
LOC120097129	5.42277	1.00784	0.531008	1.89798	0.057699	NA	male	medial prefrontal cortex	nest attendance
LOC680121	2486.02	-0.088653	0.0467098	-1.89795	0.0577024	0.401093	male	medial prefrontal cortex	nest attendance
Naa60	155.927	-0.161223	0.0849612	-1.89761	0.0577478	NA	male	medial prefrontal cortex	nest attendance
H4cl1	68.0111	0.225967	0.11909	1.89746	0.0577679	NA	male	medial prefrontal cortex	nest attendance
LOC120099973	145.199	-0.183744	0.0968953	-1.89631	0.0579191	NA	male	medial prefrontal cortex	nest attendance
Bach2	590.441	0.0881699	0.0465025	1.89603	0.0579567	0.401093	male	medial prefrontal cortex	nest attendance
Tmie	42.3422	-0.316029	0.166681	-1.89601	0.057959	NA	male	medial prefrontal cortex	nest attendance
LOC100912002	138.435	-0.174744	0.0921756	-1.89577	0.0579903	NA	male	medial prefrontal cortex	nest attendance
Rpl24	1065.64	-0.0825597	0.0435506	-1.89572	0.057997	0.401093	male	medial prefrontal cortex	nest attendance
LOC120093587	4.20658	1.13021	0.596892	1.8935	0.0582921	NA	male	medial prefrontal cortex	nest attendance
Hnrnpf	172.214	0.150816	0.0796726	1.89294	0.0583652	NA	male	medial prefrontal cortex	nest attendance
Ndufa6	434.823	-0.105355	0.0556703	-1.89249	0.0584262	0.402586	male	medial prefrontal cortex	nest attendance
Pik3r2	182.095	-0.162284	0.0858175	-1.89104	0.0586191	NA	male	medial prefrontal cortex	nest attendance
Mapk11	130.28	-0.163273	0.0863777	-1.89022	0.058729	NA	male	medial prefrontal cortex	nest attendance
C1h19orf18	12.1976	-0.594028	0.314309	-1.88995	0.0587645	NA	male	medial prefrontal cortex	nest attendance
Sh3bp5l	99.4428	-0.199334	0.10549	-1.8896	0.0588113	NA	male	medial prefrontal cortex	nest attendance
Heph	54.5713	0.266173	0.140903	1.88905	0.0588854	NA	male	medial prefrontal cortex	nest attendance
LOC102553505	6.01349	0.895496	0.474169	1.88856	0.0589511	NA	male	medial prefrontal cortex	nest attendance
LOC108351519	29.6878	-0.394638	0.208991	-1.8883	0.0589856	NA	male	medial prefrontal cortex	nest attendance
Trim36	50.8052	0.242374	0.128357	1.88828	0.0589877	NA	male	medial prefrontal cortex	nest attendance
Klf9	373.968	-0.140296	0.0743498	-1.88697	0.0591645	NA	male	medial prefrontal cortex	nest attendance
Wdr83	154.106	-0.16399	0.0869085	-1.88693	0.05917	NA	male	medial prefrontal cortex	nest attendance
Ube2j1	229.96	-0.140587	0.0745173	-1.88663	0.0592099	NA	male	medial prefrontal cortex	nest attendance
C5h1orf50	41.4822	-0.307034	0.162744	-1.8866	0.0592136	NA	male	medial prefrontal cortex	nest attendance
Clptm1l	200.067	-0.143065	0.0758671	-1.88573	0.0593311	NA	male	medial prefrontal cortex	nest attendance
Calr	1064.07	-0.0903573	0.0479268	-1.88532	0.0593868	0.407717	male	medial prefrontal cortex	nest attendance
Furin	53.6036	-0.259785	0.137821	-1.88495	0.0594371	NA	male	medial prefrontal cortex	nest attendance
RGD1564162	43.8721	-0.333791	0.177133	-1.8844	0.0595103	NA	male	medial prefrontal cortex	nest attendance
Dnali1	27.2137	-0.370298	0.19653	-1.88418	0.0595409	NA	male	medial prefrontal cortex	nest attendance
Mrap2	114.096	-0.196118	0.104102	-1.88391	0.0595771	NA	male	medial prefrontal cortex	nest attendance
Man2b2	101.286	-0.213214	0.11327	-1.88236	0.0597876	NA	male	medial prefrontal cortex	nest attendance
Cep15	172.884	-0.15365	0.0816639	-1.88149	0.0599046	NA	male	medial prefrontal cortex	nest attendance
Prelid3a	74.835	-0.235361	0.125095	-1.88146	0.0599093	NA	male	medial prefrontal cortex	nest attendance
Homer2	265.442	0.158452	0.0842318	1.88114	0.0599527	NA	male	medial prefrontal cortex	nest attendance
LOC120096362	6.54872	0.726585	0.386372	1.88053	0.0600357	NA	male	medial prefrontal cortex	nest attendance
Akr1b7	67.6413	0.297178	0.158035	1.88046	0.0600449	NA	male	medial prefrontal cortex	nest attendance
Acsl3	517.243	-0.107479	0.0571957	-1.87915	0.060224	0.411431	male	medial prefrontal cortex	nest attendance
LOC120097506	15.5754	-0.475148	0.252924	-1.87862	0.060296	NA	male	medial prefrontal cortex	nest attendance
LOC120097764	6.15941	0.935529	0.498036	1.87844	0.0603216	NA	male	medial prefrontal cortex	nest attendance
Banf2	18.9723	0.491571	0.261743	1.87807	0.0603721	NA	male	medial prefrontal cortex	nest attendance
Majin	10.605	0.718885	0.382823	1.87785	0.0604012	NA	male	medial prefrontal cortex	nest attendance
Kcnu1	24.8866	0.530187	0.282384	1.87754	0.0604439	NA	male	medial prefrontal cortex	nest attendance
Trns2	264.554	-0.262175	0.139648	-1.87739	0.0604642	NA	male	medial prefrontal cortex	nest attendance
Rpl21	2773.39	-0.0771816	0.0411258	-1.87672	0.0605564	0.411431	male	medial prefrontal cortex	nest attendance
Cubn	15.2356	0.603913	0.321842	1.87643	0.0605963	NA	male	medial prefrontal cortex	nest attendance
Ankrd11	1083.71	-0.0761791	0.0406502	-1.87401	0.0609287	0.411431	male	medial prefrontal cortex	nest attendance
Higd1c	6.18673	0.947369	0.505554	1.87392	0.0609411	NA	male	medial prefrontal cortex	nest attendance
Wdr35	63.691	-0.232774	0.124221	-1.87387	0.0609482	NA	male	medial prefrontal cortex	nest attendance
LOC103694152	17.1135	-0.508222	0.271268	-1.8735	0.0609989	NA	male	medial prefrontal cortex	nest attendance
Phyhip	559.179	-0.10977	0.0585942	-1.8734	0.0610131	0.411431	male	medial prefrontal cortex	nest attendance
LOC120100041	3.81778	1.23459	0.65922	1.8728	0.061096	NA	male	medial prefrontal cortex	nest attendance
LOC690035	99.1613	0.191641	0.102372	1.872	0.0612071	NA	male	medial prefrontal cortex	nest attendance
Kif14	17.9372	0.442357	0.236319	1.87186	0.0612261	NA	male	medial prefrontal cortex	nest attendance
Cck	1013.03	-0.126809	0.0677916	-1.87057	0.0614052	0.411431	male	medial prefrontal cortex	nest attendance
Nsmce4a	19.5863	-0.466703	0.249524	-1.87037	0.0614325	NA	male	medial prefrontal cortex	nest attendance
Hspa8-ps25	2488.56	-0.0877847	0.0469388	-1.8702	0.0614566	0.411431	male	medial prefrontal cortex	nest attendance
Cenpf	24.2536	0.354467	0.189561	1.86994	0.0614921	NA	male	medial prefrontal cortex	nest attendance
Shb	45.479	0.272241	0.145592	1.86989	0.0614988	NA	male	medial prefrontal cortex	nest attendance
Tra2b-ps3	14.8912	0.431518	0.230792	1.86972	0.0615225	NA	male	medial prefrontal cortex	nest attendance
Lsr	87.6944	-0.197855	0.105841	-1.86935	0.0615737	NA	male	medial prefrontal cortex	nest attendance
Bank1	17.1703	0.532126	0.284739	1.86882	0.0616478	NA	male	medial prefrontal cortex	nest attendance
LOC679539	455.723	-0.106326	0.0569164	-1.86811	0.061747	0.411431	male	medial prefrontal cortex	nest attendance
LOC120095251	9.74407	0.555508	0.297398	1.86789	0.0617771	NA	male	medial prefrontal cortex	nest attendance
Pabpn1	999.509	-0.112035	0.0599821	-1.86781	0.0617883	0.411431	male	medial prefrontal cortex	nest attendance
Rogdi	187.147	-0.161841	0.0866688	-1.86735	0.0618534	NA	male	medial prefrontal cortex	nest attendance
Pepd	111.913	0.17891	0.0958166	1.86722	0.0618711	NA	male	medial prefrontal cortex	nest attendance
Tnks2	411.407	-0.115318	0.0617636	-1.86709	0.061889	0.411431	male	medial prefrontal cortex	nest attendance
Xkr8	20.847	-0.42057	0.225256	-1.86708	0.0618902	NA	male	medial prefrontal cortex	nest attendance
Uvrag	214.046	0.136318	0.0730212	1.86683	0.0619251	NA	male	medial prefrontal cortex	nest attendance
Ssbp4	165.202	-0.202157	0.108312	-1.86643	0.0619809	NA	male	medial prefrontal cortex	nest attendance
Ccdc43	55.1026	0.256863	0.137691	1.86551	0.0621104	NA	male	medial prefrontal cortex	nest attendance
Cbx6	389.051	-0.123323	0.0661142	-1.86531	0.0621382	NA	male	medial prefrontal cortex	nest attendance
Slc5a7	14.0648	0.525963	0.282167	1.86401	0.0623197	NA	male	medial prefrontal cortex	nest attendance
Tmem147	184.851	-0.163372	0.0876518	-1.86388	0.062339	NA	male	medial prefrontal cortex	nest attendance
LOC120100309	38.9351	-0.397866	0.213568	-1.86295	0.0624696	NA	male	medial prefrontal cortex	nest attendance
Tmem256-ps2	38.6053	-0.368821	0.197994	-1.86278	0.0624927	NA	male	medial prefrontal cortex	nest attendance
Gemin7l1	51.4163	-0.278916	0.149754	-1.86249	0.0625335	NA	male	medial prefrontal cortex	nest attendance
Plppr1	500.365	0.107586	0.05778	1.86199	0.0626046	0.413549	male	medial prefrontal cortex	nest attendance
Bin1	320.267	-0.137467	0.0738449	-1.86156	0.0626652	NA	male	medial prefrontal cortex	nest attendance
Zfand3	394.342	0.0973497	0.0522956	1.86153	0.0626696	NA	male	medial prefrontal cortex	nest attendance
Ndufv2	460.82	-0.0962954	0.0517359	-1.86129	0.0627038	0.413549	male	medial prefrontal cortex	nest attendance
Lrch3	306.74	0.115493	0.0620843	1.86026	0.0628489	NA	male	medial prefrontal cortex	nest attendance
Zfp329	110.941	0.191026	0.102699	1.86006	0.0628763	NA	male	medial prefrontal cortex	nest attendance
Shisa5	126.777	-0.181921	0.0978716	-1.85877	0.0630594	NA	male	medial prefrontal cortex	nest attendance
LOC120095793	4.26084	-1.43491	0.771989	-1.85872	0.0630668	NA	male	medial prefrontal cortex	nest attendance
Hps4	61.7972	-0.257548	0.138577	-1.85852	0.0630956	NA	male	medial prefrontal cortex	nest attendance
Ube2v1	468.525	-0.103502	0.055697	-1.85831	0.0631248	0.413549	male	medial prefrontal cortex	nest attendance
Fam107a	129.343	-0.172313	0.09273	-1.85822	0.0631376	NA	male	medial prefrontal cortex	nest attendance
LOC120099639	9.20426	0.910193	0.489957	1.8577	0.0632117	NA	male	medial prefrontal cortex	nest attendance
Vom2r64	6.94172	0.761303	0.409878	1.85739	0.0632557	NA	male	medial prefrontal cortex	nest attendance
Rgs4	623.498	-0.139116	0.074909	-1.85714	0.0632912	0.413549	male	medial prefrontal cortex	nest attendance
LOC100909911	207.144	-0.145856	0.0785471	-1.85693	0.0633217	NA	male	medial prefrontal cortex	nest attendance
Pja2	895.483	-0.0890428	0.0479586	-1.85666	0.0633595	0.413549	male	medial prefrontal cortex	nest attendance
Pcsk5	220.399	-0.12607	0.0679147	-1.85629	0.0634119	NA	male	medial prefrontal cortex	nest attendance
Chpf2	333.57	-0.134682	0.0725549	-1.85628	0.0634143	NA	male	medial prefrontal cortex	nest attendance
Tmub1	67.7672	-0.267933	0.144389	-1.85563	0.0635059	NA	male	medial prefrontal cortex	nest attendance
Phlpp1	284.434	0.1139	0.0613846	1.85552	0.0635223	NA	male	medial prefrontal cortex	nest attendance
LOC102547703	81.0175	-0.217222	0.117092	-1.85515	0.0635751	NA	male	medial prefrontal cortex	nest attendance
Selenow	1243.95	-0.0897532	0.0483955	-1.85458	0.0636566	0.413549	male	medial prefrontal cortex	nest attendance
LOC120098662	5.37292	-1.03631	0.558918	-1.85414	0.0637186	NA	male	medial prefrontal cortex	nest attendance
Hook2	158.249	-0.166481	0.0898078	-1.85374	0.0637761	NA	male	medial prefrontal cortex	nest attendance
Tmco1	113.696	-0.183998	0.0992616	-1.85367	0.0637871	NA	male	medial prefrontal cortex	nest attendance
Stxbp1	1008.55	-0.086084	0.0464487	-1.85332	0.0638371	0.413549	male	medial prefrontal cortex	nest attendance
Mindy3	256.14	-0.124213	0.0670393	-1.85284	0.0639051	NA	male	medial prefrontal cortex	nest attendance
Pcgf5	51.7882	0.248503	0.134132	1.85268	0.0639282	NA	male	medial prefrontal cortex	nest attendance
Nr1h4	12.4014	0.679883	0.367011	1.85249	0.063956	NA	male	medial prefrontal cortex	nest attendance
Kalrn	2701.3	-0.0755694	0.0407941	-1.85246	0.0639599	0.413549	male	medial prefrontal cortex	nest attendance
Ireb2	136.842	0.155392	0.0838858	1.85243	0.0639645	NA	male	medial prefrontal cortex	nest attendance
Calm3	1408.09	-0.0863815	0.0466791	-1.85054	0.0642362	0.413918	male	medial prefrontal cortex	nest attendance
Lhx8	5.42609	1.01123	0.54649	1.85042	0.0642535	NA	male	medial prefrontal cortex	nest attendance
Lima1	90.0469	0.221533	0.119769	1.84968	0.0643604	NA	male	medial prefrontal cortex	nest attendance
A3galt2	4.98009	0.967335	0.523002	1.84958	0.0643737	NA	male	medial prefrontal cortex	nest attendance
Lrpap1	108.461	-0.185327	0.100219	-1.84923	0.0644246	NA	male	medial prefrontal cortex	nest attendance
LOC102554523	3.44684	1.14399	0.61873	1.84893	0.0644677	NA	male	medial prefrontal cortex	nest attendance
Unc13a	334.372	-0.140871	0.0762038	-1.84861	0.0645136	NA	male	medial prefrontal cortex	nest attendance
Dgat2	56.551	-0.255035	0.137966	-1.84853	0.0645256	NA	male	medial prefrontal cortex	nest attendance
Adgrb1	200.348	-0.148767	0.0805124	-1.84775	0.0646385	NA	male	medial prefrontal cortex	nest attendance
Chga	324.757	-0.141613	0.0766643	-1.84719	0.0647198	NA	male	medial prefrontal cortex	nest attendance
Rab18	251.323	-0.133397	0.0722257	-1.84695	0.064755	NA	male	medial prefrontal cortex	nest attendance
Nop58	640.042	-0.104789	0.0567432	-1.84673	0.0647862	0.416042	male	medial prefrontal cortex	nest attendance
Otogl	21.1796	0.53176	0.288014	1.8463	0.0648483	NA	male	medial prefrontal cortex	nest attendance
Entpd4	100.054	-0.184886	0.100151	-1.84607	0.0648818	NA	male	medial prefrontal cortex	nest attendance
LOC108350284	3.98581	-1.49415	0.810462	-1.84358	0.0652445	NA	male	medial prefrontal cortex	nest attendance
Abca4	17.8164	0.608996	0.330379	1.84333	0.0652815	NA	male	medial prefrontal cortex	nest attendance
Mn1	241.396	0.126162	0.0684573	1.84293	0.0653386	NA	male	medial prefrontal cortex	nest attendance
LOC120099885	224.752	0.157588	0.0855144	1.84283	0.0653541	NA	male	medial prefrontal cortex	nest attendance
Rims4	376.413	-0.110106	0.0597672	-1.84225	0.0654381	NA	male	medial prefrontal cortex	nest attendance
Ifit3	3.14733	-1.47706	0.801854	-1.84206	0.0654665	NA	male	medial prefrontal cortex	nest attendance
Sh3glb2	355.939	-0.126119	0.0684966	-1.84125	0.065585	NA	male	medial prefrontal cortex	nest attendance
Vxn	275.104	-0.158819	0.0862847	-1.84064	0.0656739	NA	male	medial prefrontal cortex	nest attendance
Eno1-ps20	116.213	-0.193059	0.104929	-1.83991	0.0657821	NA	male	medial prefrontal cortex	nest attendance
Polh	47.3608	0.260624	0.141743	1.83871	0.0659583	NA	male	medial prefrontal cortex	nest attendance
LOC120096274	3.39218	1.28217	0.697383	1.83855	0.0659818	NA	male	medial prefrontal cortex	nest attendance
Prg4	177.957	-0.148897	0.0810092	-1.83803	0.0660577	NA	male	medial prefrontal cortex	nest attendance
LOC120095046	1658.3	-0.0773869	0.0421062	-1.8379	0.0660773	0.422895	male	medial prefrontal cortex	nest attendance
Egfl8	152.703	-0.208838	0.113629	-1.83789	0.0660788	NA	male	medial prefrontal cortex	nest attendance
Ghitm	397.484	-0.116313	0.0633025	-1.83741	0.066149	NA	male	medial prefrontal cortex	nest attendance
Arhgdia	363.612	-0.127282	0.0692857	-1.83706	0.0662016	NA	male	medial prefrontal cortex	nest attendance
Upf1	104.113	-0.20721	0.112801	-1.83696	0.066216	NA	male	medial prefrontal cortex	nest attendance
LOC120095426	70.3891	-0.224044	0.121991	-1.83656	0.0662747	NA	male	medial prefrontal cortex	nest attendance
Parp14	18.5448	0.476054	0.259219	1.8365	0.0662843	NA	male	medial prefrontal cortex	nest attendance
Smc1b	10.653	0.682904	0.372053	1.8355	0.0664316	NA	male	medial prefrontal cortex	nest attendance
Lpl	17.4454	-0.543854	0.296321	-1.83535	0.0664532	NA	male	medial prefrontal cortex	nest attendance
Ccl28	3.68311	1.02591	0.559083	1.83499	0.0665076	NA	male	medial prefrontal cortex	nest attendance
C2cd4b	21.6198	0.376021	0.204978	1.83445	0.0665876	NA	male	medial prefrontal cortex	nest attendance
LOC103695322	109.616	0.188019	0.102503	1.83428	0.0666126	NA	male	medial prefrontal cortex	nest attendance
LOC120099835	98.7577	-0.189388	0.103255	-1.83417	0.0666288	NA	male	medial prefrontal cortex	nest attendance
Sun3	5.97632	0.81258	0.443234	1.8333	0.0667584	NA	male	medial prefrontal cortex	nest attendance
Slc7a2	27.9919	0.316165	0.172467	1.83319	0.0667742	NA	male	medial prefrontal cortex	nest attendance
Gnao1	3273.46	-0.0761723	0.0415572	-1.83295	0.0668103	0.425144	male	medial prefrontal cortex	nest attendance
LOC103692221	69.8585	-0.260303	0.142056	-1.8324	0.0668922	NA	male	medial prefrontal cortex	nest attendance
Mtfp1	41.166	-0.294483	0.160723	-1.83224	0.0669152	NA	male	medial prefrontal cortex	nest attendance
Slc4a3	237.073	-0.141274	0.0771396	-1.8314	0.0670406	NA	male	medial prefrontal cortex	nest attendance
Fam81a	434.725	-0.112537	0.0614504	-1.83135	0.0670479	0.425144	male	medial prefrontal cortex	nest attendance
Chn1	420.317	-0.108355	0.0591788	-1.83097	0.0671043	0.425144	male	medial prefrontal cortex	nest attendance
Abhd17c	211.569	-0.132094	0.0721915	-1.82976	0.0672851	NA	male	medial prefrontal cortex	nest attendance
Sh2b2	39.1423	0.300114	0.164105	1.82879	0.0674304	NA	male	medial prefrontal cortex	nest attendance
Gtpbp6	44.1631	-0.273201	0.149422	-1.82838	0.0674918	NA	male	medial prefrontal cortex	nest attendance
Zfp407	153.227	0.153547	0.084035	1.82717	0.0676735	NA	male	medial prefrontal cortex	nest attendance
Src	57.5266	-0.237577	0.130026	-1.82715	0.0676766	NA	male	medial prefrontal cortex	nest attendance
Tmem9	79.1095	-0.218808	0.119778	-1.82677	0.0677339	NA	male	medial prefrontal cortex	nest attendance
Aire	7.77664	0.653301	0.357638	1.82671	0.0677433	NA	male	medial prefrontal cortex	nest attendance
Cacna1i	173.39	-0.1403	0.076805	-1.8267	0.0677445	NA	male	medial prefrontal cortex	nest attendance
Rgs14	42.775	-0.287089	0.157177	-1.82654	0.0677695	NA	male	medial prefrontal cortex	nest attendance
Prl7d1	8.01391	0.774892	0.424273	1.8264	0.0677902	NA	male	medial prefrontal cortex	nest attendance
LOC108353339	8.56496	0.784339	0.429642	1.82556	0.0679159	NA	male	medial prefrontal cortex	nest attendance
Map3k10	323.715	-0.142503	0.078065	-1.82543	0.0679355	NA	male	medial prefrontal cortex	nest attendance
LOC102551027	5.06915	0.959096	0.525468	1.82522	0.0679675	NA	male	medial prefrontal cortex	nest attendance
LOC102548571	6.62115	0.797315	0.436887	1.82499	0.0680019	NA	male	medial prefrontal cortex	nest attendance
Nsa2-ps22	11.7018	0.69416	0.380626	1.82373	0.0681927	NA	male	medial prefrontal cortex	nest attendance
LOC102552617	3.23562	1.22204	0.670996	1.82123	0.0685722	NA	male	medial prefrontal cortex	nest attendance
C4h3orf20	37.3883	-0.324262	0.178175	-1.81991	0.0687732	NA	male	medial prefrontal cortex	nest attendance
Palm3	69.4161	-0.22543	0.123913	-1.81925	0.0688727	NA	male	medial prefrontal cortex	nest attendance
RGD1560986	256.1	-0.146252	0.080396	-1.81914	0.0688895	NA	male	medial prefrontal cortex	nest attendance
Tspyl4	176.529	-0.153344	0.0843153	-1.8187	0.0689569	NA	male	medial prefrontal cortex	nest attendance
Myh14	38.2786	0.355639	0.195562	1.81855	0.0689795	NA	male	medial prefrontal cortex	nest attendance
LOC680913	3.15483	1.21559	0.668649	1.81798	0.0690672	NA	male	medial prefrontal cortex	nest attendance
LOC691995	738.263	0.119747	0.0659121	1.81677	0.0692527	0.433609	male	medial prefrontal cortex	nest attendance
LOC120095997	11.1898	-0.575204	0.316626	-1.81667	0.0692677	NA	male	medial prefrontal cortex	nest attendance
LOC100360856	613.873	-0.19661	0.108292	-1.81555	0.0694395	0.433609	male	medial prefrontal cortex	nest attendance
Rhot2	200.601	-0.16771	0.0923952	-1.81514	0.0695029	NA	male	medial prefrontal cortex	nest attendance
LOC120097740	25.1806	0.336566	0.185453	1.81483	0.0695498	NA	male	medial prefrontal cortex	nest attendance
Rps21	1350.37	-0.0880211	0.0485116	-1.81443	0.0696111	0.433609	male	medial prefrontal cortex	nest attendance
LOC103692000	8.04052	0.645504	0.355942	1.81351	0.0697533	NA	male	medial prefrontal cortex	nest attendance
Phf2	75.1088	0.1988	0.109626	1.81344	0.0697634	NA	male	medial prefrontal cortex	nest attendance
Gadd45b	3.71888	-1.40423	0.774644	-1.81274	0.0698724	NA	male	medial prefrontal cortex	nest attendance
Rps12l3	56.2549	-0.291539	0.160837	-1.81263	0.0698891	NA	male	medial prefrontal cortex	nest attendance
Prrc2b	880.702	0.0887068	0.0489456	1.81235	0.0699314	0.433609	male	medial prefrontal cortex	nest attendance
Vcan	157.077	0.16624	0.0917608	1.81166	0.0700382	NA	male	medial prefrontal cortex	nest attendance
Meiob	13.5513	0.502654	0.277506	1.81132	0.0700907	NA	male	medial prefrontal cortex	nest attendance
LOC108348194	4.01223	0.913967	0.504732	1.81079	0.0701726	NA	male	medial prefrontal cortex	nest attendance
Cfap299	53.2403	0.35485	0.195969	1.81075	0.0701801	NA	male	medial prefrontal cortex	nest attendance
Rplp1	1759.52	-0.0683299	0.0377409	-1.8105	0.0702186	0.433609	male	medial prefrontal cortex	nest attendance
Mpst	43.5593	-0.311443	0.172038	-1.81031	0.0702477	NA	male	medial prefrontal cortex	nest attendance
LOC103693867	47.5466	0.256311	0.141588	1.81026	0.0702555	NA	male	medial prefrontal cortex	nest attendance
Rpl17	881.171	-0.087726	0.0484742	-1.80974	0.0703355	0.433609	male	medial prefrontal cortex	nest attendance
Rpl29-ps10	4.00077	0.933666	0.51593	1.80968	0.070346	NA	male	medial prefrontal cortex	nest attendance
Cmtm5	30.2842	-0.344234	0.190235	-1.80952	0.07037	NA	male	medial prefrontal cortex	nest attendance
Sult4a1	839.54	-0.0940905	0.0520036	-1.80931	0.0704032	0.433609	male	medial prefrontal cortex	nest attendance
Nsa2-ps17	14.5536	0.439116	0.242785	1.80866	0.070504	NA	male	medial prefrontal cortex	nest attendance
Asic1	259.372	-0.120431	0.0666012	-1.80825	0.0705681	NA	male	medial prefrontal cortex	nest attendance
Nsmf	1194.72	-0.0830623	0.0459495	-1.80769	0.0706552	0.433609	male	medial prefrontal cortex	nest attendance
Slc39a12	18.1488	0.417865	0.231176	1.80757	0.070674	NA	male	medial prefrontal cortex	nest attendance
Ssx2ip	274.82	-0.119193	0.0659543	-1.8072	0.0707312	NA	male	medial prefrontal cortex	nest attendance
Psd	545.928	-0.120343	0.0666557	-1.80544	0.0710055	0.433609	male	medial prefrontal cortex	nest attendance
LOC120100000	695.571	-0.0884654	0.0490165	-1.80481	0.0711047	0.433609	male	medial prefrontal cortex	nest attendance
LOC688340	5.26992	0.944295	0.52323	1.80474	0.0711152	NA	male	medial prefrontal cortex	nest attendance
Tpi1	749.427	-0.0936942	0.0519203	-1.80458	0.071141	0.433609	male	medial prefrontal cortex	nest attendance
Styxl1	35.2092	0.377508	0.209207	1.80447	0.0711569	NA	male	medial prefrontal cortex	nest attendance
Tm4sf4	30.2661	0.342237	0.189687	1.80422	0.0711964	NA	male	medial prefrontal cortex	nest attendance
Map1lc3a	1056.92	-0.0949197	0.0526097	-1.80422	0.0711964	0.433609	male	medial prefrontal cortex	nest attendance
LOC103693549	7.16777	0.660264	0.366051	1.80375	0.0712704	NA	male	medial prefrontal cortex	nest attendance
LOC685793	15.4533	1.26772	0.70285	1.80369	0.0712804	NA	male	medial prefrontal cortex	nest attendance
Rps10-ps17	38.0036	-0.302542	0.16777	-1.80332	0.0713377	NA	male	medial prefrontal cortex	nest attendance
Ighv	132.387	0.207757	0.115219	1.80315	0.0713648	NA	male	medial prefrontal cortex	nest attendance
Mif-ps5	39.5704	-0.301902	0.167465	-1.80277	0.071424	NA	male	medial prefrontal cortex	nest attendance
Dcbld1	47.5099	0.263213	0.146023	1.80254	0.07146	NA	male	medial prefrontal cortex	nest attendance
Map2k6	155.354	0.149895	0.0831617	1.80245	0.0714745	NA	male	medial prefrontal cortex	nest attendance
LOC103692893	5.26921	0.800934	0.444671	1.80119	0.0716737	NA	male	medial prefrontal cortex	nest attendance
Tedc1	29.5986	0.361719	0.200908	1.80042	0.0717945	NA	male	medial prefrontal cortex	nest attendance
Lama2	104.846	0.216677	0.120349	1.80041	0.0717957	NA	male	medial prefrontal cortex	nest attendance
LOC120098388	19.5641	0.402186	0.223412	1.8002	0.0718287	NA	male	medial prefrontal cortex	nest attendance
Nupr1	17.5983	-0.473479	0.263089	-1.79969	0.0719096	NA	male	medial prefrontal cortex	nest attendance
RT1-CE11	8.89346	0.85047	0.472582	1.79962	0.07192	NA	male	medial prefrontal cortex	nest attendance
Ptpa	588.922	-0.110501	0.0614048	-1.79955	0.0719321	0.436681	male	medial prefrontal cortex	nest attendance
LOC102549419	4.99473	0.855932	0.476345	1.79687	0.0723556	NA	male	medial prefrontal cortex	nest attendance
Phlpp2	161.254	-0.148778	0.0828529	-1.79569	0.0725441	NA	male	medial prefrontal cortex	nest attendance
Atxn10	660.072	-0.0821022	0.0457324	-1.79527	0.07261	0.438587	male	medial prefrontal cortex	nest attendance
Sec61b	190.126	0.164957	0.0919385	1.79421	0.0727799	NA	male	medial prefrontal cortex	nest attendance
Fabp5	2056.82	0.0997148	0.0556001	1.79343	0.0729043	0.438587	male	medial prefrontal cortex	nest attendance
Fbxw2	255.853	-0.122187	0.0681443	-1.79306	0.0729632	NA	male	medial prefrontal cortex	nest attendance
Pdcl1-ps1	25.2769	0.39191	0.218619	1.79266	0.0730267	NA	male	medial prefrontal cortex	nest attendance
LOC120097802	3.8195	0.878363	0.490134	1.79209	0.0731188	NA	male	medial prefrontal cortex	nest attendance
Ptpro	458.436	0.094763	0.0528921	1.79163	0.0731924	0.438587	male	medial prefrontal cortex	nest attendance
CYTB	2412.21	-0.110458	0.0616549	-1.79155	0.0732049	0.438587	male	medial prefrontal cortex	nest attendance
Otud7b	85.4348	0.188893	0.105475	1.79089	0.073311	NA	male	medial prefrontal cortex	nest attendance
Usf3	162.291	-0.136537	0.0762421	-1.79083	0.07332	NA	male	medial prefrontal cortex	nest attendance
Ywhae	2143.61	-0.0601574	0.0336043	-1.79017	0.0734263	0.438587	male	medial prefrontal cortex	nest attendance
LOC108352810	8.32311	0.601824	0.336191	1.79012	0.0734338	NA	male	medial prefrontal cortex	nest attendance
Pou2f3	8.31154	0.772951	0.4318	1.79007	0.0734431	NA	male	medial prefrontal cortex	nest attendance
Adgra3	43.2746	0.257191	0.143698	1.7898	0.0734859	NA	male	medial prefrontal cortex	nest attendance
Aip	89.3284	-0.202581	0.113253	-1.78875	0.0736553	NA	male	medial prefrontal cortex	nest attendance
Plekha2	32.6327	0.327886	0.183416	1.78767	0.07383	NA	male	medial prefrontal cortex	nest attendance
Atp6v0c	1680.95	-0.0749592	0.0419376	-1.7874	0.0738728	0.438587	male	medial prefrontal cortex	nest attendance
Ptov1	514.727	-0.195939	0.109654	-1.7869	0.0739545	0.438587	male	medial prefrontal cortex	nest attendance
LOC102548289	7.51084	0.775932	0.434341	1.78646	0.0740249	NA	male	medial prefrontal cortex	nest attendance
Cabcoco1	25.942	0.346614	0.194023	1.78645	0.0740256	NA	male	medial prefrontal cortex	nest attendance
Zfp748-ps1	68.4761	0.202711	0.113517	1.78573	0.0741426	NA	male	medial prefrontal cortex	nest attendance
Rnf217	85.7817	-0.188239	0.105417	-1.78567	0.0741531	NA	male	medial prefrontal cortex	nest attendance
Pde8b	118.481	0.178119	0.0997599	1.78547	0.0741847	NA	male	medial prefrontal cortex	nest attendance
Diaph1	149.289	0.154862	0.0867408	1.78535	0.0742053	NA	male	medial prefrontal cortex	nest attendance
Rcn3	14.6353	-0.473512	0.265271	-1.78501	0.0742589	NA	male	medial prefrontal cortex	nest attendance
Hsp90aa1	6390.54	-0.0698641	0.0391506	-1.7845	0.074343	0.438587	male	medial prefrontal cortex	nest attendance
Efna5	418.194	0.11385	0.0638114	1.78416	0.0743971	0.438587	male	medial prefrontal cortex	nest attendance
LOC120099823	54.1074	0.219671	0.123155	1.7837	0.0744728	NA	male	medial prefrontal cortex	nest attendance
Srsf11	740.525	-0.0816589	0.0457959	-1.78311	0.0745692	0.438587	male	medial prefrontal cortex	nest attendance
Trnp1	170.624	-0.151938	0.0852343	-1.7826	0.0746521	NA	male	medial prefrontal cortex	nest attendance
Ceacam20	3.07326	1.26779	0.711213	1.78258	0.0746551	NA	male	medial prefrontal cortex	nest attendance
Tm2d3	111.77	-0.179134	0.100499	-1.78245	0.074676	NA	male	medial prefrontal cortex	nest attendance
Adgb	13.6239	0.519582	0.291536	1.78222	0.0747135	NA	male	medial prefrontal cortex	nest attendance
Enho	338.955	-0.106261	0.0596379	-1.78177	0.0747867	NA	male	medial prefrontal cortex	nest attendance
Plekhm2	247.457	-0.128913	0.0723831	-1.78099	0.0749146	NA	male	medial prefrontal cortex	nest attendance
Tef	123.245	-0.16266	0.0913327	-1.78096	0.0749184	NA	male	medial prefrontal cortex	nest attendance
Sgta	601.669	-0.147838	0.0830345	-1.78044	0.0750038	0.439516	male	medial prefrontal cortex	nest attendance
Phactr4	91.0375	0.236025	0.132577	1.78028	0.0750297	NA	male	medial prefrontal cortex	nest attendance
Cyld-ps1	7.78219	-0.65074	0.365719	-1.77935	0.0751831	NA	male	medial prefrontal cortex	nest attendance
Nbr1	468.566	-0.10698	0.060125	-1.77929	0.0751926	0.439516	male	medial prefrontal cortex	nest attendance
Akr1b10	51.8231	0.299074	0.168103	1.77912	0.0752203	NA	male	medial prefrontal cortex	nest attendance
Abcc2	14.4233	0.490644	0.275829	1.7788	0.0752728	NA	male	medial prefrontal cortex	nest attendance
Xpr1-ps1	5.81074	0.7996	0.449619	1.7784	0.0753389	NA	male	medial prefrontal cortex	nest attendance
RGD1306271	281.49	0.116846	0.0657056	1.77833	0.07535	NA	male	medial prefrontal cortex	nest attendance
Lama3	48.4035	0.263344	0.14812	1.77791	0.0754186	NA	male	medial prefrontal cortex	nest attendance
Ankmy1	298.744	-0.114327	0.0643106	-1.77773	0.0754475	NA	male	medial prefrontal cortex	nest attendance
LOC103692103	9.29212	0.634692	0.357083	1.77744	0.0754966	NA	male	medial prefrontal cortex	nest attendance
Brinp3	432.382	-0.122644	0.0690052	-1.77731	0.0755167	0.440048	male	medial prefrontal cortex	nest attendance
Acsm1	3.75635	0.915766	0.51532	1.77708	0.0755548	NA	male	medial prefrontal cortex	nest attendance
Rplp1-ps2	256.306	-0.147762	0.0831975	-1.77604	0.0757267	NA	male	medial prefrontal cortex	nest attendance
Serpini1	318.558	-0.115312	0.0649368	-1.77576	0.0757722	NA	male	medial prefrontal cortex	nest attendance
Cnp	114.929	-0.19822	0.111639	-1.77555	0.0758077	NA	male	medial prefrontal cortex	nest attendance
Mthfd1l	137.481	0.150907	0.0850395	1.77455	0.0759727	NA	male	medial prefrontal cortex	nest attendance
Gpr88	227.92	-0.141678	0.0798451	-1.77441	0.0759946	NA	male	medial prefrontal cortex	nest attendance
Zfp523	206.482	-0.135902	0.076611	-1.77392	0.0760771	NA	male	medial prefrontal cortex	nest attendance
LOC120097528	14.5289	0.479444	0.270344	1.77346	0.0761523	NA	male	medial prefrontal cortex	nest attendance
Faim	105.011	-0.172331	0.097194	-1.77306	0.0762186	NA	male	medial prefrontal cortex	nest attendance
LOC102550729	4.25796	0.991163	0.559068	1.77289	0.0762476	NA	male	medial prefrontal cortex	nest attendance
Cd81	241.714	-0.12968	0.0731603	-1.77254	0.0763044	NA	male	medial prefrontal cortex	nest attendance
Use1	144.062	-0.168579	0.0951119	-1.77243	0.0763233	NA	male	medial prefrontal cortex	nest attendance
Zswim3	60.2755	-0.236661	0.13353	-1.77234	0.0763389	NA	male	medial prefrontal cortex	nest attendance
Egr3	177.665	-0.170903	0.0964813	-1.77136	0.0765005	NA	male	medial prefrontal cortex	nest attendance
LOC120103006	5.95599	-0.860461	0.485899	-1.77086	0.0765835	NA	male	medial prefrontal cortex	nest attendance
LOC108351510	4.12311	0.922732	0.521073	1.77083	0.076589	NA	male	medial prefrontal cortex	nest attendance
LOC102548951	4.77666	0.875853	0.494736	1.77034	0.0766699	NA	male	medial prefrontal cortex	nest attendance
Aox2	19.0575	0.460991	0.260465	1.76988	0.0767472	NA	male	medial prefrontal cortex	nest attendance
Wdr38	148.946	-0.208065	0.117559	-1.76987	0.076748	NA	male	medial prefrontal cortex	nest attendance
Slfn3	7.64684	0.825805	0.466647	1.76966	0.0767841	NA	male	medial prefrontal cortex	nest attendance
LOC103691970	462.663	-0.0992988	0.0561284	-1.76914	0.0768711	0.445465	male	medial prefrontal cortex	nest attendance
Hsd17b4	97.2588	-0.178319	0.1008	-1.76903	0.0768882	NA	male	medial prefrontal cortex	nest attendance
Tmem178a	164.334	-0.148611	0.0840185	-1.76879	0.0769296	NA	male	medial prefrontal cortex	nest attendance
Chpf	159.192	-0.162295	0.0917605	-1.76868	0.0769467	NA	male	medial prefrontal cortex	nest attendance
RGD1311745	47.6693	-0.265014	0.149865	-1.76835	0.077003	NA	male	medial prefrontal cortex	nest attendance
Uchl3	259.792	0.113407	0.0641469	1.76793	0.0770729	NA	male	medial prefrontal cortex	nest attendance
LOC690096	18.0014	1.2549	0.70992	1.76767	0.0771162	NA	male	medial prefrontal cortex	nest attendance
Luzp2	671.886	-0.0808222	0.0457413	-1.76694	0.0772379	0.445465	male	medial prefrontal cortex	nest attendance
Cuedc1	297.384	0.116837	0.0661251	1.76692	0.0772423	NA	male	medial prefrontal cortex	nest attendance
B3gat1	455.727	-0.126531	0.0716175	-1.76676	0.0772682	0.445465	male	medial prefrontal cortex	nest attendance
Egfl7	42.4553	-0.276448	0.156499	-1.76645	0.0773203	NA	male	medial prefrontal cortex	nest attendance
LOC120101655	6.03721	0.72522	0.410588	1.76629	0.0773464	NA	male	medial prefrontal cortex	nest attendance
Hsp90aa1-ps13	736.916	-0.179113	0.101421	-1.76603	0.0773901	0.445465	male	medial prefrontal cortex	nest attendance
Abcb9	100.734	-0.190355	0.107861	-1.76482	0.0775937	NA	male	medial prefrontal cortex	nest attendance
LOC108348434	8.01321	-0.760801	0.431107	-1.76476	0.0776036	NA	male	medial prefrontal cortex	nest attendance
Zc3h15-ps3	436.227	-0.135532	0.0768047	-1.76463	0.0776262	0.445466	male	medial prefrontal cortex	nest attendance
Lancl1	241.801	-0.15203	0.0862464	-1.76274	0.077944	NA	male	medial prefrontal cortex	nest attendance
Epc1	232.462	0.116626	0.0662295	1.76093	0.0782501	NA	male	medial prefrontal cortex	nest attendance
Ndrg2	322.001	-0.136657	0.0776342	-1.76027	0.0783623	NA	male	medial prefrontal cortex	nest attendance
Syn2	1355.9	-0.0838306	0.0476258	-1.76019	0.0783749	0.448399	male	medial prefrontal cortex	nest attendance
LOC120099628	199.511	0.1591	0.0904105	1.75975	0.07845	NA	male	medial prefrontal cortex	nest attendance
LOC120099712	4.11276	1.07345	0.610157	1.75929	0.0785275	NA	male	medial prefrontal cortex	nest attendance
Plce1	135.669	0.170607	0.0969836	1.75914	0.0785543	NA	male	medial prefrontal cortex	nest attendance
Clmn	31.4477	0.317048	0.180251	1.75892	0.0785904	NA	male	medial prefrontal cortex	nest attendance
LOC497940	37.1188	0.262702	0.149355	1.75891	0.0785927	NA	male	medial prefrontal cortex	nest attendance
Crisp3	3.7994	0.898308	0.510783	1.75869	0.0786303	NA	male	medial prefrontal cortex	nest attendance
LOC108353112	216.059	-0.133686	0.0760181	-1.75861	0.0786431	NA	male	medial prefrontal cortex	nest attendance
Psmd13	289.443	-0.115338	0.0656126	-1.75786	0.0787714	NA	male	medial prefrontal cortex	nest attendance
LOC102554672	8.36424	0.62758	0.357109	1.75739	0.0788512	NA	male	medial prefrontal cortex	nest attendance
Spag7	316.62	-0.130327	0.0741961	-1.75653	0.0789986	NA	male	medial prefrontal cortex	nest attendance
Dnajc12	15.9879	0.457999	0.260849	1.7558	0.0791226	NA	male	medial prefrontal cortex	nest attendance
Gng10	376.028	-0.115038	0.0655272	-1.75558	0.0791607	NA	male	medial prefrontal cortex	nest attendance
Eif3k	320.7	-0.114968	0.0654938	-1.75541	0.0791898	NA	male	medial prefrontal cortex	nest attendance
LOC102547047	98.9644	0.18353	0.104553	1.75539	0.0791932	NA	male	medial prefrontal cortex	nest attendance
Usp1	41.2748	0.258632	0.147348	1.75524	0.0792182	NA	male	medial prefrontal cortex	nest attendance
Nsa2-ps21	14.361	0.441374	0.251548	1.75463	0.0793222	NA	male	medial prefrontal cortex	nest attendance
Ugt2a1	4.30283	1.03299	0.588812	1.75436	0.0793687	NA	male	medial prefrontal cortex	nest attendance
LOC120097162	336.603	-0.153519	0.0875348	-1.7538	0.0794645	NA	male	medial prefrontal cortex	nest attendance
Tspan7	924.522	-0.0796658	0.0454261	-1.75375	0.079474	0.453113	male	medial prefrontal cortex	nest attendance
Terf1	127.704	-0.163082	0.0930394	-1.75283	0.0796306	NA	male	medial prefrontal cortex	nest attendance
RGD1560568	115.655	-0.195381	0.111505	-1.75221	0.0797372	NA	male	medial prefrontal cortex	nest attendance
Nkapd1	426.059	-0.108444	0.0618901	-1.7522	0.0797392	0.453113	male	medial prefrontal cortex	nest attendance
LOC103691146	168.635	-0.134783	0.0769242	-1.75216	0.0797466	NA	male	medial prefrontal cortex	nest attendance
Uhrf1	12.9218	0.525205	0.299761	1.75208	0.0797599	NA	male	medial prefrontal cortex	nest attendance
Ugt2b35	4.98504	0.747476	0.426703	1.75175	0.0798171	NA	male	medial prefrontal cortex	nest attendance
Apol3-ps1	3.69297	1.11076	0.634216	1.75138	0.0798799	NA	male	medial prefrontal cortex	nest attendance
Syt13	449.977	-0.0948857	0.0541846	-1.75116	0.0799188	0.453113	male	medial prefrontal cortex	nest attendance
Pcsk6	109.331	0.183167	0.104715	1.7492	0.0802562	NA	male	medial prefrontal cortex	nest attendance
Kif26b	232.119	0.124387	0.071126	1.74883	0.0803202	NA	male	medial prefrontal cortex	nest attendance
B3gnt5	9.70969	0.509537	0.291376	1.74873	0.0803377	NA	male	medial prefrontal cortex	nest attendance
Nckap1	546.46	-0.0838816	0.0479845	-1.7481	0.0804473	0.454744	male	medial prefrontal cortex	nest attendance
LOC108352971	23.3168	0.495944	0.283839	1.74727	0.0805903	NA	male	medial prefrontal cortex	nest attendance
Lzts2	66.56	0.205733	0.117785	1.74669	0.0806919	NA	male	medial prefrontal cortex	nest attendance
Ephb6	131.629	-0.157596	0.0902267	-1.74667	0.0806953	NA	male	medial prefrontal cortex	nest attendance
LOC690507	8.7796	0.613568	0.351508	1.74553	0.0808923	NA	male	medial prefrontal cortex	nest attendance
Mbd3l1	19.8486	-0.447964	0.256669	-1.7453	0.0809333	NA	male	medial prefrontal cortex	nest attendance
Rps13-ps2	11.8494	-0.568829	0.325941	-1.74519	0.0809522	NA	male	medial prefrontal cortex	nest attendance
Nt5el-ps1	26.8957	0.312593	0.179177	1.74461	0.0810527	NA	male	medial prefrontal cortex	nest attendance
Dnase1	29.8215	-0.355333	0.203763	-1.74385	0.081185	NA	male	medial prefrontal cortex	nest attendance
Rsrp1	374.94	-0.109521	0.0628256	-1.74326	0.0812885	NA	male	medial prefrontal cortex	nest attendance
Srek1ip1	155.604	-0.160749	0.0922187	-1.74313	0.0813116	NA	male	medial prefrontal cortex	nest attendance
Gart	115.191	0.165889	0.0951802	1.74289	0.0813525	NA	male	medial prefrontal cortex	nest attendance
Zfp101	4.24358	1.05042	0.603012	1.74195	0.0815176	NA	male	medial prefrontal cortex	nest attendance
RGD1563956	3.90414	-1.01343	0.581799	-1.74189	0.0815269	NA	male	medial prefrontal cortex	nest attendance
RT1-O1	2.88665	-1.45201	0.833779	-1.74148	0.0815992	NA	male	medial prefrontal cortex	nest attendance
LOC120102326	14.1123	-0.52521	0.301613	-1.74134	0.0816243	NA	male	medial prefrontal cortex	nest attendance
LOC120101823	7.67463	0.794097	0.456038	1.7413	0.0816316	NA	male	medial prefrontal cortex	nest attendance
Tomm70-ps1	48.5858	-0.268307	0.154137	-1.74071	0.0817352	NA	male	medial prefrontal cortex	nest attendance
Cpne8	137.844	-0.1582	0.0908836	-1.74068	0.0817389	NA	male	medial prefrontal cortex	nest attendance
Gadl1	14.5852	0.509444	0.292716	1.74041	0.0817878	NA	male	medial prefrontal cortex	nest attendance
Apln	73.7449	-0.241587	0.138819	-1.7403	0.0818067	NA	male	medial prefrontal cortex	nest attendance
Sall1	38.39	-0.281076	0.161548	-1.73989	0.0818783	NA	male	medial prefrontal cortex	nest attendance
Mat2b	98.4987	-0.173143	0.0995314	-1.73958	0.0819325	NA	male	medial prefrontal cortex	nest attendance
Nkap	244.796	-0.120525	0.069299	-1.7392	0.0819998	NA	male	medial prefrontal cortex	nest attendance
Zp3	5.37169	0.816356	0.469397	1.73916	0.0820068	NA	male	medial prefrontal cortex	nest attendance
Prpf4b	683.719	-0.0851409	0.04896	-1.73899	0.0820367	0.461831	male	medial prefrontal cortex	nest attendance
LOC108349511	5.89898	-0.932854	0.536546	-1.73863	0.0821006	NA	male	medial prefrontal cortex	nest attendance
Fbxo41	415.67	-0.100254	0.0576796	-1.73812	0.0821903	0.461831	male	medial prefrontal cortex	nest attendance
LOC108351802	6.67639	-0.770216	0.443206	-1.73783	0.0822412	NA	male	medial prefrontal cortex	nest attendance
Wdr72	15.0764	0.523533	0.301313	1.7375	0.0822982	NA	male	medial prefrontal cortex	nest attendance
Arhgdib	38.1979	-0.290868	0.167411	-1.73745	0.082308	NA	male	medial prefrontal cortex	nest attendance
Dpp7	138.244	-0.161984	0.093281	-1.73652	0.0824728	NA	male	medial prefrontal cortex	nest attendance
LOC120096579	40.7833	0.258259	0.148756	1.73613	0.0825417	NA	male	medial prefrontal cortex	nest attendance
Ttll6	10.8881	0.692344	0.39904	1.73502	0.0827365	NA	male	medial prefrontal cortex	nest attendance
Gapdh-ps19	424.348	-0.11138	0.0642094	-1.73464	0.0828042	0.461857	male	medial prefrontal cortex	nest attendance
LOC120103043	3.25011	-1.49436	0.861646	-1.73431	0.0828624	NA	male	medial prefrontal cortex	nest attendance
Haus4	15.179	-0.46326	0.267191	-1.73382	0.0829507	NA	male	medial prefrontal cortex	nest attendance
LOC102556004	253.663	-0.114135	0.0658402	-1.73351	0.0830051	NA	male	medial prefrontal cortex	nest attendance
Dcaf6	512.509	-0.090112	0.0520125	-1.7325	0.0831838	0.461857	male	medial prefrontal cortex	nest attendance
Cda	11.0957	0.644337	0.371922	1.73245	0.0831926	NA	male	medial prefrontal cortex	nest attendance
Pdcl	53.3682	0.218998	0.126411	1.73243	0.0831973	NA	male	medial prefrontal cortex	nest attendance
Rps7-ps4	6.57764	0.75595	0.436531	1.73172	0.0833233	NA	male	medial prefrontal cortex	nest attendance
LOC120096523	10.4041	-0.616849	0.356387	-1.73084	0.0834797	NA	male	medial prefrontal cortex	nest attendance
Wdr13-ps1	6.89725	-0.757917	0.437914	-1.73075	0.0834971	NA	male	medial prefrontal cortex	nest attendance
Zfp334	46.211	-0.257452	0.148756	-1.7307	0.0835052	NA	male	medial prefrontal cortex	nest attendance
Scaper	472.457	0.0949483	0.0548641	1.73061	0.0835215	0.461857	male	medial prefrontal cortex	nest attendance
Atp6v1f	344.682	-0.104771	0.0605415	-1.73057	0.0835292	NA	male	medial prefrontal cortex	nest attendance
Grhl3	5.2647	0.847162	0.489605	1.7303	0.0835773	NA	male	medial prefrontal cortex	nest attendance
Ptprc	22.573	0.365638	0.211396	1.72964	0.0836952	NA	male	medial prefrontal cortex	nest attendance
Ufc1	447.088	-0.104594	0.0604802	-1.72939	0.0837394	0.461857	male	medial prefrontal cortex	nest attendance
Pfdn5	481.305	-0.103379	0.0597934	-1.72893	0.0838215	0.461857	male	medial prefrontal cortex	nest attendance
LOC100909859	6.00008	0.838421	0.484963	1.72884	0.0838384	NA	male	medial prefrontal cortex	nest attendance
Mkrn1	243.957	0.121637	0.0703656	1.72864	0.0838727	NA	male	medial prefrontal cortex	nest attendance
Rpl37a-ps14	38.6984	-0.297291	0.171998	-1.72846	0.0839053	NA	male	medial prefrontal cortex	nest attendance
LOC108352024	4.10047	0.941116	0.544543	1.72827	0.0839403	NA	male	medial prefrontal cortex	nest attendance
B3galnt2	412.829	0.115028	0.0665701	1.72792	0.0840031	0.461857	male	medial prefrontal cortex	nest attendance
Lin7b	332.745	-0.152749	0.0884459	-1.72703	0.0841622	NA	male	medial prefrontal cortex	nest attendance
Carmil2	64.0125	-0.253193	0.146607	-1.72702	0.0841635	NA	male	medial prefrontal cortex	nest attendance
Apold1	59.3407	0.244035	0.141358	1.72636	0.0842818	NA	male	medial prefrontal cortex	nest attendance
Faim2	374.298	-0.106155	0.0614938	-1.72628	0.0842973	NA	male	medial prefrontal cortex	nest attendance
Apbb1	1240.85	-0.156397	0.0905998	-1.72624	0.0843042	0.461857	male	medial prefrontal cortex	nest attendance
Ankrd36	35.1669	0.339759	0.196828	1.72617	0.0843161	NA	male	medial prefrontal cortex	nest attendance
Sde2	56.8636	-0.230703	0.133658	-1.72607	0.0843344	NA	male	medial prefrontal cortex	nest attendance
LOC120098901	83.5561	-0.228319	0.132288	-1.72593	0.0843596	NA	male	medial prefrontal cortex	nest attendance
Nptn	761.508	-0.0842711	0.0488331	-1.7257	0.0844019	0.461857	male	medial prefrontal cortex	nest attendance
Cfap20dc	90.6239	0.191602	0.111109	1.72445	0.0846268	NA	male	medial prefrontal cortex	nest attendance
Prdx2	907.698	-0.0816247	0.0473353	-1.72439	0.0846367	0.461857	male	medial prefrontal cortex	nest attendance
Gda	750.871	-0.0832883	0.0483007	-1.72437	0.0846412	0.461857	male	medial prefrontal cortex	nest attendance
Scn2b	211.761	-0.133142	0.0772246	-1.72408	0.0846926	NA	male	medial prefrontal cortex	nest attendance
Gstt2	17.6329	0.376131	0.218168	1.72404	0.0847007	NA	male	medial prefrontal cortex	nest attendance
Ahcyl1	365.795	-0.109911	0.0637534	-1.72401	0.0847066	NA	male	medial prefrontal cortex	nest attendance
LOC100362291	3.56352	-1.44906	0.840697	-1.72364	0.0847725	NA	male	medial prefrontal cortex	nest attendance
RGD1359127	29.3576	-0.346111	0.200823	-1.72346	0.0848053	NA	male	medial prefrontal cortex	nest attendance
Dennd2b	160.049	0.139258	0.0808029	1.72343	0.084811	NA	male	medial prefrontal cortex	nest attendance
LOC120100315	3.66444	-1.40663	0.816446	-1.72287	0.0849119	NA	male	medial prefrontal cortex	nest attendance
Hint1	1815.42	-0.0778859	0.0452099	-1.72276	0.0849316	0.462106	male	medial prefrontal cortex	nest attendance
LOC682708	7.73751	0.912149	0.52951	1.72263	0.0849557	NA	male	medial prefrontal cortex	nest attendance
LOC108351177	33.1636	0.850802	0.493913	1.72257	0.0849657	NA	male	medial prefrontal cortex	nest attendance
Pmm1	342.149	-0.12237	0.0710441	-1.72245	0.0849877	NA	male	medial prefrontal cortex	nest attendance
Lrrc51	142.629	-0.203342	0.118064	-1.72231	0.0850127	NA	male	medial prefrontal cortex	nest attendance
Riiad1	24.0935	-0.365651	0.212334	-1.72206	0.0850593	NA	male	medial prefrontal cortex	nest attendance
LOC108348562	106.093	-0.17214	0.0999697	-1.72192	0.085084	NA	male	medial prefrontal cortex	nest attendance
Gfus	53.2625	-0.243855	0.141657	-1.72145	0.0851697	NA	male	medial prefrontal cortex	nest attendance
LOC120096504	236.22	-0.125761	0.0730559	-1.72143	0.085173	NA	male	medial prefrontal cortex	nest attendance
LOC102548988	18.7606	0.430427	0.250149	1.72068	0.0853088	NA	male	medial prefrontal cortex	nest attendance
Acta2	3.72193	-1.32805	0.771872	-1.72056	0.0853302	NA	male	medial prefrontal cortex	nest attendance
Psmb7	588.722	-0.0919831	0.053475	-1.72011	0.0854117	0.462107	male	medial prefrontal cortex	nest attendance
Bbs7	102.263	-0.247175	0.143708	-1.71998	0.0854352	NA	male	medial prefrontal cortex	nest attendance
Zkscan4	18.7908	0.361906	0.210452	1.71966	0.0854944	NA	male	medial prefrontal cortex	nest attendance
Sowaha	89.0141	-0.224195	0.130402	-1.71926	0.0855667	NA	male	medial prefrontal cortex	nest attendance
Park7	302.898	-0.107202	0.0623729	-1.71873	0.0856633	NA	male	medial prefrontal cortex	nest attendance
RGD1311164	44.8233	-0.26106	0.151967	-1.71788	0.0858191	NA	male	medial prefrontal cortex	nest attendance
Elmod2	64.0069	0.211655	0.123281	1.71686	0.0860052	NA	male	medial prefrontal cortex	nest attendance
LOC100912143	4.36115	0.856656	0.499042	1.7166	0.0860521	NA	male	medial prefrontal cortex	nest attendance
LOC120097948	7.91962	0.637902	0.371623	1.71653	0.0860647	NA	male	medial prefrontal cortex	nest attendance
Asgr2	4.26621	0.899246	0.523963	1.71624	0.086118	NA	male	medial prefrontal cortex	nest attendance
Scrn1	553.48	-0.0925274	0.053915	-1.71617	0.0861305	0.462107	male	medial prefrontal cortex	nest attendance
Znf740	64.4374	-0.215965	0.125869	-1.71579	0.0861996	NA	male	medial prefrontal cortex	nest attendance
Rps3-ps5	17.1639	-0.458712	0.267361	-1.7157	0.086217	NA	male	medial prefrontal cortex	nest attendance
Icoslg	37.9678	-0.285894	0.166666	-1.71537	0.0862767	NA	male	medial prefrontal cortex	nest attendance
Catsper3	6.40478	0.667539	0.389203	1.71514	0.0863193	NA	male	medial prefrontal cortex	nest attendance
Map1lc3b	252.589	-0.120269	0.0701355	-1.7148	0.0863812	NA	male	medial prefrontal cortex	nest attendance
Samd15	16.6474	0.399939	0.233233	1.71476	0.0863891	NA	male	medial prefrontal cortex	nest attendance
Lamp5	14.8848	-0.52724	0.307501	-1.7146	0.0864192	NA	male	medial prefrontal cortex	nest attendance
Ppp1ca	347.545	-0.134473	0.0784306	-1.71455	0.0864285	NA	male	medial prefrontal cortex	nest attendance
C1qc	13.0819	-0.535262	0.312193	-1.71452	0.0864329	NA	male	medial prefrontal cortex	nest attendance
Btf3l4	181.324	-0.150445	0.0877474	-1.71452	0.0864336	NA	male	medial prefrontal cortex	nest attendance
Ncapd3	46.2362	0.254235	0.1483	1.71433	0.0864684	NA	male	medial prefrontal cortex	nest attendance
Grm3	2226.99	0.0679114	0.0396189	1.71411	0.0865076	0.462107	male	medial prefrontal cortex	nest attendance
Calm2	4752.68	-0.0715556	0.0417513	-1.71385	0.0865554	0.462107	male	medial prefrontal cortex	nest attendance
Tmem271	109.001	-0.183851	0.107274	-1.71384	0.0865574	NA	male	medial prefrontal cortex	nest attendance
Sh3kbp1	509.534	-0.0852777	0.0497583	-1.71384	0.0865586	0.462107	male	medial prefrontal cortex	nest attendance
Nfib	1457.24	0.0681721	0.0397818	1.71365	0.0865934	0.462107	male	medial prefrontal cortex	nest attendance
Abtb3	403.786	0.109522	0.063922	1.71337	0.086645	0.462107	male	medial prefrontal cortex	nest attendance
Extl3	79.3178	0.197508	0.115283	1.71324	0.0866685	NA	male	medial prefrontal cortex	nest attendance
Eif1-ps3	166.296	-0.137066	0.0800209	-1.71288	0.0867351	NA	male	medial prefrontal cortex	nest attendance
Mppe1	56.7818	0.217006	0.126717	1.71252	0.0868002	NA	male	medial prefrontal cortex	nest attendance
Morc3	116.429	0.160707	0.0938652	1.7121	0.0868781	NA	male	medial prefrontal cortex	nest attendance
Bms1	103.451	0.165465	0.0966619	1.71179	0.0869361	NA	male	medial prefrontal cortex	nest attendance
Nr4a1	38.948	-0.283618	0.165709	-1.71154	0.0869814	NA	male	medial prefrontal cortex	nest attendance
Sulf1	49.4124	0.258858	0.151291	1.711	0.0870811	NA	male	medial prefrontal cortex	nest attendance
LOC108352417	5.72242	0.760789	0.44479	1.71045	0.0871833	NA	male	medial prefrontal cortex	nest attendance
Tacc1	205.514	-0.130044	0.0760371	-1.71027	0.0872156	NA	male	medial prefrontal cortex	nest attendance
Cycs-ps1	6.84629	0.629756	0.368318	1.70982	0.0872997	NA	male	medial prefrontal cortex	nest attendance
Kif13a	288.575	0.105316	0.0615951	1.70981	0.0873019	NA	male	medial prefrontal cortex	nest attendance
LOC120102972	38.2021	0.281867	0.16487	1.70963	0.0873346	NA	male	medial prefrontal cortex	nest attendance
N4bp1	103.707	0.17354	0.101563	1.7087	0.0875074	NA	male	medial prefrontal cortex	nest attendance
Ajm1	51.0861	-0.248224	0.145279	-1.7086	0.0875259	NA	male	medial prefrontal cortex	nest attendance
Nherf1	40.1363	-0.283179	0.165745	-1.70852	0.0875407	NA	male	medial prefrontal cortex	nest attendance
Syt4	798.52	-0.0832615	0.0487616	-1.70752	0.0877253	0.466053	male	medial prefrontal cortex	nest attendance
Dctn1	318.626	-0.107338	0.0628844	-1.70691	0.0878396	NA	male	medial prefrontal cortex	nest attendance
Canx	882.243	-0.0649368	0.0380482	-1.7067	0.0878787	0.466053	male	medial prefrontal cortex	nest attendance
Phlda1	82.5564	-0.208219	0.122017	-1.70648	0.0879185	NA	male	medial prefrontal cortex	nest attendance
Irag2	25.229	-0.352082	0.206375	-1.70603	0.0880033	NA	male	medial prefrontal cortex	nest attendance
Angel2	84.739	-0.18084	0.106003	-1.70599	0.0880101	NA	male	medial prefrontal cortex	nest attendance
Enam	7.62082	0.652272	0.382545	1.70508	0.0881788	NA	male	medial prefrontal cortex	nest attendance
LOC102553848	6.42875	-0.756948	0.443955	-1.70501	0.0881926	NA	male	medial prefrontal cortex	nest attendance
Rnf214	420.365	-0.0892309	0.0523523	-1.70443	0.0883005	0.466978	male	medial prefrontal cortex	nest attendance
Naprt	16.4902	-0.461473	0.270788	-1.70418	0.0883471	NA	male	medial prefrontal cortex	nest attendance
Tmem131l	159.181	0.137632	0.0807702	1.70399	0.0883823	NA	male	medial prefrontal cortex	nest attendance
Anapc11	258.166	-0.121369	0.0712273	-1.70397	0.0883872	NA	male	medial prefrontal cortex	nest attendance
LOC102550575	210.77	-0.128641	0.0754956	-1.70396	0.0883885	NA	male	medial prefrontal cortex	nest attendance
Grb2-ps1	10.5732	-0.561376	0.329457	-1.70395	0.0883913	NA	male	medial prefrontal cortex	nest attendance
LOC102548461	17.5181	0.46662	0.273958	1.70326	0.0885203	NA	male	medial prefrontal cortex	nest attendance
Loxhd1	41.7262	-0.311549	0.183008	-1.70238	0.0886841	NA	male	medial prefrontal cortex	nest attendance
Rps20-ps11	248.758	-0.122123	0.0717783	-1.70139	0.0888696	NA	male	medial prefrontal cortex	nest attendance
Esrrb	49.1625	-0.299085	0.175793	-1.70134	0.0888782	NA	male	medial prefrontal cortex	nest attendance
Ccdc43-ps1	7.69655	0.543093	0.319227	1.70128	0.0888909	NA	male	medial prefrontal cortex	nest attendance
Nfatc3	123.393	0.179947	0.105794	1.70092	0.0889582	NA	male	medial prefrontal cortex	nest attendance
Nr1d1	408.983	-0.0973385	0.0572301	-1.70083	0.0889757	0.46918	male	medial prefrontal cortex	nest attendance
Bmpr1a	173.955	0.141542	0.0832448	1.70031	0.0890732	NA	male	medial prefrontal cortex	nest attendance
Tmtc4	122.61	0.169811	0.0998722	1.70029	0.0890772	NA	male	medial prefrontal cortex	nest attendance
Rps23-ps8	330.535	-0.151744	0.0892651	-1.69993	0.0891447	NA	male	medial prefrontal cortex	nest attendance
Otud5	211.817	-0.1251	0.0735927	-1.69989	0.0891514	NA	male	medial prefrontal cortex	nest attendance
Ywhab	1426.63	-0.0663956	0.0390663	-1.69956	0.0892138	0.46918	male	medial prefrontal cortex	nest attendance
Atp8b4	23.9073	0.539165	0.317269	1.69939	0.0892457	NA	male	medial prefrontal cortex	nest attendance
Terb1	23.1271	0.361673	0.212896	1.69882	0.0893525	NA	male	medial prefrontal cortex	nest attendance
Slc15a3	135.637	-0.17246	0.101521	-1.69876	0.0893636	NA	male	medial prefrontal cortex	nest attendance
Lpar6	5.71591	0.653394	0.38464	1.69872	0.0893726	NA	male	medial prefrontal cortex	nest attendance
Cnnm1	113.522	-0.161459	0.0950516	-1.69864	0.0893863	NA	male	medial prefrontal cortex	nest attendance
RGD1566136	10.7152	-0.561119	0.330521	-1.69768	0.0895675	NA	male	medial prefrontal cortex	nest attendance
Adam11	111.469	-0.171507	0.101061	-1.69705	0.0896865	NA	male	medial prefrontal cortex	nest attendance
Igsf9b	163.764	-0.136738	0.0805948	-1.69661	0.0897697	NA	male	medial prefrontal cortex	nest attendance
LOC102553801	51.7355	-0.237862	0.140206	-1.69652	0.0897881	NA	male	medial prefrontal cortex	nest attendance
Kpnb1	157.444	0.153867	0.0906983	1.69647	0.0897967	NA	male	medial prefrontal cortex	nest attendance
LOC679583	4.21955	-1.24967	0.736655	-1.69642	0.0898068	NA	male	medial prefrontal cortex	nest attendance
Gabra4	264.6	-0.121614	0.0716982	-1.69619	0.0898491	NA	male	medial prefrontal cortex	nest attendance
Mef2a	547.375	-0.0902979	0.0532395	-1.69607	0.0898729	0.470997	male	medial prefrontal cortex	nest attendance
Tmem51	25.2597	0.324536	0.191481	1.69487	0.0901004	NA	male	medial prefrontal cortex	nest attendance
Gtdc1	333.447	0.0924667	0.0545673	1.69454	0.0901618	NA	male	medial prefrontal cortex	nest attendance
Ssr3	320.434	0.114884	0.0678062	1.69431	0.0902073	NA	male	medial prefrontal cortex	nest attendance
Arl8a	572.262	-0.087058	0.0513876	-1.69414	0.0902378	0.470997	male	medial prefrontal cortex	nest attendance
Slc35f5	65.8867	0.196033	0.115716	1.69409	0.0902485	NA	male	medial prefrontal cortex	nest attendance
Rps18-ps4	94.5302	-0.188574	0.111319	-1.69399	0.0902669	NA	male	medial prefrontal cortex	nest attendance
Ldb1	49.667	0.264388	0.156102	1.69368	0.0903257	NA	male	medial prefrontal cortex	nest attendance
Zdhhc12	57.0066	-0.239005	0.141138	-1.69342	0.0903764	NA	male	medial prefrontal cortex	nest attendance
Atg16l1	105.315	-0.180216	0.106432	-1.69324	0.090409	NA	male	medial prefrontal cortex	nest attendance
LOC102555991	28.201	0.441724	0.260907	1.69303	0.0904499	NA	male	medial prefrontal cortex	nest attendance
Mfsd5	59.6494	-0.21697	0.12819	-1.69256	0.0905398	NA	male	medial prefrontal cortex	nest attendance
LOC102552068	36.534	-0.299894	0.17721	-1.69231	0.0905861	NA	male	medial prefrontal cortex	nest attendance
Cdkn1c	44.1561	0.265713	0.157054	1.69186	0.0906725	NA	male	medial prefrontal cortex	nest attendance
LOC102551891	13.883	-0.748564	0.442568	-1.69141	0.0907584	NA	male	medial prefrontal cortex	nest attendance
LOC120100802	16.5416	0.45113	0.266759	1.69115	0.0908074	NA	male	medial prefrontal cortex	nest attendance
Cep170b	265.347	-0.111427	0.0659461	-1.68967	0.0910903	NA	male	medial prefrontal cortex	nest attendance
RGD1562542	38.6445	-0.338441	0.20035	-1.68925	0.0911722	NA	male	medial prefrontal cortex	nest attendance
Gabrg2	495.586	-0.0974884	0.0577134	-1.68918	0.0911846	0.470997	male	medial prefrontal cortex	nest attendance
LOC102550742	37.7081	0.35136	0.208075	1.68863	0.0912912	NA	male	medial prefrontal cortex	nest attendance
Dbp	64.7363	-0.200714	0.118886	-1.68829	0.0913562	NA	male	medial prefrontal cortex	nest attendance
Ttll7	656.938	-0.0870886	0.0515893	-1.68811	0.0913892	0.470997	male	medial prefrontal cortex	nest attendance
RGD1302996	82.3833	-0.188499	0.111761	-1.68662	0.0916772	NA	male	medial prefrontal cortex	nest attendance
mt-Rnr2	36866.6	-0.117419	0.0696182	-1.68661	0.0916785	0.470997	male	medial prefrontal cortex	nest attendance
Tmem9b	199.717	-0.133346	0.0791034	-1.68572	0.0918499	NA	male	medial prefrontal cortex	nest attendance
Apoe	1594.59	-0.0904526	0.053679	-1.68507	0.091976	0.470997	male	medial prefrontal cortex	nest attendance
Psmd1	601.996	-0.0801831	0.0475942	-1.68473	0.0920416	0.470997	male	medial prefrontal cortex	nest attendance
Lhfpl3	587.371	0.096508	0.0572892	1.68457	0.0920709	0.470997	male	medial prefrontal cortex	nest attendance
Ggta1l1	3.95543	1.01467	0.602382	1.68443	0.0920985	NA	male	medial prefrontal cortex	nest attendance
Cdh6	256.29	-0.121066	0.0718746	-1.6844	0.0921034	NA	male	medial prefrontal cortex	nest attendance
LOC102551813	1494.77	-0.0754471	0.0448092	-1.68374	0.0922313	0.470997	male	medial prefrontal cortex	nest attendance
Nol7	271.653	-0.117919	0.0700374	-1.68365	0.092249	NA	male	medial prefrontal cortex	nest attendance
Rimkla	312.329	-0.10439	0.0620032	-1.68362	0.0922546	NA	male	medial prefrontal cortex	nest attendance
LOC102550954	8.04118	0.625459	0.371503	1.68359	0.0922606	NA	male	medial prefrontal cortex	nest attendance
LOC108352387	100.901	-0.188157	0.111774	-1.68336	0.0923049	NA	male	medial prefrontal cortex	nest attendance
Pbx3	107.346	0.241323	0.143368	1.68324	0.0923277	NA	male	medial prefrontal cortex	nest attendance
Sytl4	5.86733	1.02	0.605992	1.68319	0.0923384	NA	male	medial prefrontal cortex	nest attendance
Styx	89.5837	0.185923	0.110497	1.68261	0.0924515	NA	male	medial prefrontal cortex	nest attendance
LOC100909866	128.314	-0.154121	0.0916132	-1.6823	0.0925098	NA	male	medial prefrontal cortex	nest attendance
LOC100362339	246.696	0.141377	0.0840526	1.68201	0.0925665	NA	male	medial prefrontal cortex	nest attendance
Sgtb	226.955	-0.112005	0.066593	-1.68193	0.0925821	NA	male	medial prefrontal cortex	nest attendance
Samd14	262.179	-0.159411	0.0947863	-1.68179	0.0926088	NA	male	medial prefrontal cortex	nest attendance
Ctcfl1	3.59623	1.1519	0.684955	1.68172	0.0926235	NA	male	medial prefrontal cortex	nest attendance
Hsbp1	1003.69	-0.0737502	0.0438629	-1.68138	0.0926894	0.470997	male	medial prefrontal cortex	nest attendance
LOC102554092	79.2203	-0.214267	0.127437	-1.68136	0.0926938	NA	male	medial prefrontal cortex	nest attendance
Rundc3a	443.263	-0.101694	0.0604855	-1.6813	0.0927046	0.470997	male	medial prefrontal cortex	nest attendance
Mapkapk3	22.5841	0.342893	0.203982	1.681	0.092763	NA	male	medial prefrontal cortex	nest attendance
Tmem19	58.1245	0.232155	0.138154	1.68041	0.0928775	NA	male	medial prefrontal cortex	nest attendance
Mrm3	69.0413	-0.211829	0.126068	-1.68028	0.0929036	NA	male	medial prefrontal cortex	nest attendance
LOC100361934	249.649	-0.115016	0.0684597	-1.68006	0.0929462	NA	male	medial prefrontal cortex	nest attendance
Micos13	274.195	-0.118929	0.0707957	-1.67989	0.0929796	NA	male	medial prefrontal cortex	nest attendance
LOC120100807	13.8122	0.479157	0.28527	1.67966	0.0930232	NA	male	medial prefrontal cortex	nest attendance
Ndufb4-ps2	76.5473	-0.244377	0.145494	-1.67964	0.0930274	NA	male	medial prefrontal cortex	nest attendance
Dffa	164.327	-0.155129	0.0923688	-1.67945	0.093064	NA	male	medial prefrontal cortex	nest attendance
Ssbp2	586.912	0.0825021	0.0491417	1.67886	0.0931794	0.470997	male	medial prefrontal cortex	nest attendance
LOC102552096	5.65583	0.772581	0.460229	1.67869	0.0932128	NA	male	medial prefrontal cortex	nest attendance
Reep5	1124.96	-0.0727381	0.0433332	-1.67858	0.0932342	0.470997	male	medial prefrontal cortex	nest attendance
Tab1	98.2913	-0.185939	0.110773	-1.67855	0.0932396	NA	male	medial prefrontal cortex	nest attendance
Srcin1	932.234	-0.0834179	0.0497031	-1.67832	0.093284	0.470997	male	medial prefrontal cortex	nest attendance
Fam104a	224.698	-0.118477	0.0706097	-1.67791	0.0933645	NA	male	medial prefrontal cortex	nest attendance
Aplp2	756.071	-0.0787861	0.046963	-1.67762	0.0934211	0.470997	male	medial prefrontal cortex	nest attendance
Pold1	9.95823	-0.558482	0.332909	-1.67758	0.0934294	NA	male	medial prefrontal cortex	nest attendance
LOC120099680	60.0403	0.979257	0.583878	1.67716	0.093511	NA	male	medial prefrontal cortex	nest attendance
LOC120099889	61.3637	-0.219217	0.130735	-1.67681	0.0935797	NA	male	medial prefrontal cortex	nest attendance
LOC108352425	23.1217	0.408025	0.243345	1.67674	0.0935943	NA	male	medial prefrontal cortex	nest attendance
Hagh	138.873	-0.157153	0.0937548	-1.67621	0.0936971	NA	male	medial prefrontal cortex	nest attendance
Pcdh10	779.998	-0.0810869	0.0483808	-1.67602	0.0937351	0.470997	male	medial prefrontal cortex	nest attendance
LOC120100841	5.03104	0.848013	0.505985	1.67597	0.0937448	NA	male	medial prefrontal cortex	nest attendance
Ppig	949.25	-0.0772365	0.0460925	-1.67568	0.0938002	0.470997	male	medial prefrontal cortex	nest attendance
LOC102549861	3.24068	1.11678	0.666603	1.67533	0.0938694	NA	male	medial prefrontal cortex	nest attendance
Ppp1r2	154.446	-0.141142	0.0842981	-1.67432	0.0940677	NA	male	medial prefrontal cortex	nest attendance
LOC102551754	4.62592	-0.976469	0.583327	-1.67396	0.0941377	NA	male	medial prefrontal cortex	nest attendance
Krt25	5.63395	0.970068	0.57963	1.6736	0.0942099	NA	male	medial prefrontal cortex	nest attendance
Nsf	511.497	-0.0979214	0.0585161	-1.67341	0.0942468	0.471984	male	medial prefrontal cortex	nest attendance
Rpl15-ps1	19.5937	-0.435265	0.260328	-1.67199	0.0945266	NA	male	medial prefrontal cortex	nest attendance
Plekha6	378.635	0.0932913	0.0558084	1.67164	0.094596	NA	male	medial prefrontal cortex	nest attendance
Syt11	932.37	-0.0800368	0.0478857	-1.67141	0.0946398	0.472698	male	medial prefrontal cortex	nest attendance
Rgsl1	188.239	0.125855	0.0753008	1.67136	0.0946512	NA	male	medial prefrontal cortex	nest attendance
LOC120101652	4.76835	0.752814	0.45066	1.67047	0.0948264	NA	male	medial prefrontal cortex	nest attendance
Rab36	193.787	-0.131935	0.0789937	-1.6702	0.0948796	NA	male	medial prefrontal cortex	nest attendance
LOC100366030	81.2868	0.180646	0.108165	1.67009	0.0949014	NA	male	medial prefrontal cortex	nest attendance
Cfap97d2	6.3825	0.571043	0.341932	1.67005	0.0949104	NA	male	medial prefrontal cortex	nest attendance
Mtf2	217.638	0.116621	0.0698391	1.66985	0.0949486	NA	male	medial prefrontal cortex	nest attendance
Coq2	63.7977	-0.21411	0.128252	-1.66945	0.0950288	NA	male	medial prefrontal cortex	nest attendance
Pex11b	8.38186	0.586613	0.351414	1.6693	0.0950589	NA	male	medial prefrontal cortex	nest attendance
Rps19-ps4	288.326	0.133827	0.0801823	1.66904	0.0951103	NA	male	medial prefrontal cortex	nest attendance
LOC120097752	3.79447	1.047	0.627347	1.66894	0.0951292	NA	male	medial prefrontal cortex	nest attendance
LOC120102202	6.60391	0.632032	0.378703	1.66894	0.0951295	NA	male	medial prefrontal cortex	nest attendance
Rexo4	55.8531	0.229362	0.137438	1.66885	0.0951481	NA	male	medial prefrontal cortex	nest attendance
Abhd8	107.466	-0.179465	0.107562	-1.66847	0.0952223	NA	male	medial prefrontal cortex	nest attendance
Spsb3	126.572	-0.148638	0.089091	-1.66838	0.0952394	NA	male	medial prefrontal cortex	nest attendance
LOC120096230	30.4189	-0.309447	0.185479	-1.66837	0.0952423	NA	male	medial prefrontal cortex	nest attendance
Eif4e-ps9	6.49159	0.829043	0.497002	1.66809	0.0952983	NA	male	medial prefrontal cortex	nest attendance
Idh1	233.631	0.144169	0.0864392	1.66787	0.0953414	NA	male	medial prefrontal cortex	nest attendance
Cacfd1	298.422	-0.104831	0.0628547	-1.66783	0.0953492	NA	male	medial prefrontal cortex	nest attendance
LOC102549787	13.6585	0.510711	0.306317	1.66727	0.0954617	NA	male	medial prefrontal cortex	nest attendance
Ralgps2	295.041	0.101766	0.061056	1.66677	0.0955598	NA	male	medial prefrontal cortex	nest attendance
Prob1	3.80965	-1.31172	0.788009	-1.66459	0.0959937	NA	male	medial prefrontal cortex	nest attendance
Cbr1l1	69.7716	-0.223806	0.134459	-1.66449	0.0960148	NA	male	medial prefrontal cortex	nest attendance
Esr1	80.8641	0.196146	0.117879	1.66396	0.0961205	NA	male	medial prefrontal cortex	nest attendance
LOC103690821	215.122	0.190476	0.114477	1.66387	0.0961383	NA	male	medial prefrontal cortex	nest attendance
Gtf2f2-ps1	8.2142	-0.65885	0.396011	-1.66372	0.0961687	NA	male	medial prefrontal cortex	nest attendance
Cyp46a1	100.062	-0.171304	0.102966	-1.66369	0.0961751	NA	male	medial prefrontal cortex	nest attendance
Asb13	20.6387	0.354352	0.213045	1.66328	0.0962574	NA	male	medial prefrontal cortex	nest attendance
LOC102548933	4.80382	0.86334	0.51907	1.66324	0.0962639	NA	male	medial prefrontal cortex	nest attendance
Pwwp3a	126.553	-0.161114	0.0969111	-1.66249	0.0964149	NA	male	medial prefrontal cortex	nest attendance
LOC108352542	4.74212	1.00874	0.60687	1.6622	0.0964725	NA	male	medial prefrontal cortex	nest attendance
Cfap36	259.2	-0.112682	0.0677914	-1.66218	0.0964761	NA	male	medial prefrontal cortex	nest attendance
Gemin8	36.7517	-0.293496	0.176591	-1.66201	0.0965116	NA	male	medial prefrontal cortex	nest attendance
Pitpna	1096.16	-0.0861569	0.051844	-1.66185	0.0965432	0.48084	male	medial prefrontal cortex	nest attendance
Cox7a1	242.861	-0.124049	0.0746638	-1.66143	0.0966263	NA	male	medial prefrontal cortex	nest attendance
Uqcc2	199.948	-0.125281	0.0754202	-1.66111	0.0966908	NA	male	medial prefrontal cortex	nest attendance
Trnr	15.5504	-0.491814	0.296151	-1.66069	0.0967761	NA	male	medial prefrontal cortex	nest attendance
Dph5	106.629	-0.163046	0.0981891	-1.66053	0.0968072	NA	male	medial prefrontal cortex	nest attendance
Rps19-ps2	299.28	0.129378	0.0779448	1.65987	0.0969413	NA	male	medial prefrontal cortex	nest attendance
Cd247	8.06734	0.70697	0.425946	1.65977	0.0969616	NA	male	medial prefrontal cortex	nest attendance
LOC120102826	89.7114	-0.179505	0.108163	-1.65958	0.096998	NA	male	medial prefrontal cortex	nest attendance
Hfe	3.90841	-1.09237	0.658245	-1.65952	0.0970119	NA	male	medial prefrontal cortex	nest attendance
LOC102555617	490.1	-0.131867	0.0794682	-1.65937	0.0970414	0.48084	male	medial prefrontal cortex	nest attendance
Hyou1	63.3224	-0.223915	0.134944	-1.65932	0.0970519	NA	male	medial prefrontal cortex	nest attendance
Zfp786	54.9121	0.211093	0.127222	1.65925	0.0970645	NA	male	medial prefrontal cortex	nest attendance
Rnf10	395.095	-0.112235	0.0676631	-1.65874	0.097168	NA	male	medial prefrontal cortex	nest attendance
Itsn1	496.014	0.0865329	0.0521809	1.65833	0.0972516	0.48084	male	medial prefrontal cortex	nest attendance
Snrnp48	185.412	-0.13511	0.0814795	-1.65821	0.0972745	NA	male	medial prefrontal cortex	nest attendance
Mdh1	855.874	-0.0847931	0.0511374	-1.65814	0.0972885	0.48084	male	medial prefrontal cortex	nest attendance
Dync1li2	390.089	-0.103122	0.0621996	-1.65792	0.0973334	NA	male	medial prefrontal cortex	nest attendance
Ccdc66	246.747	-0.114782	0.069237	-1.65781	0.0973553	NA	male	medial prefrontal cortex	nest attendance
LOC120100815	3.63322	0.98904	0.596594	1.65781	0.0973559	NA	male	medial prefrontal cortex	nest attendance
Ctr9	370.527	-0.109228	0.0658969	-1.65755	0.0974075	NA	male	medial prefrontal cortex	nest attendance
Lage3	150.826	-0.139129	0.0839372	-1.65753	0.0974117	NA	male	medial prefrontal cortex	nest attendance
Rad54l	41.3342	0.343519	0.207276	1.6573	0.0974579	NA	male	medial prefrontal cortex	nest attendance
Ppp1r14b	105.445	0.167866	0.101291	1.65727	0.0974651	NA	male	medial prefrontal cortex	nest attendance
LOC103694765	5.73169	0.99917	0.603219	1.6564	0.0976418	NA	male	medial prefrontal cortex	nest attendance
Snap91	1104.35	-0.0711661	0.0429651	-1.65637	0.097647	0.481351	male	medial prefrontal cortex	nest attendance
LOC120097428	11.3544	0.495005	0.298963	1.65574	0.0977748	NA	male	medial prefrontal cortex	nest attendance
Sema7a	23.5393	-0.380072	0.229591	-1.65543	0.097837	NA	male	medial prefrontal cortex	nest attendance
LOC102556035	6.87894	0.646393	0.390488	1.65535	0.097854	NA	male	medial prefrontal cortex	nest attendance
LOC108350480	119.665	-0.202482	0.122337	-1.65512	0.0978998	NA	male	medial prefrontal cortex	nest attendance
Scyl2	122.887	0.142837	0.0863127	1.65488	0.0979489	NA	male	medial prefrontal cortex	nest attendance
Plpp3	224.66	-0.115738	0.0699417	-1.65477	0.0979704	NA	male	medial prefrontal cortex	nest attendance
Mkks	158.427	-0.151684	0.0916769	-1.65455	0.098015	NA	male	medial prefrontal cortex	nest attendance
LOC120098941	42.3405	-0.289334	0.174894	-1.65434	0.0980586	NA	male	medial prefrontal cortex	nest attendance
LOC100909694	41.1809	0.295366	0.178575	1.65402	0.098124	NA	male	medial prefrontal cortex	nest attendance
LOC102550088	4.77676	0.811888	0.490936	1.65376	0.0981771	NA	male	medial prefrontal cortex	nest attendance
LOC120100897	3.99077	0.828519	0.501074	1.65349	0.0982322	NA	male	medial prefrontal cortex	nest attendance
LOC120101704	4.90829	0.685976	0.415035	1.65282	0.0983681	NA	male	medial prefrontal cortex	nest attendance
Higd1a	359.743	-0.0928979	0.0562174	-1.65248	0.0984378	NA	male	medial prefrontal cortex	nest attendance
LOC120099923	167.24	-0.138818	0.084013	-1.65234	0.0984659	NA	male	medial prefrontal cortex	nest attendance
Kcna2	165.518	-0.137085	0.0829683	-1.65226	0.0984816	NA	male	medial prefrontal cortex	nest attendance
Pdzd7	60.0596	0.202546	0.122609	1.65197	0.0985408	NA	male	medial prefrontal cortex	nest attendance
Capns1	242.16	-0.112622	0.0681872	-1.65165	0.0986052	NA	male	medial prefrontal cortex	nest attendance
Fer1l5	39.2102	-0.279226	0.169085	-1.6514	0.0986577	NA	male	medial prefrontal cortex	nest attendance
B3gat3	227.201	-0.155168	0.0939635	-1.65137	0.0986634	NA	male	medial prefrontal cortex	nest attendance
Fancd2os	9.67647	-0.588533	0.356487	-1.65092	0.0987544	NA	male	medial prefrontal cortex	nest attendance
LOC120101597	3.99906	1.07732	0.65276	1.6504	0.0988608	NA	male	medial prefrontal cortex	nest attendance
LOC108349244	184.172	0.126013	0.076353	1.6504	0.0988618	NA	male	medial prefrontal cortex	nest attendance
Cers4	242.145	-0.117211	0.0710264	-1.65024	0.098894	NA	male	medial prefrontal cortex	nest attendance
Pan3	248.196	0.117921	0.071459	1.65018	0.0989053	NA	male	medial prefrontal cortex	nest attendance
Chtf8	95.1115	-0.185183	0.112222	-1.65016	0.098911	NA	male	medial prefrontal cortex	nest attendance
LOC120102984	3.52807	1.07776	0.653535	1.64913	0.099122	NA	male	medial prefrontal cortex	nest attendance
LOC102556249	89.8822	-0.183431	0.111234	-1.64905	0.0991367	NA	male	medial prefrontal cortex	nest attendance
Zc3h12b	287.755	-0.103122	0.0625355	-1.64902	0.0991431	NA	male	medial prefrontal cortex	nest attendance
Rps23-ps5	92.3966	-0.185579	0.112576	-1.64847	0.099257	NA	male	medial prefrontal cortex	nest attendance
Klhdc10	271.938	0.111325	0.0675773	1.64737	0.0994828	NA	male	medial prefrontal cortex	nest attendance
Rgs12	131.513	-0.146513	0.0889469	-1.6472	0.0995174	NA	male	medial prefrontal cortex	nest attendance
Pigz	24.5544	-0.49908	0.303189	-1.6461	0.0997425	NA	male	medial prefrontal cortex	nest attendance
Atp6v0d1	499.952	-0.0979747	0.0595213	-1.64604	0.099755	0.490213	male	medial prefrontal cortex	nest attendance
Dyrk3	26.0096	-0.362281	0.220219	-1.64509	0.0999506	NA	male	medial prefrontal cortex	nest attendance
Troap	8.51839	0.558048	0.339282	1.64479	0.100013	NA	male	medial prefrontal cortex	nest attendance
Pclo	1501.63	-0.0615473	0.0374225	-1.64466	0.10004	0.490213	male	medial prefrontal cortex	nest attendance
Rassf10	4.34086	0.857917	0.521867	1.64394	0.100189	NA	male	medial prefrontal cortex	nest attendance
Iqcf3	10.6727	0.582313	0.354276	1.64367	0.100244	NA	male	medial prefrontal cortex	nest attendance
Tmem35a	95.21	-0.194388	0.118269	-1.64361	0.100257	NA	male	medial prefrontal cortex	nest attendance
LOC120097532	7.12807	-0.67693	0.411945	-1.64325	0.100331	NA	male	medial prefrontal cortex	nest attendance
Dhrs7b	100.664	-0.17531	0.106723	-1.64266	0.100453	NA	male	medial prefrontal cortex	nest attendance
LOC120100698	8.12119	0.553949	0.337243	1.64258	0.10047	NA	male	medial prefrontal cortex	nest attendance
Plcxd2	250.825	-0.108107	0.0658182	-1.64251	0.100483	NA	male	medial prefrontal cortex	nest attendance
Sert1	3.5014	-1.33579	0.813466	-1.6421	0.10057	NA	male	medial prefrontal cortex	nest attendance
Grin3a	426.821	-0.0907269	0.0552512	-1.64208	0.100573	0.490213	male	medial prefrontal cortex	nest attendance
Zfp395	24.4158	0.293078	0.178509	1.64181	0.100629	NA	male	medial prefrontal cortex	nest attendance
Tmem201	54.7765	-0.227192	0.138381	-1.64179	0.100633	NA	male	medial prefrontal cortex	nest attendance
Clptm1	175.713	-0.150605	0.0917339	-1.64176	0.100641	NA	male	medial prefrontal cortex	nest attendance
LOC103694135	219.649	-0.118256	0.0720308	-1.64173	0.100645	NA	male	medial prefrontal cortex	nest attendance
Pard6g	37.0484	0.284134	0.173081	1.64163	0.100667	NA	male	medial prefrontal cortex	nest attendance
Tecpr1	216.296	-0.122597	0.0746852	-1.64151	0.100691	NA	male	medial prefrontal cortex	nest attendance
Cdip1	224.484	-0.120265	0.0732869	-1.64102	0.100793	NA	male	medial prefrontal cortex	nest attendance
Cdk5	131.926	-0.154518	0.0941729	-1.64079	0.10084	NA	male	medial prefrontal cortex	nest attendance
Uqcrb	1013.68	-0.0897262	0.0546853	-1.64077	0.100844	0.490213	male	medial prefrontal cortex	nest attendance
Hk1	481.475	-0.109187	0.0665548	-1.64056	0.100888	0.490213	male	medial prefrontal cortex	nest attendance
LOC103694056	6.93382	-0.626751	0.382046	-1.64051	0.100899	NA	male	medial prefrontal cortex	nest attendance
LOC120102260	6.39987	0.653048	0.398117	1.64034	0.100934	NA	male	medial prefrontal cortex	nest attendance
LOC102551925	5.30604	0.877117	0.534759	1.64021	0.100962	NA	male	medial prefrontal cortex	nest attendance
LOC120101744	4.35418	-1.05335	0.642209	-1.64019	0.100965	NA	male	medial prefrontal cortex	nest attendance
Cox6c	1045.77	-0.0807815	0.0492567	-1.64001	0.101003	0.490213	male	medial prefrontal cortex	nest attendance
LOC103691104	9.04671	0.629268	0.383771	1.6397	0.101068	NA	male	medial prefrontal cortex	nest attendance
LOC130014439	4.06407	0.786235	0.479743	1.63887	0.101241	NA	male	medial prefrontal cortex	nest attendance
LOC100360791	215.946	-0.156673	0.095635	-1.63824	0.101372	NA	male	medial prefrontal cortex	nest attendance
Cbx1	274.04	-0.132554	0.0809259	-1.63797	0.101428	NA	male	medial prefrontal cortex	nest attendance
LOC102555978	35.0889	0.298645	0.182373	1.63755	0.101515	NA	male	medial prefrontal cortex	nest attendance
Fam174b	743.772	-0.11729	0.0716306	-1.63743	0.101541	0.491562	male	medial prefrontal cortex	nest attendance
LOC120093523	5.16741	0.916446	0.559874	1.63688	0.101655	NA	male	medial prefrontal cortex	nest attendance
Shroom3	169.483	0.160968	0.0983678	1.63639	0.101758	NA	male	medial prefrontal cortex	nest attendance
Ces5a	16.2362	-0.476283	0.291062	-1.63636	0.101763	NA	male	medial prefrontal cortex	nest attendance
Slc25a13	48.9318	0.307978	0.188212	1.63633	0.10177	NA	male	medial prefrontal cortex	nest attendance
Ak7	21.3938	0.46479	0.284055	1.63627	0.101784	NA	male	medial prefrontal cortex	nest attendance
Myom2	17.0247	0.456913	0.279401	1.63533	0.10198	NA	male	medial prefrontal cortex	nest attendance
Atp10a	32.2223	0.312697	0.191247	1.63505	0.102039	NA	male	medial prefrontal cortex	nest attendance
Camlg	96.0386	0.17172	0.105074	1.63428	0.1022	NA	male	medial prefrontal cortex	nest attendance
Grk6	193.497	-0.128611	0.0787211	-1.63375	0.102311	NA	male	medial prefrontal cortex	nest attendance
Hspa8	3631.55	-0.069264	0.0424077	-1.63329	0.102409	0.494496	male	medial prefrontal cortex	nest attendance
LOC120097505	29.0077	0.314129	0.192364	1.63299	0.102471	NA	male	medial prefrontal cortex	nest attendance
LOC120099806	5.40036	0.809517	0.495809	1.63272	0.102528	NA	male	medial prefrontal cortex	nest attendance
Elfn2	177.904	-0.143849	0.0881205	-1.63241	0.102594	NA	male	medial prefrontal cortex	nest attendance
Gpha2	105.576	-0.215463	0.131993	-1.63238	0.102599	NA	male	medial prefrontal cortex	nest attendance
Wipf1	113.218	0.162951	0.0998335	1.63223	0.102631	NA	male	medial prefrontal cortex	nest attendance
Deptor	117.957	-0.148942	0.0912512	-1.63222	0.102634	NA	male	medial prefrontal cortex	nest attendance
LOC102553542	5.5156	0.827372	0.506972	1.63199	0.102682	NA	male	medial prefrontal cortex	nest attendance
Camk2b	1564.57	-0.0758405	0.0464715	-1.63198	0.102684	0.494559	male	medial prefrontal cortex	nest attendance
LOC120094756	12.6815	0.582917	0.357298	1.63146	0.102794	NA	male	medial prefrontal cortex	nest attendance
Rfx1	116.942	0.146044	0.0895518	1.63083	0.102926	NA	male	medial prefrontal cortex	nest attendance
Exoc2	230.251	0.107854	0.0661424	1.63064	0.102966	NA	male	medial prefrontal cortex	nest attendance
Dnah8	90.4354	0.521629	0.31991	1.63055	0.102985	NA	male	medial prefrontal cortex	nest attendance
Ecel1	4.38514	-0.982685	0.602713	-1.63044	0.103009	NA	male	medial prefrontal cortex	nest attendance
Tdrd9	31.1366	0.362489	0.222356	1.63022	0.103055	NA	male	medial prefrontal cortex	nest attendance
Gvin1	6.80437	-2.23697	1.37248	-1.62987	0.103129	NA	male	medial prefrontal cortex	nest attendance
Inpp5j	51.6555	-0.226098	0.138722	-1.62986	0.103131	NA	male	medial prefrontal cortex	nest attendance
Kcnab2	206.231	-0.133472	0.0818948	-1.62979	0.103145	NA	male	medial prefrontal cortex	nest attendance
Sall3	37.6111	0.269774	0.16553	1.62976	0.103153	NA	male	medial prefrontal cortex	nest attendance
Pdyn	17.901	-0.40692	0.249759	-1.62925	0.10326	NA	male	medial prefrontal cortex	nest attendance
Smtnl2	7.04993	0.572513	0.351407	1.6292	0.10327	NA	male	medial prefrontal cortex	nest attendance
Cenpt	19.7408	0.355615	0.218372	1.62848	0.103423	NA	male	medial prefrontal cortex	nest attendance
LOC108352858	201.587	-0.133975	0.0822751	-1.62838	0.103445	NA	male	medial prefrontal cortex	nest attendance
LOC108350783	4.54596	0.813289	0.499462	1.62833	0.103455	NA	male	medial prefrontal cortex	nest attendance
Slc44a5	118.233	0.164223	0.100857	1.62827	0.103469	NA	male	medial prefrontal cortex	nest attendance
Pnma8b	363.092	-0.106317	0.0652991	-1.62815	0.103493	NA	male	medial prefrontal cortex	nest attendance
Mmd2	203.778	-0.126174	0.0775164	-1.62771	0.103587	NA	male	medial prefrontal cortex	nest attendance
LOC102550180	58.7275	-0.583099	0.358263	-1.62757	0.103616	NA	male	medial prefrontal cortex	nest attendance
LOC120100326	9.98515	-0.551705	0.338975	-1.62757	0.103617	NA	male	medial prefrontal cortex	nest attendance
Spast	193.575	0.122414	0.0752146	1.62753	0.103625	NA	male	medial prefrontal cortex	nest attendance
LOC100360843	298.817	0.126621	0.0778088	1.62734	0.103666	NA	male	medial prefrontal cortex	nest attendance
Mapk8ip1	294.116	-0.108402	0.0666164	-1.62725	0.103683	NA	male	medial prefrontal cortex	nest attendance
LOC102548692	182.767	0.126725	0.0778875	1.62703	0.103731	NA	male	medial prefrontal cortex	nest attendance
Lacc1	5.56377	-0.818827	0.503281	-1.62698	0.103742	NA	male	medial prefrontal cortex	nest attendance
Nacad	303.723	-0.110886	0.0681658	-1.62671	0.103799	NA	male	medial prefrontal cortex	nest attendance
Drp2	71.9695	-0.210007	0.129102	-1.62667	0.103808	NA	male	medial prefrontal cortex	nest attendance
LOC120096926	3.98663	0.908041	0.558269	1.62653	0.103837	NA	male	medial prefrontal cortex	nest attendance
Zfand2a	131.502	-0.15716	0.0966238	-1.62652	0.10384	NA	male	medial prefrontal cortex	nest attendance
LOC120095056	36.1525	0.30207	0.185724	1.62644	0.103855	NA	male	medial prefrontal cortex	nest attendance
Atp6v0a4	104.399	0.160602	0.0987608	1.62617	0.103914	NA	male	medial prefrontal cortex	nest attendance
LOC120099714	9.43507	1.11461	0.685609	1.62573	0.104007	NA	male	medial prefrontal cortex	nest attendance
Cracd	457.711	0.0909357	0.0559436	1.62549	0.104058	0.499903	male	medial prefrontal cortex	nest attendance
Slc38a4	16.7306	0.424817	0.261359	1.62542	0.104074	NA	male	medial prefrontal cortex	nest attendance
Myo10	139.978	0.13532	0.0832566	1.62534	0.10409	NA	male	medial prefrontal cortex	nest attendance
Fam43b	119.618	-0.172556	0.106178	-1.62517	0.104127	NA	male	medial prefrontal cortex	nest attendance
Acoxl	42.6615	0.358454	0.220584	1.62502	0.104158	NA	male	medial prefrontal cortex	nest attendance
Klf6	285.734	0.109119	0.067155	1.62489	0.104186	NA	male	medial prefrontal cortex	nest attendance
Nrn1	95.2722	-0.173293	0.106661	-1.62471	0.104224	NA	male	medial prefrontal cortex	nest attendance
Csrp2	165.822	0.134757	0.0829436	1.62468	0.10423	NA	male	medial prefrontal cortex	nest attendance
LOC120100795	6.06123	0.826159	0.508701	1.62406	0.104364	NA	male	medial prefrontal cortex	nest attendance
Nxf1	117.502	-0.166142	0.102311	-1.62388	0.104401	NA	male	medial prefrontal cortex	nest attendance
Rps6-ps4	32.9493	-0.292151	0.179929	-1.6237	0.104439	NA	male	medial prefrontal cortex	nest attendance
Aif1	83.7068	-0.197403	0.121595	-1.62345	0.104494	NA	male	medial prefrontal cortex	nest attendance
Acer1	17.6355	0.411632	0.253584	1.62326	0.104535	NA	male	medial prefrontal cortex	nest attendance
Kif28p	30.5029	0.321763	0.198224	1.62323	0.10454	NA	male	medial prefrontal cortex	nest attendance
Slc5a10	4.57983	0.782273	0.482003	1.62296	0.104597	NA	male	medial prefrontal cortex	nest attendance
LOC102548661	3.75675	-1.06141	0.654063	-1.62279	0.104634	NA	male	medial prefrontal cortex	nest attendance
LOC120095212	12.8241	0.466831	0.287709	1.62258	0.10468	NA	male	medial prefrontal cortex	nest attendance
Ing2	104.223	-0.18029	0.11112	-1.62248	0.1047	NA	male	medial prefrontal cortex	nest attendance
Klhl6	13.7712	0.482268	0.29729	1.62222	0.104757	NA	male	medial prefrontal cortex	nest attendance
Decr1	66.5375	-0.206093	0.127052	-1.62212	0.104779	NA	male	medial prefrontal cortex	nest attendance
Hddc2	85.8524	-0.176911	0.10907	-1.622	0.104804	NA	male	medial prefrontal cortex	nest attendance
Kmt2a	440.511	0.0824974	0.0508721	1.62166	0.104876	0.502551	male	medial prefrontal cortex	nest attendance
LOC304725	262.562	0.1247	0.0769012	1.62157	0.104896	NA	male	medial prefrontal cortex	nest attendance
Sla	135.559	0.144128	0.08889	1.62142	0.104928	NA	male	medial prefrontal cortex	nest attendance
Fosl2	52.4957	0.221585	0.136663	1.6214	0.104932	NA	male	medial prefrontal cortex	nest attendance
LOC102548729	3.23523	1.0485	0.646934	1.62072	0.105079	NA	male	medial prefrontal cortex	nest attendance
LOC103695239	22.1096	0.977665	0.603289	1.62056	0.105112	NA	male	medial prefrontal cortex	nest attendance
Dennd4c	140.092	0.141237	0.087155	1.62053	0.105119	NA	male	medial prefrontal cortex	nest attendance
LOC120096207	7.78355	0.565368	0.34898	1.62006	0.10522	NA	male	medial prefrontal cortex	nest attendance
Fryl	223.897	0.11219	0.0692608	1.61982	0.10527	NA	male	medial prefrontal cortex	nest attendance
Spen	200.019	0.121161	0.074852	1.61868	0.105516	NA	male	medial prefrontal cortex	nest attendance
LOC102547989	10.7069	0.443447	0.273972	1.61858	0.105537	NA	male	medial prefrontal cortex	nest attendance
Commd4	145.556	-0.144649	0.0893912	-1.61816	0.105628	NA	male	medial prefrontal cortex	nest attendance
Ror2	50.126	0.271414	0.167734	1.61812	0.105637	NA	male	medial prefrontal cortex	nest attendance
Sh2d5	23.3454	-0.34109	0.210822	-1.61791	0.105682	NA	male	medial prefrontal cortex	nest attendance
Txndc15	143.778	-0.158078	0.0977203	-1.61766	0.105737	NA	male	medial prefrontal cortex	nest attendance
LOC102548304	7.641	0.538462	0.332991	1.61704	0.105869	NA	male	medial prefrontal cortex	nest attendance
Ttc8	38.2108	0.264651	0.163685	1.61683	0.105914	NA	male	medial prefrontal cortex	nest attendance
Tmem245	140.862	-0.135612	0.0839298	-1.61577	0.106143	NA	male	medial prefrontal cortex	nest attendance
Slco6c1	12.059	0.49482	0.306291	1.61552	0.106198	NA	male	medial prefrontal cortex	nest attendance
Arpp21	3169.93	-0.075914	0.0470106	-1.61483	0.106348	0.508317	male	medial prefrontal cortex	nest attendance
LOC120099936	7.86992	0.551018	0.341233	1.61478	0.106358	NA	male	medial prefrontal cortex	nest attendance
Sec14l5	8.12744	0.576172	0.356845	1.61463	0.106391	NA	male	medial prefrontal cortex	nest attendance
Uprt	25.6443	0.308527	0.191134	1.61419	0.106486	NA	male	medial prefrontal cortex	nest attendance
Ppp4r2	259.728	-0.111242	0.0689201	-1.61407	0.106512	NA	male	medial prefrontal cortex	nest attendance
LOC498369	31.6721	-0.282831	0.175234	-1.61402	0.106523	NA	male	medial prefrontal cortex	nest attendance
Top1-ps1	284.956	-0.116494	0.0721893	-1.61373	0.106586	NA	male	medial prefrontal cortex	nest attendance
Ppm1b	245.149	-0.109565	0.0679075	-1.61345	0.106647	NA	male	medial prefrontal cortex	nest attendance
LOC102553345	15.3144	0.390072	0.241882	1.61266	0.106819	NA	male	medial prefrontal cortex	nest attendance
RGD1561333	254.215	-0.15195	0.0942244	-1.61264	0.106823	NA	male	medial prefrontal cortex	nest attendance
LOC108349455	27.7593	0.287789	0.178475	1.61249	0.106855	NA	male	medial prefrontal cortex	nest attendance
Ralbp1-ps3	14.6351	0.51948	0.322244	1.61207	0.106947	NA	male	medial prefrontal cortex	nest attendance
Psip1	1039.84	-0.0701448	0.0435214	-1.61173	0.10702	0.510175	male	medial prefrontal cortex	nest attendance
LOC120096273	51.8025	-0.224	0.138995	-1.61157	0.107056	NA	male	medial prefrontal cortex	nest attendance
LOC120100038	23.2622	0.317195	0.19683	1.61152	0.107066	NA	male	medial prefrontal cortex	nest attendance
Rpl18-ps11	28.3427	-0.313323	0.194483	-1.61106	0.107168	NA	male	medial prefrontal cortex	nest attendance
LOC108353341	6.14999	1.34261	0.833507	1.61079	0.107225	NA	male	medial prefrontal cortex	nest attendance
LOC120093789	44.0773	0.265692	0.16503	1.60996	0.107406	NA	male	medial prefrontal cortex	nest attendance
Atp5f1d	598.354	-0.118917	0.0738681	-1.60986	0.107429	0.510175	male	medial prefrontal cortex	nest attendance
Batf3	3.97671	-1.3028	0.809363	-1.60966	0.107473	NA	male	medial prefrontal cortex	nest attendance
LOC102550919	8.29222	0.587135	0.36492	1.60894	0.107629	NA	male	medial prefrontal cortex	nest attendance
LOC120099890	7.29484	0.67171	0.417489	1.60893	0.107632	NA	male	medial prefrontal cortex	nest attendance
Plekha5	387.789	-0.0919322	0.0571391	-1.60892	0.107634	NA	male	medial prefrontal cortex	nest attendance
St6gal1	85.4551	0.177768	0.110508	1.60864	0.107695	NA	male	medial prefrontal cortex	nest attendance
Arl15	601.833	0.0788826	0.0490413	1.60849	0.107727	0.510175	male	medial prefrontal cortex	nest attendance
LOC120099711	5.04326	0.870089	0.540941	1.60847	0.107732	NA	male	medial prefrontal cortex	nest attendance
Cntnap5c	2534.43	-0.0772201	0.0480201	-1.60808	0.107818	0.510175	male	medial prefrontal cortex	nest attendance
Tlnrd1-ps1	68.0436	0.495175	0.307931	1.60807	0.10782	NA	male	medial prefrontal cortex	nest attendance
Dmrt1	14.9917	0.544415	0.338555	1.60805	0.107823	NA	male	medial prefrontal cortex	nest attendance
Hsh2d	6.51073	0.642976	0.399974	1.60754	0.107935	NA	male	medial prefrontal cortex	nest attendance
LOC102555470	67.8309	-0.235534	0.146522	-1.6075	0.107945	NA	male	medial prefrontal cortex	nest attendance
Agbl5	170.311	-0.126352	0.0786235	-1.60705	0.108043	NA	male	medial prefrontal cortex	nest attendance
Dnajb1	144.954	-0.14415	0.0897003	-1.60702	0.108049	NA	male	medial prefrontal cortex	nest attendance
Ocrl	121.602	-0.148291	0.0923063	-1.60651	0.108162	NA	male	medial prefrontal cortex	nest attendance
Med15	219.42	0.110722	0.0689592	1.60561	0.108359	NA	male	medial prefrontal cortex	nest attendance
Vps39	265.974	0.125227	0.0779946	1.60559	0.108364	NA	male	medial prefrontal cortex	nest attendance
Adamts7	6.70084	0.648616	0.404239	1.60454	0.108596	NA	male	medial prefrontal cortex	nest attendance
Mgat3	709.479	-0.0813571	0.0507151	-1.6042	0.108671	0.512925	male	medial prefrontal cortex	nest attendance
Cfap418	90.9574	-0.17092	0.106583	-1.60363	0.108796	NA	male	medial prefrontal cortex	nest attendance
Wnt7b	75.7971	-0.212805	0.132717	-1.60345	0.108836	NA	male	medial prefrontal cortex	nest attendance
LOC120100298	19.0254	-0.379667	0.236787	-1.60341	0.108844	NA	male	medial prefrontal cortex	nest attendance
Slc66a2	53.922	0.211604	0.132066	1.60226	0.109099	NA	male	medial prefrontal cortex	nest attendance
Dnaja3	81.6923	-0.171015	0.106796	-1.60132	0.109306	NA	male	medial prefrontal cortex	nest attendance
Rnf112	289.993	-0.101998	0.0637084	-1.60102	0.109373	NA	male	medial prefrontal cortex	nest attendance
Gabra3	295.833	-0.107847	0.0673676	-1.60087	0.109406	NA	male	medial prefrontal cortex	nest attendance
LOC103691294	5.07701	0.678304	0.423766	1.60066	0.109452	NA	male	medial prefrontal cortex	nest attendance
Cdyl	83.8861	0.174502	0.109022	1.60061	0.109463	NA	male	medial prefrontal cortex	nest attendance
Rpl36-ps11	100.616	-0.217803	0.13608	-1.60055	0.109477	NA	male	medial prefrontal cortex	nest attendance
Sirpal1	13.338	0.463502	0.289603	1.60047	0.109493	NA	male	medial prefrontal cortex	nest attendance
Pkn3	35.1781	-0.296939	0.185558	-1.60025	0.109543	NA	male	medial prefrontal cortex	nest attendance
Cnot1	177.264	0.124383	0.0777366	1.60005	0.109587	NA	male	medial prefrontal cortex	nest attendance
Dpp3-ps3	15.3298	0.455618	0.284807	1.59974	0.109656	NA	male	medial prefrontal cortex	nest attendance
Vom2r52	3.44281	0.828915	0.518199	1.59961	0.109686	NA	male	medial prefrontal cortex	nest attendance
Pgm5	23.8054	0.398279	0.249055	1.59916	0.109785	NA	male	medial prefrontal cortex	nest attendance
Gtf2a1l	12.6703	0.456442	0.285444	1.59906	0.109808	NA	male	medial prefrontal cortex	nest attendance
Adnp2	62.1621	-0.20957	0.131068	-1.59894	0.109834	NA	male	medial prefrontal cortex	nest attendance
Fam83a	4.1934	0.941269	0.588754	1.59875	0.109877	NA	male	medial prefrontal cortex	nest attendance
Cog1	170.765	-0.131221	0.0821153	-1.598	0.110042	NA	male	medial prefrontal cortex	nest attendance
Trim41	104.804	-0.169004	0.105769	-1.59785	0.110075	NA	male	medial prefrontal cortex	nest attendance
Gnas	4700.76	-0.0695426	0.0435225	-1.59785	0.110076	0.518262	male	medial prefrontal cortex	nest attendance
LOC108349032	17.4619	0.396417	0.248214	1.59708	0.110249	NA	male	medial prefrontal cortex	nest attendance
LOC102551023	6.1286	0.61534	0.385342	1.59687	0.110295	NA	male	medial prefrontal cortex	nest attendance
Tap1	9.46974	-0.618303	0.387253	-1.59664	0.110347	NA	male	medial prefrontal cortex	nest attendance
LOC120099720	6.36	0.711599	0.445931	1.59576	0.110542	NA	male	medial prefrontal cortex	nest attendance
LOC102554396	28.1302	0.30428	0.190778	1.59495	0.110724	NA	male	medial prefrontal cortex	nest attendance
LOC120099701	20.594	0.398022	0.249563	1.59488	0.11074	NA	male	medial prefrontal cortex	nest attendance
St8sia1	101.778	-0.17063	0.107	-1.59467	0.110786	NA	male	medial prefrontal cortex	nest attendance
LOC100911357	162.933	-0.152523	0.0956771	-1.59415	0.110903	NA	male	medial prefrontal cortex	nest attendance
LOC120097924	8.35021	0.588048	0.368901	1.59405	0.110924	NA	male	medial prefrontal cortex	nest attendance
LOC120102822	3.96052	-0.981602	0.615828	-1.59395	0.110946	NA	male	medial prefrontal cortex	nest attendance
Iqcc	52.7235	-0.242878	0.152399	-1.5937	0.111004	NA	male	medial prefrontal cortex	nest attendance
Ppara	28.6302	0.31484	0.197622	1.59314	0.111129	NA	male	medial prefrontal cortex	nest attendance
Rec114	213.617	-0.138029	0.0866465	-1.59301	0.111157	NA	male	medial prefrontal cortex	nest attendance
St14	5.70614	0.704092	0.442048	1.5928	0.111206	NA	male	medial prefrontal cortex	nest attendance
Pde1c	68.3626	0.245983	0.154443	1.59271	0.111225	NA	male	medial prefrontal cortex	nest attendance
Rpl18a	960.208	-0.0878656	0.0551714	-1.59259	0.111251	0.522493	male	medial prefrontal cortex	nest attendance
Cbln2	80.6844	-0.245742	0.154325	-1.59237	0.111301	NA	male	medial prefrontal cortex	nest attendance
Srd5a2	5.41367	0.645998	0.405741	1.59214	0.111352	NA	male	medial prefrontal cortex	nest attendance
Rfc5-ps1	5.70824	0.642332	0.403451	1.59209	0.111364	NA	male	medial prefrontal cortex	nest attendance
Itpka	89.0345	-0.212954	0.133765	-1.592	0.111384	NA	male	medial prefrontal cortex	nest attendance
Anxa1	7.32418	0.618255	0.388463	1.59154	0.111488	NA	male	medial prefrontal cortex	nest attendance
Spink8	8.11844	0.613516	0.385854	1.59002	0.11183	NA	male	medial prefrontal cortex	nest attendance
LOC120097130	6.61043	0.897448	0.564703	1.58924	0.112006	NA	male	medial prefrontal cortex	nest attendance
Slc25a6	493.491	-0.102962	0.0648004	-1.58891	0.11208	0.525079	male	medial prefrontal cortex	nest attendance
LOC102555043	13.0318	0.442712	0.278626	1.58891	0.112081	NA	male	medial prefrontal cortex	nest attendance
Casp3	105.864	0.154683	0.0973553	1.58885	0.112093	NA	male	medial prefrontal cortex	nest attendance
Mrto4	128.911	-0.149955	0.0944215	-1.58814	0.112255	NA	male	medial prefrontal cortex	nest attendance
Nfe2l1	304.457	-0.104179	0.0656057	-1.58795	0.112298	NA	male	medial prefrontal cortex	nest attendance
Arfip2-ps1	54.1571	-0.222899	0.140386	-1.58776	0.112342	NA	male	medial prefrontal cortex	nest attendance
Tcta	81.2745	-0.183412	0.115525	-1.58764	0.112367	NA	male	medial prefrontal cortex	nest attendance
LOC120094342	20.2274	0.338851	0.21346	1.58742	0.112418	NA	male	medial prefrontal cortex	nest attendance
Ost4	167.977	-0.125477	0.0790569	-1.58718	0.112472	NA	male	medial prefrontal cortex	nest attendance
LOC102556502	23.0269	1.07706	0.678825	1.58665	0.112592	NA	male	medial prefrontal cortex	nest attendance
LOC120102490	17.84	0.374766	0.236343	1.58569	0.112811	NA	male	medial prefrontal cortex	nest attendance
Il34	155.346	-0.144946	0.0914262	-1.58539	0.112879	NA	male	medial prefrontal cortex	nest attendance
Mbp	221.711	-0.16869	0.106415	-1.58521	0.112919	NA	male	medial prefrontal cortex	nest attendance
Slc25a5-ps9	493.133	-0.102966	0.0649658	-1.58493	0.112982	0.526049	male	medial prefrontal cortex	nest attendance
Rps11	943.421	0.0799508	0.0504613	1.5844	0.113103	0.526049	male	medial prefrontal cortex	nest attendance
Col13a1	17.821	0.419243	0.264613	1.58436	0.113112	NA	male	medial prefrontal cortex	nest attendance
Sim1	5.28747	0.777501	0.490735	1.58436	0.113112	NA	male	medial prefrontal cortex	nest attendance
Fkbp4	193.513	-0.117481	0.0741509	-1.58435	0.113114	NA	male	medial prefrontal cortex	nest attendance
Rpl35	1178.5	-0.0610419	0.038529	-1.58431	0.113123	0.526049	male	medial prefrontal cortex	nest attendance
LOC102549269	52.6726	-0.221451	0.139795	-1.58411	0.113169	NA	male	medial prefrontal cortex	nest attendance
Fgfr3	51.03	-0.235636	0.14878	-1.58379	0.113242	NA	male	medial prefrontal cortex	nest attendance
LOC120101496	3.56718	1.08446	0.68473	1.58378	0.113243	NA	male	medial prefrontal cortex	nest attendance
Cfhr2	5.13793	0.772713	0.487919	1.58369	0.113264	NA	male	medial prefrontal cortex	nest attendance
Derpc	93.142	-0.181546	0.114664	-1.58329	0.113356	NA	male	medial prefrontal cortex	nest attendance
LOC120098875	15.6212	0.374782	0.236743	1.58308	0.113404	NA	male	medial prefrontal cortex	nest attendance
Cluh	116.649	-0.15123	0.0955595	-1.58257	0.113519	NA	male	medial prefrontal cortex	nest attendance
Dmbt1l1	18.0804	0.397534	0.251245	1.58226	0.11359	NA	male	medial prefrontal cortex	nest attendance
LOC120094832	42.9268	0.275027	0.173847	1.582	0.113648	NA	male	medial prefrontal cortex	nest attendance
Trpv2	180.694	0.120565	0.076224	1.58172	0.113714	NA	male	medial prefrontal cortex	nest attendance
Hspb6	8.60009	-0.586418	0.370792	-1.58153	0.113758	NA	male	medial prefrontal cortex	nest attendance
LOC103694790	4.1408	0.985987	0.623474	1.58144	0.113778	NA	male	medial prefrontal cortex	nest attendance
Tg	143.309	0.134676	0.0852244	1.58025	0.11405	NA	male	medial prefrontal cortex	nest attendance
Tsen2	66.3627	-0.203329	0.128685	-1.58005	0.114095	NA	male	medial prefrontal cortex	nest attendance
Bicdl1	636.419	-0.0750775	0.0475211	-1.57988	0.114135	0.528109	male	medial prefrontal cortex	nest attendance
LOC313310	214.935	0.142128	0.0899778	1.57959	0.1142	NA	male	medial prefrontal cortex	nest attendance
Zfp263	22.9169	0.323032	0.204579	1.57901	0.114333	NA	male	medial prefrontal cortex	nest attendance
Mpp7	56.4282	0.312004	0.197625	1.57877	0.11439	NA	male	medial prefrontal cortex	nest attendance
Stard13	112.011	0.166278	0.105355	1.57826	0.114505	NA	male	medial prefrontal cortex	nest attendance
LOC120097508	3.39877	0.988601	0.62641	1.5782	0.114519	NA	male	medial prefrontal cortex	nest attendance
Mfap3	75.0441	-0.194032	0.122965	-1.57795	0.114578	NA	male	medial prefrontal cortex	nest attendance
Vom2r60	41.9814	-0.263455	0.16698	-1.57776	0.11462	NA	male	medial prefrontal cortex	nest attendance
Ppfia3	307.364	-0.0978002	0.0619898	-1.57768	0.114639	NA	male	medial prefrontal cortex	nest attendance
LOC120102238	16.7776	0.507085	0.321428	1.5776	0.114658	NA	male	medial prefrontal cortex	nest attendance
Brd2	428.554	-0.109332	0.0693127	-1.57737	0.11471	0.528109	male	medial prefrontal cortex	nest attendance
LOC120100299	20.2238	-0.397633	0.252109	-1.57723	0.114743	NA	male	medial prefrontal cortex	nest attendance
Tecr	1006.09	-0.0809569	0.0513342	-1.57705	0.114783	0.528109	male	medial prefrontal cortex	nest attendance
RGD1559575	5.26972	0.933598	0.592003	1.57702	0.114792	NA	male	medial prefrontal cortex	nest attendance
Slc7a7	61.3759	0.202789	0.128619	1.57666	0.114874	NA	male	medial prefrontal cortex	nest attendance
Ptprk	865.542	0.0765758	0.0485757	1.57642	0.114929	0.528109	male	medial prefrontal cortex	nest attendance
Mpc2	480.853	-0.0836178	0.0530498	-1.57621	0.114977	0.528109	male	medial prefrontal cortex	nest attendance
Msr1	395.769	-0.12048	0.0764455	-1.57603	0.115019	NA	male	medial prefrontal cortex	nest attendance
LOC120097399	19.8041	0.358834	0.227688	1.57599	0.115028	NA	male	medial prefrontal cortex	nest attendance
Rraga	223.265	-0.120266	0.076322	-1.57577	0.115078	NA	male	medial prefrontal cortex	nest attendance
RGD1562289	126.796	-0.151171	0.0959412	-1.57566	0.115103	NA	male	medial prefrontal cortex	nest attendance
Pls1	26.4342	0.354335	0.224911	1.57545	0.115154	NA	male	medial prefrontal cortex	nest attendance
Ralgapa2	349.372	0.103669	0.0658213	1.575	0.115256	NA	male	medial prefrontal cortex	nest attendance
Cox5b	1145.84	-0.076277	0.0484323	-1.57492	0.115275	0.528109	male	medial prefrontal cortex	nest attendance
Pus7l	57.9511	-0.224725	0.1427	-1.57481	0.115301	NA	male	medial prefrontal cortex	nest attendance
LOC108350932	57.0221	-0.228337	0.145026	-1.57445	0.115383	NA	male	medial prefrontal cortex	nest attendance
LOC120099700	27.6443	0.891786	0.56649	1.57423	0.115434	NA	male	medial prefrontal cortex	nest attendance
LOC120100004	7.34058	0.651947	0.414153	1.57417	0.115448	NA	male	medial prefrontal cortex	nest attendance
LOC100911266	90.8938	-0.168158	0.106827	-1.57411	0.115463	NA	male	medial prefrontal cortex	nest attendance
RT1-CE13	7.84755	0.779572	0.495384	1.57367	0.115563	NA	male	medial prefrontal cortex	nest attendance
LOC103691604	6.34582	0.679876	0.432043	1.57363	0.115573	NA	male	medial prefrontal cortex	nest attendance
Tyro3	79.7538	-0.19449	0.1236	-1.57354	0.115593	NA	male	medial prefrontal cortex	nest attendance
Rpl18-ps7	69.4724	-0.239352	0.152125	-1.57339	0.115629	NA	male	medial prefrontal cortex	nest attendance
Acsf2	82.4032	0.171492	0.109002	1.57329	0.115652	NA	male	medial prefrontal cortex	nest attendance
Cpeb3	709.489	-0.0743139	0.0472377	-1.57319	0.115675	0.528109	male	medial prefrontal cortex	nest attendance
Tuba1b-ps7	11.8592	-0.484775	0.308199	-1.57293	0.115735	NA	male	medial prefrontal cortex	nest attendance
Stag1	1766.06	-0.07084	0.0450454	-1.57263	0.115804	0.528109	male	medial prefrontal cortex	nest attendance
LOC108352445	6.63262	0.854279	0.543342	1.57227	0.115889	NA	male	medial prefrontal cortex	nest attendance
Pard3b	140.193	0.203938	0.129725	1.57208	0.115933	NA	male	medial prefrontal cortex	nest attendance
RGD1561251	7.12646	-0.688907	0.438322	-1.57169	0.116022	NA	male	medial prefrontal cortex	nest attendance
Esrra	56.7716	-0.203761	0.129647	-1.57166	0.11603	NA	male	medial prefrontal cortex	nest attendance
Tafa2	443.546	0.10252	0.0652479	1.57124	0.116127	0.52831	male	medial prefrontal cortex	nest attendance
Uqcc1	168.883	0.118278	0.0752804	1.57117	0.116143	NA	male	medial prefrontal cortex	nest attendance
Necab3	96.1743	-0.168841	0.107477	-1.57095	0.116195	NA	male	medial prefrontal cortex	nest attendance
Dhx34	19.0989	-0.366896	0.233596	-1.57065	0.116265	NA	male	medial prefrontal cortex	nest attendance
Stra8	6.73931	0.614256	0.39123	1.57006	0.1164	NA	male	medial prefrontal cortex	nest attendance
Snord4a	70.844	0.232996	0.148439	1.56965	0.116497	NA	male	medial prefrontal cortex	nest attendance
LOC120098519	7.04515	0.750139	0.477918	1.5696	0.116509	NA	male	medial prefrontal cortex	nest attendance
Adgrg3	17.5017	0.412766	0.263055	1.56912	0.116619	NA	male	medial prefrontal cortex	nest attendance
LOC108348383	23.4041	-0.353672	0.22543	-1.56888	0.116676	NA	male	medial prefrontal cortex	nest attendance
Mov10l1	15.4913	0.460732	0.293812	1.56812	0.116853	NA	male	medial prefrontal cortex	nest attendance
Map3k12	361.58	-0.0886272	0.056527	-1.56788	0.11691	NA	male	medial prefrontal cortex	nest attendance
Kpna7	25.6603	0.446404	0.284786	1.56751	0.116997	NA	male	medial prefrontal cortex	nest attendance
Bbs2	53.9776	-0.214554	0.136921	-1.56698	0.117118	NA	male	medial prefrontal cortex	nest attendance
LOC120099989	12.5554	0.515066	0.328808	1.56646	0.11724	NA	male	medial prefrontal cortex	nest attendance
Mbtps2	69.5663	0.177841	0.113584	1.56572	0.117415	NA	male	medial prefrontal cortex	nest attendance
Eeig1	55.2122	0.220122	0.140607	1.56551	0.117464	NA	male	medial prefrontal cortex	nest attendance
Hectd3	54.1101	0.202256	0.1292	1.56545	0.117477	NA	male	medial prefrontal cortex	nest attendance
Prps1	249.793	-0.11452	0.0731567	-1.5654	0.117489	NA	male	medial prefrontal cortex	nest attendance
Ogdh	622.872	-0.0800758	0.0511544	-1.56537	0.117495	0.533247	male	medial prefrontal cortex	nest attendance
Eif4e1b	322.984	-0.110188	0.0704196	-1.56473	0.117646	NA	male	medial prefrontal cortex	nest attendance
Eif2ak4	86.6415	0.165006	0.105456	1.56469	0.117657	NA	male	medial prefrontal cortex	nest attendance
Pacrg	41.8665	0.274897	0.175698	1.5646	0.117677	NA	male	medial prefrontal cortex	nest attendance
Tln1	138.387	-0.135432	0.0865622	-1.56457	0.117685	NA	male	medial prefrontal cortex	nest attendance
Zfp358	36.8101	-0.281151	0.179756	-1.56407	0.117802	NA	male	medial prefrontal cortex	nest attendance
LOC102553018	20.0891	0.360252	0.23037	1.5638	0.117865	NA	male	medial prefrontal cortex	nest attendance
Rps27-ps2	16.676	-0.401182	0.256656	-1.56311	0.118027	NA	male	medial prefrontal cortex	nest attendance
Wdr12	205.765	-0.128061	0.0819408	-1.56284	0.11809	NA	male	medial prefrontal cortex	nest attendance
Zfp420-ps1	19.2252	-0.376881	0.24118	-1.56266	0.118134	NA	male	medial prefrontal cortex	nest attendance
C2h1orf52	67.5105	-0.182772	0.116989	-1.5623	0.118217	NA	male	medial prefrontal cortex	nest attendance
Ttl	424.462	-0.0831803	0.0532443	-1.56224	0.118232	0.535304	male	medial prefrontal cortex	nest attendance
Ccdc186	124.6	-0.145455	0.093138	-1.56172	0.118355	NA	male	medial prefrontal cortex	nest attendance
Bivm	62.4836	0.179164	0.114736	1.56153	0.118399	NA	male	medial prefrontal cortex	nest attendance
Zscan2	14.9953	0.384822	0.246478	1.56128	0.118457	NA	male	medial prefrontal cortex	nest attendance
Bnip2	70.9139	0.191637	0.122749	1.56122	0.118473	NA	male	medial prefrontal cortex	nest attendance
LOC103691235	652.576	-0.105872	0.0678327	-1.56078	0.118575	0.535574	male	medial prefrontal cortex	nest attendance
LOC108352067	4.67359	0.791379	0.507202	1.56028	0.118693	NA	male	medial prefrontal cortex	nest attendance
Tyw1	84.0329	0.214141	0.137271	1.55998	0.118764	NA	male	medial prefrontal cortex	nest attendance
Grap2	18.181	0.42622	0.273224	1.55997	0.118768	NA	male	medial prefrontal cortex	nest attendance
Snrpg-ps5	7.5083	-0.62934	0.403444	-1.55992	0.118779	NA	male	medial prefrontal cortex	nest attendance
Xkr7	13.6064	-0.419404	0.26895	-1.55941	0.118899	NA	male	medial prefrontal cortex	nest attendance
Hsd17b6	6.90344	0.615805	0.395012	1.55895	0.119008	NA	male	medial prefrontal cortex	nest attendance
Sh3gl2	354.78	-0.0982282	0.0630183	-1.55872	0.119062	NA	male	medial prefrontal cortex	nest attendance
Mecr	57.4434	-0.211575	0.135755	-1.5585	0.119114	NA	male	medial prefrontal cortex	nest attendance
Gxylt2	44.4698	0.248945	0.15977	1.55814	0.119199	NA	male	medial prefrontal cortex	nest attendance
Msra	312.426	0.0968109	0.0621337	1.55811	0.119208	NA	male	medial prefrontal cortex	nest attendance
RGD1563705	360.974	-0.129853	0.0833704	-1.55754	0.119343	NA	male	medial prefrontal cortex	nest attendance
Ccdc60	27.531	0.410277	0.263429	1.55745	0.119365	NA	male	medial prefrontal cortex	nest attendance
LOC120096890	3.85815	1.07366	0.689455	1.55726	0.119409	NA	male	medial prefrontal cortex	nest attendance
Efhc1	11.9276	0.493124	0.316681	1.55716	0.119432	NA	male	medial prefrontal cortex	nest attendance
Smad1	123.753	0.143809	0.0923581	1.55708	0.119452	NA	male	medial prefrontal cortex	nest attendance
Slc25a52	35.8308	-0.264763	0.170055	-1.55692	0.119489	NA	male	medial prefrontal cortex	nest attendance
LOC108348778	5.80181	0.615477	0.395478	1.55629	0.11964	NA	male	medial prefrontal cortex	nest attendance
Gpsm3	3.46575	-1.04896	0.674036	-1.55623	0.119653	NA	male	medial prefrontal cortex	nest attendance
Prtg	41.3022	0.502051	0.322616	1.55619	0.119664	NA	male	medial prefrontal cortex	nest attendance
Mras	224.202	-0.109524	0.0703829	-1.55611	0.119682	NA	male	medial prefrontal cortex	nest attendance
Ackr3	10.3147	0.498747	0.320635	1.5555	0.119828	NA	male	medial prefrontal cortex	nest attendance
Ercc3	55.709	-0.234213	0.150577	-1.55544	0.119841	NA	male	medial prefrontal cortex	nest attendance
Atp5mf	896.97	-0.0728379	0.0468293	-1.55539	0.119853	0.536343	male	medial prefrontal cortex	nest attendance
Mknk2	93.7584	0.197576	0.127027	1.55538	0.119856	NA	male	medial prefrontal cortex	nest attendance
LOC102549488	7.62248	0.628442	0.404057	1.55533	0.119867	NA	male	medial prefrontal cortex	nest attendance
Tex16	31.3904	0.293777	0.188914	1.55508	0.119926	NA	male	medial prefrontal cortex	nest attendance
Hook3	343.586	0.0853256	0.0548757	1.55489	0.119972	NA	male	medial prefrontal cortex	nest attendance
Map3k7cl	35.5623	0.232819	0.149765	1.55457	0.120049	NA	male	medial prefrontal cortex	nest attendance
Scly	26.0026	-0.300276	0.193165	-1.55451	0.120064	NA	male	medial prefrontal cortex	nest attendance
Pik3c2b	122.306	0.144006	0.0926611	1.55411	0.120157	NA	male	medial prefrontal cortex	nest attendance
Rpl5-ps5	49.206	-0.239797	0.154336	-1.55374	0.120247	NA	male	medial prefrontal cortex	nest attendance
LOC108348476	4.87331	0.897269	0.577523	1.55365	0.120268	NA	male	medial prefrontal cortex	nest attendance
Nubpl	96.1396	0.178001	0.114589	1.55339	0.120329	NA	male	medial prefrontal cortex	nest attendance
Pfkp	806.867	-0.0861452	0.0554589	-1.55331	0.120348	0.536343	male	medial prefrontal cortex	nest attendance
RGD1562726	5.96189	-0.716855	0.461509	-1.55328	0.120355	NA	male	medial prefrontal cortex	nest attendance
LOC103691765	772.401	0.0895745	0.0576683	1.55327	0.120358	0.536343	male	medial prefrontal cortex	nest attendance
Cox4i1-ps1	144.806	-0.148688	0.09573	-1.5532	0.120375	NA	male	medial prefrontal cortex	nest attendance
Galt	37.6631	-0.273132	0.175854	-1.55318	0.120381	NA	male	medial prefrontal cortex	nest attendance
Ripply3	8.16109	0.566868	0.364998	1.55307	0.120406	NA	male	medial prefrontal cortex	nest attendance
Calr3	15.6996	0.416891	0.268475	1.55281	0.120469	NA	male	medial prefrontal cortex	nest attendance
LOC120095016	13.368	-0.443571	0.285662	-1.55278	0.120475	NA	male	medial prefrontal cortex	nest attendance
Glb1	90.329	0.173185	0.11156	1.5524	0.120566	NA	male	medial prefrontal cortex	nest attendance
LOC102554605	53.4628	-0.226039	0.145651	-1.55192	0.120681	NA	male	medial prefrontal cortex	nest attendance
Timm44	84.5759	-0.16709	0.107692	-1.55155	0.120771	NA	male	medial prefrontal cortex	nest attendance
Mbnl2	444.961	-0.0931949	0.0600666	-1.55153	0.120776	0.536343	male	medial prefrontal cortex	nest attendance
Mff	436.768	-0.081416	0.0524775	-1.55144	0.120795	0.536343	male	medial prefrontal cortex	nest attendance
Bloc1s4	63.2252	-0.190334	0.1227	-1.55122	0.12085	NA	male	medial prefrontal cortex	nest attendance
Cd151	96.26	-0.164075	0.105819	-1.55053	0.121014	NA	male	medial prefrontal cortex	nest attendance
Cnrip1	763.399	-0.0737543	0.0475739	-1.55031	0.121067	0.536343	male	medial prefrontal cortex	nest attendance
LOC120103045	3.62958	0.799011	0.515542	1.54985	0.121178	NA	male	medial prefrontal cortex	nest attendance
LOC102546620	10.6063	0.475643	0.306926	1.5497	0.121214	NA	male	medial prefrontal cortex	nest attendance
Rpgrip1l	290.368	-0.124344	0.0802394	-1.54967	0.121221	NA	male	medial prefrontal cortex	nest attendance
Zbtb33	33.5235	-0.276657	0.178543	-1.54952	0.121256	NA	male	medial prefrontal cortex	nest attendance
Nfix	472.69	0.0880452	0.0568267	1.54936	0.121295	0.536343	male	medial prefrontal cortex	nest attendance
LOC120096929	155.573	-0.127121	0.0820567	-1.54919	0.121337	NA	male	medial prefrontal cortex	nest attendance
LOC108350647	18.9334	-0.374007	0.241537	-1.54844	0.121515	NA	male	medial prefrontal cortex	nest attendance
Lnx2	48.6087	0.218694	0.141241	1.54838	0.121532	NA	male	medial prefrontal cortex	nest attendance
Kif24	33.0803	0.309776	0.20007	1.54834	0.12154	NA	male	medial prefrontal cortex	nest attendance
LOC120101533	8.97753	-0.555558	0.358811	-1.54833	0.121543	NA	male	medial prefrontal cortex	nest attendance
Dydc1	4.00268	1.0615	0.685674	1.54812	0.121594	NA	male	medial prefrontal cortex	nest attendance
LOC103694592	4.98291	1.0314	0.666323	1.5479	0.121646	NA	male	medial prefrontal cortex	nest attendance
LOC108348529	11.767	-0.511863	0.330685	-1.54789	0.121649	NA	male	medial prefrontal cortex	nest attendance
LOC689730	10.1528	0.771105	0.498199	1.54779	0.121674	NA	male	medial prefrontal cortex	nest attendance
Cops9	731.081	-0.0755641	0.0488234	-1.5477	0.121694	0.536343	male	medial prefrontal cortex	nest attendance
Grin2a	765.092	-0.0928905	0.0600269	-1.54748	0.121747	0.536343	male	medial prefrontal cortex	nest attendance
Ift172	65.8445	-0.19344	0.125003	-1.54748	0.121748	NA	male	medial prefrontal cortex	nest attendance
LOC685125	107.711	0.217064	0.140293	1.54722	0.121811	NA	male	medial prefrontal cortex	nest attendance
Fgf7	3.62816	0.872138	0.563825	1.54683	0.121905	NA	male	medial prefrontal cortex	nest attendance
Lamp2	153.572	-0.129939	0.0840107	-1.54669	0.121938	NA	male	medial prefrontal cortex	nest attendance
Col17a1	3.9134	0.877508	0.567353	1.54667	0.121943	NA	male	medial prefrontal cortex	nest attendance
Adamts4	9.35586	-0.542399	0.350764	-1.54633	0.122024	NA	male	medial prefrontal cortex	nest attendance
Chst9	38.9962	0.260912	0.168775	1.54591	0.122126	NA	male	medial prefrontal cortex	nest attendance
LOC100912622	56.2541	-0.216547	0.140084	-1.54584	0.122144	NA	male	medial prefrontal cortex	nest attendance
Igf2	38.2238	0.266652	0.172535	1.54549	0.122227	NA	male	medial prefrontal cortex	nest attendance
LOC120103455	11.6283	0.49512	0.320401	1.54531	0.122271	NA	male	medial prefrontal cortex	nest attendance
Vit	25.0842	0.371686	0.240537	1.54523	0.12229	NA	male	medial prefrontal cortex	nest attendance
Dytn	3.81863	0.81894	0.530039	1.54506	0.122333	NA	male	medial prefrontal cortex	nest attendance
Eif3c	376.088	-0.093132	0.0603106	-1.54421	0.122538	NA	male	medial prefrontal cortex	nest attendance
Ywhag-ps6	33.3305	-0.287249	0.186025	-1.54414	0.122555	NA	male	medial prefrontal cortex	nest attendance
Ncoa4	192.101	-0.116963	0.0757508	-1.54405	0.122576	NA	male	medial prefrontal cortex	nest attendance
LOC102546482	9.94213	0.657248	0.425705	1.5439	0.122612	NA	male	medial prefrontal cortex	nest attendance
Ppp1r14b-ps2	63.8666	0.19202	0.124375	1.54388	0.122617	NA	male	medial prefrontal cortex	nest attendance
Tomm22	306.232	-0.120234	0.077884	-1.54376	0.122647	NA	male	medial prefrontal cortex	nest attendance
Nfs1	64.9086	-0.19954	0.129276	-1.54352	0.122706	NA	male	medial prefrontal cortex	nest attendance
Dcaf12l1	72.9606	-0.187978	0.121793	-1.54343	0.122727	NA	male	medial prefrontal cortex	nest attendance
LOC683581	3.69106	0.892326	0.578173	1.54335	0.122745	NA	male	medial prefrontal cortex	nest attendance
Snord73a	205.145	0.276777	0.179351	1.54321	0.122779	NA	male	medial prefrontal cortex	nest attendance
Zfp719	59.8184	-0.199285	0.129141	-1.54316	0.122792	NA	male	medial prefrontal cortex	nest attendance
Dapk2	21.486	0.458756	0.297369	1.54271	0.1229	NA	male	medial prefrontal cortex	nest attendance
LOC108349187	3.08256	0.836018	0.541938	1.54264	0.122917	NA	male	medial prefrontal cortex	nest attendance
Ankrd40cl	8.22431	0.521453	0.338071	1.54244	0.122968	NA	male	medial prefrontal cortex	nest attendance
Kmt2c	463.891	0.0759087	0.0492186	1.54228	0.123006	0.536343	male	medial prefrontal cortex	nest attendance
Aldoa	627.041	-0.11046	0.0716277	-1.54214	0.123038	0.536343	male	medial prefrontal cortex	nest attendance
Chia-ps1	125.824	-0.1498	0.097141	-1.54209	0.123051	NA	male	medial prefrontal cortex	nest attendance
Vdac1	578.436	-0.0788237	0.0511263	-1.54174	0.123136	0.536343	male	medial prefrontal cortex	nest attendance
Tram1l1	51.2486	-0.229791	0.149051	-1.5417	0.123147	NA	male	medial prefrontal cortex	nest attendance
Sort1	404.99	-0.0901563	0.0585135	-1.54078	0.123371	0.536343	male	medial prefrontal cortex	nest attendance
Car10	522.14	-0.0964135	0.0625824	-1.54059	0.123418	0.536343	male	medial prefrontal cortex	nest attendance
Lrcol1	4.29565	0.780286	0.50651	1.54051	0.123435	NA	male	medial prefrontal cortex	nest attendance
LOC120098201	3.64535	0.956056	0.620622	1.54048	0.123443	NA	male	medial prefrontal cortex	nest attendance
Shisa7	311.57	-0.0935108	0.0607028	-1.54047	0.123446	NA	male	medial prefrontal cortex	nest attendance
LOC108352348	1142.72	-0.0810492	0.0526134	-1.54047	0.123446	0.536343	male	medial prefrontal cortex	nest attendance
LOC103692485	9.90165	0.530561	0.344431	1.5404	0.123464	NA	male	medial prefrontal cortex	nest attendance
Smc3	267.503	-0.0995903	0.0646615	-1.54018	0.123517	NA	male	medial prefrontal cortex	nest attendance
Gps2	510.224	-0.0939977	0.061034	-1.54009	0.123539	0.536343	male	medial prefrontal cortex	nest attendance
Terb2	3.49275	0.918804	0.596674	1.53988	0.12359	NA	male	medial prefrontal cortex	nest attendance
Pla2g4b	17.1591	-0.399386	0.259378	-1.53979	0.123613	NA	male	medial prefrontal cortex	nest attendance
B4galt6	1004.62	-0.102102	0.0663177	-1.53958	0.123662	0.536343	male	medial prefrontal cortex	nest attendance
Rsl24d1	69.8175	-0.184777	0.120028	-1.53946	0.123693	NA	male	medial prefrontal cortex	nest attendance
Vangl1	22.2669	0.294881	0.191569	1.53929	0.123733	NA	male	medial prefrontal cortex	nest attendance
Pals2	282.78	-0.101288	0.0658021	-1.53929	0.123734	NA	male	medial prefrontal cortex	nest attendance
Syt1	3253.62	-0.0569938	0.0370384	-1.53878	0.123859	0.536343	male	medial prefrontal cortex	nest attendance
LOC120098127	10.4519	0.44987	0.292404	1.53852	0.123921	NA	male	medial prefrontal cortex	nest attendance
LOC102555236	11.4407	0.606508	0.394238	1.53843	0.123943	NA	male	medial prefrontal cortex	nest attendance
Clic4	142.161	0.124643	0.0810397	1.53805	0.124037	NA	male	medial prefrontal cortex	nest attendance
Bex4-ps2	9.91507	0.454796	0.295734	1.53785	0.124084	NA	male	medial prefrontal cortex	nest attendance
Neurl1b	181.452	-0.115504	0.0751322	-1.53734	0.124209	NA	male	medial prefrontal cortex	nest attendance
Fkbp8	600.372	-0.09826	0.0639273	-1.53706	0.124279	0.536931	male	medial prefrontal cortex	nest attendance
LOC108349721	388.947	-0.118056	0.0768271	-1.53664	0.124381	NA	male	medial prefrontal cortex	nest attendance
Dpm3	37.0687	-0.256697	0.167061	-1.53654	0.124405	NA	male	medial prefrontal cortex	nest attendance
Dcdc2b	60.5671	-0.206301	0.134306	-1.53605	0.124525	NA	male	medial prefrontal cortex	nest attendance
Zswim5	183.243	0.136397	0.0888096	1.53584	0.124578	NA	male	medial prefrontal cortex	nest attendance
Dsg1	5.17283	0.635223	0.413614	1.53579	0.124591	NA	male	medial prefrontal cortex	nest attendance
Rad18	58.3219	0.20788	0.135405	1.53524	0.124724	NA	male	medial prefrontal cortex	nest attendance
LOC120094649	3.74455	0.782138	0.509555	1.53494	0.124798	NA	male	medial prefrontal cortex	nest attendance
Met	151.693	0.155357	0.101239	1.53456	0.124893	NA	male	medial prefrontal cortex	nest attendance
Filip1	69.3506	0.193834	0.126319	1.53448	0.124912	NA	male	medial prefrontal cortex	nest attendance
LOC108352972	17.5527	0.344512	0.224534	1.53434	0.124946	NA	male	medial prefrontal cortex	nest attendance
Cox7b	708.06	-0.0760443	0.0495649	-1.53424	0.124971	0.537515	male	medial prefrontal cortex	nest attendance
Banf1	109.34	0.1626	0.105983	1.53421	0.124979	NA	male	medial prefrontal cortex	nest attendance
Eif5a	476.349	-0.0986846	0.0643237	-1.53419	0.124984	0.537515	male	medial prefrontal cortex	nest attendance
LOC103693460	3.53288	0.956709	0.623714	1.53389	0.125057	NA	male	medial prefrontal cortex	nest attendance
[truncated: 19,262 more rows]
