# Supplementary material for: Postnatal maternal care moderates the effects of prenatal bisphenol exposure on offspring neurodevelopmental, behavioral, and transcriptomic outcomes
Source: PLoS One. 2024 Jun 11;19(6):e0305256. doi: 10.1371/journal.pone.0305256 (PMC11166292; doi:10.1371/journal.pone.0305256)
Supplement: S2 Table — (XLSX) [file pone.0305256.s012.xlsx]

## Sheet: Laubyetal_Prenatal BP x Materna
geneID	baseMean	log2FoldChange	lfcSE	stat	pvalue	padj	sex	brainregion	comparison
Nrgn	1271.63	0.337819	0.0678191	4.98118	6.32e-07	0.00145353	male	medial prefrontal cortex	50 ug/kg mixed BP x nest attendance
Tuba4a	1092.92	0.430118	0.0940608	4.57277	4.81e-06	0.00553518	male	medial prefrontal cortex	50 ug/kg mixed BP x nest attendance
Nefl	669.156	0.378283	0.0847474	4.46366	8.06e-06	0.00617725	male	medial prefrontal cortex	50 ug/kg mixed BP x nest attendance
Mt3	834.909	0.39147	0.0896292	4.36766	1.26e-05	0.00722111	male	medial prefrontal cortex	50 ug/kg mixed BP x nest attendance
Rn5-8s	183.447	0.719282	0.16812	4.27838	1.88e-05	NA	male	medial prefrontal cortex	50 ug/kg mixed BP x nest attendance
LOC120099694	184.044	0.71159	0.166423	4.2758	1.9e-05	NA	male	medial prefrontal cortex	50 ug/kg mixed BP x nest attendance
LOC120101957	184.086	0.711125	0.166413	4.27325	1.93e-05	NA	male	medial prefrontal cortex	50 ug/kg mixed BP x nest attendance
Inf2	204.253	0.410145	0.0993593	4.1279	3.66e-05	NA	male	medial prefrontal cortex	50 ug/kg mixed BP x nest attendance
Atp6ap1	1141.05	0.30857	0.0758916	4.06593	4.78e-05	0.0220067	male	medial prefrontal cortex	50 ug/kg mixed BP x nest attendance
Hpcal4	490.586	0.2772	0.0696303	3.98102	6.86e-05	0.0228187	male	medial prefrontal cortex	50 ug/kg mixed BP x nest attendance
Atp5po	541.347	0.260772	0.0655508	3.97817	6.94e-05	0.0228187	male	medial prefrontal cortex	50 ug/kg mixed BP x nest attendance
Syp	911.357	0.260866	0.067481	3.86577	0.000110741	0.0318381	male	medial prefrontal cortex	50 ug/kg mixed BP x nest attendance
Ckmt1	567.717	0.287974	0.0778748	3.69791	0.000217383	0.0524144	male	medial prefrontal cortex	50 ug/kg mixed BP x nest attendance
Catsperz	148.239	0.44303	0.120563	3.67469	0.000238137	NA	male	medial prefrontal cortex	50 ug/kg mixed BP x nest attendance
Map1a	2567.32	0.208885	0.0568455	3.67461	0.000238212	0.0524144	male	medial prefrontal cortex	50 ug/kg mixed BP x nest attendance
Ttc9b	607.511	0.32656	0.0891859	3.66157	0.000250678	0.0524144	male	medial prefrontal cortex	50 ug/kg mixed BP x nest attendance
Phyhip	559.179	0.28397	0.0783019	3.62661	0.000287164	0.0550398	male	medial prefrontal cortex	50 ug/kg mixed BP x nest attendance
LOC120100897	3.99077	-2.81741	0.789429	-3.56892	0.000358454	NA	male	medial prefrontal cortex	50 ug/kg mixed BP x nest attendance
Dock2	59.1021	-0.728725	0.204387	-3.56542	0.000363279	NA	male	medial prefrontal cortex	50 ug/kg mixed BP x nest attendance
Ehhadh	6.12662	-2.28279	0.650334	-3.51018	0.00044781	NA	male	medial prefrontal cortex	50 ug/kg mixed BP x nest attendance
Ppt2	468.856	0.299389	0.0855006	3.5016	0.00046247	0.0811974	male	medial prefrontal cortex	50 ug/kg mixed BP x nest attendance
Oxr1	808.497	0.209037	0.0600638	3.48025	0.000500941	0.0811974	male	medial prefrontal cortex	50 ug/kg mixed BP x nest attendance
Thy1	508.799	0.283248	0.0817372	3.46535	0.000529548	0.0811974	male	medial prefrontal cortex	50 ug/kg mixed BP x nest attendance
Hspa8-ps12	159.906	0.443483	0.128019	3.4642	0.000531809	NA	male	medial prefrontal cortex	50 ug/kg mixed BP x nest attendance
Usf2	325.394	0.308871	0.0891812	3.46341	0.000533369	NA	male	medial prefrontal cortex	50 ug/kg mixed BP x nest attendance
Cend1	213.841	0.385131	0.111697	3.44801	0.000564734	NA	male	medial prefrontal cortex	50 ug/kg mixed BP x nest attendance
Slc17a7	750.627	0.339958	0.098603	3.44774	0.000565288	0.0812601	male	medial prefrontal cortex	50 ug/kg mixed BP x nest attendance
S100b	412.949	0.539356	0.157564	3.4231	0.000619115	0.08207	male	medial prefrontal cortex	50 ug/kg mixed BP x nest attendance
Arf3	776.424	0.201321	0.0589848	3.4131	0.000642287	0.08207	male	medial prefrontal cortex	50 ug/kg mixed BP x nest attendance
RT1-N3	49.9721	0.718749	0.211238	3.40256	0.000667587	NA	male	medial prefrontal cortex	50 ug/kg mixed BP x nest attendance
Pcyox1l	189.079	0.414879	0.122196	3.39518	0.000685828	NA	male	medial prefrontal cortex	50 ug/kg mixed BP x nest attendance
Prrt1	407.518	0.31915	0.0941255	3.39069	0.000697165	0.0843937	male	medial prefrontal cortex	50 ug/kg mixed BP x nest attendance
Pet100	304.105	0.354596	0.105728	3.35387	0.000796912	NA	male	medial prefrontal cortex	50 ug/kg mixed BP x nest attendance
LOC103695322	109.616	-0.46101	0.137798	-3.34554	0.000821229	NA	male	medial prefrontal cortex	50 ug/kg mixed BP x nest attendance
Ppp2r2c	952.787	0.204809	0.0614058	3.33533	0.000851979	0.0948787	male	medial prefrontal cortex	50 ug/kg mixed BP x nest attendance
Camk2a	724.92	0.23818	0.0715645	3.32819	0.000874124	0.0948787	male	medial prefrontal cortex	50 ug/kg mixed BP x nest attendance
Gpr162	513.274	0.291085	0.0879863	3.3083	0.000938652	0.0948787	male	medial prefrontal cortex	50 ug/kg mixed BP x nest attendance
Rprml	452.059	0.384452	0.116314	3.30529	0.000948787	0.0948787	male	medial prefrontal cortex	50 ug/kg mixed BP x nest attendance
Pebp4	42.8663	-0.86467	0.26243	-3.29485	0.00098473	NA	male	medial prefrontal cortex	50 ug/kg mixed BP x nest attendance
Stx1b	286.401	0.292328	0.0890244	3.28368	0.0010246	NA	male	medial prefrontal cortex	50 ug/kg mixed BP x nest attendance
Sptbn2	1058.29	0.215612	0.0656947	3.28203	0.00103062	0.0987679	male	medial prefrontal cortex	50 ug/kg mixed BP x nest attendance
Map7d2	704.892	0.26757	0.0823091	3.25079	0.00115084	0.105877	male	medial prefrontal cortex	50 ug/kg mixed BP x nest attendance
Extl1	92.8146	0.516655	0.159018	3.24903	0.00115799	NA	male	medial prefrontal cortex	50 ug/kg mixed BP x nest attendance
LOC120102386	221.188	0.376194	0.116024	3.24238	0.00118537	NA	male	medial prefrontal cortex	50 ug/kg mixed BP x nest attendance
Olfm1	1139.63	0.189526	0.0585759	3.23556	0.00121404	0.107396	male	medial prefrontal cortex	50 ug/kg mixed BP x nest attendance
LOC102550944	30.819	-0.766773	0.237969	-3.22215	0.00127232	NA	male	medial prefrontal cortex	50 ug/kg mixed BP x nest attendance
Myo3a	19.3393	-1.07584	0.334872	-3.21269	0.001315	NA	male	medial prefrontal cortex	50 ug/kg mixed BP x nest attendance
Zfp395	24.4158	-0.790628	0.247341	-3.19651	0.00139102	NA	male	medial prefrontal cortex	50 ug/kg mixed BP x nest attendance
LOC689662	19.2548	-1.0986	0.34397	-3.19388	0.00140377	NA	male	medial prefrontal cortex	50 ug/kg mixed BP x nest attendance
Lrba	262.575	-0.319328	0.100507	-3.17718	0.00148714	NA	male	medial prefrontal cortex	50 ug/kg mixed BP x nest attendance
LOC108353188	167.594	-0.387834	0.122429	-3.16784	0.00153575	NA	male	medial prefrontal cortex	50 ug/kg mixed BP x nest attendance
Tmem91	156.272	0.394614	0.126243	3.12583	0.00177303	NA	male	medial prefrontal cortex	50 ug/kg mixed BP x nest attendance
Vsnl1	1194.14	0.2448	0.0786638	3.11198	0.00185835	0.140105	male	medial prefrontal cortex	50 ug/kg mixed BP x nest attendance
Pdha1	481.406	0.240711	0.0774212	3.10911	0.0018765	0.140105	male	medial prefrontal cortex	50 ug/kg mixed BP x nest attendance
Pde2a	372.172	0.261156	0.0840919	3.1056	0.00189891	0.140105	male	medial prefrontal cortex	50 ug/kg mixed BP x nest attendance
Rn28s	1515.57	0.228128	0.0736318	3.09823	0.00194682	0.140105	male	medial prefrontal cortex	50 ug/kg mixed BP x nest attendance
Sfxn5	585.262	0.210584	0.0679694	3.09823	0.00194683	0.140105	male	medial prefrontal cortex	50 ug/kg mixed BP x nest attendance
LOC120093067	1515.61	0.227828	0.0735621	3.09709	0.00195432	0.140105	male	medial prefrontal cortex	50 ug/kg mixed BP x nest attendance
Psmd4	298.819	0.329489	0.106743	3.08677	0.00202346	NA	male	medial prefrontal cortex	50 ug/kg mixed BP x nest attendance
Syne1	763.335	0.192626	0.0624062	3.08664	0.0020243	0.140105	male	medial prefrontal cortex	50 ug/kg mixed BP x nest attendance
Tmem151b	274.409	0.330308	0.107087	3.08447	0.00203913	NA	male	medial prefrontal cortex	50 ug/kg mixed BP x nest attendance
C1ql3	293.247	0.326516	0.106104	3.07732	0.00208873	NA	male	medial prefrontal cortex	50 ug/kg mixed BP x nest attendance
Fbxo44	350.876	0.284194	0.0926189	3.06842	0.00215191	0.140105	male	medial prefrontal cortex	50 ug/kg mixed BP x nest attendance
LOC102548917	67.09	-0.503891	0.164257	-3.0677	0.00215715	NA	male	medial prefrontal cortex	50 ug/kg mixed BP x nest attendance
Pld3	397.992	0.257452	0.0839266	3.06759	0.00215793	0.140105	male	medial prefrontal cortex	50 ug/kg mixed BP x nest attendance
LOC120100000	695.571	0.20081	0.0656886	3.05701	0.00223559	0.140105	male	medial prefrontal cortex	50 ug/kg mixed BP x nest attendance
Tp63	21.2713	-1.14388	0.374325	-3.05584	0.0022443	NA	male	medial prefrontal cortex	50 ug/kg mixed BP x nest attendance
Grin1	584.449	0.23989	0.0786219	3.05118	0.00227941	0.140105	male	medial prefrontal cortex	50 ug/kg mixed BP x nest attendance
Lsm7	222.678	0.315049	0.103529	3.0431	0.00234153	NA	male	medial prefrontal cortex	50 ug/kg mixed BP x nest attendance
Syn1	717.705	0.175126	0.0575671	3.04212	0.00234918	0.140105	male	medial prefrontal cortex	50 ug/kg mixed BP x nest attendance
Rab6b	1651.43	0.151747	0.0499374	3.03874	0.00237569	0.140105	male	medial prefrontal cortex	50 ug/kg mixed BP x nest attendance
Rbm18	123.754	0.364135	0.120125	3.03129	0.00243508	NA	male	medial prefrontal cortex	50 ug/kg mixed BP x nest attendance
LOC120095144	14.3455	-1.18303	0.39081	-3.02712	0.00246894	NA	male	medial prefrontal cortex	50 ug/kg mixed BP x nest attendance
Gng13	100.516	0.431179	0.142525	3.02528	0.00248403	NA	male	medial prefrontal cortex	50 ug/kg mixed BP x nest attendance
Camk4	1103.66	0.207284	0.068528	3.0248	0.00248795	0.140316	male	medial prefrontal cortex	50 ug/kg mixed BP x nest attendance
Ndrg4	1192.76	0.162406	0.05372	3.02319	0.00250129	0.140316	male	medial prefrontal cortex	50 ug/kg mixed BP x nest attendance
Wdr82-ps1	27.7193	-1.00843	0.333855	-3.02057	0.00252298	NA	male	medial prefrontal cortex	50 ug/kg mixed BP x nest attendance
Ighv	132.387	-0.463981	0.153905	-3.01472	0.00257214	NA	male	medial prefrontal cortex	50 ug/kg mixed BP x nest attendance
Panx2	236.779	0.338039	0.112272	3.0109	0.00260477	NA	male	medial prefrontal cortex	50 ug/kg mixed BP x nest attendance
Myrip	279.892	0.279892	0.0930232	3.00885	0.00262242	NA	male	medial prefrontal cortex	50 ug/kg mixed BP x nest attendance
Pea15	928.35	0.197704	0.0658766	3.00113	0.00268977	0.14235	male	medial prefrontal cortex	50 ug/kg mixed BP x nest attendance
Map3k15	489.141	0.2286	0.076214	2.99944	0.00270473	0.14235	male	medial prefrontal cortex	50 ug/kg mixed BP x nest attendance
Gda	750.871	0.193905	0.0646916	2.99737	0.00272321	0.14235	male	medial prefrontal cortex	50 ug/kg mixed BP x nest attendance
Dusp3	388.699	0.301677	0.100988	2.98725	0.00281504	0.14388	male	medial prefrontal cortex	50 ug/kg mixed BP x nest attendance
Mis18a	8.11318	-1.43344	0.481296	-2.9783	0.00289854	NA	male	medial prefrontal cortex	50 ug/kg mixed BP x nest attendance
LOC120098153	9.07369	-1.46047	0.490864	-2.97531	0.00292688	NA	male	medial prefrontal cortex	50 ug/kg mixed BP x nest attendance
LOC103691235	652.576	0.268539	0.0903459	2.97234	0.00295541	0.147771	male	medial prefrontal cortex	50 ug/kg mixed BP x nest attendance
Zc3h15	994.657	0.200237	0.0676764	2.95874	0.00308897	0.151162	male	medial prefrontal cortex	50 ug/kg mixed BP x nest attendance
Ncdn	278.669	0.264106	0.0895339	2.94979	0.00317989	NA	male	medial prefrontal cortex	50 ug/kg mixed BP x nest attendance
Adgrd1	27.5228	-0.936864	0.317657	-2.9493	0.00318499	NA	male	medial prefrontal cortex	50 ug/kg mixed BP x nest attendance
Col6a4	19.453	-0.988042	0.335692	-2.9433	0.00324733	NA	male	medial prefrontal cortex	50 ug/kg mixed BP x nest attendance
Calr	1064.07	0.186981	0.0640491	2.91933	0.00350781	0.164005	male	medial prefrontal cortex	50 ug/kg mixed BP x nest attendance
Kctd17	426.496	0.249831	0.0856754	2.91602	0.00354533	0.164005	male	medial prefrontal cortex	50 ug/kg mixed BP x nest attendance
Tpi1	749.427	0.20129	0.0692666	2.90602	0.00366056	0.164005	male	medial prefrontal cortex	50 ug/kg mixed BP x nest attendance
Kifc2	988.359	0.222846	0.0766973	2.90553	0.00366632	0.164005	male	medial prefrontal cortex	50 ug/kg mixed BP x nest attendance
LOC103692250	5.16348	-1.83829	0.632726	-2.90535	0.0036684	NA	male	medial prefrontal cortex	50 ug/kg mixed BP x nest attendance
Stum	407.483	0.26515	0.0913681	2.902	0.00370794	0.164005	male	medial prefrontal cortex	50 ug/kg mixed BP x nest attendance
Disc1	84.5693	-0.452361	0.156122	-2.89748	0.00376168	NA	male	medial prefrontal cortex	50 ug/kg mixed BP x nest attendance
Tmie	42.3422	0.645671	0.223232	2.89237	0.00382345	NA	male	medial prefrontal cortex	50 ug/kg mixed BP x nest attendance
Rab3a	1431.73	0.212243	0.073508	2.88734	0.00388514	0.1686	male	medial prefrontal cortex	50 ug/kg mixed BP x nest attendance
Kcns1	13.473	1.17676	0.409023	2.877	0.00401471	NA	male	medial prefrontal cortex	50 ug/kg mixed BP x nest attendance
Emid1	462.668	0.239253	0.0835656	2.86305	0.00419579	0.178401	male	medial prefrontal cortex	50 ug/kg mixed BP x nest attendance
Eef1a2	163.471	0.338213	0.118158	2.86239	0.00420464	NA	male	medial prefrontal cortex	50 ug/kg mixed BP x nest attendance
Adamtsl1	262.63	-0.329444	0.115162	-2.8607	0.00422712	NA	male	medial prefrontal cortex	50 ug/kg mixed BP x nest attendance
Trnp	378.016	0.301258	0.105417	2.85778	0.0042661	0.178401	male	medial prefrontal cortex	50 ug/kg mixed BP x nest attendance
Antkmt	141.767	0.416312	0.146312	2.84536	0.00443606	NA	male	medial prefrontal cortex	50 ug/kg mixed BP x nest attendance
Vamp2	2843.64	0.182179	0.0640507	2.84429	0.00445103	0.18281	male	medial prefrontal cortex	50 ug/kg mixed BP x nest attendance
Septin4	189.101	0.303346	0.106751	2.84163	0.00448832	NA	male	medial prefrontal cortex	50 ug/kg mixed BP x nest attendance
LOC120099294	13.8382	-2.37158	0.835464	-2.83864	0.00453066	NA	male	medial prefrontal cortex	50 ug/kg mixed BP x nest attendance
Foxh1	968.318	0.224246	0.079038	2.83719	0.00455123	0.183646	male	medial prefrontal cortex	50 ug/kg mixed BP x nest attendance
Snrpn-ps2	28.3734	0.716678	0.252934	2.83346	0.00460473	NA	male	medial prefrontal cortex	50 ug/kg mixed BP x nest attendance
Echdc3	9.62445	-1.21846	0.430486	-2.83043	0.0046486	NA	male	medial prefrontal cortex	50 ug/kg mixed BP x nest attendance
LOC108349074	7.31355	-1.63908	0.579723	-2.82736	0.00469338	NA	male	medial prefrontal cortex	50 ug/kg mixed BP x nest attendance
Aldoa	627.041	0.269256	0.0954099	2.82209	0.00477111	0.186466	male	medial prefrontal cortex	50 ug/kg mixed BP x nest attendance
Chchd2	836.541	0.202439	0.071832	2.81823	0.00482888	0.186466	male	medial prefrontal cortex	50 ug/kg mixed BP x nest attendance
Timm8b	467.505	0.203242	0.072177	2.81588	0.00486432	0.186466	male	medial prefrontal cortex	50 ug/kg mixed BP x nest attendance
LOC120096316	6.85316	-1.72425	0.612467	-2.81526	0.00487384	NA	male	medial prefrontal cortex	50 ug/kg mixed BP x nest attendance
LOC120093102	4.59191	-1.95017	0.693218	-2.81321	0.00490501	NA	male	medial prefrontal cortex	50 ug/kg mixed BP x nest attendance
RT1-Ha	5.12897	-1.73258	0.617337	-2.80654	0.0050076	NA	male	medial prefrontal cortex	50 ug/kg mixed BP x nest attendance
Rin2	93.4628	-0.37815	0.134887	-2.80346	0.00505581	NA	male	medial prefrontal cortex	50 ug/kg mixed BP x nest attendance
Slc3a1	339.722	0.227278	0.0811677	2.80011	0.00510855	0.186493	male	medial prefrontal cortex	50 ug/kg mixed BP x nest attendance
Epb41	138.312	-0.363437	0.129818	-2.79958	0.00511685	NA	male	medial prefrontal cortex	50 ug/kg mixed BP x nest attendance
Slc8a2	761.815	0.201613	0.0721189	2.79556	0.00518094	0.186493	male	medial prefrontal cortex	50 ug/kg mixed BP x nest attendance
Terb2	3.49275	-2.47039	0.884224	-2.79385	0.00520843	NA	male	medial prefrontal cortex	50 ug/kg mixed BP x nest attendance
Idh3g	217.128	0.267695	0.0959273	2.7906	0.00526099	NA	male	medial prefrontal cortex	50 ug/kg mixed BP x nest attendance
LOC108353331	8.26573	-1.77918	0.638101	-2.78824	0.00529954	NA	male	medial prefrontal cortex	50 ug/kg mixed BP x nest attendance
Pbx3	107.346	-0.532742	0.191407	-2.7833	0.00538088	NA	male	medial prefrontal cortex	50 ug/kg mixed BP x nest attendance
Tubb4b	1866.72	0.176873	0.0635513	2.78315	0.00538335	0.186493	male	medial prefrontal cortex	50 ug/kg mixed BP x nest attendance
Sema6b	277.475	0.290399	0.104472	2.77968	0.00544128	NA	male	medial prefrontal cortex	50 ug/kg mixed BP x nest attendance
Ctxn1	772.099	0.173242	0.062468	2.77329	0.00554925	0.186493	male	medial prefrontal cortex	50 ug/kg mixed BP x nest attendance
Lypla2	230.437	0.326763	0.117914	2.77119	0.00558514	NA	male	medial prefrontal cortex	50 ug/kg mixed BP x nest attendance
Clic4	142.161	-0.302998	0.109354	-2.77079	0.005592	NA	male	medial prefrontal cortex	50 ug/kg mixed BP x nest attendance
Atp6v0b	577.105	0.202085	0.0729531	2.77007	0.00560445	0.186493	male	medial prefrontal cortex	50 ug/kg mixed BP x nest attendance
ND1	3585.81	0.184705	0.0667459	2.76728	0.00565259	0.186493	male	medial prefrontal cortex	50 ug/kg mixed BP x nest attendance
Cimip2a	1867.3	0.175254	0.063365	2.76578	0.00567871	0.186493	male	medial prefrontal cortex	50 ug/kg mixed BP x nest attendance
Cc2d1a	258.753	0.239476	0.0867269	2.76127	0.00575774	NA	male	medial prefrontal cortex	50 ug/kg mixed BP x nest attendance
Chst8	70.2959	-0.45042	0.163134	-2.76105	0.0057616	NA	male	medial prefrontal cortex	50 ug/kg mixed BP x nest attendance
LOC102547595	411.07	0.261823	0.0949167	2.75845	0.00580769	0.186493	male	medial prefrontal cortex	50 ug/kg mixed BP x nest attendance
Taf10	126.882	0.341875	0.123944	2.7583	0.00581024	NA	male	medial prefrontal cortex	50 ug/kg mixed BP x nest attendance
Trns1	1303.44	0.250422	0.0909221	2.75425	0.00588266	0.186493	male	medial prefrontal cortex	50 ug/kg mixed BP x nest attendance
Cox5b	1145.84	0.177483	0.0644644	2.75319	0.0059017	0.186493	male	medial prefrontal cortex	50 ug/kg mixed BP x nest attendance
Prmt5	357.202	0.288982	0.105	2.75222	0.00591936	0.186493	male	medial prefrontal cortex	50 ug/kg mixed BP x nest attendance
St3gal5	540.983	0.21572	0.0784129	2.75107	0.00594	0.186493	male	medial prefrontal cortex	50 ug/kg mixed BP x nest attendance
Plac1	13.2033	-1.41043	0.513521	-2.74659	0.0060219	NA	male	medial prefrontal cortex	50 ug/kg mixed BP x nest attendance
LOC120099785	300.255	0.241344	0.0879053	2.7455	0.00604185	NA	male	medial prefrontal cortex	50 ug/kg mixed BP x nest attendance
LOC102554479	7.07694	-1.49057	0.542984	-2.74515	0.00604831	NA	male	medial prefrontal cortex	50 ug/kg mixed BP x nest attendance
Stxbp1	1008.55	0.169986	0.0619387	2.74443	0.00606166	0.186493	male	medial prefrontal cortex	50 ug/kg mixed BP x nest attendance
ND2	3960.34	0.156591	0.0571046	2.74218	0.00610332	0.186493	male	medial prefrontal cortex	50 ug/kg mixed BP x nest attendance
Atp6v1h	571.742	0.199085	0.0726051	2.74203	0.00610613	0.186493	male	medial prefrontal cortex	50 ug/kg mixed BP x nest attendance
Lynx1	88.3981	0.428746	0.156677	2.73649	0.00620978	NA	male	medial prefrontal cortex	50 ug/kg mixed BP x nest attendance
Hspa8-ps31	324.338	0.280279	0.102426	2.73642	0.00621114	NA	male	medial prefrontal cortex	50 ug/kg mixed BP x nest attendance
Lnc012	1096.09	0.166247	0.0607606	2.7361	0.00621712	0.186493	male	medial prefrontal cortex	50 ug/kg mixed BP x nest attendance
Septin5	924.632	0.171889	0.0628544	2.73471	0.00624348	0.186493	male	medial prefrontal cortex	50 ug/kg mixed BP x nest attendance
LOC304725	262.562	-0.281138	0.102918	-2.73167	0.00630134	NA	male	medial prefrontal cortex	50 ug/kg mixed BP x nest attendance
Eaf2	8.10526	-1.3229	0.484876	-2.72832	0.00636585	NA	male	medial prefrontal cortex	50 ug/kg mixed BP x nest attendance
LOC120099857	253.565	0.311949	0.114368	2.7276	0.00637978	NA	male	medial prefrontal cortex	50 ug/kg mixed BP x nest attendance
Plce1	135.669	-0.351899	0.129184	-2.72402	0.00644926	NA	male	medial prefrontal cortex	50 ug/kg mixed BP x nest attendance
LOC108351468	26.9626	0.710006	0.260657	2.72391	0.00645149	NA	male	medial prefrontal cortex	50 ug/kg mixed BP x nest attendance
Ldhb	566.377	0.221883	0.0816392	2.71784	0.00657088	0.193757	male	medial prefrontal cortex	50 ug/kg mixed BP x nest attendance
Lamp5	14.8848	1.09212	0.403465	2.70685	0.00679239	NA	male	medial prefrontal cortex	50 ug/kg mixed BP x nest attendance
Eif3k	320.7	0.235352	0.087037	2.70404	0.0068501	NA	male	medial prefrontal cortex	50 ug/kg mixed BP x nest attendance
ND6	4319.19	0.164038	0.0607825	2.69877	0.00695963	0.197	male	medial prefrontal cortex	50 ug/kg mixed BP x nest attendance
Tyw5-ps1	6.17789	-1.56354	0.579541	-2.6979	0.00697781	NA	male	medial prefrontal cortex	50 ug/kg mixed BP x nest attendance
Ptprk	865.542	-0.175352	0.0651264	-2.69248	0.00709232	0.197	male	medial prefrontal cortex	50 ug/kg mixed BP x nest attendance
Gpn2	55.147	0.498898	0.185414	2.69072	0.00712981	NA	male	medial prefrontal cortex	50 ug/kg mixed BP x nest attendance
Shb	45.479	-0.520462	0.193542	-2.68914	0.00716355	NA	male	medial prefrontal cortex	50 ug/kg mixed BP x nest attendance
Rasl10b	455.075	0.206912	0.0770293	2.68614	0.00722827	0.197	male	medial prefrontal cortex	50 ug/kg mixed BP x nest attendance
Rpl37	842.406	0.163163	0.0607599	2.68537	0.00724499	0.197	male	medial prefrontal cortex	50 ug/kg mixed BP x nest attendance
Bcat1	1263.52	0.142349	0.0531618	2.67766	0.00741391	0.197	male	medial prefrontal cortex	50 ug/kg mixed BP x nest attendance
Rtn3	2192.64	0.162379	0.0606453	2.67752	0.00741699	0.197	male	medial prefrontal cortex	50 ug/kg mixed BP x nest attendance
Stat2	27.8092	-0.706124	0.263822	-2.67651	0.00743923	NA	male	medial prefrontal cortex	50 ug/kg mixed BP x nest attendance
LOC102550225	600.849	0.179434	0.0671142	2.67356	0.007505	0.197	male	medial prefrontal cortex	50 ug/kg mixed BP x nest attendance
Ildr2	431.774	0.204009	0.0763274	2.67282	0.00752165	0.197	male	medial prefrontal cortex	50 ug/kg mixed BP x nest attendance
Adra2c	21.1075	0.829424	0.310344	2.6726	0.00752669	NA	male	medial prefrontal cortex	50 ug/kg mixed BP x nest attendance
Cx3cl1	388.728	0.256462	0.0960229	2.67084	0.0075662	0.197	male	medial prefrontal cortex	50 ug/kg mixed BP x nest attendance
Dnah12	706.153	0.179767	0.0673266	2.67007	0.00758348	0.197	male	medial prefrontal cortex	50 ug/kg mixed BP x nest attendance
Trpc5	436.804	-0.198779	0.0744959	-2.66833	0.00762305	0.197	male	medial prefrontal cortex	50 ug/kg mixed BP x nest attendance
LOC120103033	23.4625	-0.782888	0.293612	-2.6664	0.00766682	NA	male	medial prefrontal cortex	50 ug/kg mixed BP x nest attendance
Snrnp48	185.412	0.289257	0.108838	2.65769	0.00786782	NA	male	medial prefrontal cortex	50 ug/kg mixed BP x nest attendance
Snca	880.438	0.171933	0.0647456	2.65552	0.00791855	0.200468	male	medial prefrontal cortex	50 ug/kg mixed BP x nest attendance
Sytl4	5.86733	-2.38767	0.899537	-2.65434	0.00794645	NA	male	medial prefrontal cortex	50 ug/kg mixed BP x nest attendance
LOC120095597	328.438	0.265566	0.100072	2.65375	0.00796036	NA	male	medial prefrontal cortex	50 ug/kg mixed BP x nest attendance
LOC691764	55.7284	-0.567426	0.213946	-2.65219	0.00799722	NA	male	medial prefrontal cortex	50 ug/kg mixed BP x nest attendance
LOC102553770	3.93802	-1.99334	0.751733	-2.65166	0.00800971	NA	male	medial prefrontal cortex	50 ug/kg mixed BP x nest attendance
Dcaf8	1363.21	0.15726	0.0593154	2.65125	0.00801951	0.200468	male	medial prefrontal cortex	50 ug/kg mixed BP x nest attendance
LOC100364958	174.291	-5.46583	2.06217	-2.65052	0.0080368	NA	male	medial prefrontal cortex	50 ug/kg mixed BP x nest attendance
LOC108351651	9.90141	-1.6716	0.630713	-2.65034	0.00804119	NA	male	medial prefrontal cortex	50 ug/kg mixed BP x nest attendance
Ube2s	151.948	0.35825	0.135236	2.64906	0.00807153	NA	male	medial prefrontal cortex	50 ug/kg mixed BP x nest attendance
Itgbl1	80.078	-0.382509	0.144575	-2.64575	0.00815108	NA	male	medial prefrontal cortex	50 ug/kg mixed BP x nest attendance
Asmtl	141.646	0.315963	0.119462	2.64488	0.00817189	NA	male	medial prefrontal cortex	50 ug/kg mixed BP x nest attendance
Rps24	1501.66	0.136533	0.0516787	2.64196	0.00824272	0.200468	male	medial prefrontal cortex	50 ug/kg mixed BP x nest attendance
Arf5	1446.46	0.240053	0.090868	2.64178	0.00824714	0.200468	male	medial prefrontal cortex	50 ug/kg mixed BP x nest attendance
Rad18	58.3219	-0.481747	0.182417	-2.64091	0.00826829	NA	male	medial prefrontal cortex	50 ug/kg mixed BP x nest attendance
C18h18orf32	311.63	0.225985	0.0855722	2.64087	0.00826933	NA	male	medial prefrontal cortex	50 ug/kg mixed BP x nest attendance
Cbx6	389.051	0.231735	0.0878342	2.63832	0.00833178	0.200468	male	medial prefrontal cortex	50 ug/kg mixed BP x nest attendance
Phactr4	91.0375	-0.460335	0.174756	-2.63416	0.0084345	NA	male	medial prefrontal cortex	50 ug/kg mixed BP x nest attendance
Bcl6	43.3349	0.512962	0.194848	2.63263	0.00847265	NA	male	medial prefrontal cortex	50 ug/kg mixed BP x nest attendance
LOC102549817	40.3631	-0.557194	0.211767	-2.63117	0.00850926	NA	male	medial prefrontal cortex	50 ug/kg mixed BP x nest attendance
LOC102553505	6.01349	-1.61657	0.61451	-2.63067	0.00852167	NA	male	medial prefrontal cortex	50 ug/kg mixed BP x nest attendance
LOC103694730	8.78635	-1.7693	0.67304	-2.62882	0.00856814	NA	male	medial prefrontal cortex	50 ug/kg mixed BP x nest attendance
Zfp91	538.036	0.200378	0.0763346	2.62499	0.00866503	0.200468	male	medial prefrontal cortex	50 ug/kg mixed BP x nest attendance
Cbarp	441.442	0.223166	0.0850576	2.6237	0.00869791	0.200468	male	medial prefrontal cortex	50 ug/kg mixed BP x nest attendance
Selenow	1243.95	0.168644	0.0643183	2.62202	0.00874105	0.200468	male	medial prefrontal cortex	50 ug/kg mixed BP x nest attendance
LOC120098888	9.89853	-1.245	0.474984	-2.62113	0.00876384	NA	male	medial prefrontal cortex	50 ug/kg mixed BP x nest attendance
Matk	246.944	0.265335	0.101235	2.62097	0.00876796	NA	male	medial prefrontal cortex	50 ug/kg mixed BP x nest attendance
Rap1gap2	612.607	0.160244	0.0611584	2.62014	0.00878932	0.200468	male	medial prefrontal cortex	50 ug/kg mixed BP x nest attendance
LOC120098894	4.20832	-2.0954	0.799734	-2.62013	0.00878971	NA	male	medial prefrontal cortex	50 ug/kg mixed BP x nest attendance
Fkbp3	396.624	0.19472	0.0743225	2.61993	0.0087947	0.200468	male	medial prefrontal cortex	50 ug/kg mixed BP x nest attendance
Scg5	520.727	0.198076	0.0756149	2.61953	0.00880509	0.200468	male	medial prefrontal cortex	50 ug/kg mixed BP x nest attendance
Flywch2	124.905	0.387761	0.148064	2.61888	0.00882189	NA	male	medial prefrontal cortex	50 ug/kg mixed BP x nest attendance
Gcc1	1462.52	0.238103	0.0909892	2.61683	0.00887507	0.200468	male	medial prefrontal cortex	50 ug/kg mixed BP x nest attendance
Calm3	1408.09	0.16227	0.0620681	2.61438	0.00893894	0.200468	male	medial prefrontal cortex	50 ug/kg mixed BP x nest attendance
LOC120093733	4.94032	-1.71665	0.656951	-2.61305	0.00897381	NA	male	medial prefrontal cortex	50 ug/kg mixed BP x nest attendance
Tmem151a	216.063	0.309769	0.11881	2.60728	0.00912658	NA	male	medial prefrontal cortex	50 ug/kg mixed BP x nest attendance
Rundc3a	443.263	0.209843	0.0805592	2.60482	0.00919216	0.200468	male	medial prefrontal cortex	50 ug/kg mixed BP x nest attendance
Syn2	1355.9	0.165265	0.0634464	2.60479	0.00919305	0.200468	male	medial prefrontal cortex	50 ug/kg mixed BP x nest attendance
Eomes	3.04297	-2.644	1.01511	-2.60464	0.00919716	NA	male	medial prefrontal cortex	50 ug/kg mixed BP x nest attendance
Sult4a1	839.54	0.180311	0.069228	2.60459	0.00919841	0.200468	male	medial prefrontal cortex	50 ug/kg mixed BP x nest attendance
Bicc1	111.442	-0.344796	0.132693	-2.59844	0.00936479	NA	male	medial prefrontal cortex	50 ug/kg mixed BP x nest attendance
LOC691675	159.164	0.321727	0.1239	2.59666	0.00941339	NA	male	medial prefrontal cortex	50 ug/kg mixed BP x nest attendance
Tcte1	336.213	0.242736	0.093605	2.5932	0.00950878	NA	male	medial prefrontal cortex	50 ug/kg mixed BP x nest attendance
Reep5	1124.96	0.149676	0.0577246	2.59294	0.00951602	0.200468	male	medial prefrontal cortex	50 ug/kg mixed BP x nest attendance
Itga9	67.7111	-0.455299	0.175876	-2.58875	0.00963258	NA	male	medial prefrontal cortex	50 ug/kg mixed BP x nest attendance
Ndufa2	421.618	0.201199	0.077804	2.58598	0.00971033	0.200468	male	medial prefrontal cortex	50 ug/kg mixed BP x nest attendance
Ube2q2l	13.5817	1.01276	0.391757	2.58517	0.00973314	NA	male	medial prefrontal cortex	50 ug/kg mixed BP x nest attendance
Pdgfrb	51.2022	0.483459	0.187084	2.58418	0.00976112	NA	male	medial prefrontal cortex	50 ug/kg mixed BP x nest attendance
Synpo	267.157	0.29322	0.113472	2.58407	0.00976424	NA	male	medial prefrontal cortex	50 ug/kg mixed BP x nest attendance
Mrps18a	129.827	0.327615	0.126797	2.58379	0.00977225	NA	male	medial prefrontal cortex	50 ug/kg mixed BP x nest attendance
Cplx2	1144.04	0.164214	0.0635959	2.58214	0.00981898	0.200468	male	medial prefrontal cortex	50 ug/kg mixed BP x nest attendance
Septin7-ps5	643.841	0.174794	0.0677547	2.5798	0.00988568	0.200468	male	medial prefrontal cortex	50 ug/kg mixed BP x nest attendance
Slc1a2	1328.96	0.188006	0.0728886	2.57935	0.00989855	0.200468	male	medial prefrontal cortex	50 ug/kg mixed BP x nest attendance
Tmem176a	50.7769	0.502058	0.194829	2.57691	0.00996885	NA	male	medial prefrontal cortex	50 ug/kg mixed BP x nest attendance
Gdpd4	16.0934	-0.999492	0.387931	-2.57647	0.00998154	NA	male	medial prefrontal cortex	50 ug/kg mixed BP x nest attendance
Rpl13-ps3	653.112	0.201692	0.0783112	2.57552	0.0100088	0.200468	male	medial prefrontal cortex	50 ug/kg mixed BP x nest attendance
Atp5f1b	1866.34	0.142032	0.0551694	2.57446	0.0100396	0.200468	male	medial prefrontal cortex	50 ug/kg mixed BP x nest attendance
Atp5mf	896.97	0.16047	0.0623874	2.57216	0.0101066	0.200468	male	medial prefrontal cortex	50 ug/kg mixed BP x nest attendance
Uqcr11	667.964	0.183465	0.0713555	2.57113	0.0101366	0.200468	male	medial prefrontal cortex	50 ug/kg mixed BP x nest attendance
Hsp90ab1	6106.01	0.154754	0.0602001	2.57066	0.0101504	0.200468	male	medial prefrontal cortex	50 ug/kg mixed BP x nest attendance
Ccdc69	4.13697	-1.95827	0.762297	-2.56891	0.0102018	NA	male	medial prefrontal cortex	50 ug/kg mixed BP x nest attendance
Grina	480.978	0.207418	0.0807544	2.5685	0.010214	0.200468	male	medial prefrontal cortex	50 ug/kg mixed BP x nest attendance
ND5	1592.68	0.162537	0.063311	2.56729	0.0102498	0.200468	male	medial prefrontal cortex	50 ug/kg mixed BP x nest attendance
Rnf152	156.973	-0.341398	0.133006	-2.56679	0.0102646	NA	male	medial prefrontal cortex	50 ug/kg mixed BP x nest attendance
Rxrb	97.992	0.358566	0.139762	2.56554	0.0103014	NA	male	medial prefrontal cortex	50 ug/kg mixed BP x nest attendance
Egr3	177.665	0.330625	0.128904	2.5649	0.0103206	NA	male	medial prefrontal cortex	50 ug/kg mixed BP x nest attendance
Fxyd7	238.149	0.239689	0.0934618	2.56456	0.0103306	NA	male	medial prefrontal cortex	50 ug/kg mixed BP x nest attendance
Pitpnm1	432.437	0.237575	0.0926713	2.56363	0.0103584	0.200468	male	medial prefrontal cortex	50 ug/kg mixed BP x nest attendance
Trne	815.123	0.242634	0.0946616	2.56317	0.0103721	0.200468	male	medial prefrontal cortex	50 ug/kg mixed BP x nest attendance
LOC108352947	9.93588	-1.08539	0.423763	-2.56131	0.0104278	NA	male	medial prefrontal cortex	50 ug/kg mixed BP x nest attendance
LOC102548210	5.4232	-1.50299	0.587209	-2.55955	0.0104807	NA	male	medial prefrontal cortex	50 ug/kg mixed BP x nest attendance
Dlgap3	256.825	0.219979	0.0859614	2.55905	0.0104959	NA	male	medial prefrontal cortex	50 ug/kg mixed BP x nest attendance
Mapk10	878.16	0.169145	0.0661823	2.55574	0.0105961	0.202057	male	medial prefrontal cortex	50 ug/kg mixed BP x nest attendance
Chchd10	136.159	0.313064	0.122518	2.55525	0.0106113	NA	male	medial prefrontal cortex	50 ug/kg mixed BP x nest attendance
LOC120099721	6.12321	-1.84159	0.720911	-2.55453	0.010633	NA	male	medial prefrontal cortex	50 ug/kg mixed BP x nest attendance
Esrp1	16.7258	-1.19713	0.469331	-2.55072	0.01075	NA	male	medial prefrontal cortex	50 ug/kg mixed BP x nest attendance
Pgm2l1	2705.97	0.143057	0.056119	2.54918	0.0107978	0.202057	male	medial prefrontal cortex	50 ug/kg mixed BP x nest attendance
Prepl	429.527	0.184799	0.0724947	2.54913	0.0107991	0.202057	male	medial prefrontal cortex	50 ug/kg mixed BP x nest attendance
Tnfaip8	27.4504	-0.652284	0.255891	-2.54908	0.0108009	NA	male	medial prefrontal cortex	50 ug/kg mixed BP x nest attendance
LOC120102262	638.872	-0.385564	0.151265	-2.54892	0.0108057	0.202057	male	medial prefrontal cortex	50 ug/kg mixed BP x nest attendance
Stard13	112.011	-0.360205	0.141376	-2.54786	0.0108385	NA	male	medial prefrontal cortex	50 ug/kg mixed BP x nest attendance
Cfap299	53.2403	-0.669127	0.262704	-2.54708	0.0108629	NA	male	medial prefrontal cortex	50 ug/kg mixed BP x nest attendance
Rpl10-ps7	22.1764	0.739598	0.290608	2.545	0.0109278	NA	male	medial prefrontal cortex	50 ug/kg mixed BP x nest attendance
Htr2b	11.2177	-0.983629	0.387062	-2.54127	0.0110451	NA	male	medial prefrontal cortex	50 ug/kg mixed BP x nest attendance
Npnt	162.363	-0.317019	0.124777	-2.54069	0.0110634	NA	male	medial prefrontal cortex	50 ug/kg mixed BP x nest attendance
Wnt3a	12.0383	-1.39684	0.549884	-2.54023	0.0110778	NA	male	medial prefrontal cortex	50 ug/kg mixed BP x nest attendance
LOC120100873	295.843	0.271545	0.10694	2.53923	0.0111097	NA	male	medial prefrontal cortex	50 ug/kg mixed BP x nest attendance
Rufy4	4.03446	-1.90538	0.750776	-2.53788	0.0111526	NA	male	medial prefrontal cortex	50 ug/kg mixed BP x nest attendance
Terf1	127.704	0.314009	0.123795	2.53652	0.0111959	NA	male	medial prefrontal cortex	50 ug/kg mixed BP x nest attendance
Ptprn	439.903	0.214121	0.0844779	2.53464	0.0112563	0.20564	male	medial prefrontal cortex	50 ug/kg mixed BP x nest attendance
Clu	678.234	0.187363	0.073942	2.53392	0.0112794	0.20564	male	medial prefrontal cortex	50 ug/kg mixed BP x nest attendance
Ube2m-ps1	6.28359	-1.47922	0.584067	-2.53262	0.0113212	NA	male	medial prefrontal cortex	50 ug/kg mixed BP x nest attendance
Rad51d	23.5654	-0.667664	0.263699	-2.53192	0.0113441	NA	male	medial prefrontal cortex	50 ug/kg mixed BP x nest attendance
Stx1a	471.036	0.169627	0.0670101	2.53136	0.011362	0.20564	male	medial prefrontal cortex	50 ug/kg mixed BP x nest attendance
Armh3	322.083	-0.199041	0.078652	-2.53065	0.011385	NA	male	medial prefrontal cortex	50 ug/kg mixed BP x nest attendance
Scn2a	1485.97	0.137692	0.05442	2.53018	0.0114005	0.20564	male	medial prefrontal cortex	50 ug/kg mixed BP x nest attendance
Septin7	1518.92	0.133695	0.0528715	2.52868	0.0114491	0.20564	male	medial prefrontal cortex	50 ug/kg mixed BP x nest attendance
Ap3d1	920.092	0.170188	0.0673719	2.5261	0.0115337	0.20564	male	medial prefrontal cortex	50 ug/kg mixed BP x nest attendance
LOC108351054	6.65495	-1.43827	0.570186	-2.52246	0.0116538	NA	male	medial prefrontal cortex	50 ug/kg mixed BP x nest attendance
Cxcl14	81.9777	0.385816	0.152957	2.52239	0.0116561	NA	male	medial prefrontal cortex	50 ug/kg mixed BP x nest attendance
Selenok	411.005	0.257877	0.102284	2.52119	0.0116958	0.206925	male	medial prefrontal cortex	50 ug/kg mixed BP x nest attendance
Zfp786	54.9121	-0.436701	0.173495	-2.51708	0.0118332	NA	male	medial prefrontal cortex	50 ug/kg mixed BP x nest attendance
Ppp3ca	2524.77	0.133244	0.0529664	2.51563	0.0118821	0.208617	male	medial prefrontal cortex	50 ug/kg mixed BP x nest attendance
Vtcn1	5.91243	-1.5415	0.612856	-2.51527	0.0118942	NA	male	medial prefrontal cortex	50 ug/kg mixed BP x nest attendance
Akr7a2	49.5609	0.471972	0.187699	2.51452	0.0119195	NA	male	medial prefrontal cortex	50 ug/kg mixed BP x nest attendance
Sema3a	130.757	-0.302776	0.120464	-2.51341	0.0119571	NA	male	medial prefrontal cortex	50 ug/kg mixed BP x nest attendance
Htr3b	3.55886	-2.06791	0.823494	-2.51114	0.0120342	NA	male	medial prefrontal cortex	50 ug/kg mixed BP x nest attendance
LOC100360491	670.621	0.199309	0.0794899	2.50735	0.0121639	0.211948	male	medial prefrontal cortex	50 ug/kg mixed BP x nest attendance
Mfsd12	234.874	0.255473	0.101988	2.50494	0.0122472	NA	male	medial prefrontal cortex	50 ug/kg mixed BP x nest attendance
Tmem88	163.332	0.293157	0.117052	2.50451	0.0122621	NA	male	medial prefrontal cortex	50 ug/kg mixed BP x nest attendance
Tgap1-ps1	10.7134	-1.29567	0.517475	-2.50383	0.0122859	NA	male	medial prefrontal cortex	50 ug/kg mixed BP x nest attendance
Rpl35-ps8	10.3107	1.1644	0.46526	2.50269	0.0123254	NA	male	medial prefrontal cortex	50 ug/kg mixed BP x nest attendance
Bank1	17.1703	-0.94378	0.377153	-2.50238	0.0123361	NA	male	medial prefrontal cortex	50 ug/kg mixed BP x nest attendance
Arhgef9	541.378	0.189583	0.0757681	2.50215	0.0123441	0.212905	male	medial prefrontal cortex	50 ug/kg mixed BP x nest attendance
Syt13	449.977	0.181167	0.0724594	2.50025	0.0124106	0.212905	male	medial prefrontal cortex	50 ug/kg mixed BP x nest attendance
Spin2l-ps9	8.79166	-1.43307	0.574205	-2.49574	0.0125693	NA	male	medial prefrontal cortex	50 ug/kg mixed BP x nest attendance
Wbp2	355.153	0.194058	0.0777787	2.495	0.0125958	0.212905	male	medial prefrontal cortex	50 ug/kg mixed BP x nest attendance
LOC102549861	3.24068	-2.27524	0.912432	-2.4936	0.0126454	NA	male	medial prefrontal cortex	50 ug/kg mixed BP x nest attendance
RT1-CE5	117.359	-0.491796	0.197301	-2.49262	0.0126805	NA	male	medial prefrontal cortex	50 ug/kg mixed BP x nest attendance
Apoe	1594.59	0.177889	0.0713793	2.49217	0.0126964	0.212905	male	medial prefrontal cortex	50 ug/kg mixed BP x nest attendance
Zc3h15-ps3	436.227	0.25499	0.102396	2.49023	0.0127661	0.212905	male	medial prefrontal cortex	50 ug/kg mixed BP x nest attendance
Sh3kbp1	509.534	0.165878	0.0666178	2.49	0.0127743	0.212905	male	medial prefrontal cortex	50 ug/kg mixed BP x nest attendance
Pgk1	299.61	0.221634	0.0890501	2.48887	0.012815	NA	male	medial prefrontal cortex	50 ug/kg mixed BP x nest attendance
Ptk2b	627.239	0.184508	0.0742751	2.48412	0.0129872	0.213316	male	medial prefrontal cortex	50 ug/kg mixed BP x nest attendance
Fyb2	19.915	-0.760065	0.306233	-2.48198	0.0130654	NA	male	medial prefrontal cortex	50 ug/kg mixed BP x nest attendance
Troap	8.51839	-1.14428	0.461041	-2.48195	0.0130667	NA	male	medial prefrontal cortex	50 ug/kg mixed BP x nest attendance
RGD1310951	154.949	-0.285172	0.114906	-2.48178	0.0130727	NA	male	medial prefrontal cortex	50 ug/kg mixed BP x nest attendance
Herc3	531.937	0.185971	0.0749737	2.48048	0.0131204	0.213316	male	medial prefrontal cortex	50 ug/kg mixed BP x nest attendance
B3gat1	455.727	0.236202	0.0952734	2.4792	0.0131678	0.213316	male	medial prefrontal cortex	50 ug/kg mixed BP x nest attendance
Ghitm	397.484	0.209779	0.0846175	2.47914	0.01317	0.213316	male	medial prefrontal cortex	50 ug/kg mixed BP x nest attendance
Cnbd1	25.772	-0.832241	0.336421	-2.47381	0.0133681	NA	male	medial prefrontal cortex	50 ug/kg mixed BP x nest attendance
Agap2	1330.28	0.159753	0.0645812	2.47368	0.0133729	0.215089	male	medial prefrontal cortex	50 ug/kg mixed BP x nest attendance
Cpa6	56.1662	-0.514289	0.208011	-2.47241	0.0134204	NA	male	medial prefrontal cortex	50 ug/kg mixed BP x nest attendance
LOC120096963	2.76725	-2.26111	0.915178	-2.47068	0.0134856	NA	male	medial prefrontal cortex	50 ug/kg mixed BP x nest attendance
Cubn	15.2356	-1.0371	0.419809	-2.47042	0.0134955	NA	male	medial prefrontal cortex	50 ug/kg mixed BP x nest attendance
Klf9	373.968	0.244177	0.0988931	2.4691	0.0135455	0.21607	male	medial prefrontal cortex	50 ug/kg mixed BP x nest attendance
LOC102546831	19.5503	-1.06911	0.433242	-2.46769	0.0135989	NA	male	medial prefrontal cortex	50 ug/kg mixed BP x nest attendance
LOC100363110	48.5264	-0.728047	0.295105	-2.46708	0.0136221	NA	male	medial prefrontal cortex	50 ug/kg mixed BP x nest attendance
Hsp90ab1-ps9	341.403	0.324694	0.131656	2.46623	0.0136542	0.21607	male	medial prefrontal cortex	50 ug/kg mixed BP x nest attendance
Ppp2r3a	412.836	-0.174257	0.0707033	-2.46462	0.0137157	0.21607	male	medial prefrontal cortex	50 ug/kg mixed BP x nest attendance
Lrpap1	108.461	0.326864	0.132658	2.46396	0.0137413	NA	male	medial prefrontal cortex	50 ug/kg mixed BP x nest attendance
Ralgps2	295.041	-0.201385	0.0818377	-2.46078	0.0138634	NA	male	medial prefrontal cortex	50 ug/kg mixed BP x nest attendance
Igsf5	4.09085	-1.7661	0.717737	-2.46065	0.0138687	NA	male	medial prefrontal cortex	50 ug/kg mixed BP x nest attendance
Cdyl	83.8861	-0.362787	0.147443	-2.46053	0.0138733	NA	male	medial prefrontal cortex	50 ug/kg mixed BP x nest attendance
Abca12	15.8165	-1.08488	0.441114	-2.4594	0.0139168	NA	male	medial prefrontal cortex	50 ug/kg mixed BP x nest attendance
LOC120102985	28.1391	-0.680471	0.276877	-2.45767	0.0139843	NA	male	medial prefrontal cortex	50 ug/kg mixed BP x nest attendance
Gngt2	8.09207	-1.14511	0.466067	-2.45696	0.0140119	NA	male	medial prefrontal cortex	50 ug/kg mixed BP x nest attendance
LOC120099639	9.20426	-1.56308	0.636255	-2.45669	0.0140222	NA	male	medial prefrontal cortex	50 ug/kg mixed BP x nest attendance
Cptp	43.8254	0.493774	0.20112	2.45512	0.0140838	NA	male	medial prefrontal cortex	50 ug/kg mixed BP x nest attendance
LOC120096989	6.4901	2.02137	0.823349	2.45506	0.014086	NA	male	medial prefrontal cortex	50 ug/kg mixed BP x nest attendance
Slc32a1	95.8887	0.347412	0.14154	2.45452	0.0141074	NA	male	medial prefrontal cortex	50 ug/kg mixed BP x nest attendance
Banf2	18.9723	-0.868475	0.35384	-2.45443	0.0141108	NA	male	medial prefrontal cortex	50 ug/kg mixed BP x nest attendance
Calm1	8769.75	0.143134	0.0583196	2.45431	0.0141155	0.220827	male	medial prefrontal cortex	50 ug/kg mixed BP x nest attendance
Dab2ip	152.959	0.30669	0.125026	2.45301	0.0141668	NA	male	medial prefrontal cortex	50 ug/kg mixed BP x nest attendance
Hcfc1r1	525.378	0.175541	0.0715936	2.45192	0.0142097	0.220827	male	medial prefrontal cortex	50 ug/kg mixed BP x nest attendance
RT1-CE4	106.63	-0.418934	0.170864	-2.45185	0.0142122	NA	male	medial prefrontal cortex	50 ug/kg mixed BP x nest attendance
LOC120095205	5.42437	-1.55187	0.633105	-2.45121	0.0142377	NA	male	medial prefrontal cortex	50 ug/kg mixed BP x nest attendance
LOC120097752	3.79447	-2.15127	0.878525	-2.44873	0.0143359	NA	male	medial prefrontal cortex	50 ug/kg mixed BP x nest attendance
LOC120100878	6.15413	-1.1674	0.476873	-2.44802	0.0143642	NA	male	medial prefrontal cortex	50 ug/kg mixed BP x nest attendance
Il1rl1	8.3294	-1.17382	0.479536	-2.44783	0.014372	NA	male	medial prefrontal cortex	50 ug/kg mixed BP x nest attendance
Kcnh8	80.5138	-0.384826	0.157406	-2.4448	0.0144934	NA	male	medial prefrontal cortex	50 ug/kg mixed BP x nest attendance
Myo3b	31.2171	-0.838968	0.343185	-2.44465	0.0144993	NA	male	medial prefrontal cortex	50 ug/kg mixed BP x nest attendance
Dpp7	138.244	0.303453	0.124153	2.44419	0.0145179	NA	male	medial prefrontal cortex	50 ug/kg mixed BP x nest attendance
Cdk1	11.9891	-0.921999	0.377229	-2.44414	0.0145199	NA	male	medial prefrontal cortex	50 ug/kg mixed BP x nest attendance
LOC120102972	38.2021	-0.530974	0.217336	-2.4431	0.0145616	NA	male	medial prefrontal cortex	50 ug/kg mixed BP x nest attendance
Naa38	262.947	0.229586	0.0939855	2.44278	0.0145747	NA	male	medial prefrontal cortex	50 ug/kg mixed BP x nest attendance
Sufu	94.7851	-0.364691	0.149344	-2.44195	0.014608	NA	male	medial prefrontal cortex	50 ug/kg mixed BP x nest attendance
Chgb	759.948	0.18462	0.0756359	2.44091	0.0146503	0.226146	male	medial prefrontal cortex	50 ug/kg mixed BP x nest attendance
Stab2	30.9589	-0.772483	0.316732	-2.43891	0.0147314	NA	male	medial prefrontal cortex	50 ug/kg mixed BP x nest attendance
Rpl24	1065.64	0.141442	0.0580145	2.43805	0.0147669	0.226358	male	medial prefrontal cortex	50 ug/kg mixed BP x nest attendance
Rnf43	41.5793	-0.629462	0.258243	-2.43748	0.01479	NA	male	medial prefrontal cortex	50 ug/kg mixed BP x nest attendance
Epb41l4a	95.3304	-0.357639	0.146758	-2.43693	0.0148126	NA	male	medial prefrontal cortex	50 ug/kg mixed BP x nest attendance
LOC100910809	5.25653	-2.02127	0.829771	-2.43593	0.0148535	NA	male	medial prefrontal cortex	50 ug/kg mixed BP x nest attendance
Cox7b	708.06	0.160704	0.0659773	2.43575	0.0148609	0.226358	male	medial prefrontal cortex	50 ug/kg mixed BP x nest attendance
Eno2	1195.62	0.166917	0.0686326	2.43203	0.0150144	0.227191	male	medial prefrontal cortex	50 ug/kg mixed BP x nest attendance
Lrp5	46.8269	-0.515914	0.21239	-2.42909	0.0151366	NA	male	medial prefrontal cortex	50 ug/kg mixed BP x nest attendance
LOC120099672	6.31987	-1.60689	0.661529	-2.42906	0.0151382	NA	male	medial prefrontal cortex	50 ug/kg mixed BP x nest attendance
Ttll7	656.938	0.167645	0.0690634	2.42741	0.015207	0.227761	male	medial prefrontal cortex	50 ug/kg mixed BP x nest attendance
Homer2	265.442	-0.272247	0.112168	-2.42714	0.0152184	NA	male	medial prefrontal cortex	50 ug/kg mixed BP x nest attendance
Brinp1	895.667	0.194491	0.0801566	2.42639	0.0152501	0.227761	male	medial prefrontal cortex	50 ug/kg mixed BP x nest attendance
LOC102554147	4.00307	-1.86786	0.769873	-2.42619	0.0152581	NA	male	medial prefrontal cortex	50 ug/kg mixed BP x nest attendance
Cd180	5.22716	-1.33944	0.55233	-2.42507	0.0153054	NA	male	medial prefrontal cortex	50 ug/kg mixed BP x nest attendance
Ect2	20.5691	-0.723099	0.298234	-2.42461	0.015325	NA	male	medial prefrontal cortex	50 ug/kg mixed BP x nest attendance
Igf2bp2	46.0962	-0.502809	0.207449	-2.42378	0.01536	NA	male	medial prefrontal cortex	50 ug/kg mixed BP x nest attendance
Rbm47	33.1535	-0.610876	0.252085	-2.42329	0.0153806	NA	male	medial prefrontal cortex	50 ug/kg mixed BP x nest attendance
Klk15	4.17299	-1.90537	0.786993	-2.42108	0.0154746	NA	male	medial prefrontal cortex	50 ug/kg mixed BP x nest attendance
ND4	8146.63	0.159059	0.0657097	2.42063	0.0154935	0.229904	male	medial prefrontal cortex	50 ug/kg mixed BP x nest attendance
LOC108350415	6.57735	-1.31938	0.545484	-2.41873	0.0155748	NA	male	medial prefrontal cortex	50 ug/kg mixed BP x nest attendance
Gabarapl1	737.49	0.177116	0.0733211	2.41562	0.0157085	0.2316	male	medial prefrontal cortex	50 ug/kg mixed BP x nest attendance
Hpca	256.784	0.256431	0.106223	2.41409	0.0157744	NA	male	medial prefrontal cortex	50 ug/kg mixed BP x nest attendance
Gpi	307.359	0.207521	0.0860099	2.41276	0.0158323	NA	male	medial prefrontal cortex	50 ug/kg mixed BP x nest attendance
Tmem54	162.256	0.313387	0.129989	2.41087	0.0159143	NA	male	medial prefrontal cortex	50 ug/kg mixed BP x nest attendance
LOC102556392	16.2825	-0.900034	0.373549	-2.40941	0.0159782	NA	male	medial prefrontal cortex	50 ug/kg mixed BP x nest attendance
LOC120099720	6.36	-1.47532	0.612691	-2.40794	0.016043	NA	male	medial prefrontal cortex	50 ug/kg mixed BP x nest attendance
Wdr35	63.691	0.397862	0.165232	2.4079	0.0160445	NA	male	medial prefrontal cortex	50 ug/kg mixed BP x nest attendance
Gpcpd1	322.241	0.201724	0.0838171	2.40671	0.0160969	NA	male	medial prefrontal cortex	50 ug/kg mixed BP x nest attendance
LOC102551339	10.1895	-1.37272	0.570641	-2.40558	0.0161469	NA	male	medial prefrontal cortex	50 ug/kg mixed BP x nest attendance
Irak2	42.8074	-0.523421	0.2177	-2.40433	0.0162023	NA	male	medial prefrontal cortex	50 ug/kg mixed BP x nest attendance
LOC102554693	5.58395	-1.56933	0.652974	-2.40336	0.0162453	NA	male	medial prefrontal cortex	50 ug/kg mixed BP x nest attendance
LOC120097948	7.91962	-1.25481	0.522205	-2.40291	0.0162653	NA	male	medial prefrontal cortex	50 ug/kg mixed BP x nest attendance
Fkbp2	732.756	0.170417	0.0709668	2.40136	0.0163341	0.237748	male	medial prefrontal cortex	50 ug/kg mixed BP x nest attendance
LOC120093053	732.756	0.170417	0.0709668	2.40136	0.0163341	0.237748	male	medial prefrontal cortex	50 ug/kg mixed BP x nest attendance
Palldl1	39.9281	-0.674044	0.280714	-2.40118	0.0163424	NA	male	medial prefrontal cortex	50 ug/kg mixed BP x nest attendance
Ajm1	51.0861	0.462566	0.192734	2.40002	0.0163941	NA	male	medial prefrontal cortex	50 ug/kg mixed BP x nest attendance
Rpl21	2773.39	0.13113	0.0546579	2.3991	0.0164356	0.237748	male	medial prefrontal cortex	50 ug/kg mixed BP x nest attendance
LOC103692077	7.62076	-1.30809	0.546154	-2.3951	0.0166159	NA	male	medial prefrontal cortex	50 ug/kg mixed BP x nest attendance
LOC103691104	9.04671	-1.21164	0.506023	-2.39445	0.0166455	NA	male	medial prefrontal cortex	50 ug/kg mixed BP x nest attendance
Maml3	306.056	-0.22271	0.0930288	-2.39399	0.016666	NA	male	medial prefrontal cortex	50 ug/kg mixed BP x nest attendance
Grap2	18.181	-0.866308	0.36201	-2.39305	0.016709	NA	male	medial prefrontal cortex	50 ug/kg mixed BP x nest attendance
Atp2b2	1484.47	0.149514	0.0625742	2.38938	0.0168768	0.240252	male	medial prefrontal cortex	50 ug/kg mixed BP x nest attendance
mt-Rnr1	12731.6	0.160831	0.0673293	2.38873	0.0169067	0.240252	male	medial prefrontal cortex	50 ug/kg mixed BP x nest attendance
Stk11	459.993	0.198098	0.0829527	2.38808	0.0169365	0.240252	male	medial prefrontal cortex	50 ug/kg mixed BP x nest attendance
Aff1	77.9393	-0.487796	0.204396	-2.38653	0.0170084	NA	male	medial prefrontal cortex	50 ug/kg mixed BP x nest attendance
Chpf2	333.57	0.230147	0.0965332	2.38412	0.0171201	NA	male	medial prefrontal cortex	50 ug/kg mixed BP x nest attendance
Colgalt2	488.201	0.244921	0.102776	2.38306	0.0171695	0.240252	male	medial prefrontal cortex	50 ug/kg mixed BP x nest attendance
Tmem256	101.273	0.345921	0.145159	2.38305	0.0171699	NA	male	medial prefrontal cortex	50 ug/kg mixed BP x nest attendance
Ssmem1	7.39264	-1.30534	0.548013	-2.38195	0.0172213	NA	male	medial prefrontal cortex	50 ug/kg mixed BP x nest attendance
Aak1	936.667	0.133499	0.0560874	2.3802	0.0173031	0.240252	male	medial prefrontal cortex	50 ug/kg mixed BP x nest attendance
Srd5a2	5.41367	-1.33035	0.559061	-2.37961	0.0173309	NA	male	medial prefrontal cortex	50 ug/kg mixed BP x nest attendance
Nr4a1	38.948	0.530261	0.222947	2.37842	0.017387	NA	male	medial prefrontal cortex	50 ug/kg mixed BP x nest attendance
Hes6	374.927	-0.227216	0.0955877	-2.37704	0.0174521	0.240252	male	medial prefrontal cortex	50 ug/kg mixed BP x nest attendance
LOC120097576	7.58645	-1.17636	0.494969	-2.37663	0.0174717	NA	male	medial prefrontal cortex	50 ug/kg mixed BP x nest attendance
Fbn2	68.4277	-0.377421	0.158842	-2.37609	0.0174973	NA	male	medial prefrontal cortex	50 ug/kg mixed BP x nest attendance
Dpf3	129.941	-0.33515	0.14113	-2.37477	0.0175601	NA	male	medial prefrontal cortex	50 ug/kg mixed BP x nest attendance
Rps14	1003.64	0.179086	0.0754429	2.37379	0.0176066	0.240252	male	medial prefrontal cortex	50 ug/kg mixed BP x nest attendance
Slc16a10	25.5342	-0.598276	0.252062	-2.37353	0.0176191	NA	male	medial prefrontal cortex	50 ug/kg mixed BP x nest attendance
Cdyl2	139.66	-0.282868	0.119207	-2.37291	0.0176487	NA	male	medial prefrontal cortex	50 ug/kg mixed BP x nest attendance
LOC103694765	5.73169	-1.89819	0.800012	-2.3727	0.0176584	NA	male	medial prefrontal cortex	50 ug/kg mixed BP x nest attendance
Camta2	359.594	0.232179	0.0978792	2.3721	0.0176875	0.240252	male	medial prefrontal cortex	50 ug/kg mixed BP x nest attendance
LOC102553857	11.5221	-0.996069	0.420319	-2.3698	0.0177979	NA	male	medial prefrontal cortex	50 ug/kg mixed BP x nest attendance
Stra8	6.73931	-1.17686	0.496786	-2.36895	0.0178388	NA	male	medial prefrontal cortex	50 ug/kg mixed BP x nest attendance
Cox4i1	1232.85	0.132733	0.0560403	2.36854	0.0178585	0.240252	male	medial prefrontal cortex	50 ug/kg mixed BP x nest attendance
Ndufs2	508.775	0.170264	0.0718947	2.36825	0.0178726	0.240252	male	medial prefrontal cortex	50 ug/kg mixed BP x nest attendance
Psmc3	434.385	0.205066	0.0866494	2.36661	0.0179517	0.240252	male	medial prefrontal cortex	50 ug/kg mixed BP x nest attendance
Pdcd4	227.758	0.227301	0.0960619	2.3662	0.0179718	NA	male	medial prefrontal cortex	50 ug/kg mixed BP x nest attendance
Cyp27b1	3.92869	-1.6309	0.689486	-2.36538	0.0180114	NA	male	medial prefrontal cortex	50 ug/kg mixed BP x nest attendance
Cbx1	274.04	0.255976	0.108264	2.36437	0.0180607	NA	male	medial prefrontal cortex	50 ug/kg mixed BP x nest attendance
Glud1	744.648	0.160404	0.0678449	2.36428	0.018065	0.240252	male	medial prefrontal cortex	50 ug/kg mixed BP x nest attendance
COX1	8671.1	0.152793	0.0646477	2.36348	0.0181044	0.240252	male	medial prefrontal cortex	50 ug/kg mixed BP x nest attendance
Rpl18	482.444	0.189223	0.0800815	2.36288	0.0181338	0.240252	male	medial prefrontal cortex	50 ug/kg mixed BP x nest attendance
Smc1b	10.653	-1.15512	0.48887	-2.36284	0.0181357	NA	male	medial prefrontal cortex	50 ug/kg mixed BP x nest attendance
LOC120095212	12.8241	-0.899555	0.380834	-2.36207	0.0181734	NA	male	medial prefrontal cortex	50 ug/kg mixed BP x nest attendance
Atp5mg	697.349	0.158525	0.0671139	2.36202	0.0181756	0.240252	male	medial prefrontal cortex	50 ug/kg mixed BP x nest attendance
Gemin8	36.7517	0.56425	0.239167	2.35923	0.018313	NA	male	medial prefrontal cortex	50 ug/kg mixed BP x nest attendance
LOC103693549	7.16777	-1.12124	0.475464	-2.35821	0.0183634	NA	male	medial prefrontal cortex	50 ug/kg mixed BP x nest attendance
RGD1559578	4.39763	-2.00986	0.852469	-2.3577	0.0183887	NA	male	medial prefrontal cortex	50 ug/kg mixed BP x nest attendance
Otogl	21.1796	-0.895811	0.380108	-2.35673	0.0184366	NA	male	medial prefrontal cortex	50 ug/kg mixed BP x nest attendance
Nop58	640.042	0.177704	0.0754945	2.35387	0.0185792	0.243492	male	medial prefrontal cortex	50 ug/kg mixed BP x nest attendance
Prpf4b	683.719	0.153966	0.0654393	2.3528	0.0186324	0.243492	male	medial prefrontal cortex	50 ug/kg mixed BP x nest attendance
RT1-N2	26.0436	0.830214	0.353324	2.34972	0.0187873	NA	male	medial prefrontal cortex	50 ug/kg mixed BP x nest attendance
Atp9a	1364.99	0.144999	0.0617146	2.34951	0.0187982	0.244271	male	medial prefrontal cortex	50 ug/kg mixed BP x nest attendance
Adgb	13.6239	-0.915818	0.390438	-2.34561	0.0189958	NA	male	medial prefrontal cortex	50 ug/kg mixed BP x nest attendance
LOC100361259	626.594	0.193144	0.0823634	2.34503	0.0190257	0.244736	male	medial prefrontal cortex	50 ug/kg mixed BP x nest attendance
Atp5me	1851.52	0.134995	0.0575792	2.34451	0.0190523	0.244736	male	medial prefrontal cortex	50 ug/kg mixed BP x nest attendance
Gnl3l	85.0509	0.344587	0.147163	2.34153	0.0192049	NA	male	medial prefrontal cortex	50 ug/kg mixed BP x nest attendance
Glcci1	288.651	-0.196245	0.0838449	-2.34057	0.0192543	NA	male	medial prefrontal cortex	50 ug/kg mixed BP x nest attendance
LOC108353339	8.56496	-1.34374	0.574374	-2.33949	0.01931	NA	male	medial prefrontal cortex	50 ug/kg mixed BP x nest attendance
Trpm3	1293.29	-0.168949	0.0722295	-2.33906	0.0193323	0.244736	male	medial prefrontal cortex	50 ug/kg mixed BP x nest attendance
Focad	896.871	0.146181	0.0624995	2.33892	0.0193397	0.244736	male	medial prefrontal cortex	50 ug/kg mixed BP x nest attendance
Rps10	494.135	0.206359	0.0882477	2.33841	0.0193661	0.244736	male	medial prefrontal cortex	50 ug/kg mixed BP x nest attendance
Ccser1	1327.37	-0.126757	0.0542585	-2.33617	0.0194826	0.244864	male	medial prefrontal cortex	50 ug/kg mixed BP x nest attendance
Aox2	19.0575	-0.819611	0.351822	-2.32962	0.0198264	NA	male	medial prefrontal cortex	50 ug/kg mixed BP x nest attendance
Cpt1b	16.9734	-0.721734	0.30982	-2.32952	0.0198313	NA	male	medial prefrontal cortex	50 ug/kg mixed BP x nest attendance
Crisp3	3.7994	-1.61952	0.695477	-2.32865	0.0198777	NA	male	medial prefrontal cortex	50 ug/kg mixed BP x nest attendance
Atp5mpl	422.436	0.176826	0.0759359	2.32862	0.0198794	0.248492	male	medial prefrontal cortex	50 ug/kg mixed BP x nest attendance
Insc	7.16296	-1.43826	0.617834	-2.32791	0.0199168	NA	male	medial prefrontal cortex	50 ug/kg mixed BP x nest attendance
Tex16	31.3904	-0.583521	0.250734	-2.32725	0.0199518	NA	male	medial prefrontal cortex	50 ug/kg mixed BP x nest attendance
Cplx1	353.739	0.197528	0.084914	2.32621	0.0200075	0.248742	male	medial prefrontal cortex	50 ug/kg mixed BP x nest attendance
RT1-CE11	8.89346	-1.44186	0.62017	-2.32495	0.0200746	NA	male	medial prefrontal cortex	50 ug/kg mixed BP x nest attendance
LOC102547703	81.0175	0.362472	0.155912	2.32485	0.0200798	NA	male	medial prefrontal cortex	50 ug/kg mixed BP x nest attendance
LOC691546	74.1468	-0.414434	0.178351	-2.3237	0.0201418	NA	male	medial prefrontal cortex	50 ug/kg mixed BP x nest attendance
Ramp3	98.2281	0.346362	0.149138	2.32242	0.0202102	NA	male	medial prefrontal cortex	50 ug/kg mixed BP x nest attendance
Cpne6	129.211	0.303718	0.130777	2.32241	0.0202108	NA	male	medial prefrontal cortex	50 ug/kg mixed BP x nest attendance
Glis3	211.471	-0.261382	0.112577	-2.3218	0.0202435	NA	male	medial prefrontal cortex	50 ug/kg mixed BP x nest attendance
Fam81a	434.725	0.190282	0.081983	2.32099	0.0202871	0.250233	male	medial prefrontal cortex	50 ug/kg mixed BP x nest attendance
LOC120101823	7.67463	-1.39322	0.600415	-2.32042	0.0203182	NA	male	medial prefrontal cortex	50 ug/kg mixed BP x nest attendance
Oscp1	703.158	0.188517	0.08126	2.31992	0.020345	0.250233	male	medial prefrontal cortex	50 ug/kg mixed BP x nest attendance
LOC120103508	12.4143	-0.997629	0.43026	-2.31866	0.0204133	NA	male	medial prefrontal cortex	50 ug/kg mixed BP x nest attendance
Fbxo2	52.1006	0.449944	0.194092	2.3182	0.0204386	NA	male	medial prefrontal cortex	50 ug/kg mixed BP x nest attendance
Kcnk15	168.626	0.278856	0.120308	2.31785	0.0204573	NA	male	medial prefrontal cortex	50 ug/kg mixed BP x nest attendance
LOC108349051	10.9625	-0.899136	0.388309	-2.31552	0.0205847	NA	male	medial prefrontal cortex	50 ug/kg mixed BP x nest attendance
Gpc3	70.368	-0.462823	0.200026	-2.31381	0.0206782	NA	male	medial prefrontal cortex	50 ug/kg mixed BP x nest attendance
St18	27.2703	-0.658052	0.284425	-2.31362	0.0206887	NA	male	medial prefrontal cortex	50 ug/kg mixed BP x nest attendance
Parp14	18.5448	-0.804206	0.347701	-2.31292	0.0207268	NA	male	medial prefrontal cortex	50 ug/kg mixed BP x nest attendance
Smap2	228.528	0.205589	0.0888882	2.31289	0.0207285	NA	male	medial prefrontal cortex	50 ug/kg mixed BP x nest attendance
LOC120097508	3.39877	-2.04553	0.884713	-2.31208	0.0207732	NA	male	medial prefrontal cortex	50 ug/kg mixed BP x nest attendance
Egr1	70.1762	0.468923	0.202919	2.31088	0.0208392	NA	male	medial prefrontal cortex	50 ug/kg mixed BP x nest attendance
Lyz2	47.9225	0.51512	0.222951	2.31046	0.0208628	NA	male	medial prefrontal cortex	50 ug/kg mixed BP x nest attendance
Mkks	158.427	0.28316	0.122586	2.30988	0.020895	NA	male	medial prefrontal cortex	50 ug/kg mixed BP x nest attendance
Psap	1315	0.135597	0.0587163	2.30936	0.0209236	0.254504	male	medial prefrontal cortex	50 ug/kg mixed BP x nest attendance
Micos13	274.195	0.218321	0.0946046	2.30772	0.0210149	NA	male	medial prefrontal cortex	50 ug/kg mixed BP x nest attendance
Syt4	798.52	0.150282	0.0651292	2.30745	0.0210298	0.254504	male	medial prefrontal cortex	50 ug/kg mixed BP x nest attendance
Fam43b	119.618	0.325735	0.141168	2.30743	0.0210308	NA	male	medial prefrontal cortex	50 ug/kg mixed BP x nest attendance
Hsp90aa1-ps15	837.268	0.231854	0.100495	2.30712	0.0210483	0.254504	male	medial prefrontal cortex	50 ug/kg mixed BP x nest attendance
Tcf7l1	78.6855	-0.383611	0.166309	-2.30661	0.0210764	NA	male	medial prefrontal cortex	50 ug/kg mixed BP x nest attendance
LOC100359922	326.798	0.239963	0.104051	2.30621	0.021099	NA	male	medial prefrontal cortex	50 ug/kg mixed BP x nest attendance
LOC108352417	5.72242	-1.33325	0.578783	-2.30354	0.0212485	NA	male	medial prefrontal cortex	50 ug/kg mixed BP x nest attendance
Pitpnc1	1019.61	-0.171228	0.0743745	-2.30224	0.0213214	0.254504	male	medial prefrontal cortex	50 ug/kg mixed BP x nest attendance
Arhgdig	1427.26	0.18926	0.0822074	2.30222	0.0213226	0.254504	male	medial prefrontal cortex	50 ug/kg mixed BP x nest attendance
Ndfip1	1987.45	0.128351	0.0557653	2.30163	0.0213562	0.254504	male	medial prefrontal cortex	50 ug/kg mixed BP x nest attendance
Lrcol1	4.29565	-1.54939	0.673524	-2.30042	0.0214242	NA	male	medial prefrontal cortex	50 ug/kg mixed BP x nest attendance
LOC120099649	5.24947	-2.79971	1.21778	-2.29903	0.0215034	NA	male	medial prefrontal cortex	50 ug/kg mixed BP x nest attendance
LOC685767	45.7719	-0.50383	0.219311	-2.29733	0.0215998	NA	male	medial prefrontal cortex	50 ug/kg mixed BP x nest attendance
Pura	1198.83	0.133882	0.0583608	2.29404	0.021788	0.255282	male	medial prefrontal cortex	50 ug/kg mixed BP x nest attendance
Ranbp17	127.42	-0.303181	0.132182	-2.29367	0.0218094	NA	male	medial prefrontal cortex	50 ug/kg mixed BP x nest attendance
Mat1a	3.57652	-1.94584	0.848402	-2.29354	0.0218171	NA	male	medial prefrontal cortex	50 ug/kg mixed BP x nest attendance
Epn1	303.358	0.229164	0.0999269	2.29332	0.0218295	NA	male	medial prefrontal cortex	50 ug/kg mixed BP x nest attendance
Cog1	170.765	0.251301	0.109694	2.29093	0.0219677	NA	male	medial prefrontal cortex	50 ug/kg mixed BP x nest attendance
LOC120100815	3.63322	-1.85994	0.812134	-2.29019	0.0220103	NA	male	medial prefrontal cortex	50 ug/kg mixed BP x nest attendance
Ywhah	1390.73	0.134823	0.0588934	2.28927	0.0220636	0.255282	male	medial prefrontal cortex	50 ug/kg mixed BP x nest attendance
Ube2v1	468.525	0.170191	0.0743579	2.2888	0.0220908	0.255282	male	medial prefrontal cortex	50 ug/kg mixed BP x nest attendance
Aqp4	337.713	0.182525	0.0797518	2.28866	0.0220992	NA	male	medial prefrontal cortex	50 ug/kg mixed BP x nest attendance
LOC120099655	7.09128	-1.30025	0.568131	-2.28864	0.0221004	NA	male	medial prefrontal cortex	50 ug/kg mixed BP x nest attendance
Pnma8b	363.092	0.199935	0.0873751	2.28824	0.0221238	0.255282	male	medial prefrontal cortex	50 ug/kg mixed BP x nest attendance
ATP6	8209.21	0.172873	0.0755533	2.2881	0.0221317	0.255282	male	medial prefrontal cortex	50 ug/kg mixed BP x nest attendance
Tm4sf4	30.2661	-0.579686	0.253414	-2.2875	0.0221666	NA	male	medial prefrontal cortex	50 ug/kg mixed BP x nest attendance
Ndufa5	574.865	0.181161	0.0792064	2.28721	0.0221838	0.255282	male	medial prefrontal cortex	50 ug/kg mixed BP x nest attendance
Stard7	391.008	0.194999	0.0852802	2.28657	0.0222209	0.255282	male	medial prefrontal cortex	50 ug/kg mixed BP x nest attendance
LOC120101456	6.16381	-1.49069	0.652098	-2.28599	0.0222546	NA	male	medial prefrontal cortex	50 ug/kg mixed BP x nest attendance
Fbxo41	415.67	0.175366	0.0767446	2.28506	0.0223094	0.255282	male	medial prefrontal cortex	50 ug/kg mixed BP x nest attendance
Iqank1	7.64817	-1.13671	0.497721	-2.28384	0.0223811	NA	male	medial prefrontal cortex	50 ug/kg mixed BP x nest attendance
Eqtn	18.1287	0.860988	0.377081	2.2833	0.0224127	NA	male	medial prefrontal cortex	50 ug/kg mixed BP x nest attendance
Mex3a	181.763	-0.255901	0.112086	-2.28307	0.0224265	NA	male	medial prefrontal cortex	50 ug/kg mixed BP x nest attendance
Gpnmb	14.2036	-0.775254	0.339678	-2.28232	0.0224706	NA	male	medial prefrontal cortex	50 ug/kg mixed BP x nest attendance
Rhot2	200.601	0.279024	0.122287	2.28173	0.0225055	NA	male	medial prefrontal cortex	50 ug/kg mixed BP x nest attendance
Papss2	448.054	0.235724	0.103353	2.28076	0.0225624	0.256899	male	medial prefrontal cortex	50 ug/kg mixed BP x nest attendance
Cdh6	256.29	0.219207	0.0961473	2.2799	0.0226135	NA	male	medial prefrontal cortex	50 ug/kg mixed BP x nest attendance
Dcbld1	47.5099	-0.448015	0.196534	-2.27958	0.0226327	NA	male	medial prefrontal cortex	50 ug/kg mixed BP x nest attendance
Sowaha	89.0141	0.393701	0.172732	2.27926	0.0226519	NA	male	medial prefrontal cortex	50 ug/kg mixed BP x nest attendance
Idh1	233.631	-0.26387	0.115845	-2.27778	0.0227399	NA	male	medial prefrontal cortex	50 ug/kg mixed BP x nest attendance
LOC102547255	99.5833	0.315226	0.138463	2.27662	0.0228091	NA	male	medial prefrontal cortex	50 ug/kg mixed BP x nest attendance
RGD1560015	599.236	0.205225	0.090223	2.27464	0.0229276	0.259022	male	medial prefrontal cortex	50 ug/kg mixed BP x nest attendance
Syt11	932.37	0.145131	0.0638768	2.27204	0.023084	0.259022	male	medial prefrontal cortex	50 ug/kg mixed BP x nest attendance
Morf4l2	385.897	0.158211	0.0696394	2.27185	0.0230953	0.259022	male	medial prefrontal cortex	50 ug/kg mixed BP x nest attendance
Atp8b5p	31.4315	-0.579752	0.255364	-2.2703	0.0231893	NA	male	medial prefrontal cortex	50 ug/kg mixed BP x nest attendance
LOC690507	8.7796	-1.06123	0.467505	-2.26998	0.023209	NA	male	medial prefrontal cortex	50 ug/kg mixed BP x nest attendance
Ccdc9	137.853	0.372916	0.164285	2.26993	0.0232116	NA	male	medial prefrontal cortex	50 ug/kg mixed BP x nest attendance
Nptn	761.508	0.147826	0.0651594	2.26868	0.0232875	0.259022	male	medial prefrontal cortex	50 ug/kg mixed BP x nest attendance
LOC120097052	13.3726	-0.836733	0.368901	-2.26818	0.0233184	NA	male	medial prefrontal cortex	50 ug/kg mixed BP x nest attendance
Hsp90aa1-ps16	1609.65	0.193603	0.0853712	2.26778	0.0233428	0.259022	male	medial prefrontal cortex	50 ug/kg mixed BP x nest attendance
Zfp955a	29.9182	0.64586	0.284851	2.26736	0.0233684	NA	male	medial prefrontal cortex	50 ug/kg mixed BP x nest attendance
Ciapin1-ps1	8.47341	-1.09732	0.48416	-2.26644	0.0234243	NA	male	medial prefrontal cortex	50 ug/kg mixed BP x nest attendance
LOC120099811	352.564	0.205697	0.0907579	2.26644	0.0234246	0.259022	male	medial prefrontal cortex	50 ug/kg mixed BP x nest attendance
Vom2r64	6.94172	-1.25239	0.552598	-2.26637	0.0234285	NA	male	medial prefrontal cortex	50 ug/kg mixed BP x nest attendance
Crbn	115.851	0.277823	0.122749	2.26334	0.0236147	NA	male	medial prefrontal cortex	50 ug/kg mixed BP x nest attendance
LOC679539	455.723	0.171926	0.0759812	2.26274	0.0236517	0.260282	male	medial prefrontal cortex	50 ug/kg mixed BP x nest attendance
Naaladl2	284.564	-0.232643	0.102855	-2.26185	0.0237067	NA	male	medial prefrontal cortex	50 ug/kg mixed BP x nest attendance
Pde3a	106.02	-0.309374	0.136839	-2.26085	0.0237683	NA	male	medial prefrontal cortex	50 ug/kg mixed BP x nest attendance
Chst1	271.65	0.201972	0.0894271	2.25851	0.0239139	NA	male	medial prefrontal cortex	50 ug/kg mixed BP x nest attendance
Ttc28	449.411	-0.159095	0.0705056	-2.25649	0.02404	0.260754	male	medial prefrontal cortex	50 ug/kg mixed BP x nest attendance
Plppr1	500.365	-0.17487	0.0775269	-2.2556	0.0240958	0.260754	male	medial prefrontal cortex	50 ug/kg mixed BP x nest attendance
Il20ra	25.8148	-0.668827	0.296562	-2.25527	0.0241167	NA	male	medial prefrontal cortex	50 ug/kg mixed BP x nest attendance
Ldha	454.951	0.167169	0.0741594	2.25418	0.0241846	0.260754	male	medial prefrontal cortex	50 ug/kg mixed BP x nest attendance
Fam98c	153.196	0.268442	0.119157	2.25284	0.0242695	NA	male	medial prefrontal cortex	50 ug/kg mixed BP x nest attendance
Tnks2	411.407	0.186175	0.0826656	2.25214	0.0243133	0.260754	male	medial prefrontal cortex	50 ug/kg mixed BP x nest attendance
COX3	7866.03	0.152836	0.0678636	2.2521	0.0243157	0.260754	male	medial prefrontal cortex	50 ug/kg mixed BP x nest attendance
Hyou1	63.3224	0.409438	0.181821	2.25188	0.02433	NA	male	medial prefrontal cortex	50 ug/kg mixed BP x nest attendance
Zkscan8	19.8417	-0.640525	0.284537	-2.25111	0.0243783	NA	male	medial prefrontal cortex	50 ug/kg mixed BP x nest attendance
Ctsa	246.36	0.214366	0.0952389	2.25083	0.0243965	NA	male	medial prefrontal cortex	50 ug/kg mixed BP x nest attendance
Gabbr1	1502.4	0.163085	0.0724802	2.25007	0.0244448	0.260754	male	medial prefrontal cortex	50 ug/kg mixed BP x nest attendance
Use1	144.062	0.284812	0.126585	2.24997	0.0244509	NA	male	medial prefrontal cortex	50 ug/kg mixed BP x nest attendance
Muc16	10.8315	-1.0696	0.475471	-2.24955	0.0244773	NA	male	medial prefrontal cortex	50 ug/kg mixed BP x nest attendance
Rab37	14.3814	-0.778906	0.346254	-2.24952	0.0244793	NA	male	medial prefrontal cortex	50 ug/kg mixed BP x nest attendance
Anxa6	375.915	0.178398	0.07931	2.24938	0.0244882	0.260754	male	medial prefrontal cortex	50 ug/kg mixed BP x nest attendance
Cck	1013.03	0.202315	0.0900489	2.24673	0.0246574	0.261346	male	medial prefrontal cortex	50 ug/kg mixed BP x nest attendance
LOC108352943	7.43106	-1.40301	0.624637	-2.24613	0.0246959	NA	male	medial prefrontal cortex	50 ug/kg mixed BP x nest attendance
Lgr5	40.0499	-0.540356	0.240624	-2.24564	0.0247271	NA	male	medial prefrontal cortex	50 ug/kg mixed BP x nest attendance
Bex4-ps2	9.91507	-0.904506	0.402913	-2.24492	0.0247733	NA	male	medial prefrontal cortex	50 ug/kg mixed BP x nest attendance
Septin7-ps1	448.937	0.197951	0.0881874	2.24466	0.0247897	0.261543	male	medial prefrontal cortex	50 ug/kg mixed BP x nest attendance
Efcab7	13.0738	-0.922658	0.411141	-2.24414	0.0248234	NA	male	medial prefrontal cortex	50 ug/kg mixed BP x nest attendance
Lmbrd1	198.715	0.231117	0.103038	2.24302	0.0248957	NA	male	medial prefrontal cortex	50 ug/kg mixed BP x nest attendance
LOC120099711	5.04326	-1.56086	0.695957	-2.24276	0.0249124	NA	male	medial prefrontal cortex	50 ug/kg mixed BP x nest attendance
LOC108351686	7.89023	-1.39081	0.620305	-2.24214	0.0249522	NA	male	medial prefrontal cortex	50 ug/kg mixed BP x nest attendance
LOC103691604	6.34582	-1.28873	0.574997	-2.24128	0.0250081	NA	male	medial prefrontal cortex	50 ug/kg mixed BP x nest attendance
Sec14l5	8.12744	-1.08708	0.48613	-2.23619	0.0253394	NA	male	medial prefrontal cortex	50 ug/kg mixed BP x nest attendance
Nudt4	763.685	0.146634	0.0655922	2.23554	0.025382	0.266569	male	medial prefrontal cortex	50 ug/kg mixed BP x nest attendance
Gramd1c	55.7726	-0.395271	0.17685	-2.23506	0.0254131	NA	male	medial prefrontal cortex	50 ug/kg mixed BP x nest attendance
Shroom3	169.483	-0.294938	0.132019	-2.23406	0.0254792	NA	male	medial prefrontal cortex	50 ug/kg mixed BP x nest attendance
LOC120103048	9.01797	-1.03666	0.464302	-2.23274	0.0255663	NA	male	medial prefrontal cortex	50 ug/kg mixed BP x nest attendance
Hdlbp	358.255	0.184354	0.0825779	2.23249	0.0255826	0.267455	male	medial prefrontal cortex	50 ug/kg mixed BP x nest attendance
Ctdsp2	87.7341	0.331234	0.148477	2.23088	0.0256894	NA	male	medial prefrontal cortex	50 ug/kg mixed BP x nest attendance
Stk10	40.2162	-0.508952	0.228146	-2.23081	0.0256934	NA	male	medial prefrontal cortex	50 ug/kg mixed BP x nest attendance
P2ry10	8.66202	-1.04601	0.468991	-2.23034	0.0257251	NA	male	medial prefrontal cortex	50 ug/kg mixed BP x nest attendance
Cd247	8.06734	-1.24773	0.559564	-2.22982	0.0257593	NA	male	medial prefrontal cortex	50 ug/kg mixed BP x nest attendance
Papolg	44.5729	-0.428753	0.192285	-2.22978	0.0257623	NA	male	medial prefrontal cortex	50 ug/kg mixed BP x nest attendance
Ctps2	202.319	-0.222341	0.0997266	-2.2295	0.0257805	NA	male	medial prefrontal cortex	50 ug/kg mixed BP x nest attendance
Mast3	153.737	0.272423	0.122264	2.22815	0.0258702	NA	male	medial prefrontal cortex	50 ug/kg mixed BP x nest attendance
Lgr6	70.2468	-0.357802	0.160591	-2.22804	0.0258779	NA	male	medial prefrontal cortex	50 ug/kg mixed BP x nest attendance
LOC120098862	8.5216	-0.998713	0.44839	-2.22733	0.0259252	NA	male	medial prefrontal cortex	50 ug/kg mixed BP x nest attendance
Ralbp1-ps4	25.5383	-0.851082	0.382155	-2.22706	0.0259433	NA	male	medial prefrontal cortex	50 ug/kg mixed BP x nest attendance
LOC100362122	12.1532	-0.860401	0.386356	-2.22697	0.0259495	NA	male	medial prefrontal cortex	50 ug/kg mixed BP x nest attendance
Uchl1	1270.01	0.135219	0.0607531	2.22572	0.0260329	0.268791	male	medial prefrontal cortex	50 ug/kg mixed BP x nest attendance
Cltc	911.954	0.126578	0.0568778	2.22544	0.026052	0.268791	male	medial prefrontal cortex	50 ug/kg mixed BP x nest attendance
Kif21b	619.272	0.157722	0.070894	2.22476	0.0260974	0.268791	male	medial prefrontal cortex	50 ug/kg mixed BP x nest attendance
Cops9	731.081	0.144664	0.0650597	2.22356	0.0261779	0.268791	male	medial prefrontal cortex	50 ug/kg mixed BP x nest attendance
Vit	25.0842	-0.721606	0.324551	-2.2234	0.0261889	NA	male	medial prefrontal cortex	50 ug/kg mixed BP x nest attendance
Pttg1ip2	5.23737	-1.73722	0.781632	-2.22255	0.0262462	NA	male	medial prefrontal cortex	50 ug/kg mixed BP x nest attendance
St8sia2	109.488	-0.337664	0.152001	-2.22145	0.0263202	NA	male	medial prefrontal cortex	50 ug/kg mixed BP x nest attendance
Cox8a	1444.47	0.13289	0.0598286	2.22118	0.0263386	0.269239	male	medial prefrontal cortex	50 ug/kg mixed BP x nest attendance
Zc3hav1	19.4469	-0.650611	0.293016	-2.2204	0.0263919	NA	male	medial prefrontal cortex	50 ug/kg mixed BP x nest attendance
Sult1c2a	12.2565	-1.02684	0.462551	-2.21996	0.0264218	NA	male	medial prefrontal cortex	50 ug/kg mixed BP x nest attendance
Gamt	78.986	0.407612	0.183747	2.21833	0.0265323	NA	male	medial prefrontal cortex	50 ug/kg mixed BP x nest attendance
Rpl13	1614.77	0.114294	0.0515286	2.21807	0.0265499	0.269342	male	medial prefrontal cortex	50 ug/kg mixed BP x nest attendance
Rps14-ps7	646.743	0.188635	0.085063	2.21759	0.0265829	0.269342	male	medial prefrontal cortex	50 ug/kg mixed BP x nest attendance
Park7	302.898	0.185138	0.0835552	2.21576	0.0267083	NA	male	medial prefrontal cortex	50 ug/kg mixed BP x nest attendance
Cckbr	49.2157	0.455863	0.205756	2.21555	0.0267221	NA	male	medial prefrontal cortex	50 ug/kg mixed BP x nest attendance
Wdr49	23.5596	-0.700237	0.316091	-2.2153	0.0267394	NA	male	medial prefrontal cortex	50 ug/kg mixed BP x nest attendance
Casr	10.1658	-0.982447	0.443542	-2.215	0.0267598	NA	male	medial prefrontal cortex	50 ug/kg mixed BP x nest attendance
Sgtb	226.955	0.19837	0.0895672	2.21476	0.0267767	NA	male	medial prefrontal cortex	50 ug/kg mixed BP x nest attendance
LOC108352435	6.41519	-1.35444	0.611596	-2.21459	0.0267882	NA	male	medial prefrontal cortex	50 ug/kg mixed BP x nest attendance
Zfp972	138.64	0.255218	0.115249	2.2145	0.0267947	NA	male	medial prefrontal cortex	50 ug/kg mixed BP x nest attendance
Prps1	249.793	0.216021	0.0975531	2.21439	0.0268017	NA	male	medial prefrontal cortex	50 ug/kg mixed BP x nest attendance
Crip1	174.084	-0.226563	0.102339	-2.21385	0.026839	NA	male	medial prefrontal cortex	50 ug/kg mixed BP x nest attendance
Rapgef6	307.61	-0.191439	0.0864821	-2.21362	0.026855	NA	male	medial prefrontal cortex	50 ug/kg mixed BP x nest attendance
Rai14	49.1738	-0.47227	0.213354	-2.21355	0.0268598	NA	male	medial prefrontal cortex	50 ug/kg mixed BP x nest attendance
Slc4a3	237.073	0.228746	0.103397	2.21231	0.0269453	NA	male	medial prefrontal cortex	50 ug/kg mixed BP x nest attendance
Srcin1	932.234	0.1467	0.0663186	2.21205	0.0269629	0.270838	male	medial prefrontal cortex	50 ug/kg mixed BP x nest attendance
Ncl	876.137	0.142407	0.0643792	2.21201	0.026966	0.270838	male	medial prefrontal cortex	50 ug/kg mixed BP x nest attendance
Cdk9	209.456	0.215482	0.0974816	2.21049	0.0270712	NA	male	medial prefrontal cortex	50 ug/kg mixed BP x nest attendance
Ptafr	21.1078	-0.649969	0.294086	-2.21013	0.0270962	NA	male	medial prefrontal cortex	50 ug/kg mixed BP x nest attendance
Ipo7	191.964	-0.214556	0.097132	-2.20891	0.0271811	NA	male	medial prefrontal cortex	50 ug/kg mixed BP x nest attendance
LOC102548988	18.7606	-0.727492	0.329471	-2.20806	0.0272402	NA	male	medial prefrontal cortex	50 ug/kg mixed BP x nest attendance
LOC108349187	3.08256	-1.58827	0.719723	-2.20677	0.0273299	NA	male	medial prefrontal cortex	50 ug/kg mixed BP x nest attendance
LOC100910852	14.2776	-1.12485	0.50973	-2.20675	0.0273316	NA	male	medial prefrontal cortex	50 ug/kg mixed BP x nest attendance
Hspa8	3631.55	0.124284	0.0563493	2.2056	0.0274121	0.273104	male	medial prefrontal cortex	50 ug/kg mixed BP x nest attendance
Atp5f1d	598.354	0.21687	0.098429	2.20331	0.0275729	0.273104	male	medial prefrontal cortex	50 ug/kg mixed BP x nest attendance
Nedd8	591.632	0.153418	0.0696432	2.20291	0.0276013	0.273104	male	medial prefrontal cortex	50 ug/kg mixed BP x nest attendance
Alas1	46.8433	0.44598	0.202699	2.20021	0.0277921	NA	male	medial prefrontal cortex	50 ug/kg mixed BP x nest attendance
LOC120093587	4.20658	-1.68389	0.766008	-2.19826	0.0279304	NA	male	medial prefrontal cortex	50 ug/kg mixed BP x nest attendance
Sparcl1	1320.76	0.134996	0.0614241	2.19777	0.0279652	0.273104	male	medial prefrontal cortex	50 ug/kg mixed BP x nest attendance
Ptpre	248.477	-0.204187	0.0929076	-2.19775	0.0279671	NA	male	medial prefrontal cortex	50 ug/kg mixed BP x nest attendance
Nsmf	1194.72	0.13442	0.061181	2.19709	0.0280141	0.273104	male	medial prefrontal cortex	50 ug/kg mixed BP x nest attendance
Ppp1r1c	10.0208	-1.01965	0.464107	-2.19702	0.0280189	NA	male	medial prefrontal cortex	50 ug/kg mixed BP x nest attendance
LOC120099111	8.32163	-1.05339	0.479635	-2.19624	0.0280746	NA	male	medial prefrontal cortex	50 ug/kg mixed BP x nest attendance
Ndufa6	434.823	0.16284	0.0741765	2.19531	0.0281412	0.273104	male	medial prefrontal cortex	50 ug/kg mixed BP x nest attendance
Aplp1	1427.75	0.140107	0.0638218	2.19528	0.0281438	0.273104	male	medial prefrontal cortex	50 ug/kg mixed BP x nest attendance
Lima1	90.0469	-0.350085	0.159477	-2.19521	0.0281489	NA	male	medial prefrontal cortex	50 ug/kg mixed BP x nest attendance
Rnf112	289.993	0.18723	0.0853084	2.19474	0.0281822	NA	male	medial prefrontal cortex	50 ug/kg mixed BP x nest attendance
Srsf11	740.525	0.134051	0.0611069	2.19372	0.0282559	0.273104	male	medial prefrontal cortex	50 ug/kg mixed BP x nest attendance
Psd	545.928	0.194926	0.0888591	2.19365	0.0282603	0.273104	male	medial prefrontal cortex	50 ug/kg mixed BP x nest attendance
RT1-CE13	7.84755	-1.42795	0.651061	-2.19326	0.0282883	NA	male	medial prefrontal cortex	50 ug/kg mixed BP x nest attendance
Nap1l5	303.759	0.211565	0.0965108	2.19214	0.0283694	NA	male	medial prefrontal cortex	50 ug/kg mixed BP x nest attendance
Kcna2	165.518	0.242729	0.110732	2.19204	0.0283767	NA	male	medial prefrontal cortex	50 ug/kg mixed BP x nest attendance
LOC108348385	15.6844	-0.753264	0.343637	-2.19204	0.028377	NA	male	medial prefrontal cortex	50 ug/kg mixed BP x nest attendance
Wdhd1	32.6392	-0.547195	0.249935	-2.18935	0.0285715	NA	male	medial prefrontal cortex	50 ug/kg mixed BP x nest attendance
Tpcn1	123.32	0.259743	0.118639	2.18935	0.0285717	NA	male	medial prefrontal cortex	50 ug/kg mixed BP x nest attendance
Rassf6	5.78216	-1.49478	0.68286	-2.189	0.0285968	NA	male	medial prefrontal cortex	50 ug/kg mixed BP x nest attendance
Borcs6	91.0285	0.316558	0.144637	2.18864	0.0286232	NA	male	medial prefrontal cortex	50 ug/kg mixed BP x nest attendance
Sulf1	49.4124	-0.448328	0.204891	-2.18813	0.0286601	NA	male	medial prefrontal cortex	50 ug/kg mixed BP x nest attendance
Bach2	590.441	-0.13751	0.0628564	-2.18769	0.0286925	0.275874	male	medial prefrontal cortex	50 ug/kg mixed BP x nest attendance
Cyp2c7	6.80821	-1.57811	0.721482	-2.18731	0.0287196	NA	male	medial prefrontal cortex	50 ug/kg mixed BP x nest attendance
Dock5	21.4074	-0.762623	0.348699	-2.18705	0.0287389	NA	male	medial prefrontal cortex	50 ug/kg mixed BP x nest attendance
Ssx2ip	274.82	0.193177	0.0883434	2.18666	0.028767	NA	male	medial prefrontal cortex	50 ug/kg mixed BP x nest attendance
Slc6a1	406.066	0.164633	0.0753394	2.18522	0.0288725	0.275874	male	medial prefrontal cortex	50 ug/kg mixed BP x nest attendance
Igha	107.188	-0.307109	0.140566	-2.18481	0.0289029	NA	male	medial prefrontal cortex	50 ug/kg mixed BP x nest attendance
Ltbp1	61.9598	-0.404551	0.18527	-2.18358	0.0289931	NA	male	medial prefrontal cortex	50 ug/kg mixed BP x nest attendance
Elp3	409.925	0.176279	0.0807335	2.18346	0.0290016	0.275874	male	medial prefrontal cortex	50 ug/kg mixed BP x nest attendance
Nr1h4	12.4014	-1.06497	0.487778	-2.18332	0.0290123	NA	male	medial prefrontal cortex	50 ug/kg mixed BP x nest attendance
Mybl2	5.28058	-1.19421	0.547093	-2.18283	0.0290484	NA	male	medial prefrontal cortex	50 ug/kg mixed BP x nest attendance
Snap25	1951.17	0.141449	0.0648208	2.18215	0.0290986	0.275874	male	medial prefrontal cortex	50 ug/kg mixed BP x nest attendance
Wdr37	224.72	0.216622	0.0992915	2.18168	0.0291331	NA	male	medial prefrontal cortex	50 ug/kg mixed BP x nest attendance
Slc6a17	452.572	0.17429	0.0798948	2.1815	0.0291467	0.275874	male	medial prefrontal cortex	50 ug/kg mixed BP x nest attendance
Ctsl	159.797	0.255846	0.117385	2.17954	0.0292916	NA	male	medial prefrontal cortex	50 ug/kg mixed BP x nest attendance
Phex	32.723	-0.517974	0.237657	-2.1795	0.0292947	NA	male	medial prefrontal cortex	50 ug/kg mixed BP x nest attendance
Cox6b1	1025.02	0.127824	0.0586489	2.17947	0.0292969	0.276159	male	medial prefrontal cortex	50 ug/kg mixed BP x nest attendance
Tmem116	56.6851	-0.416513	0.191135	-2.17915	0.0293206	NA	male	medial prefrontal cortex	50 ug/kg mixed BP x nest attendance
Kcnu1	24.8866	-0.810963	0.37219	-2.17889	0.0293395	NA	male	medial prefrontal cortex	50 ug/kg mixed BP x nest attendance
Efcab3	123.932	-0.323914	0.148783	-2.17709	0.029474	NA	male	medial prefrontal cortex	50 ug/kg mixed BP x nest attendance
Cfap97d2	6.3825	-1.0452	0.48054	-2.17505	0.0296266	NA	male	medial prefrontal cortex	50 ug/kg mixed BP x nest attendance
Ptpn3	45.8493	-0.478696	0.220091	-2.17499	0.0296308	NA	male	medial prefrontal cortex	50 ug/kg mixed BP x nest attendance
Tomm7	275.343	0.191832	0.0882072	2.17479	0.029646	NA	male	medial prefrontal cortex	50 ug/kg mixed BP x nest attendance
Med23	78.4335	-0.377188	0.173447	-2.17465	0.0296562	NA	male	medial prefrontal cortex	50 ug/kg mixed BP x nest attendance
Pou2f3	8.31154	-1.23961	0.570075	-2.17446	0.0296706	NA	male	medial prefrontal cortex	50 ug/kg mixed BP x nest attendance
Ache	206.006	0.211992	0.0975529	2.1731	0.0297727	NA	male	medial prefrontal cortex	50 ug/kg mixed BP x nest attendance
LOC120097162	336.603	0.253162	0.116525	2.17261	0.0298099	NA	male	medial prefrontal cortex	50 ug/kg mixed BP x nest attendance
Flrt3	101.745	0.320051	0.147325	2.17241	0.0298244	NA	male	medial prefrontal cortex	50 ug/kg mixed BP x nest attendance
Ryr1	87.1161	-0.323963	0.149148	-2.17208	0.0298494	NA	male	medial prefrontal cortex	50 ug/kg mixed BP x nest attendance
Rrbp1	211.413	0.209528	0.0964983	2.17132	0.0299072	NA	male	medial prefrontal cortex	50 ug/kg mixed BP x nest attendance
Ddx60	32.0934	-0.60325	0.277944	-2.1704	0.0299766	NA	male	medial prefrontal cortex	50 ug/kg mixed BP x nest attendance
Akap5	229.453	0.274588	0.126559	2.16965	0.0300333	NA	male	medial prefrontal cortex	50 ug/kg mixed BP x nest attendance
LOC102551925	5.30604	-1.44904	0.668178	-2.16864	0.0301101	NA	male	medial prefrontal cortex	50 ug/kg mixed BP x nest attendance
Zfand3	394.342	-0.153186	0.0706658	-2.16776	0.0301771	0.282459	male	medial prefrontal cortex	50 ug/kg mixed BP x nest attendance
Clip3	511.671	0.173886	0.0802312	2.16732	0.0302108	0.282459	male	medial prefrontal cortex	50 ug/kg mixed BP x nest attendance
LOC102547047	98.9644	-0.30405	0.140318	-2.16686	0.0302454	NA	male	medial prefrontal cortex	50 ug/kg mixed BP x nest attendance
Sh3gl1	226.219	0.248125	0.114543	2.16622	0.0302943	NA	male	medial prefrontal cortex	50 ug/kg mixed BP x nest attendance
Kif14	17.9372	-0.70223	0.324282	-2.16549	0.0303501	NA	male	medial prefrontal cortex	50 ug/kg mixed BP x nest attendance
Wbp4-ps1	130.764	0.278875	0.128784	2.16544	0.0303537	NA	male	medial prefrontal cortex	50 ug/kg mixed BP x nest attendance
Gtdc1	333.447	-0.15946	0.0736591	-2.16484	0.0304	NA	male	medial prefrontal cortex	50 ug/kg mixed BP x nest attendance
LOC120096362	6.54872	-1.1219	0.518296	-2.1646	0.0304182	NA	male	medial prefrontal cortex	50 ug/kg mixed BP x nest attendance
Nudt9	132.655	0.252921	0.116846	2.16457	0.0304206	NA	male	medial prefrontal cortex	50 ug/kg mixed BP x nest attendance
LOC102553943	37.1632	-0.481958	0.222676	-2.16439	0.0304342	NA	male	medial prefrontal cortex	50 ug/kg mixed BP x nest attendance
Meiob	13.5513	-0.814331	0.376417	-2.16337	0.0305124	NA	male	medial prefrontal cortex	50 ug/kg mixed BP x nest attendance
Klf4-ps1	2695.58	0.127699	0.0590538	2.16242	0.0305858	0.284807	male	medial prefrontal cortex	50 ug/kg mixed BP x nest attendance
LOC100911413	36.0726	-0.624671	0.288939	-2.16195	0.0306222	NA	male	medial prefrontal cortex	50 ug/kg mixed BP x nest attendance
LOC120102329	14.1842	-0.780393	0.36104	-2.16151	0.0306557	NA	male	medial prefrontal cortex	50 ug/kg mixed BP x nest attendance
B3gnt5	9.70969	-0.887461	0.41061	-2.16132	0.0306705	NA	male	medial prefrontal cortex	50 ug/kg mixed BP x nest attendance
Dnajc12	15.9879	-0.750055	0.347045	-2.16126	0.030675	NA	male	medial prefrontal cortex	50 ug/kg mixed BP x nest attendance
Itpka	89.0345	0.380956	0.176433	2.15921	0.0308335	NA	male	medial prefrontal cortex	50 ug/kg mixed BP x nest attendance
Pltp	253.134	0.203628	0.0943067	2.15921	0.030834	NA	male	medial prefrontal cortex	50 ug/kg mixed BP x nest attendance
Slc2a6	203.48	0.213618	0.098936	2.15915	0.0308383	NA	male	medial prefrontal cortex	50 ug/kg mixed BP x nest attendance
Map3k12	361.58	0.163787	0.075943	2.15671	0.031028	0.286741	male	medial prefrontal cortex	50 ug/kg mixed BP x nest attendance
Gnao1	3273.46	0.119033	0.0551969	2.15652	0.0310428	0.286741	male	medial prefrontal cortex	50 ug/kg mixed BP x nest attendance
Polq	56.2093	0.433703	0.201179	2.15581	0.0310984	NA	male	medial prefrontal cortex	50 ug/kg mixed BP x nest attendance
Slco5a1	54.8167	-0.392422	0.182132	-2.1546	0.0311934	NA	male	medial prefrontal cortex	50 ug/kg mixed BP x nest attendance
LOC120099121	9.52571	-1.32468	0.615026	-2.15386	0.0312511	NA	male	medial prefrontal cortex	50 ug/kg mixed BP x nest attendance
Myo18b	32.3259	-0.585561	0.271897	-2.15361	0.0312705	NA	male	medial prefrontal cortex	50 ug/kg mixed BP x nest attendance
Fen1	17.0908	0.685316	0.318243	2.15343	0.0312846	NA	male	medial prefrontal cortex	50 ug/kg mixed BP x nest attendance
Diaph1	149.289	-0.25122	0.11669	-2.15288	0.031328	NA	male	medial prefrontal cortex	50 ug/kg mixed BP x nest attendance
LOC108351588	318.652	-0.411972	0.191368	-2.15277	0.0313365	NA	male	medial prefrontal cortex	50 ug/kg mixed BP x nest attendance
Ppp1r9b	314.194	0.20927	0.0972103	2.15276	0.0313377	NA	male	medial prefrontal cortex	50 ug/kg mixed BP x nest attendance
Ly6h	239.054	0.231885	0.107719	2.15269	0.0313428	NA	male	medial prefrontal cortex	50 ug/kg mixed BP x nest attendance
Mir6332	3.1962	2.63719	1.22541	2.15209	0.0313899	NA	male	medial prefrontal cortex	50 ug/kg mixed BP x nest attendance
Got1	211.667	0.214384	0.0996601	2.15115	0.0314641	NA	male	medial prefrontal cortex	50 ug/kg mixed BP x nest attendance
Rpl7l1	142.405	-0.230324	0.107089	-2.15076	0.031495	NA	male	medial prefrontal cortex	50 ug/kg mixed BP x nest attendance
LOC108349039	4.74656	-1.3796	0.641536	-2.15047	0.0315178	NA	male	medial prefrontal cortex	50 ug/kg mixed BP x nest attendance
Pin1	330.725	0.187222	0.087084	2.1499	0.0315635	NA	male	medial prefrontal cortex	50 ug/kg mixed BP x nest attendance
Brca1	40.9726	-0.451087	0.209857	-2.1495	0.031595	NA	male	medial prefrontal cortex	50 ug/kg mixed BP x nest attendance
Vom2r38	6.06638	-1.1614	0.540732	-2.14782	0.031728	NA	male	medial prefrontal cortex	50 ug/kg mixed BP x nest attendance
Cd81	241.714	0.210306	0.0979186	2.14777	0.0317323	NA	male	medial prefrontal cortex	50 ug/kg mixed BP x nest attendance
Fam98b-ps2	28.2587	0.547528	0.254972	2.14741	0.0317609	NA	male	medial prefrontal cortex	50 ug/kg mixed BP x nest attendance
Ak7	21.3938	-0.8162	0.380145	-2.14708	0.031787	NA	male	medial prefrontal cortex	50 ug/kg mixed BP x nest attendance
Trdn	77.0358	-0.399163	0.185947	-2.14665	0.0318214	NA	male	medial prefrontal cortex	50 ug/kg mixed BP x nest attendance
Ppm1d	61.0682	-0.356004	0.165858	-2.14644	0.0318378	NA	male	medial prefrontal cortex	50 ug/kg mixed BP x nest attendance
Ercc3	55.709	0.433432	0.202013	2.14556	0.0319081	NA	male	medial prefrontal cortex	50 ug/kg mixed BP x nest attendance
LOC102549247	3.87649	-1.43278	0.667898	-2.1452	0.0319368	NA	male	medial prefrontal cortex	50 ug/kg mixed BP x nest attendance
Urm1	179.855	0.253058	0.117983	2.14487	0.031963	NA	male	medial prefrontal cortex	50 ug/kg mixed BP x nest attendance
Rad51	14.5072	-0.795415	0.37087	-2.14473	0.0319746	NA	male	medial prefrontal cortex	50 ug/kg mixed BP x nest attendance
LOC108350944	4.09363	-1.4075	0.656474	-2.14403	0.0320304	NA	male	medial prefrontal cortex	50 ug/kg mixed BP x nest attendance
Copg2	5542.98	0.226778	0.10581	2.14325	0.0320932	0.295257	male	medial prefrontal cortex	50 ug/kg mixed BP x nest attendance
Sfxn1	152.638	0.226833	0.105861	2.14275	0.0321334	NA	male	medial prefrontal cortex	50 ug/kg mixed BP x nest attendance
Abhd1	63.7183	0.366476	0.171193	2.14073	0.0322962	NA	male	medial prefrontal cortex	50 ug/kg mixed BP x nest attendance
Hormad1	16.067	-0.900173	0.420664	-2.13988	0.0323642	NA	male	medial prefrontal cortex	50 ug/kg mixed BP x nest attendance
Mpst	43.5593	0.479839	0.224327	2.13902	0.032434	NA	male	medial prefrontal cortex	50 ug/kg mixed BP x nest attendance
Pcp4	502.153	0.200912	0.0939492	2.13851	0.0324751	0.295917	male	medial prefrontal cortex	50 ug/kg mixed BP x nest attendance
Agbl1	107.373	-0.402026	0.188016	-2.13825	0.0324961	NA	male	medial prefrontal cortex	50 ug/kg mixed BP x nest attendance
Cfap53	23.0688	-0.734803	0.343691	-2.13798	0.0325185	NA	male	medial prefrontal cortex	50 ug/kg mixed BP x nest attendance
Gpc1	228.948	0.211799	0.0990699	2.13788	0.0325268	NA	male	medial prefrontal cortex	50 ug/kg mixed BP x nest attendance
Atp5mc1	837.805	0.143673	0.0672166	2.13747	0.0325599	0.295917	male	medial prefrontal cortex	50 ug/kg mixed BP x nest attendance
Eif3j	480.517	0.161302	0.0754961	2.13657	0.0326334	0.295917	male	medial prefrontal cortex	50 ug/kg mixed BP x nest attendance
Rnf212b	18.1123	-0.844318	0.395188	-2.1365	0.0326389	NA	male	medial prefrontal cortex	50 ug/kg mixed BP x nest attendance
Snord99	49.1695	-0.392243	0.183616	-2.13622	0.0326616	NA	male	medial prefrontal cortex	50 ug/kg mixed BP x nest attendance
Ppp1ca	347.545	0.223271	0.10454	2.13576	0.0326993	0.295917	male	medial prefrontal cortex	50 ug/kg mixed BP x nest attendance
Cdk6	58.7431	-0.375641	0.175922	-2.13528	0.0327385	NA	male	medial prefrontal cortex	50 ug/kg mixed BP x nest attendance
Btrc	552.181	0.144762	0.0678226	2.13442	0.0328082	0.295917	male	medial prefrontal cortex	50 ug/kg mixed BP x nest attendance
LOC103692000	8.04052	-1.00225	0.469861	-2.13308	0.032918	NA	male	medial prefrontal cortex	50 ug/kg mixed BP x nest attendance
Mtfr1	17.5228	-0.664114	0.311411	-2.1326	0.0329576	NA	male	medial prefrontal cortex	50 ug/kg mixed BP x nest attendance
LOC120095926	13.6241	-0.946412	0.443998	-2.13157	0.0330422	NA	male	medial prefrontal cortex	50 ug/kg mixed BP x nest attendance
LOC120097428	11.3544	-0.874107	0.410102	-2.13144	0.0330533	NA	male	medial prefrontal cortex	50 ug/kg mixed BP x nest attendance
LOC108351789	10.3805	-0.874816	0.410436	-2.13143	0.0330536	NA	male	medial prefrontal cortex	50 ug/kg mixed BP x nest attendance
LOC120096230	30.4189	0.527041	0.247311	2.13109	0.033082	NA	male	medial prefrontal cortex	50 ug/kg mixed BP x nest attendance
Ror2	50.126	-0.480545	0.22553	-2.13074	0.0331104	NA	male	medial prefrontal cortex	50 ug/kg mixed BP x nest attendance
LOC120100802	16.5416	-0.74643	0.350336	-2.13061	0.0331211	NA	male	medial prefrontal cortex	50 ug/kg mixed BP x nest attendance
Col13a1	17.821	-0.757058	0.35538	-2.13028	0.0331488	NA	male	medial prefrontal cortex	50 ug/kg mixed BP x nest attendance
Ttl	424.462	0.151489	0.0711128	2.13026	0.0331499	0.296684	male	medial prefrontal cortex	50 ug/kg mixed BP x nest attendance
Ankrd11	1083.71	0.115451	0.0541959	2.13025	0.0331512	0.296684	male	medial prefrontal cortex	50 ug/kg mixed BP x nest attendance
LOC102552096	5.65583	-1.28135	0.601507	-2.13023	0.0331526	NA	male	medial prefrontal cortex	50 ug/kg mixed BP x nest attendance
Ripply3	8.16109	-1.02364	0.480618	-2.12984	0.0331849	NA	male	medial prefrontal cortex	50 ug/kg mixed BP x nest attendance
Ephb3	73.4427	0.363419	0.170748	2.1284	0.0333043	NA	male	medial prefrontal cortex	50 ug/kg mixed BP x nest attendance
Kif13a	288.575	-0.176768	0.0830706	-2.12792	0.0333436	NA	male	medial prefrontal cortex	50 ug/kg mixed BP x nest attendance
Atp2b3	363.621	0.196964	0.0925703	2.12772	0.0333603	0.29704	male	medial prefrontal cortex	50 ug/kg mixed BP x nest attendance
Hpse	20.4964	-0.688442	0.323629	-2.12725	0.0333989	NA	male	medial prefrontal cortex	50 ug/kg mixed BP x nest attendance
LOC120093944	219.165	0.274285	0.128951	2.12705	0.0334158	NA	male	medial prefrontal cortex	50 ug/kg mixed BP x nest attendance
LOC108348854	5.92676	-1.20867	0.568493	-2.12609	0.0334955	NA	male	medial prefrontal cortex	50 ug/kg mixed BP x nest attendance
Sdk1	722.231	-0.206978	0.0974322	-2.12433	0.0336428	0.29704	male	medial prefrontal cortex	50 ug/kg mixed BP x nest attendance
Ppargc1a	1346.32	0.123233	0.0580138	2.1242	0.0336531	0.29704	male	medial prefrontal cortex	50 ug/kg mixed BP x nest attendance
LOC120096582	4.00818	-1.57952	0.74364	-2.12404	0.0336669	NA	male	medial prefrontal cortex	50 ug/kg mixed BP x nest attendance
Atp2a2	866.745	0.112043	0.052762	2.12355	0.0337076	0.29704	male	medial prefrontal cortex	50 ug/kg mixed BP x nest attendance
Eif2b5	135.852	0.258349	0.121664	2.12347	0.0337147	NA	male	medial prefrontal cortex	50 ug/kg mixed BP x nest attendance
Rnf126	58.4235	0.390386	0.183935	2.12242	0.0338025	NA	male	medial prefrontal cortex	50 ug/kg mixed BP x nest attendance
Pyurf	39.5318	0.460055	0.216765	2.12237	0.0338064	NA	male	medial prefrontal cortex	50 ug/kg mixed BP x nest attendance
LOC102548410	5.39016	-1.63637	0.771122	-2.12206	0.0338328	NA	male	medial prefrontal cortex	50 ug/kg mixed BP x nest attendance
LOC690035	99.1613	-0.292499	0.137882	-2.12137	0.0338909	NA	male	medial prefrontal cortex	50 ug/kg mixed BP x nest attendance
Mmp17	622.333	0.168147	0.0792643	2.12134	0.0338932	0.297535	male	medial prefrontal cortex	50 ug/kg mixed BP x nest attendance
Kcnab2	206.231	0.232518	0.109684	2.1199	0.0340147	NA	male	medial prefrontal cortex	50 ug/kg mixed BP x nest attendance
Dele1	189.014	0.238629	0.112624	2.11882	0.0341058	NA	male	medial prefrontal cortex	50 ug/kg mixed BP x nest attendance
Peds1	133.492	0.252158	0.119073	2.11767	0.0342032	NA	male	medial prefrontal cortex	50 ug/kg mixed BP x nest attendance
Rpl17-ps4	6.30414	-1.29518	0.61244	-2.11479	0.0344481	NA	male	medial prefrontal cortex	50 ug/kg mixed BP x nest attendance
Rph3al	60.3158	-0.463406	0.219169	-2.11438	0.0344826	NA	male	medial prefrontal cortex	50 ug/kg mixed BP x nest attendance
Nkiras2	35.3644	0.473237	0.22383	2.11427	0.0344923	NA	male	medial prefrontal cortex	50 ug/kg mixed BP x nest attendance
Kcng1	385.344	0.210236	0.0994394	2.11421	0.0344969	0.300798	male	medial prefrontal cortex	50 ug/kg mixed BP x nest attendance
LOC120093812	18.1181	0.668415	0.316178	2.11404	0.0345116	NA	male	medial prefrontal cortex	50 ug/kg mixed BP x nest attendance
Rsrp1	374.94	0.177573	0.0840039	2.11387	0.0345264	0.300798	male	medial prefrontal cortex	50 ug/kg mixed BP x nest attendance
Kif26b	232.119	-0.202669	0.0959391	-2.11247	0.0346461	NA	male	medial prefrontal cortex	50 ug/kg mixed BP x nest attendance
LOC102556249	89.8822	0.312357	0.147929	2.11153	0.0347267	NA	male	medial prefrontal cortex	50 ug/kg mixed BP x nest attendance
LOC103691970	462.663	0.158241	0.0749514	2.11124	0.0347513	0.301615	male	medial prefrontal cortex	50 ug/kg mixed BP x nest attendance
P4ha1	135.028	-0.271797	0.128811	-2.11005	0.0348539	NA	male	medial prefrontal cortex	50 ug/kg mixed BP x nest attendance
Ankrd36	35.1669	-0.549467	0.26049	-2.10936	0.0349138	NA	male	medial prefrontal cortex	50 ug/kg mixed BP x nest attendance
LOC120096905	3.84263	-2.07919	0.986538	-2.10757	0.0350685	NA	male	medial prefrontal cortex	50 ug/kg mixed BP x nest attendance
ATP8	771.088	0.205055	0.0973552	2.10626	0.035182	0.304205	male	medial prefrontal cortex	50 ug/kg mixed BP x nest attendance
LOC102552223	28.2137	-0.807882	0.383573	-2.1062	0.0351868	NA	male	medial prefrontal cortex	50 ug/kg mixed BP x nest attendance
Lin7b	332.745	0.247892	0.117734	2.10552	0.0352461	NA	male	medial prefrontal cortex	50 ug/kg mixed BP x nest attendance
Fam107b	44.0629	-0.511259	0.242827	-2.10544	0.0352527	NA	male	medial prefrontal cortex	50 ug/kg mixed BP x nest attendance
LOC102547119	11.803	-1.95845	0.93032	-2.10514	0.0352794	NA	male	medial prefrontal cortex	50 ug/kg mixed BP x nest attendance
Anp32a	261.22	0.198621	0.0943614	2.1049	0.0353001	NA	male	medial prefrontal cortex	50 ug/kg mixed BP x nest attendance
Snx29	242.269	-0.187501	0.0890909	-2.1046	0.0353263	NA	male	medial prefrontal cortex	50 ug/kg mixed BP x nest attendance
Zfp329	110.941	-0.289076	0.137373	-2.10432	0.0353508	NA	male	medial prefrontal cortex	50 ug/kg mixed BP x nest attendance
Hras	751.47	0.161304	0.076729	2.10225	0.0355312	0.306074	male	medial prefrontal cortex	50 ug/kg mixed BP x nest attendance
Nkiras1	85.5066	0.303246	0.144274	2.10188	0.0355634	NA	male	medial prefrontal cortex	50 ug/kg mixed BP x nest attendance
LOC120098584	10.5098	-1.00639	0.47888	-2.10154	0.0355935	NA	male	medial prefrontal cortex	50 ug/kg mixed BP x nest attendance
Atp5pb-ps3	14.3322	-0.880119	0.418901	-2.10102	0.0356392	NA	male	medial prefrontal cortex	50 ug/kg mixed BP x nest attendance
RGD1311745	47.6693	0.418385	0.199174	2.1006	0.0356761	NA	male	medial prefrontal cortex	50 ug/kg mixed BP x nest attendance
Kctd16	945.329	0.165619	0.0788549	2.10031	0.0357019	0.306397	male	medial prefrontal cortex	50 ug/kg mixed BP x nest attendance
Chd7	119.59	-0.297439	0.141655	-2.09974	0.0357519	NA	male	medial prefrontal cortex	50 ug/kg mixed BP x nest attendance
LOC120096953	2.66713	-2.13521	1.01701	-2.0995	0.0357729	NA	male	medial prefrontal cortex	50 ug/kg mixed BP x nest attendance
Hsph1	501.463	0.150231	0.0715975	2.09828	0.0358808	0.306787	male	medial prefrontal cortex	50 ug/kg mixed BP x nest attendance
LOC108351427	6.93238	-1.50894	0.719621	-2.09686	0.0360061	NA	male	medial prefrontal cortex	50 ug/kg mixed BP x nest attendance
Wdr76	45.7627	-0.419206	0.199933	-2.09673	0.0360171	NA	male	medial prefrontal cortex	50 ug/kg mixed BP x nest attendance
Rnf217	85.7817	0.296814	0.141589	2.0963	0.0360556	NA	male	medial prefrontal cortex	50 ug/kg mixed BP x nest attendance
Malrd1	65.4041	-0.490255	0.233924	-2.09579	0.0361011	NA	male	medial prefrontal cortex	50 ug/kg mixed BP x nest attendance
Arhgap20-ps3	9.41327	-0.962354	0.459255	-2.09547	0.0361293	NA	male	medial prefrontal cortex	50 ug/kg mixed BP x nest attendance
LOC120093165	7.90449	-1.29201	0.616686	-2.09508	0.0361638	NA	male	medial prefrontal cortex	50 ug/kg mixed BP x nest attendance
Mcur1	12.1224	-0.829767	0.396189	-2.09437	0.0362268	NA	male	medial prefrontal cortex	50 ug/kg mixed BP x nest attendance
Apol3	13.8365	-0.759358	0.362597	-2.09422	0.0362406	NA	male	medial prefrontal cortex	50 ug/kg mixed BP x nest attendance
LOC102552420	723.921	0.199226	0.0951579	2.09364	0.0362922	0.309156	male	medial prefrontal cortex	50 ug/kg mixed BP x nest attendance
Mybpc1	19.3727	-0.823063	0.393213	-2.09317	0.0363336	NA	male	medial prefrontal cortex	50 ug/kg mixed BP x nest attendance
LOC120095155	12.1386	-0.956469	0.456962	-2.0931	0.0363401	NA	male	medial prefrontal cortex	50 ug/kg mixed BP x nest attendance
LOC108351510	4.12311	-1.40187	0.669785	-2.09301	0.0363484	NA	male	medial prefrontal cortex	50 ug/kg mixed BP x nest attendance
Abl1	114.819	-0.270055	0.129043	-2.09275	0.0363715	NA	male	medial prefrontal cortex	50 ug/kg mixed BP x nest attendance
Gabra4	264.6	0.200481	0.0958013	2.09267	0.0363782	NA	male	medial prefrontal cortex	50 ug/kg mixed BP x nest attendance
LOC120098662	5.37292	1.43847	0.687673	2.0918	0.0364565	NA	male	medial prefrontal cortex	50 ug/kg mixed BP x nest attendance
Mapk11	130.28	0.240876	0.115195	2.09102	0.0365261	NA	male	medial prefrontal cortex	50 ug/kg mixed BP x nest attendance
Mybl1	12.9055	-0.76012	0.363691	-2.09002	0.0366163	NA	male	medial prefrontal cortex	50 ug/kg mixed BP x nest attendance
Hsbp1	1003.69	0.122252	0.0585309	2.08868	0.0367367	0.311177	male	medial prefrontal cortex	50 ug/kg mixed BP x nest attendance
LOC100911772	131.217	0.238804	0.114388	2.08766	0.0368286	NA	male	medial prefrontal cortex	50 ug/kg mixed BP x nest attendance
LOC680121	2486.02	0.129542	0.0620802	2.08669	0.036916	0.311177	male	medial prefrontal cortex	50 ug/kg mixed BP x nest attendance
C12h12orf43	465.022	0.173371	0.0830924	2.08648	0.0369353	0.311177	male	medial prefrontal cortex	50 ug/kg mixed BP x nest attendance
Zfp715	47.2069	-0.389731	0.1868	-2.08636	0.0369464	NA	male	medial prefrontal cortex	50 ug/kg mixed BP x nest attendance
Kpna7	25.6603	-0.792197	0.379824	-2.08569	0.0370063	NA	male	medial prefrontal cortex	50 ug/kg mixed BP x nest attendance
Scaf1	130.993	0.286815	0.137548	2.08521	0.0370505	NA	male	medial prefrontal cortex	50 ug/kg mixed BP x nest attendance
Tbccd1	56.6208	-0.370223	0.177566	-2.08498	0.0370709	NA	male	medial prefrontal cortex	50 ug/kg mixed BP x nest attendance
Rpgrip1l	290.368	0.221779	0.106459	2.08324	0.0372293	NA	male	medial prefrontal cortex	50 ug/kg mixed BP x nest attendance
Ctsd	272.109	0.283123	0.136036	2.08124	0.0374118	NA	male	medial prefrontal cortex	50 ug/kg mixed BP x nest attendance
LOC102553018	20.0891	-0.633686	0.3048	-2.07902	0.0376154	NA	male	medial prefrontal cortex	50 ug/kg mixed BP x nest attendance
Sharpin	68.6015	0.349985	0.168424	2.078	0.0377091	NA	male	medial prefrontal cortex	50 ug/kg mixed BP x nest attendance
Dhrs7l1	4.52037	-1.34643	0.647977	-2.0779	0.0377187	NA	male	medial prefrontal cortex	50 ug/kg mixed BP x nest attendance
Lage3	150.826	0.231358	0.111344	2.07786	0.0377226	NA	male	medial prefrontal cortex	50 ug/kg mixed BP x nest attendance
Abcb9	100.734	0.299664	0.144229	2.07769	0.0377378	NA	male	medial prefrontal cortex	50 ug/kg mixed BP x nest attendance
Dlg3	645.566	0.155295	0.0747478	2.07759	0.0377476	0.316758	male	medial prefrontal cortex	50 ug/kg mixed BP x nest attendance
Pfn2	1222.71	0.113929	0.0548845	2.07579	0.0379131	0.316758	male	medial prefrontal cortex	50 ug/kg mixed BP x nest attendance
Fndc1	22.9228	-0.602874	0.290447	-2.07568	0.0379239	NA	male	medial prefrontal cortex	50 ug/kg mixed BP x nest attendance
Ndufc1	375.426	0.178313	0.0859448	2.07474	0.038011	0.316758	male	medial prefrontal cortex	50 ug/kg mixed BP x nest attendance
Tef	123.245	0.251893	0.121438	2.07426	0.0380553	NA	male	medial prefrontal cortex	50 ug/kg mixed BP x nest attendance
Nrn1	95.2722	0.296163	0.142786	2.07418	0.0380627	NA	male	medial prefrontal cortex	50 ug/kg mixed BP x nest attendance
Ppp1r12b	375.147	-0.166542	0.0803644	-2.07234	0.0382338	0.317465	male	medial prefrontal cortex	50 ug/kg mixed BP x nest attendance
Med15	219.42	-0.192554	0.0929339	-2.07194	0.038271	NA	male	medial prefrontal cortex	50 ug/kg mixed BP x nest attendance
Sall3	37.6111	-0.470453	0.227095	-2.07162	0.0383013	NA	male	medial prefrontal cortex	50 ug/kg mixed BP x nest attendance
Hpse2	118.056	-0.322251	0.155569	-2.07143	0.0383186	NA	male	medial prefrontal cortex	50 ug/kg mixed BP x nest attendance
LOC120099712	4.11276	-1.5724	0.759391	-2.0706	0.0383961	NA	male	medial prefrontal cortex	50 ug/kg mixed BP x nest attendance
Aif1	83.7068	0.33368	0.161153	2.07057	0.0383987	NA	male	medial prefrontal cortex	50 ug/kg mixed BP x nest attendance
Neurl1	244.28	0.216092	0.104373	2.07037	0.0384173	NA	male	medial prefrontal cortex	50 ug/kg mixed BP x nest attendance
Atp1a1	282.067	0.231797	0.111971	2.07016	0.0384373	NA	male	medial prefrontal cortex	50 ug/kg mixed BP x nest attendance
Pard3b	140.193	-0.355577	0.171976	-2.06759	0.0386785	NA	male	medial prefrontal cortex	50 ug/kg mixed BP x nest attendance
LOC102552313	8.57322	-0.975939	0.472139	-2.06706	0.0387288	NA	male	medial prefrontal cortex	50 ug/kg mixed BP x nest attendance
Snord72	384.721	0.212984	0.103052	2.06677	0.0387556	0.318762	male	medial prefrontal cortex	50 ug/kg mixed BP x nest attendance
LOC120102279	32.7196	0.514536	0.248965	2.0667	0.0387622	NA	male	medial prefrontal cortex	50 ug/kg mixed BP x nest attendance
LOC120100645	7.54092	-0.988594	0.478492	-2.06606	0.0388226	NA	male	medial prefrontal cortex	50 ug/kg mixed BP x nest attendance
Atp1a3	634.43	0.152066	0.073605	2.06597	0.0388312	0.318762	male	medial prefrontal cortex	50 ug/kg mixed BP x nest attendance
Atp8b4	23.9073	-0.863706	0.418137	-2.0656	0.0388659	NA	male	medial prefrontal cortex	50 ug/kg mixed BP x nest attendance
Atp5f1a	1116.76	0.118294	0.0572808	2.06515	0.0389084	0.318762	male	medial prefrontal cortex	50 ug/kg mixed BP x nest attendance
Ppp4r3c	13.0253	-0.871107	0.421824	-2.0651	0.0389139	NA	male	medial prefrontal cortex	50 ug/kg mixed BP x nest attendance
LOC102548951	4.77666	-1.28565	0.622782	-2.06437	0.038983	NA	male	medial prefrontal cortex	50 ug/kg mixed BP x nest attendance
Eif4e1b	322.984	0.193892	0.0939301	2.06422	0.0389969	NA	male	medial prefrontal cortex	50 ug/kg mixed BP x nest attendance
Hspa8-ps23	2381.94	0.127438	0.0617409	2.06408	0.0390097	0.318762	male	medial prefrontal cortex	50 ug/kg mixed BP x nest attendance
LOC120096274	3.39218	-1.92542	0.933324	-2.06297	0.0391154	NA	male	medial prefrontal cortex	50 ug/kg mixed BP x nest attendance
LOC130014439	4.06407	-1.29579	0.628276	-2.06246	0.0391638	NA	male	medial prefrontal cortex	50 ug/kg mixed BP x nest attendance
LOC120100038	23.2622	-0.54997	0.266663	-2.06242	0.039168	NA	male	medial prefrontal cortex	50 ug/kg mixed BP x nest attendance
Slc25a6	493.491	0.177676	0.0861586	2.0622	0.039189	0.318762	male	medial prefrontal cortex	50 ug/kg mixed BP x nest attendance
RGD1308065	4.19856	-1.38869	0.673652	-2.06144	0.0392613	NA	male	medial prefrontal cortex	50 ug/kg mixed BP x nest attendance
Edf1	641.231	0.146068	0.0708594	2.06138	0.0392671	0.318762	male	medial prefrontal cortex	50 ug/kg mixed BP x nest attendance
Sytl3	14.9733	-0.813725	0.39477	-2.06126	0.039278	NA	male	medial prefrontal cortex	50 ug/kg mixed BP x nest attendance
Cluh	116.649	0.261744	0.127003	2.06093	0.0393096	NA	male	medial prefrontal cortex	50 ug/kg mixed BP x nest attendance
Rpl13a	1962.46	0.116074	0.0563358	2.0604	0.0393602	0.318762	male	medial prefrontal cortex	50 ug/kg mixed BP x nest attendance
Lama2	104.846	-0.331009	0.160656	-2.06035	0.0393646	NA	male	medial prefrontal cortex	50 ug/kg mixed BP x nest attendance
LOC120093613	5.544	-1.18033	0.572899	-2.06028	0.0393715	NA	male	medial prefrontal cortex	50 ug/kg mixed BP x nest attendance
Src	57.5266	0.360277	0.174973	2.05904	0.03949	NA	male	medial prefrontal cortex	50 ug/kg mixed BP x nest attendance
Pde6a	16.2683	-0.747282	0.363086	-2.05814	0.0395767	NA	male	medial prefrontal cortex	50 ug/kg mixed BP x nest attendance
Dtd1	303.699	-0.175413	0.0852331	-2.05803	0.0395869	NA	male	medial prefrontal cortex	50 ug/kg mixed BP x nest attendance
Kif15	21.8861	-0.637561	0.309828	-2.05779	0.0396102	NA	male	medial prefrontal cortex	50 ug/kg mixed BP x nest attendance
Pnma8c	66.4413	0.352995	0.171555	2.05762	0.0396263	NA	male	medial prefrontal cortex	50 ug/kg mixed BP x nest attendance
Slc4a5	33.1622	-0.552871	0.268703	-2.05755	0.0396329	NA	male	medial prefrontal cortex	50 ug/kg mixed BP x nest attendance
LOC100361104	12.2945	-0.916076	0.445326	-2.05709	0.0396774	NA	male	medial prefrontal cortex	50 ug/kg mixed BP x nest attendance
LOC120095942	3.21553	-1.88788	0.918168	-2.05614	0.0397694	NA	male	medial prefrontal cortex	50 ug/kg mixed BP x nest attendance
LOC102554159	15.2182	-0.700872	0.340903	-2.05593	0.0397892	NA	male	medial prefrontal cortex	50 ug/kg mixed BP x nest attendance
Hspa8-ps25	2488.56	0.128228	0.0623828	2.0555	0.0398304	0.321438	male	medial prefrontal cortex	50 ug/kg mixed BP x nest attendance
LOC304239	20.141	-0.751153	0.36569	-2.05407	0.0399686	NA	male	medial prefrontal cortex	50 ug/kg mixed BP x nest attendance
Dennd4c	140.092	-0.239763	0.116756	-2.05355	0.0400196	NA	male	medial prefrontal cortex	50 ug/kg mixed BP x nest attendance
Hnf1a	397.369	0.173253	0.0843969	2.05283	0.0400887	0.321819	male	medial prefrontal cortex	50 ug/kg mixed BP x nest attendance
Pwwp3a	126.553	0.26492	0.129065	2.0526	0.040111	NA	male	medial prefrontal cortex	50 ug/kg mixed BP x nest attendance
Pde1c	68.3626	-0.422114	0.20579	-2.05119	0.0402484	NA	male	medial prefrontal cortex	50 ug/kg mixed BP x nest attendance
Myb	11.8136	-0.832246	0.405761	-2.05108	0.0402596	NA	male	medial prefrontal cortex	50 ug/kg mixed BP x nest attendance
LOC120097764	6.15941	-1.37044	0.668186	-2.05099	0.0402683	NA	male	medial prefrontal cortex	50 ug/kg mixed BP x nest attendance
LOC103690865	10.0875	-0.858959	0.418841	-2.0508	0.0402862	NA	male	medial prefrontal cortex	50 ug/kg mixed BP x nest attendance
Itpripl1	7.72934	-0.981698	0.4787	-2.05076	0.0402903	NA	male	medial prefrontal cortex	50 ug/kg mixed BP x nest attendance
LOC102551562	8.89329	-0.988748	0.48214	-2.05075	0.0402915	NA	male	medial prefrontal cortex	50 ug/kg mixed BP x nest attendance
Naalad2	12.7164	-0.758834	0.370157	-2.05003	0.0403614	NA	male	medial prefrontal cortex	50 ug/kg mixed BP x nest attendance
Akap7	502.06	-0.155733	0.0759906	-2.04937	0.0404261	0.321819	male	medial prefrontal cortex	50 ug/kg mixed BP x nest attendance
Ddx24	595.14	0.160289	0.0782347	2.04882	0.0404794	0.321819	male	medial prefrontal cortex	50 ug/kg mixed BP x nest attendance
LOC120094342	20.2274	-0.591324	0.288622	-2.04878	0.0404834	NA	male	medial prefrontal cortex	50 ug/kg mixed BP x nest attendance
Myh14	38.2786	-0.52603	0.256786	-2.04852	0.0405094	NA	male	medial prefrontal cortex	50 ug/kg mixed BP x nest attendance
LOC108348505	94.4957	0.306967	0.149942	2.04724	0.0406349	NA	male	medial prefrontal cortex	50 ug/kg mixed BP x nest attendance
LOC102547579	4.00845	-1.5312	0.747974	-2.04713	0.0406457	NA	male	medial prefrontal cortex	50 ug/kg mixed BP x nest attendance
Chmp5	452.779	0.183344	0.0896089	2.04604	0.0407521	0.321819	male	medial prefrontal cortex	50 ug/kg mixed BP x nest attendance
LOC102548933	4.80382	-1.36469	0.667024	-2.04593	0.0407629	NA	male	medial prefrontal cortex	50 ug/kg mixed BP x nest attendance
Cdh3	23.1083	-0.597772	0.292252	-2.0454	0.0408154	NA	male	medial prefrontal cortex	50 ug/kg mixed BP x nest attendance
LOC120093787	197.464	0.2263	0.110679	2.04466	0.0408885	NA	male	medial prefrontal cortex	50 ug/kg mixed BP x nest attendance
LOC120098880	4.06143	-1.58701	0.776335	-2.04424	0.0409302	NA	male	medial prefrontal cortex	50 ug/kg mixed BP x nest attendance
Sh2d5	23.3454	0.574399	0.281107	2.04335	0.0410181	NA	male	medial prefrontal cortex	50 ug/kg mixed BP x nest attendance
Ctbp1	390.896	0.168295	0.0823809	2.04289	0.0410638	0.321819	male	medial prefrontal cortex	50 ug/kg mixed BP x nest attendance
Aif1l	14.0782	-0.845199	0.413749	-2.04278	0.0410741	NA	male	medial prefrontal cortex	50 ug/kg mixed BP x nest attendance
Rps16-ps3	3.77213	-1.70177	0.833091	-2.04272	0.0410802	NA	male	medial prefrontal cortex	50 ug/kg mixed BP x nest attendance
Gapdh-ps62	23.198	5.65874	2.77035	2.04261	0.0410909	NA	male	medial prefrontal cortex	50 ug/kg mixed BP x nest attendance
Cd109	29.9886	-0.600181	0.293838	-2.04256	0.0410963	NA	male	medial prefrontal cortex	50 ug/kg mixed BP x nest attendance
LOC120100883	6.07823	-1.15357	0.56478	-2.04251	0.0411009	NA	male	medial prefrontal cortex	50 ug/kg mixed BP x nest attendance
Dynlt3	137.985	0.235849	0.11548	2.04233	0.0411186	NA	male	medial prefrontal cortex	50 ug/kg mixed BP x nest attendance
Mbnl2	444.961	0.163624	0.0801227	2.04217	0.0411348	0.321819	male	medial prefrontal cortex	50 ug/kg mixed BP x nest attendance
Prrc2c-ps1	450.184	0.17097	0.0837333	2.04184	0.0411674	0.321819	male	medial prefrontal cortex	50 ug/kg mixed BP x nest attendance
Pitpna	1096.16	0.14072	0.0689321	2.04142	0.0412087	0.321819	male	medial prefrontal cortex	50 ug/kg mixed BP x nest attendance
Ripk4	3.78586	-1.59459	0.781367	-2.04077	0.0412738	NA	male	medial prefrontal cortex	50 ug/kg mixed BP x nest attendance
Rpl35	1178.5	0.104739	0.051333	2.04038	0.0413121	0.321819	male	medial prefrontal cortex	50 ug/kg mixed BP x nest attendance
Gsta1	4.93645	-1.60097	0.784874	-2.03978	0.0413718	NA	male	medial prefrontal cortex	50 ug/kg mixed BP x nest attendance
Ubc	1125.36	0.117474	0.0575948	2.03966	0.0413845	0.321819	male	medial prefrontal cortex	50 ug/kg mixed BP x nest attendance
LOC120093156	181.681	0.267627	0.13122	2.03954	0.0413965	NA	male	medial prefrontal cortex	50 ug/kg mixed BP x nest attendance
Ankrd13c-ps1	121.717	0.241831	0.118575	2.03947	0.0414034	NA	male	medial prefrontal cortex	50 ug/kg mixed BP x nest attendance
Ctcfl1	3.59623	-1.88509	0.924323	-2.03942	0.0414078	NA	male	medial prefrontal cortex	50 ug/kg mixed BP x nest attendance
Slc25a5-ps9	493.133	0.176162	0.0863823	2.03933	0.0414167	0.321819	male	medial prefrontal cortex	50 ug/kg mixed BP x nest attendance
LOC120097571	3.66996	-1.59566	0.782859	-2.03825	0.0415252	NA	male	medial prefrontal cortex	50 ug/kg mixed BP x nest attendance
Scel	19.5277	-0.704422	0.345705	-2.03764	0.0415862	NA	male	medial prefrontal cortex	50 ug/kg mixed BP x nest attendance
LOC102554684	3.1889	-1.71803	0.843273	-2.03733	0.0416169	NA	male	medial prefrontal cortex	50 ug/kg mixed BP x nest attendance
Myoz2	8.98776	-0.95564	0.469206	-2.03672	0.0416784	NA	male	medial prefrontal cortex	50 ug/kg mixed BP x nest attendance
Grtp1	304.611	0.173046	0.0849805	2.0363	0.0417198	NA	male	medial prefrontal cortex	50 ug/kg mixed BP x nest attendance
Pcdh15	1280.58	-0.118274	0.0581028	-2.0356	0.0417904	0.323629	male	medial prefrontal cortex	50 ug/kg mixed BP x nest attendance
RT1-CE2	5.80508	-1.33795	0.657571	-2.03468	0.0418828	NA	male	medial prefrontal cortex	50 ug/kg mixed BP x nest attendance
Kl	7.58573	-1.18329	0.581849	-2.03368	0.0419843	NA	male	medial prefrontal cortex	50 ug/kg mixed BP x nest attendance
Uqcc1	168.883	-0.204444	0.100536	-2.03355	0.0419972	NA	male	medial prefrontal cortex	50 ug/kg mixed BP x nest attendance
Stxbp5	557.656	0.136823	0.0673015	2.03299	0.0420539	0.324577	male	medial prefrontal cortex	50 ug/kg mixed BP x nest attendance
LOC120095251	9.74407	-0.800702	0.39403	-2.03208	0.0421451	NA	male	medial prefrontal cortex	50 ug/kg mixed BP x nest attendance
Ak2	57.45	-0.440451	0.21676	-2.03197	0.0421564	NA	male	medial prefrontal cortex	50 ug/kg mixed BP x nest attendance
LOC120100800	7.48806	-0.980793	0.482697	-2.0319	0.0421637	NA	male	medial prefrontal cortex	50 ug/kg mixed BP x nest attendance
Wdr12	205.765	0.221754	0.109155	2.03156	0.0421986	NA	male	medial prefrontal cortex	50 ug/kg mixed BP x nest attendance
Eno1-ps6	138.965	0.240576	0.118442	2.03118	0.0422371	NA	male	medial prefrontal cortex	50 ug/kg mixed BP x nest attendance
Wscd1	186.761	0.24026	0.118343	2.03019	0.0423371	NA	male	medial prefrontal cortex	50 ug/kg mixed BP x nest attendance
Prdm4	46.574	-0.421918	0.207853	-2.02988	0.0423685	NA	male	medial prefrontal cortex	50 ug/kg mixed BP x nest attendance
Samd9	78.6729	0.32817	0.161713	2.02933	0.0424246	NA	male	medial prefrontal cortex	50 ug/kg mixed BP x nest attendance
Napb	666.297	0.138499	0.0682554	2.02913	0.0424455	0.326504	male	medial prefrontal cortex	50 ug/kg mixed BP x nest attendance
Shfl	265.95	0.245279	0.120881	2.0291	0.0424482	NA	male	medial prefrontal cortex	50 ug/kg mixed BP x nest attendance
Eda	173.32	-0.211147	0.104073	-2.02882	0.0424763	NA	male	medial prefrontal cortex	50 ug/kg mixed BP x nest attendance
Pax5	12.5044	-0.840059	0.414199	-2.02815	0.0425444	NA	male	medial prefrontal cortex	50 ug/kg mixed BP x nest attendance
Pkm-ps19	9.08897	-1.04392	0.514921	-2.02735	0.0426269	NA	male	medial prefrontal cortex	50 ug/kg mixed BP x nest attendance
Nt5el-ps1	26.8957	-0.486722	0.240212	-2.02622	0.0427422	NA	male	medial prefrontal cortex	50 ug/kg mixed BP x nest attendance
Nox3	6.45137	-1.2465	0.615366	-2.02562	0.0428036	NA	male	medial prefrontal cortex	50 ug/kg mixed BP x nest attendance
Saxo1	28.5173	-0.711297	0.351235	-2.02513	0.042854	NA	male	medial prefrontal cortex	50 ug/kg mixed BP x nest attendance
Cd300ld	3.60294	-1.60758	0.793932	-2.02483	0.0428848	NA	male	medial prefrontal cortex	50 ug/kg mixed BP x nest attendance
Snrnp70	1027.6	0.125677	0.0620774	2.02453	0.0429161	0.328395	male	medial prefrontal cortex	50 ug/kg mixed BP x nest attendance
Rps7-ps4	6.57764	-1.21828	0.601901	-2.02405	0.0429654	NA	male	medial prefrontal cortex	50 ug/kg mixed BP x nest attendance
Ahi1	1021	0.125398	0.0619577	2.02393	0.042977	0.328395	male	medial prefrontal cortex	50 ug/kg mixed BP x nest attendance
Heph	54.5713	-0.376356	0.18596	-2.02385	0.0429853	NA	male	medial prefrontal cortex	50 ug/kg mixed BP x nest attendance
Odc1	180.573	-0.208333	0.102962	-2.02339	0.0430326	NA	male	medial prefrontal cortex	50 ug/kg mixed BP x nest attendance
Syne2	139.464	-0.297036	0.146898	-2.02206	0.0431701	NA	male	medial prefrontal cortex	50 ug/kg mixed BP x nest attendance
LOC691196	9.19146	-0.912044	0.451167	-2.02152	0.043226	NA	male	medial prefrontal cortex	50 ug/kg mixed BP x nest attendance
LOC120093788	197.503	0.22152	0.109595	2.02127	0.0432522	NA	male	medial prefrontal cortex	50 ug/kg mixed BP x nest attendance
Bin1	320.267	0.198799	0.0983766	2.0208	0.0433008	NA	male	medial prefrontal cortex	50 ug/kg mixed BP x nest attendance
Diaph3	141.281	-0.299203	0.148128	-2.01989	0.0433945	NA	male	medial prefrontal cortex	50 ug/kg mixed BP x nest attendance
Spty2d1-ps1	9.85424	-0.896824	0.444095	-2.01944	0.0434414	NA	male	medial prefrontal cortex	50 ug/kg mixed BP x nest attendance
Ndrg3-ps1	45.929	-0.434736	0.215334	-2.01889	0.0434983	NA	male	medial prefrontal cortex	50 ug/kg mixed BP x nest attendance
Adam3a	5.62488	-1.50087	0.743646	-2.01826	0.043564	NA	male	medial prefrontal cortex	50 ug/kg mixed BP x nest attendance
Pter	117.368	0.286066	0.14174	2.01825	0.0435655	NA	male	medial prefrontal cortex	50 ug/kg mixed BP x nest attendance
Ndufs5	830.674	0.145223	0.0719706	2.01781	0.0436111	0.332138	male	medial prefrontal cortex	50 ug/kg mixed BP x nest attendance
LOC108352690	23.441	0.597204	0.296333	2.01531	0.0438722	NA	male	medial prefrontal cortex	50 ug/kg mixed BP x nest attendance
LOC103692795	280.248	0.196369	0.0974482	2.01511	0.0438926	NA	male	medial prefrontal cortex	50 ug/kg mixed BP x nest attendance
LOC120096579	40.7833	-0.407547	0.202377	-2.0138	0.044031	NA	male	medial prefrontal cortex	50 ug/kg mixed BP x nest attendance
Smarcd3	331.978	0.188144	0.0934568	2.01317	0.044097	NA	male	medial prefrontal cortex	50 ug/kg mixed BP x nest attendance
LOC102556035	6.87894	-1.01753	0.505702	-2.01212	0.0442068	NA	male	medial prefrontal cortex	50 ug/kg mixed BP x nest attendance
Rtraf-ps1	25.14	-0.645084	0.320645	-2.01183	0.0442375	NA	male	medial prefrontal cortex	50 ug/kg mixed BP x nest attendance
LOC103692723	97.591	-0.293201	0.145779	-2.01126	0.0442977	NA	male	medial prefrontal cortex	50 ug/kg mixed BP x nest attendance
Abca13	52.9933	-0.523354	0.260232	-2.01111	0.0443139	NA	male	medial prefrontal cortex	50 ug/kg mixed BP x nest attendance
Zmat2	234.127	0.184067	0.0916373	2.00865	0.0445747	NA	male	medial prefrontal cortex	50 ug/kg mixed BP x nest attendance
LOC103690393	4.62814	-1.4151	0.704551	-2.00851	0.0445892	NA	male	medial prefrontal cortex	50 ug/kg mixed BP x nest attendance
Cachd1	91.7732	-0.311975	0.155327	-2.0085	0.0445899	NA	male	medial prefrontal cortex	50 ug/kg mixed BP x nest attendance
LOC108348590	12.8501	-0.814069	0.405336	-2.00838	0.0446027	NA	male	medial prefrontal cortex	50 ug/kg mixed BP x nest attendance
Akr1b7	67.6413	-0.42883	0.213528	-2.00831	0.0446107	NA	male	medial prefrontal cortex	50 ug/kg mixed BP x nest attendance
Paip2	214.867	0.190471	0.0948428	2.00828	0.0446131	NA	male	medial prefrontal cortex	50 ug/kg mixed BP x nest attendance
Tmem232	33.7431	-0.570317	0.284005	-2.00812	0.0446305	NA	male	medial prefrontal cortex	50 ug/kg mixed BP x nest attendance
LOC102546931	10.3524	-0.937319	0.466773	-2.00808	0.0446344	NA	male	medial prefrontal cortex	50 ug/kg mixed BP x nest attendance
Cdc25b	107.949	0.274313	0.136608	2.00803	0.0446401	NA	male	medial prefrontal cortex	50 ug/kg mixed BP x nest attendance
Mfsd13b	5.77196	-1.43086	0.712576	-2.008	0.0446428	NA	male	medial prefrontal cortex	50 ug/kg mixed BP x nest attendance
LOC100911357	162.933	0.255815	0.127409	2.00782	0.0446628	NA	male	medial prefrontal cortex	50 ug/kg mixed BP x nest attendance
Slc25a13	48.9318	-0.504159	0.251217	-2.00687	0.044764	NA	male	medial prefrontal cortex	50 ug/kg mixed BP x nest attendance
LOC103691145	6.82819	-1.20808	0.602161	-2.00624	0.0448305	NA	male	medial prefrontal cortex	50 ug/kg mixed BP x nest attendance
Nck1	57.9334	-0.343001	0.171014	-2.00569	0.0448892	NA	male	medial prefrontal cortex	50 ug/kg mixed BP x nest attendance
Tnfrsf8	10.5664	-1.07701	0.537197	-2.00487	0.0449775	NA	male	medial prefrontal cortex	50 ug/kg mixed BP x nest attendance
LOC103690083	116.779	-0.376936	0.188016	-2.0048	0.0449842	NA	male	medial prefrontal cortex	50 ug/kg mixed BP x nest attendance
Sgk3	81.6326	-0.319689	0.159463	-2.00478	0.0449865	NA	male	medial prefrontal cortex	50 ug/kg mixed BP x nest attendance
Rpl26	1533.54	0.103482	0.0516178	2.00477	0.0449879	0.341492	male	medial prefrontal cortex	50 ug/kg mixed BP x nest attendance
LOC103691468	7.02153	-1.33441	0.665641	-2.0047	0.0449951	NA	male	medial prefrontal cortex	50 ug/kg mixed BP x nest attendance
Gtf2a1l	12.6703	-0.750308	0.374295	-2.00459	0.0450068	NA	male	medial prefrontal cortex	50 ug/kg mixed BP x nest attendance
Ssty1-ps9	4.89682	-1.51587	0.756266	-2.00441	0.0450263	NA	male	medial prefrontal cortex	50 ug/kg mixed BP x nest attendance
Pnpo	48.1011	0.399598	0.199372	2.00428	0.0450397	NA	male	medial prefrontal cortex	50 ug/kg mixed BP x nest attendance
Anapc11	258.166	0.189763	0.0947458	2.00287	0.0451913	NA	male	medial prefrontal cortex	50 ug/kg mixed BP x nest attendance
Tead1	169.829	-0.227963	0.11389	-2.00162	0.0453259	NA	male	medial prefrontal cortex	50 ug/kg mixed BP x nest attendance
LOC120101673	7.72241	-0.939175	0.469515	-2.00031	0.045467	NA	male	medial prefrontal cortex	50 ug/kg mixed BP x nest attendance
Prl7d1	8.01391	-1.11245	0.556203	-2.00008	0.0454914	NA	male	medial prefrontal cortex	50 ug/kg mixed BP x nest attendance
Bex1	715.094	0.128612	0.0643067	1.99998	0.0455022	0.343871	male	medial prefrontal cortex	50 ug/kg mixed BP x nest attendance
LOC120097562	24.2048	-0.795511	0.397812	-1.99971	0.0455312	NA	male	medial prefrontal cortex	50 ug/kg mixed BP x nest attendance
Iqcm	618.95	0.159472	0.0797755	1.99901	0.0456068	0.343871	male	medial prefrontal cortex	50 ug/kg mixed BP x nest attendance
Igsf8	212.367	0.239371	0.119772	1.99856	0.045656	NA	male	medial prefrontal cortex	50 ug/kg mixed BP x nest attendance
Fgf18	55.6905	-0.35937	0.179829	-1.9984	0.0456733	NA	male	medial prefrontal cortex	50 ug/kg mixed BP x nest attendance
Tspan12	67.1612	-0.322525	0.161421	-1.99804	0.0457126	NA	male	medial prefrontal cortex	50 ug/kg mixed BP x nest attendance
Celsr1	35.5396	-0.516629	0.258584	-1.99791	0.0457261	NA	male	medial prefrontal cortex	50 ug/kg mixed BP x nest attendance
Adrm1	349.313	0.192958	0.0965904	1.99769	0.0457498	0.343871	male	medial prefrontal cortex	50 ug/kg mixed BP x nest attendance
LOC102549964	10.2433	0.932517	0.46761	1.99422	0.0461279	NA	male	medial prefrontal cortex	50 ug/kg mixed BP x nest attendance
Hsp90aa1	6390.54	0.103589	0.0519726	1.99315	0.0462447	0.346459	male	medial prefrontal cortex	50 ug/kg mixed BP x nest attendance
LOC108353155	7.26193	-1.08413	0.54398	-1.99296	0.0462655	NA	male	medial prefrontal cortex	50 ug/kg mixed BP x nest attendance
Cdkn1c	44.1561	-0.430081	0.215826	-1.99272	0.0462919	NA	male	medial prefrontal cortex	50 ug/kg mixed BP x nest attendance
Rpgrip1	47.3458	-0.390788	0.196124	-1.99255	0.0463105	NA	male	medial prefrontal cortex	50 ug/kg mixed BP x nest attendance
Msrb3	50.992	-0.476722	0.239377	-1.99151	0.0464245	NA	male	medial prefrontal cortex	50 ug/kg mixed BP x nest attendance
LOC120096896	3.96052	-1.39278	0.699418	-1.99134	0.0464435	NA	male	medial prefrontal cortex	50 ug/kg mixed BP x nest attendance
LOC108350038	14.7321	-0.685343	0.344205	-1.99109	0.046471	NA	male	medial prefrontal cortex	50 ug/kg mixed BP x nest attendance
Snph	302.963	0.206141	0.103535	1.99102	0.0464783	NA	male	medial prefrontal cortex	50 ug/kg mixed BP x nest attendance
Syngr3	275.856	0.1745	0.0876496	1.99088	0.046494	NA	male	medial prefrontal cortex	50 ug/kg mixed BP x nest attendance
Rps18-ps4	94.5302	0.291079	0.146303	1.98957	0.0466388	NA	male	medial prefrontal cortex	50 ug/kg mixed BP x nest attendance
Kcnmb4	356.773	0.19596	0.0985319	1.9888	0.0467231	0.347257	male	medial prefrontal cortex	50 ug/kg mixed BP x nest attendance
Numbl	402.553	0.180718	0.0908701	1.98875	0.0467289	0.347257	male	medial prefrontal cortex	50 ug/kg mixed BP x nest attendance
LOC102553981	10.1938	-0.799154	0.401892	-1.98848	0.0467589	NA	male	medial prefrontal cortex	50 ug/kg mixed BP x nest attendance
Abca9	31.6968	0.488482	0.245746	1.98775	0.0468393	NA	male	medial prefrontal cortex	50 ug/kg mixed BP x nest attendance
Nrbp2	639.948	0.157947	0.0794625	1.9877	0.0468451	0.347257	male	medial prefrontal cortex	50 ug/kg mixed BP x nest attendance
Otud5	211.817	0.195664	0.098448	1.98749	0.0468685	NA	male	medial prefrontal cortex	50 ug/kg mixed BP x nest attendance
Slc25a48	8.41634	-0.934451	0.470172	-1.98747	0.0468707	NA	male	medial prefrontal cortex	50 ug/kg mixed BP x nest attendance
Map1lc3b	252.589	0.186034	0.0936047	1.98744	0.0468737	NA	male	medial prefrontal cortex	50 ug/kg mixed BP x nest attendance
LOC108352971	23.3168	-0.745218	0.374964	-1.98744	0.0468739	NA	male	medial prefrontal cortex	50 ug/kg mixed BP x nest attendance
Gp1bb	204.34	0.201605	0.101453	1.98716	0.0469042	NA	male	medial prefrontal cortex	50 ug/kg mixed BP x nest attendance
Plbd2	98.794	0.26472	0.133215	1.98716	0.0469051	NA	male	medial prefrontal cortex	50 ug/kg mixed BP x nest attendance
Tmod2	999.783	0.107671	0.0541958	1.9867	0.0469553	0.347257	male	medial prefrontal cortex	50 ug/kg mixed BP x nest attendance
Vom2r58	7.64808	-0.964769	0.485683	-1.98642	0.0469872	NA	male	medial prefrontal cortex	50 ug/kg mixed BP x nest attendance
LOC102555452	3.57166	-1.56099	0.785986	-1.98603	0.0470299	NA	male	medial prefrontal cortex	50 ug/kg mixed BP x nest attendance
LOC102546644	4.27875	-1.51912	0.765095	-1.98553	0.0470855	NA	male	medial prefrontal cortex	50 ug/kg mixed BP x nest attendance
LOC102555991	28.201	-0.695712	0.350424	-1.98535	0.047106	NA	male	medial prefrontal cortex	50 ug/kg mixed BP x nest attendance
Sncb	313.54	0.187963	0.0947459	1.98386	0.047271	NA	male	medial prefrontal cortex	50 ug/kg mixed BP x nest attendance
Gtpbp6	44.1631	0.38931	0.196277	1.98347	0.0473149	NA	male	medial prefrontal cortex	50 ug/kg mixed BP x nest attendance
Tmem30a	322.922	0.15603	0.0787119	1.98229	0.0474467	NA	male	medial prefrontal cortex	50 ug/kg mixed BP x nest attendance
Acsl4	577.331	0.135672	0.0684559	1.98189	0.0474916	0.349702	male	medial prefrontal cortex	50 ug/kg mixed BP x nest attendance
LOC120098842	3.63735	-1.41371	0.713373	-1.98173	0.0475094	NA	male	medial prefrontal cortex	50 ug/kg mixed BP x nest attendance
Chmp1a	213.741	0.218501	0.110274	1.98144	0.0475423	NA	male	medial prefrontal cortex	50 ug/kg mixed BP x nest attendance
Pde8b	118.481	-0.268415	0.135471	-1.98134	0.0475533	NA	male	medial prefrontal cortex	50 ug/kg mixed BP x nest attendance
Adam32	22.3944	-0.837603	0.422747	-1.98133	0.0475538	NA	male	medial prefrontal cortex	50 ug/kg mixed BP x nest attendance
Rnf187	1021.7	0.139086	0.0702094	1.98101	0.0475898	0.349702	male	medial prefrontal cortex	50 ug/kg mixed BP x nest attendance
Ap5m1	75.5961	0.286583	0.144679	1.98082	0.0476115	NA	male	medial prefrontal cortex	50 ug/kg mixed BP x nest attendance
LOC108348366	42.8222	-0.46579	0.23519	-1.98048	0.0476492	NA	male	medial prefrontal cortex	50 ug/kg mixed BP x nest attendance
Gadl1	14.5852	-0.748687	0.378159	-1.97982	0.0477236	NA	male	medial prefrontal cortex	50 ug/kg mixed BP x nest attendance
LOC102546482	9.94213	-1.10823	0.560072	-1.97873	0.0478463	NA	male	medial prefrontal cortex	50 ug/kg mixed BP x nest attendance
LOC108348220	51.0778	-0.7384	0.373227	-1.97842	0.0478811	NA	male	medial prefrontal cortex	50 ug/kg mixed BP x nest attendance
Tulp1	3.45522	-1.74755	0.883429	-1.97815	0.0479123	NA	male	medial prefrontal cortex	50 ug/kg mixed BP x nest attendance
LOC108351970	4.50496	-1.38032	0.697789	-1.97814	0.0479131	NA	male	medial prefrontal cortex	50 ug/kg mixed BP x nest attendance
Gatd3a	192.321	0.194698	0.0984368	1.9779	0.04794	NA	male	medial prefrontal cortex	50 ug/kg mixed BP x nest attendance
Dnah17	125.392	-0.268882	0.136027	-1.97667	0.0480787	NA	male	medial prefrontal cortex	50 ug/kg mixed BP x nest attendance
LOC120099701	20.594	-0.64906	0.328441	-1.97619	0.0481338	NA	male	medial prefrontal cortex	50 ug/kg mixed BP x nest attendance
Fam178b	21.5896	-0.748934	0.379149	-1.9753	0.0482341	NA	male	medial prefrontal cortex	50 ug/kg mixed BP x nest attendance
Klc2	99.8415	0.270191	0.136789	1.97524	0.0482412	NA	male	medial prefrontal cortex	50 ug/kg mixed BP x nest attendance
Mpp2	255.55	0.197101	0.0997907	1.97514	0.0482522	NA	male	medial prefrontal cortex	50 ug/kg mixed BP x nest attendance
LOC102552874	10.1069	-1.16871	0.591862	-1.97463	0.0483106	NA	male	medial prefrontal cortex	50 ug/kg mixed BP x nest attendance
Rex2l1-ps1	3.0568	2.14016	1.08431	1.97375	0.0484106	NA	male	medial prefrontal cortex	50 ug/kg mixed BP x nest attendance
Insyn2b	20.131	-0.545191	0.27624	-1.97362	0.0484255	NA	male	medial prefrontal cortex	50 ug/kg mixed BP x nest attendance
Epb41l1	709.318	0.121961	0.061798	1.97354	0.0484338	0.35477	male	medial prefrontal cortex	50 ug/kg mixed BP x nest attendance
Celsr2	277.629	0.174991	0.0886835	1.97321	0.0484713	NA	male	medial prefrontal cortex	50 ug/kg mixed BP x nest attendance
Dgkz	330.479	0.151457	0.076771	1.97284	0.0485139	NA	male	medial prefrontal cortex	50 ug/kg mixed BP x nest attendance
Nrsn1	237.652	0.216916	0.11001	1.97178	0.0486343	NA	male	medial prefrontal cortex	50 ug/kg mixed BP x nest attendance
Arhgdia	363.612	0.183252	0.0929427	1.97167	0.0486472	0.354927	male	medial prefrontal cortex	50 ug/kg mixed BP x nest attendance
Rasgrf1	166.135	0.233398	0.118413	1.97104	0.0487188	NA	male	medial prefrontal cortex	50 ug/kg mixed BP x nest attendance
Zfp618	76.7339	-0.321273	0.163019	-1.97078	0.0487493	NA	male	medial prefrontal cortex	50 ug/kg mixed BP x nest attendance
Celf5	818.934	0.170472	0.0865057	1.97065	0.0487639	0.354927	male	medial prefrontal cortex	50 ug/kg mixed BP x nest attendance
Enkur	107.356	0.266525	0.135247	1.97065	0.048764	NA	male	medial prefrontal cortex	50 ug/kg mixed BP x nest attendance
Btbd17	47.0158	0.403906	0.204961	1.97065	0.0487641	NA	male	medial prefrontal cortex	50 ug/kg mixed BP x nest attendance
LOC120098220	7.46135	-0.965784	0.490352	-1.96957	0.0488875	NA	male	medial prefrontal cortex	50 ug/kg mixed BP x nest attendance
Smyd3	380.902	-0.172583	0.0876683	-1.96859	0.0490003	0.355523	male	medial prefrontal cortex	50 ug/kg mixed BP x nest attendance
Slc25a21	68.355	-0.478524	0.243153	-1.968	0.0490686	NA	male	medial prefrontal cortex	50 ug/kg mixed BP x nest attendance
Zswim5	183.243	-0.23406	0.118999	-1.96691	0.0491938	NA	male	medial prefrontal cortex	50 ug/kg mixed BP x nest attendance
Purb	113.525	0.273584	0.139198	1.96542	0.0493652	NA	male	medial prefrontal cortex	50 ug/kg mixed BP x nest attendance
Ppara	28.6302	-0.513415	0.261306	-1.9648	0.0494371	NA	male	medial prefrontal cortex	50 ug/kg mixed BP x nest attendance
Il2ra	7.75686	-1.16502	0.592987	-1.96466	0.0494531	NA	male	medial prefrontal cortex	50 ug/kg mixed BP x nest attendance
Best1	1027.82	0.164895	0.0839394	1.96445	0.0494783	0.356382	male	medial prefrontal cortex	50 ug/kg mixed BP x nest attendance
LOC120100004	7.34058	-1.08313	0.55139	-1.96436	0.0494882	NA	male	medial prefrontal cortex	50 ug/kg mixed BP x nest attendance
Aplp2	756.071	0.122904	0.0625824	1.96388	0.0495443	0.356382	male	medial prefrontal cortex	50 ug/kg mixed BP x nest attendance
Slc39a12	18.1488	-0.612944	0.312121	-1.9638	0.0495534	NA	male	medial prefrontal cortex	50 ug/kg mixed BP x nest attendance
LOC108350374	21.0902	0.552493	0.281364	1.96362	0.0495741	NA	male	medial prefrontal cortex	50 ug/kg mixed BP x nest attendance
Vash2	38.9758	-0.404698	0.20612	-1.96341	0.0495985	NA	male	medial prefrontal cortex	50 ug/kg mixed BP x nest attendance
Aco1	75.087	-0.30223	0.153938	-1.96332	0.0496095	NA	male	medial prefrontal cortex	50 ug/kg mixed BP x nest attendance
Aldh1l2	21.1947	-0.592637	0.30189	-1.96309	0.0496356	NA	male	medial prefrontal cortex	50 ug/kg mixed BP x nest attendance
Rab26	59.3341	0.350969	0.178799	1.96293	0.0496543	NA	male	medial prefrontal cortex	50 ug/kg mixed BP x nest attendance
Usf1	184.108	0.250093	0.127449	1.96229	0.0497285	NA	male	medial prefrontal cortex	50 ug/kg mixed BP x nest attendance
LOC120099806	5.40036	-1.19635	0.609714	-1.96215	0.0497447	NA	male	medial prefrontal cortex	50 ug/kg mixed BP x nest attendance
C2cd4b	21.6198	-0.534509	0.272491	-1.96157	0.0498129	NA	male	medial prefrontal cortex	50 ug/kg mixed BP x nest attendance
Cda	11.0957	-0.942002	0.4803	-1.96128	0.0498467	NA	male	medial prefrontal cortex	50 ug/kg mixed BP x nest attendance
LOC120102902	484.075	0.153876	0.0784661	1.96106	0.0498725	0.356382	male	medial prefrontal cortex	50 ug/kg mixed BP x nest attendance
Ngef	303.784	0.157573	0.0803557	1.96094	0.0498856	NA	male	medial prefrontal cortex	50 ug/kg mixed BP x nest attendance
Mdh1	855.874	0.133656	0.0681633	1.96082	0.0498995	0.356382	male	medial prefrontal cortex	50 ug/kg mixed BP x nest attendance
Rps15	1103.45	0.110339	0.0562783	1.96059	0.0499263	0.356382	male	medial prefrontal cortex	50 ug/kg mixed BP x nest attendance
Fam104a	224.698	0.185393	0.0945615	1.96055	0.0499315	NA	male	medial prefrontal cortex	50 ug/kg mixed BP x nest attendance
LOC108351526	39.0505	0.401111	0.204636	1.96012	0.0499819	NA	male	medial prefrontal cortex	50 ug/kg mixed BP x nest attendance
Habp4	205.19	0.202716	0.103432	1.9599	0.0500074	NA	male	medial prefrontal cortex	50 ug/kg mixed BP x nest attendance
Tomm20	397.873	0.153757	0.0784656	1.95955	0.0500485	0.356382	male	medial prefrontal cortex	50 ug/kg mixed BP x nest attendance
LOC120097129	5.42277	-1.32608	0.676823	-1.95927	0.0500817	NA	male	medial prefrontal cortex	50 ug/kg mixed BP x nest attendance
Serhl2	298.251	0.173291	0.0884508	1.95918	0.0500913	NA	male	medial prefrontal cortex	50 ug/kg mixed BP x nest attendance
LOC120101497	7.15461	-2.20312	1.12485	-1.95858	0.0501617	NA	male	medial prefrontal cortex	50 ug/kg mixed BP x nest attendance
Lin7a	269.734	0.189886	0.0970178	1.95723	0.0503202	NA	male	medial prefrontal cortex	50 ug/kg mixed BP x nest attendance
Coro1a	358.987	0.189156	0.0966549	1.95703	0.0503442	0.357363	male	medial prefrontal cortex	50 ug/kg mixed BP x nest attendance
Tcea2	139.418	0.227218	0.116105	1.957	0.0503474	NA	male	medial prefrontal cortex	50 ug/kg mixed BP x nest attendance
LOC120097505	29.0077	-0.500708	0.25597	-1.95612	0.0504509	NA	male	medial prefrontal cortex	50 ug/kg mixed BP x nest attendance
Bhmt-ps1	4.35684	-1.54946	0.792383	-1.95544	0.0505314	NA	male	medial prefrontal cortex	50 ug/kg mixed BP x nest attendance
Paqr4	143.703	0.228049	0.11663	1.95532	0.0505454	NA	male	medial prefrontal cortex	50 ug/kg mixed BP x nest attendance
Mmd	452.402	0.163967	0.0838675	1.95507	0.0505743	0.357363	male	medial prefrontal cortex	50 ug/kg mixed BP x nest attendance
Uba52	634.809	0.131016	0.0670362	1.95441	0.0506524	0.357363	male	medial prefrontal cortex	50 ug/kg mixed BP x nest attendance
Angptl6	286.957	0.218092	0.111667	1.95307	0.0508118	NA	male	medial prefrontal cortex	50 ug/kg mixed BP x nest attendance
RGD1561796	159.209	0.216818	0.111093	1.95168	0.0509758	NA	male	medial prefrontal cortex	50 ug/kg mixed BP x nest attendance
Epc1	232.462	-0.175234	0.0897937	-1.95152	0.0509956	NA	male	medial prefrontal cortex	50 ug/kg mixed BP x nest attendance
Spata16	30.4252	-0.621749	0.318599	-1.95151	0.0509961	NA	male	medial prefrontal cortex	50 ug/kg mixed BP x nest attendance
Psma7-ps2	2.73018	-1.89342	0.970345	-1.95129	0.0510226	NA	male	medial prefrontal cortex	50 ug/kg mixed BP x nest attendance
LOC102546488	5.53219	-1.31872	0.675953	-1.9509	0.0510684	NA	male	medial prefrontal cortex	50 ug/kg mixed BP x nest attendance
Dcaf6	512.509	0.135186	0.0693104	1.95044	0.0511235	0.359584	male	medial prefrontal cortex	50 ug/kg mixed BP x nest attendance
Dmpk	90.9003	0.281715	0.144509	1.94946	0.0512402	NA	male	medial prefrontal cortex	50 ug/kg mixed BP x nest attendance
Trnar-ucg_1	4.17287	1.75733	0.901732	1.94884	0.0513151	NA	male	medial prefrontal cortex	50 ug/kg mixed BP x nest attendance
Rack1-ps3	10.1561	1.0367	0.532018	1.94861	0.051342	NA	male	medial prefrontal cortex	50 ug/kg mixed BP x nest attendance
Prr16	234.103	0.185284	0.0951106	1.94809	0.0514042	NA	male	medial prefrontal cortex	50 ug/kg mixed BP x nest attendance
Rimkla	312.329	0.161669	0.0830069	1.94766	0.0514561	NA	male	medial prefrontal cortex	50 ug/kg mixed BP x nest attendance
Sgta	601.669	0.214552	0.110178	1.94733	0.0514956	0.360815	male	medial prefrontal cortex	50 ug/kg mixed BP x nest attendance
LOC120098834	8.60583	-1.14673	0.588922	-1.94717	0.0515142	NA	male	medial prefrontal cortex	50 ug/kg mixed BP x nest attendance
Kiz	33.7253	-0.458048	0.235288	-1.94676	0.0515637	NA	male	medial prefrontal cortex	50 ug/kg mixed BP x nest attendance
Slc22a20	4.48677	-1.33542	0.685985	-1.94672	0.0515683	NA	male	medial prefrontal cortex	50 ug/kg mixed BP x nest attendance
Ndufb4	438.975	0.160035	0.0822232	1.94635	0.0516122	0.360815	male	medial prefrontal cortex	50 ug/kg mixed BP x nest attendance
LOC120094649	3.74455	-1.31456	0.675402	-1.94634	0.0516133	NA	male	medial prefrontal cortex	50 ug/kg mixed BP x nest attendance
Tsks	12.1684	-0.868909	0.446489	-1.94609	0.0516439	NA	male	medial prefrontal cortex	50 ug/kg mixed BP x nest attendance
Yipf6	74.8269	0.317329	0.163063	1.94605	0.0516488	NA	male	medial prefrontal cortex	50 ug/kg mixed BP x nest attendance
LOC108348434	8.01321	1.03493	0.531982	1.94543	0.0517235	NA	male	medial prefrontal cortex	50 ug/kg mixed BP x nest attendance
LOC100912002	138.435	0.239123	0.12293	1.9452	0.0517512	NA	male	medial prefrontal cortex	50 ug/kg mixed BP x nest attendance
Atg10	88.2451	-0.32725	0.168258	-1.94493	0.0517835	NA	male	medial prefrontal cortex	50 ug/kg mixed BP x nest attendance
Pfkp	806.867	0.143996	0.0740551	1.94445	0.0518415	0.360913	male	medial prefrontal cortex	50 ug/kg mixed BP x nest attendance
Muc19	8.61016	-0.836546	0.43026	-1.94428	0.0518616	NA	male	medial prefrontal cortex	50 ug/kg mixed BP x nest attendance
LOC120093799	509.373	0.150074	0.0772175	1.94352	0.0519532	0.360913	male	medial prefrontal cortex	50 ug/kg mixed BP x nest attendance
LOC690165	3.87857	-1.61298	0.830025	-1.94329	0.0519809	NA	male	medial prefrontal cortex	50 ug/kg mixed BP x nest attendance
Tspan3	642.978	0.136558	0.0703063	1.94233	0.052097	0.360913	male	medial prefrontal cortex	50 ug/kg mixed BP x nest attendance
LOC103693496	17.8764	-0.557818	0.28721	-1.9422	0.052113	NA	male	medial prefrontal cortex	50 ug/kg mixed BP x nest attendance
Rhbdd2	102.211	0.266081	0.137056	1.9414	0.0522092	NA	male	medial prefrontal cortex	50 ug/kg mixed BP x nest attendance
Shisa5	126.777	0.252523	0.13009	1.94114	0.0522412	NA	male	medial prefrontal cortex	50 ug/kg mixed BP x nest attendance
Crispld2	9.92263	-0.880508	0.453617	-1.94108	0.0522484	NA	male	medial prefrontal cortex	50 ug/kg mixed BP x nest attendance
LOC103690789	6.58303	-1.06333	0.548285	-1.93938	0.0524557	NA	male	medial prefrontal cortex	50 ug/kg mixed BP x nest attendance
Rbm42	235.864	0.187619	0.0967636	1.93895	0.052508	NA	male	medial prefrontal cortex	50 ug/kg mixed BP x nest attendance
Rrp7a	295.568	0.176071	0.0908253	1.93857	0.052554	NA	male	medial prefrontal cortex	50 ug/kg mixed BP x nest attendance
Nrbp1	77.8998	0.314596	0.162403	1.93713	0.0527297	NA	male	medial prefrontal cortex	50 ug/kg mixed BP x nest attendance
LOC108351177	33.1636	-1.26627	0.653978	-1.93625	0.0528365	NA	male	medial prefrontal cortex	50 ug/kg mixed BP x nest attendance
Scp2	316.949	0.176046	0.0909287	1.93608	0.0528573	NA	male	medial prefrontal cortex	50 ug/kg mixed BP x nest attendance
Nisch	458.161	0.135862	0.0701763	1.93601	0.0528659	0.362481	male	medial prefrontal cortex	50 ug/kg mixed BP x nest attendance
Bmpr1a	173.955	-0.216607	0.111951	-1.93485	0.0530088	NA	male	medial prefrontal cortex	50 ug/kg mixed BP x nest attendance
Aldoc	424.266	0.162946	0.0842434	1.93422	0.0530858	0.362481	male	medial prefrontal cortex	50 ug/kg mixed BP x nest attendance
Rpl17	881.171	0.124701	0.0644726	1.93417	0.0530918	0.362481	male	medial prefrontal cortex	50 ug/kg mixed BP x nest attendance
Rnf10	395.095	0.174249	0.0900971	1.93402	0.0531112	0.362481	male	medial prefrontal cortex	50 ug/kg mixed BP x nest attendance
Cdh12	1031.22	0.182924	0.0945884	1.9339	0.0531259	0.362481	male	medial prefrontal cortex	50 ug/kg mixed BP x nest attendance
Adamtsl2	37.3799	0.40893	0.211551	1.93301	0.0532351	NA	male	medial prefrontal cortex	50 ug/kg mixed BP x nest attendance
Cacng2	386.775	0.150273	0.0777516	1.93273	0.0532689	0.362481	male	medial prefrontal cortex	50 ug/kg mixed BP x nest attendance
Dydc1	4.00268	-1.67394	0.866241	-1.93242	0.053308	NA	male	medial prefrontal cortex	50 ug/kg mixed BP x nest attendance
Cyp4f39	14.9436	-0.770629	0.398803	-1.93236	0.0533156	NA	male	medial prefrontal cortex	50 ug/kg mixed BP x nest attendance
LOC102551027	5.06915	-1.31722	0.681813	-1.93194	0.053367	NA	male	medial prefrontal cortex	50 ug/kg mixed BP x nest attendance
Nr6a1	130.274	-0.263771	0.136575	-1.93132	0.0534434	NA	male	medial prefrontal cortex	50 ug/kg mixed BP x nest attendance
Mapk8ip1	294.116	0.172092	0.0891062	1.93132	0.0534439	NA	male	medial prefrontal cortex	50 ug/kg mixed BP x nest attendance
Albfm1	8.45322	-1.04003	0.538613	-1.93094	0.0534906	NA	male	medial prefrontal cortex	50 ug/kg mixed BP x nest attendance
Abcc2	14.4233	-0.711025	0.368401	-1.93003	0.0536034	NA	male	medial prefrontal cortex	50 ug/kg mixed BP x nest attendance
LOC108353202	8.53011	-1.06202	0.550462	-1.92932	0.0536909	NA	male	medial prefrontal cortex	50 ug/kg mixed BP x nest attendance
LOC120097473	1309.62	0.124597	0.064605	1.9286	0.0537801	0.36488	male	medial prefrontal cortex	50 ug/kg mixed BP x nest attendance
Thsd4	151.273	-0.272003	0.141072	-1.92812	0.0538406	NA	male	medial prefrontal cortex	50 ug/kg mixed BP x nest attendance
Zfp365	35.3555	0.458785	0.237987	1.92778	0.0538828	NA	male	medial prefrontal cortex	50 ug/kg mixed BP x nest attendance
Hdac10	85.0627	0.295872	0.153495	1.92756	0.0539095	NA	male	medial prefrontal cortex	50 ug/kg mixed BP x nest attendance
Hsd17b7	62.3391	0.353005	0.183154	1.92737	0.0539339	NA	male	medial prefrontal cortex	50 ug/kg mixed BP x nest attendance
Cfap36	259.2	0.176056	0.0913455	1.92737	0.0539341	NA	male	medial prefrontal cortex	50 ug/kg mixed BP x nest attendance
Sh3bp5	177.976	-0.194845	0.101101	-1.92723	0.0539504	NA	male	medial prefrontal cortex	50 ug/kg mixed BP x nest attendance
Vmn2r116l-ps18	16.35	0.664905	0.345013	1.92719	0.053956	NA	male	medial prefrontal cortex	50 ug/kg mixed BP x nest attendance
B4gat1	179.647	0.239906	0.124562	1.926	0.0541044	NA	male	medial prefrontal cortex	50 ug/kg mixed BP x nest attendance
LOC108352024	4.10047	-1.39467	0.72448	-1.92506	0.0542217	NA	male	medial prefrontal cortex	50 ug/kg mixed BP x nest attendance
LOC500584	11.569	0.826839	0.429768	1.92392	0.0543646	NA	male	medial prefrontal cortex	50 ug/kg mixed BP x nest attendance
Gabrg2	495.586	0.148319	0.0770952	1.92385	0.0543734	0.36782	male	medial prefrontal cortex	50 ug/kg mixed BP x nest attendance
LOC102553444	4.80737	-1.21463	0.63163	-1.92301	0.0544786	NA	male	medial prefrontal cortex	50 ug/kg mixed BP x nest attendance
Cdk14	788.377	0.115384	0.0600292	1.92212	0.0545902	0.368204	male	medial prefrontal cortex	50 ug/kg mixed BP x nest attendance
Extl3	79.3178	-0.293426	0.152776	-1.92063	0.0547789	NA	male	medial prefrontal cortex	50 ug/kg mixed BP x nest attendance
LOC102554918	4.62775	-1.26588	0.659518	-1.91941	0.0549327	NA	male	medial prefrontal cortex	50 ug/kg mixed BP x nest attendance
LOC120096890	3.85815	-1.64085	0.854973	-1.91918	0.0549617	NA	male	medial prefrontal cortex	50 ug/kg mixed BP x nest attendance
Prdx2	907.698	0.121008	0.0630538	1.91913	0.0549684	0.368253	male	medial prefrontal cortex	50 ug/kg mixed BP x nest attendance
Kremen1	36.9173	-0.443263	0.231085	-1.91818	0.0550877	NA	male	medial prefrontal cortex	50 ug/kg mixed BP x nest attendance
Cfap54	527.743	0.183308	0.0955874	1.9177	0.0551486	0.368253	male	medial prefrontal cortex	50 ug/kg mixed BP x nest attendance
Ankrd44	200.782	-0.20917	0.109091	-1.91739	0.0551879	NA	male	medial prefrontal cortex	50 ug/kg mixed BP x nest attendance
Pkm-ps3	27.4791	-0.538904	0.281103	-1.91711	0.0552241	NA	male	medial prefrontal cortex	50 ug/kg mixed BP x nest attendance
Acap1	8.57099	-0.93265	0.4865	-1.91706	0.0552302	NA	male	medial prefrontal cortex	50 ug/kg mixed BP x nest attendance
Dynll1	1150.75	0.103978	0.05425	1.91664	0.0552843	0.368253	male	medial prefrontal cortex	50 ug/kg mixed BP x nest attendance
LOC120099738	6.81266	-1.39126	0.726025	-1.91627	0.0553306	NA	male	medial prefrontal cortex	50 ug/kg mixed BP x nest attendance
Mindy3	256.14	0.172042	0.08978	1.91627	0.0553312	NA	male	medial prefrontal cortex	50 ug/kg mixed BP x nest attendance
LOC120094295	6.88759	-1.22005	0.636797	-1.91591	0.0553765	NA	male	medial prefrontal cortex	50 ug/kg mixed BP x nest attendance
Rps6	801.363	0.119066	0.0621566	1.91558	0.0554184	0.368253	male	medial prefrontal cortex	50 ug/kg mixed BP x nest attendance
Gvin1	6.80437	3.32933	1.73832	1.91525	0.05546	NA	male	medial prefrontal cortex	50 ug/kg mixed BP x nest attendance
Ankib1	203.843	-0.178432	0.0931836	-1.91484	0.055513	NA	male	medial prefrontal cortex	50 ug/kg mixed BP x nest attendance
Hgd	7.88042	-0.932196	0.486971	-1.91428	0.0555848	NA	male	medial prefrontal cortex	50 ug/kg mixed BP x nest attendance
Slc25a12	423.664	0.142368	0.0743874	1.91387	0.0556365	0.368253	male	medial prefrontal cortex	50 ug/kg mixed BP x nest attendance
Fkbp8	600.372	0.162858	0.085102	1.91368	0.0556608	0.368253	male	medial prefrontal cortex	50 ug/kg mixed BP x nest attendance
RT1-T24-2	4.9115	1.64811	0.861234	1.91366	0.0556635	NA	male	medial prefrontal cortex	50 ug/kg mixed BP x nest attendance
LOC108348778	5.80181	-1.02511	0.535745	-1.91343	0.0556925	NA	male	medial prefrontal cortex	50 ug/kg mixed BP x nest attendance
Tsacc	4.24982	-1.31065	0.68519	-1.91282	0.0557707	NA	male	medial prefrontal cortex	50 ug/kg mixed BP x nest attendance
Chst2	681.44	0.159343	0.0833356	1.91206	0.0558685	0.368253	male	medial prefrontal cortex	50 ug/kg mixed BP x nest attendance
Peg3	609.616	0.124839	0.0652931	1.91198	0.0558784	0.368253	male	medial prefrontal cortex	50 ug/kg mixed BP x nest attendance
Ugt2a1	4.30283	-1.44005	0.75323	-1.91183	0.0558975	NA	male	medial prefrontal cortex	50 ug/kg mixed BP x nest attendance
LOC100909859	6.00008	-1.20233	0.628961	-1.91162	0.0559255	NA	male	medial prefrontal cortex	50 ug/kg mixed BP x nest attendance
Ndufa13-ps4	97.2308	0.272736	0.142673	1.91161	0.0559256	NA	male	medial prefrontal cortex	50 ug/kg mixed BP x nest attendance
Nol7	271.653	0.178795	0.0935487	1.91125	0.0559729	NA	male	medial prefrontal cortex	50 ug/kg mixed BP x nest attendance
Tgap1-ps2	19.7976	-0.64237	0.336267	-1.9103	0.0560946	NA	male	medial prefrontal cortex	50 ug/kg mixed BP x nest attendance
Enho	338.955	0.151742	0.0794792	1.90921	0.0562354	0.368359	male	medial prefrontal cortex	50 ug/kg mixed BP x nest attendance
Cyfip2	958.019	0.111974	0.058656	1.909	0.0562626	0.368359	male	medial prefrontal cortex	50 ug/kg mixed BP x nest attendance
Rad51b	95.188	-0.535475	0.280561	-1.90859	0.0563153	NA	male	medial prefrontal cortex	50 ug/kg mixed BP x nest attendance
LOC120098251	5.08236	-1.28759	0.6747	-1.90839	0.056341	NA	male	medial prefrontal cortex	50 ug/kg mixed BP x nest attendance
Ttyh1	1335.36	0.13043	0.068355	1.90813	0.0563749	0.368359	male	medial prefrontal cortex	50 ug/kg mixed BP x nest attendance
LOC688340	5.26992	-1.2797	0.67075	-1.90787	0.0564081	NA	male	medial prefrontal cortex	50 ug/kg mixed BP x nest attendance
Gabrd	58.7273	0.361419	0.18944	1.90783	0.0564132	NA	male	medial prefrontal cortex	50 ug/kg mixed BP x nest attendance
Arhgap20-ps5	14.583	-0.920703	0.482917	-1.90655	0.0565792	NA	male	medial prefrontal cortex	50 ug/kg mixed BP x nest attendance
Pdia4	134.033	0.245645	0.128853	1.90639	0.0565996	NA	male	medial prefrontal cortex	50 ug/kg mixed BP x nest attendance
LOC108352067	4.67359	-1.24689	0.654382	-1.90544	0.0567229	NA	male	medial prefrontal cortex	50 ug/kg mixed BP x nest attendance
Ust	152.915	-0.222133	0.116612	-1.90489	0.0567941	NA	male	medial prefrontal cortex	50 ug/kg mixed BP x nest attendance
Slc25a4	2531.41	0.0985699	0.0517458	1.90489	0.0567948	0.370051	male	medial prefrontal cortex	50 ug/kg mixed BP x nest attendance
Psmd12-ps1	12.6801	-0.763939	0.401449	-1.90295	0.0570467	NA	male	medial prefrontal cortex	50 ug/kg mixed BP x nest attendance
LOC108352076	15.0686	-0.676589	0.355594	-1.9027	0.0570798	NA	male	medial prefrontal cortex	50 ug/kg mixed BP x nest attendance
Casp3	105.864	-0.250872	0.131886	-1.90219	0.0571464	NA	male	medial prefrontal cortex	50 ug/kg mixed BP x nest attendance
Thrb	530.654	0.129372	0.0680134	1.90215	0.0571516	0.371324	male	medial prefrontal cortex	50 ug/kg mixed BP x nest attendance
Mettl8	54.9466	-0.383509	0.201638	-1.90197	0.0571751	NA	male	medial prefrontal cortex	50 ug/kg mixed BP x nest attendance
Rpl38-ps6	4.77978	-1.09505	0.575744	-1.90197	0.0571752	NA	male	medial prefrontal cortex	50 ug/kg mixed BP x nest attendance
LOC120099583	5.91893	-1.35736	0.71374	-1.90176	0.0572028	NA	male	medial prefrontal cortex	50 ug/kg mixed BP x nest attendance
Pard3	188.867	-0.251528	0.132295	-1.90126	0.0572685	NA	male	medial prefrontal cortex	50 ug/kg mixed BP x nest attendance
Col6a6	16.2457	-0.729254	0.383639	-1.90088	0.0573171	NA	male	medial prefrontal cortex	50 ug/kg mixed BP x nest attendance
Pcna-ps3	317.722	0.253225	0.133216	1.90086	0.0573206	NA	male	medial prefrontal cortex	50 ug/kg mixed BP x nest attendance
Aire	7.77664	-0.894048	0.470374	-1.90072	0.057339	NA	male	medial prefrontal cortex	50 ug/kg mixed BP x nest attendance
LOC102554462	4.67742	-1.24413	0.654571	-1.90068	0.0573439	NA	male	medial prefrontal cortex	50 ug/kg mixed BP x nest attendance
LOC120100658	45.4361	-0.359671	0.189285	-1.90015	0.0574132	NA	male	medial prefrontal cortex	50 ug/kg mixed BP x nest attendance
Si	31.315	-0.549635	0.289301	-1.89987	0.0574502	NA	male	medial prefrontal cortex	50 ug/kg mixed BP x nest attendance
LOC689730	10.1528	-1.22316	0.644094	-1.89904	0.0575595	NA	male	medial prefrontal cortex	50 ug/kg mixed BP x nest attendance
Dnah8	90.4354	-0.805226	0.424022	-1.89902	0.0575618	NA	male	medial prefrontal cortex	50 ug/kg mixed BP x nest attendance
Ppp1r14b-ps2	63.8666	-0.314018	0.165362	-1.89897	0.0575683	NA	male	medial prefrontal cortex	50 ug/kg mixed BP x nest attendance
Gapdh-ps83	10.2196	0.849971	0.447667	1.89867	0.0576079	NA	male	medial prefrontal cortex	50 ug/kg mixed BP x nest attendance
Fdx2	161.438	0.238989	0.125895	1.89831	0.0576547	NA	male	medial prefrontal cortex	50 ug/kg mixed BP x nest attendance
LOC103692893	5.26921	-1.09928	0.57933	-1.8975	0.0577618	NA	male	medial prefrontal cortex	50 ug/kg mixed BP x nest attendance
LOC120103593	9.90248	-1.01351	0.534469	-1.8963	0.0579206	NA	male	medial prefrontal cortex	50 ug/kg mixed BP x nest attendance
Spin2l-ps8	4.9653	-1.6013	0.844499	-1.89615	0.0579401	NA	male	medial prefrontal cortex	50 ug/kg mixed BP x nest attendance
Ppp1r2	154.446	0.214146	0.11295	1.89593	0.0579689	NA	male	medial prefrontal cortex	50 ug/kg mixed BP x nest attendance
LOC108351412	21.1278	-0.667116	0.351909	-1.89571	0.057999	NA	male	medial prefrontal cortex	50 ug/kg mixed BP x nest attendance
LOC100910201	69.2988	0.295835	0.156076	1.89545	0.0580326	NA	male	medial prefrontal cortex	50 ug/kg mixed BP x nest attendance
Nid2-ps14	9.08188	-0.912763	0.48161	-1.89523	0.0580614	NA	male	medial prefrontal cortex	50 ug/kg mixed BP x nest attendance
Fut10	38.4998	-0.435341	0.229724	-1.89506	0.058085	NA	male	medial prefrontal cortex	50 ug/kg mixed BP x nest attendance
Map1lc3a	1056.92	0.132657	0.0700081	1.89488	0.0581085	0.376478	male	medial prefrontal cortex	50 ug/kg mixed BP x nest attendance
Sh3bp5l	99.4428	0.263979	0.139328	1.89465	0.0581385	NA	male	medial prefrontal cortex	50 ug/kg mixed BP x nest attendance
LOC102553349	10.0206	-0.921654	0.486752	-1.89348	0.0582942	NA	male	medial prefrontal cortex	50 ug/kg mixed BP x nest attendance
Cobll1	84.2625	-0.333696	0.176258	-1.89323	0.0583277	NA	male	medial prefrontal cortex	50 ug/kg mixed BP x nest attendance
Apol3-ps1	3.69297	-1.56275	0.825481	-1.89314	0.0583392	NA	male	medial prefrontal cortex	50 ug/kg mixed BP x nest attendance
Frem2	21.2516	-0.539161	0.28485	-1.89279	0.058386	NA	male	medial prefrontal cortex	50 ug/kg mixed BP x nest attendance
Atxn7	100.682	-0.259225	0.136974	-1.89251	0.0584227	NA	male	medial prefrontal cortex	50 ug/kg mixed BP x nest attendance
LOC102549374	3.93169	-1.49908	0.792204	-1.89229	0.0584522	NA	male	medial prefrontal cortex	50 ug/kg mixed BP x nest attendance
Pdyn	17.901	0.620152	0.327869	1.89146	0.0585624	NA	male	medial prefrontal cortex	50 ug/kg mixed BP x nest attendance
LOC102552617	3.23562	-1.60173	0.846925	-1.89124	0.0585928	NA	male	medial prefrontal cortex	50 ug/kg mixed BP x nest attendance
Plekhg2	20.2995	-0.553879	0.292881	-1.89114	0.0586054	NA	male	medial prefrontal cortex	50 ug/kg mixed BP x nest attendance
LOC102550060	6.2732	-1.01408	0.536293	-1.89091	0.0586358	NA	male	medial prefrontal cortex	50 ug/kg mixed BP x nest attendance
Lrrtm2	56.7533	0.354318	0.187396	1.89074	0.0586594	NA	male	medial prefrontal cortex	50 ug/kg mixed BP x nest attendance
Tbx21	8.21193	-1.10077	0.582228	-1.89061	0.0586759	NA	male	medial prefrontal cortex	50 ug/kg mixed BP x nest attendance
Slc9b1	10.7999	-0.7787	0.411908	-1.89047	0.0586952	NA	male	medial prefrontal cortex	50 ug/kg mixed BP x nest attendance
Ccdc83	13.2081	-0.697166	0.368897	-1.88987	0.0587755	NA	male	medial prefrontal cortex	50 ug/kg mixed BP x nest attendance
LOC103690559	5.34979	-1.4143	0.74843	-1.88969	0.0587997	NA	male	medial prefrontal cortex	50 ug/kg mixed BP x nest attendance
Slc7a7	61.3759	-0.326387	0.172757	-1.88929	0.0588532	NA	male	medial prefrontal cortex	50 ug/kg mixed BP x nest attendance
Uqcrq	508.16	0.140676	0.0744911	1.88849	0.0589602	0.380923	male	medial prefrontal cortex	50 ug/kg mixed BP x nest attendance
LOC120093667	4.22885	-1.28838	0.682303	-1.88829	0.0589874	NA	male	medial prefrontal cortex	50 ug/kg mixed BP x nest attendance
LOC108351064	3.82825	2.0061	1.06247	1.88814	0.0590071	NA	male	medial prefrontal cortex	50 ug/kg mixed BP x nest attendance
Tbata	5.93378	-1.08902	0.576891	-1.88774	0.0590613	NA	male	medial prefrontal cortex	50 ug/kg mixed BP x nest attendance
LOC120098901	83.5561	0.331756	0.175809	1.88703	0.0591569	NA	male	medial prefrontal cortex	50 ug/kg mixed BP x nest attendance
Sez6l2	647.635	0.16789	0.0889844	1.88673	0.0591964	0.381377	male	medial prefrontal cortex	50 ug/kg mixed BP x nest attendance
Rad54l	41.3342	-0.520135	0.275745	-1.88629	0.0592555	NA	male	medial prefrontal cortex	50 ug/kg mixed BP x nest attendance
Slc44a5	118.233	-0.255821	0.135636	-1.88608	0.0592842	NA	male	medial prefrontal cortex	50 ug/kg mixed BP x nest attendance
Lhx8	5.42609	-1.30379	0.691352	-1.88585	0.0593151	NA	male	medial prefrontal cortex	50 ug/kg mixed BP x nest attendance
Btg3	30.4152	0.453795	0.240637	1.88581	0.0593212	NA	male	medial prefrontal cortex	50 ug/kg mixed BP x nest attendance
Fam78b	143.341	-0.224019	0.118846	-1.88495	0.0594367	NA	male	medial prefrontal cortex	50 ug/kg mixed BP x nest attendance
Cpeb3	709.489	0.11888	0.0630719	1.88483	0.0594528	0.381959	male	medial prefrontal cortex	50 ug/kg mixed BP x nest attendance
Olr1877	3.66551	-1.48744	0.789398	-1.88428	0.0595274	NA	male	medial prefrontal cortex	50 ug/kg mixed BP x nest attendance
LOC108352387	100.901	0.280892	0.149133	1.8835	0.0596327	NA	male	medial prefrontal cortex	50 ug/kg mixed BP x nest attendance
Nr5a2	18.8316	-0.787088	0.418288	-1.88169	0.0598782	NA	male	medial prefrontal cortex	50 ug/kg mixed BP x nest attendance
Scn8a	679.121	0.120211	0.0638908	1.88151	0.0599026	0.383777	male	medial prefrontal cortex	50 ug/kg mixed BP x nest attendance
Ism1	266.413	0.179158	0.095248	1.88097	0.0599765	NA	male	medial prefrontal cortex	50 ug/kg mixed BP x nest attendance
Ndrg2	322.001	0.193882	0.103089	1.88072	0.0600099	NA	male	medial prefrontal cortex	50 ug/kg mixed BP x nest attendance
Rhpn2	55.7972	-0.34631	0.184188	-1.8802	0.0600809	NA	male	medial prefrontal cortex	50 ug/kg mixed BP x nest attendance
Tceal3	242.406	0.166552	0.0885898	1.88003	0.0601037	NA	male	medial prefrontal cortex	50 ug/kg mixed BP x nest attendance
LOC120099376	24.754	-0.542196	0.288414	-1.87992	0.0601184	NA	male	medial prefrontal cortex	50 ug/kg mixed BP x nest attendance
Glb1	90.329	-0.281662	0.149863	-1.87946	0.0601816	NA	male	medial prefrontal cortex	50 ug/kg mixed BP x nest attendance
Cfap58	24.3971	-0.694725	0.369674	-1.87929	0.0602048	NA	male	medial prefrontal cortex	50 ug/kg mixed BP x nest attendance
Usp37	216.614	-0.170435	0.0906984	-1.87914	0.060226	NA	male	medial prefrontal cortex	50 ug/kg mixed BP x nest attendance
Spatc1l	6.07572	-1.05806	0.563127	-1.87889	0.060259	NA	male	medial prefrontal cortex	50 ug/kg mixed BP x nest attendance
Ndufb7	174.56	0.222134	0.11823	1.87884	0.0602665	NA	male	medial prefrontal cortex	50 ug/kg mixed BP x nest attendance
LOC103693105	3.2928	1.64591	0.876056	1.87877	0.0602758	NA	male	medial prefrontal cortex	50 ug/kg mixed BP x nest attendance
Trip13	21.7043	-0.529395	0.281794	-1.87866	0.0602905	NA	male	medial prefrontal cortex	50 ug/kg mixed BP x nest attendance
Kif13b	120.799	-0.249258	0.132684	-1.87858	0.0603025	NA	male	medial prefrontal cortex	50 ug/kg mixed BP x nest attendance
Fam171a2	217.828	0.218728	0.116442	1.87843	0.0603227	NA	male	medial prefrontal cortex	50 ug/kg mixed BP x nest attendance
Sp140	17.533	-0.673249	0.358462	-1.87816	0.0603591	NA	male	medial prefrontal cortex	50 ug/kg mixed BP x nest attendance
Grhl2	41.4498	-0.499164	0.265831	-1.87775	0.0604152	NA	male	medial prefrontal cortex	50 ug/kg mixed BP x nest attendance
Zcchc4	46.4094	-0.380431	0.20265	-1.87728	0.0604794	NA	male	medial prefrontal cortex	50 ug/kg mixed BP x nest attendance
Rex2l2	20.7073	0.572109	0.304808	1.87695	0.0605254	NA	male	medial prefrontal cortex	50 ug/kg mixed BP x nest attendance
LOC103691911	5.80609	-1.00282	0.534509	-1.87614	0.0606355	NA	male	medial prefrontal cortex	50 ug/kg mixed BP x nest attendance
LOC102549549	4.89628	-1.18025	0.629181	-1.87586	0.0606752	NA	male	medial prefrontal cortex	50 ug/kg mixed BP x nest attendance
Atp2b1	2649.04	0.0855369	0.0456004	1.87579	0.0606836	0.387701	male	medial prefrontal cortex	50 ug/kg mixed BP x nest attendance
Usf3	162.291	0.191437	0.102078	1.87541	0.0607368	NA	male	medial prefrontal cortex	50 ug/kg mixed BP x nest attendance
Hydin	39.787	-0.605565	0.322953	-1.87509	0.0607808	NA	male	medial prefrontal cortex	50 ug/kg mixed BP x nest attendance
LOC108353347	3.84354	-1.67517	0.89352	-1.8748	0.0608204	NA	male	medial prefrontal cortex	50 ug/kg mixed BP x nest attendance
LOC120094219	11.8987	-0.696791	0.371713	-1.87454	0.0608562	NA	male	medial prefrontal cortex	50 ug/kg mixed BP x nest attendance
Cdk10	277.586	0.168569	0.0899274	1.87451	0.0608606	NA	male	medial prefrontal cortex	50 ug/kg mixed BP x nest attendance
RGD1560860	4.79514	-1.24171	0.662461	-1.87439	0.0608762	NA	male	medial prefrontal cortex	50 ug/kg mixed BP x nest attendance
Kif11	24.1989	-0.559793	0.298693	-1.87414	0.0609107	NA	male	medial prefrontal cortex	50 ug/kg mixed BP x nest attendance
LOC120094756	12.6815	-0.884299	0.471917	-1.87385	0.0609517	NA	male	medial prefrontal cortex	50 ug/kg mixed BP x nest attendance
LOC120094223	5.60077	-1.13455	0.605553	-1.87357	0.0609897	NA	male	medial prefrontal cortex	50 ug/kg mixed BP x nest attendance
Sdhb	246.615	0.196259	0.10476	1.87343	0.0610096	NA	male	medial prefrontal cortex	50 ug/kg mixed BP x nest attendance
Ube2l6	9.08428	-0.870966	0.464999	-1.87305	0.0610614	NA	male	medial prefrontal cortex	50 ug/kg mixed BP x nest attendance
Ggta1l1	3.95543	-1.47414	0.787028	-1.87305	0.0610622	NA	male	medial prefrontal cortex	50 ug/kg mixed BP x nest attendance
Crym	801.925	0.13219	0.0705826	1.87284	0.0610911	0.389223	male	medial prefrontal cortex	50 ug/kg mixed BP x nest attendance
Caskin1	226.889	0.173444	0.0926328	1.87238	0.0611535	NA	male	medial prefrontal cortex	50 ug/kg mixed BP x nest attendance
Gse1	294.108	-0.20617	0.110123	-1.87217	0.0611831	NA	male	medial prefrontal cortex	50 ug/kg mixed BP x nest attendance
Stk17b	15.535	-0.608579	0.325091	-1.87202	0.0612032	NA	male	medial prefrontal cortex	50 ug/kg mixed BP x nest attendance
Glul	716.614	0.128709	0.0687832	1.87123	0.061313	0.389513	male	medial prefrontal cortex	50 ug/kg mixed BP x nest attendance
RGD1564698	28.4149	0.476422	0.254787	1.86988	0.0615004	NA	male	medial prefrontal cortex	50 ug/kg mixed BP x nest attendance
Dbp	64.7363	0.295325	0.157974	1.86945	0.0615605	NA	male	medial prefrontal cortex	50 ug/kg mixed BP x nest attendance
LOC120093585	3.95138	-1.29352	0.691935	-1.86942	0.0615638	NA	male	medial prefrontal cortex	50 ug/kg mixed BP x nest attendance
LOC120095426	70.3891	0.303791	0.162519	1.86927	0.0615854	NA	male	medial prefrontal cortex	50 ug/kg mixed BP x nest attendance
LOC102557590	5.73311	-1.1355	0.607474	-1.86922	0.0615928	NA	male	medial prefrontal cortex	50 ug/kg mixed BP x nest attendance
Abca17	49.7363	-0.474952	0.25417	-1.86864	0.0616732	NA	male	medial prefrontal cortex	50 ug/kg mixed BP x nest attendance
Tmc8	5.71453	-1.04378	0.558616	-1.86851	0.0616915	NA	male	medial prefrontal cortex	50 ug/kg mixed BP x nest attendance
C7	15.7514	-0.672599	0.360002	-1.86832	0.0617171	NA	male	medial prefrontal cortex	50 ug/kg mixed BP x nest attendance
Stap2	26.6683	0.495121	0.265019	1.86825	0.0617275	NA	male	medial prefrontal cortex	50 ug/kg mixed BP x nest attendance
Pgam1	480.311	0.149667	0.0801234	1.86796	0.0617675	0.389513	male	medial prefrontal cortex	50 ug/kg mixed BP x nest attendance
LOC108348383	23.4041	0.542415	0.290379	1.86795	0.0617686	NA	male	medial prefrontal cortex	50 ug/kg mixed BP x nest attendance
Epha3	359.505	-0.217248	0.116327	-1.86757	0.0618226	0.389513	male	medial prefrontal cortex	50 ug/kg mixed BP x nest attendance
RGD1561755	6.88225	0.945597	0.506359	1.86744	0.0618398	NA	male	medial prefrontal cortex	50 ug/kg mixed BP x nest attendance
Stoml1	131.362	0.240055	0.128564	1.8672	0.0618742	NA	male	medial prefrontal cortex	50 ug/kg mixed BP x nest attendance
Srebf2	693.433	0.123123	0.0659566	1.86673	0.06194	0.389513	male	medial prefrontal cortex	50 ug/kg mixed BP x nest attendance
Plb1	14.9312	-0.821254	0.439984	-1.86655	0.0619641	NA	male	medial prefrontal cortex	50 ug/kg mixed BP x nest attendance
Stmn2	6242.86	0.0957267	0.0512909	1.86635	0.0619926	0.389513	male	medial prefrontal cortex	50 ug/kg mixed BP x nest attendance
Pola2	10.1888	-0.849534	0.455199	-1.86629	0.0620006	NA	male	medial prefrontal cortex	50 ug/kg mixed BP x nest attendance
Fkbp4	193.513	0.185854	0.0995885	1.86622	0.0620107	NA	male	medial prefrontal cortex	50 ug/kg mixed BP x nest attendance
LOC102550373	7.18766	-1.25678	0.673485	-1.86609	0.0620292	NA	male	medial prefrontal cortex	50 ug/kg mixed BP x nest attendance
Ndufb5	470.958	0.133458	0.0715513	1.8652	0.0621528	0.389513	male	medial prefrontal cortex	50 ug/kg mixed BP x nest attendance
Majin	10.605	-0.948915	0.508774	-1.8651	0.062167	NA	male	medial prefrontal cortex	50 ug/kg mixed BP x nest attendance
Fggy	67.8621	-0.306209	0.164229	-1.86452	0.0622481	NA	male	medial prefrontal cortex	50 ug/kg mixed BP x nest attendance
Nfatc3	123.393	-0.263121	0.141124	-1.86446	0.0622571	NA	male	medial prefrontal cortex	50 ug/kg mixed BP x nest attendance
LOC120101597	3.99906	-1.5732	0.844034	-1.8639	0.0623351	NA	male	medial prefrontal cortex	50 ug/kg mixed BP x nest attendance
Srgap1	431.534	-0.135053	0.0724871	-1.86313	0.0624443	0.389766	male	medial prefrontal cortex	50 ug/kg mixed BP x nest attendance
Preb	115.364	0.237483	0.127467	1.8631	0.0624484	NA	male	medial prefrontal cortex	50 ug/kg mixed BP x nest attendance
Ammecr1l	78.0394	0.279673	0.150115	1.86305	0.062455	NA	male	medial prefrontal cortex	50 ug/kg mixed BP x nest attendance
Spatc1	25.5441	-0.486285	0.261075	-1.86263	0.062515	NA	male	medial prefrontal cortex	50 ug/kg mixed BP x nest attendance
Gnas	4700.76	0.107623	0.0577838	1.8625	0.062532	0.389766	male	medial prefrontal cortex	50 ug/kg mixed BP x nest attendance
LOC108351652	13.5635	-0.691637	0.371476	-1.86186	0.0626227	NA	male	medial prefrontal cortex	50 ug/kg mixed BP x nest attendance
Nectin4	4.58295	-1.24548	0.669024	-1.86164	0.0626544	NA	male	medial prefrontal cortex	50 ug/kg mixed BP x nest attendance
LOC102549184	8.15407	-1.04096	0.559213	-1.86148	0.0626768	NA	male	medial prefrontal cortex	50 ug/kg mixed BP x nest attendance
Shisa7	311.57	0.151131	0.0811898	1.86145	0.0626807	NA	male	medial prefrontal cortex	50 ug/kg mixed BP x nest attendance
Clec4a2	6.50995	-0.936246	0.503009	-1.86129	0.0627033	NA	male	medial prefrontal cortex	50 ug/kg mixed BP x nest attendance
Acsl3	517.243	0.141798	0.0762005	1.86085	0.0627651	0.390162	male	medial prefrontal cortex	50 ug/kg mixed BP x nest attendance
LOC102550919	8.29222	-0.900433	0.484185	-1.85969	0.0629296	NA	male	medial prefrontal cortex	50 ug/kg mixed BP x nest attendance
Smg1	228.467	-0.165107	0.0887884	-1.85956	0.0629479	NA	male	medial prefrontal cortex	50 ug/kg mixed BP x nest attendance
Calm2	4752.68	0.103123	0.0554624	1.85934	0.0629794	0.390328	male	medial prefrontal cortex	50 ug/kg mixed BP x nest attendance
LOC102549918	5.7545	-1.13012	0.607962	-1.85886	0.0630467	NA	male	medial prefrontal cortex	50 ug/kg mixed BP x nest attendance
Zfp101	4.24358	-1.37644	0.74049	-1.85883	0.0630517	NA	male	medial prefrontal cortex	50 ug/kg mixed BP x nest attendance
Sec23b	43.8586	-0.374066	0.201265	-1.85858	0.063087	NA	male	medial prefrontal cortex	50 ug/kg mixed BP x nest attendance
Ing2	104.223	0.271878	0.146305	1.8583	0.0631263	NA	male	medial prefrontal cortex	50 ug/kg mixed BP x nest attendance
LOC102548672	415.742	0.149739	0.08058	1.85827	0.0631312	0.390328	male	medial prefrontal cortex	50 ug/kg mixed BP x nest attendance
LOC102548067	22.4217	-0.516587	0.278	-1.85823	0.0631362	NA	male	medial prefrontal cortex	50 ug/kg mixed BP x nest attendance
LOC108353112	216.059	0.188971	0.101715	1.85785	0.0631904	NA	male	medial prefrontal cortex	50 ug/kg mixed BP x nest attendance
Tomm70-ps1	48.5858	0.37395	0.201297	1.8577	0.0632114	NA	male	medial prefrontal cortex	50 ug/kg mixed BP x nest attendance
Pax2	8.82948	-1.16303	0.62613	-1.85749	0.0632419	NA	male	medial prefrontal cortex	50 ug/kg mixed BP x nest attendance
Tbcel	293.604	0.162184	0.0873361	1.85701	0.0633095	NA	male	medial prefrontal cortex	50 ug/kg mixed BP x nest attendance
Rcn1-ps6	14.5358	-0.743775	0.400641	-1.85646	0.0633875	NA	male	medial prefrontal cortex	50 ug/kg mixed BP x nest attendance
Sorl1	512.887	0.153482	0.0826889	1.85614	0.0634342	0.390796	male	medial prefrontal cortex	50 ug/kg mixed BP x nest attendance
Cela2a	37.9268	0.396412	0.213572	1.8561	0.0634387	NA	male	medial prefrontal cortex	50 ug/kg mixed BP x nest attendance
Epm2a	30.6659	-0.44811	0.241537	-1.85524	0.0635616	NA	male	medial prefrontal cortex	50 ug/kg mixed BP x nest attendance
Traf5	16.1211	-0.604638	0.326014	-1.85464	0.0636482	NA	male	medial prefrontal cortex	50 ug/kg mixed BP x nest attendance
Gadd45b	3.71888	1.73706	0.936659	1.85452	0.0636642	NA	male	medial prefrontal cortex	50 ug/kg mixed BP x nest attendance
Atxn10	660.072	0.113606	0.0612631	1.8544	0.0636815	0.390796	male	medial prefrontal cortex	50 ug/kg mixed BP x nest attendance
Gabbr2	1282.66	0.106328	0.0573594	1.85372	0.063779	0.390796	male	medial prefrontal cortex	50 ug/kg mixed BP x nest attendance
Nup62cl	3.46639	-1.38544	0.747585	-1.85322	0.063851	NA	male	medial prefrontal cortex	50 ug/kg mixed BP x nest attendance
LOC120097924	8.35021	-0.904121	0.487904	-1.85307	0.0638719	NA	male	medial prefrontal cortex	50 ug/kg mixed BP x nest attendance
Fth1	2178.13	0.10443	0.0563583	1.85297	0.0638867	0.390796	male	medial prefrontal cortex	50 ug/kg mixed BP x nest attendance
LOC120093105	16.9854	-0.619753	0.334472	-1.85293	0.0638926	NA	male	medial prefrontal cortex	50 ug/kg mixed BP x nest attendance
LOC103691302	309.94	0.153316	0.0827768	1.85216	0.064003	NA	male	medial prefrontal cortex	50 ug/kg mixed BP x nest attendance
Timm44	84.5759	0.263965	0.142549	1.85175	0.0640617	NA	male	medial prefrontal cortex	50 ug/kg mixed BP x nest attendance
Slc27a2	12.0095	-0.696737	0.376287	-1.85161	0.0640821	NA	male	medial prefrontal cortex	50 ug/kg mixed BP x nest attendance
Vav3	79.7987	-0.274723	0.148384	-1.85143	0.0641072	NA	male	medial prefrontal cortex	50 ug/kg mixed BP x nest attendance
Nit2	220.114	0.188217	0.101664	1.85136	0.0641172	NA	male	medial prefrontal cortex	50 ug/kg mixed BP x nest attendance
Tmx2	5.72991	-1.03369	0.558358	-1.85131	0.0641249	NA	male	medial prefrontal cortex	50 ug/kg mixed BP x nest attendance
Eif1-ps3	166.296	0.200114	0.108095	1.85128	0.0641297	NA	male	medial prefrontal cortex	50 ug/kg mixed BP x nest attendance
LOC120093694	23.3785	-0.608696	0.328918	-1.8506	0.0642271	NA	male	medial prefrontal cortex	50 ug/kg mixed BP x nest attendance
Dntt	3.88675	-1.49541	0.808085	-1.85056	0.0642333	NA	male	medial prefrontal cortex	50 ug/kg mixed BP x nest attendance
Mtmr9	85.4683	0.273388	0.147755	1.85029	0.0642724	NA	male	medial prefrontal cortex	50 ug/kg mixed BP x nest attendance
LOC108352416	7.58185	-0.985947	0.53292	-1.85009	0.0643011	NA	male	medial prefrontal cortex	50 ug/kg mixed BP x nest attendance
S100a13	31.4812	0.469595	0.253891	1.84959	0.0643722	NA	male	medial prefrontal cortex	50 ug/kg mixed BP x nest attendance
Atp1a2	286.488	0.174489	0.0943583	1.84922	0.0644268	NA	male	medial prefrontal cortex	50 ug/kg mixed BP x nest attendance
Sema4f	123.246	0.238186	0.128806	1.84919	0.0644311	NA	male	medial prefrontal cortex	50 ug/kg mixed BP x nest attendance
Lypd6b	72.0436	-0.314064	0.16985	-1.84907	0.0644479	NA	male	medial prefrontal cortex	50 ug/kg mixed BP x nest attendance
Dusp14	137.912	0.225521	0.121978	1.84887	0.0644771	NA	male	medial prefrontal cortex	50 ug/kg mixed BP x nest attendance
Kcnc4	151.902	0.217426	0.117657	1.84796	0.0646087	NA	male	medial prefrontal cortex	50 ug/kg mixed BP x nest attendance
LOC120095078	5.33209	-1.24401	0.673327	-1.84756	0.064666	NA	male	medial prefrontal cortex	50 ug/kg mixed BP x nest attendance
Map9	1447.15	0.128929	0.0697888	1.84741	0.0646872	0.392922	male	medial prefrontal cortex	50 ug/kg mixed BP x nest attendance
Crlf3	30.9886	-0.446604	0.241748	-1.84739	0.0646902	NA	male	medial prefrontal cortex	50 ug/kg mixed BP x nest attendance
Spink8	8.11844	-0.929912	0.503463	-1.84703	0.0647424	NA	male	medial prefrontal cortex	50 ug/kg mixed BP x nest attendance
Aip	89.3284	0.277526	0.150343	1.84596	0.0648981	NA	male	medial prefrontal cortex	50 ug/kg mixed BP x nest attendance
Adcy10	29.3459	-0.446893	0.242135	-1.84563	0.0649454	NA	male	medial prefrontal cortex	50 ug/kg mixed BP x nest attendance
Rcn1-ps7	51.9602	-0.398358	0.215845	-1.84558	0.0649538	NA	male	medial prefrontal cortex	50 ug/kg mixed BP x nest attendance
Rpl31	1856.57	0.107537	0.058272	1.84543	0.0649757	0.392922	male	medial prefrontal cortex	50 ug/kg mixed BP x nest attendance
Angel2	84.739	0.265133	0.143759	1.84429	0.0651405	NA	male	medial prefrontal cortex	50 ug/kg mixed BP x nest attendance
Prx	7.90235	-0.85845	0.465709	-1.84332	0.0652825	NA	male	medial prefrontal cortex	50 ug/kg mixed BP x nest attendance
Plppr4	452.548	0.137952	0.074843	1.84322	0.0652964	0.392922	male	medial prefrontal cortex	50 ug/kg mixed BP x nest attendance
Rgs4	623.498	0.183519	0.0995843	1.84285	0.0653508	0.392922	male	medial prefrontal cortex	50 ug/kg mixed BP x nest attendance
Acoxl	42.6615	-0.538798	0.292396	-1.8427	0.0653731	NA	male	medial prefrontal cortex	50 ug/kg mixed BP x nest attendance
F13a1	6.70166	-1.03709	0.562849	-1.84257	0.0653912	NA	male	medial prefrontal cortex	50 ug/kg mixed BP x nest attendance
Slc22a1	5.80368	-1.25689	0.68214	-1.84256	0.0653926	NA	male	medial prefrontal cortex	50 ug/kg mixed BP x nest attendance
Trh	8.80236	-0.849501	0.461083	-1.8424	0.0654161	NA	male	medial prefrontal cortex	50 ug/kg mixed BP x nest attendance
Cntnap4	352.776	-0.13851	0.0751815	-1.84234	0.0654257	0.392922	male	medial prefrontal cortex	50 ug/kg mixed BP x nest attendance
Ssty1-ps4	5.21584	-1.49544	0.81171	-1.84233	0.0654265	NA	male	medial prefrontal cortex	50 ug/kg mixed BP x nest attendance
Pmm1	342.149	0.174323	0.0946241	1.84227	0.0654361	0.392922	male	medial prefrontal cortex	50 ug/kg mixed BP x nest attendance
Ugt2b35	4.98504	-1.06557	0.578412	-1.84223	0.0654421	NA	male	medial prefrontal cortex	50 ug/kg mixed BP x nest attendance
Prdx1	462.677	0.134255	0.0728787	1.84217	0.0654496	0.392922	male	medial prefrontal cortex	50 ug/kg mixed BP x nest attendance
Xkr7	13.6064	0.669891	0.363818	1.84128	0.0655805	NA	male	medial prefrontal cortex	50 ug/kg mixed BP x nest attendance
LOC120102238	16.7776	-0.797259	0.433006	-1.84122	0.0655894	NA	male	medial prefrontal cortex	50 ug/kg mixed BP x nest attendance
Gbp6-ps3	511.647	0.125159	0.0679793	1.84114	0.0656009	0.392922	male	medial prefrontal cortex	50 ug/kg mixed BP x nest attendance
LOC120095208	4.75176	-1.06932	0.580869	-1.8409	0.0656364	NA	male	medial prefrontal cortex	50 ug/kg mixed BP x nest attendance
LOC108350970	7.01189	-0.959859	0.521411	-1.84089	0.0656381	NA	male	medial prefrontal cortex	50 ug/kg mixed BP x nest attendance
Zfp280b	13.3235	-0.730577	0.396907	-1.84067	0.0656692	NA	male	medial prefrontal cortex	50 ug/kg mixed BP x nest attendance
LOC120094334	5.64695	1.50939	0.820052	1.8406	0.06568	NA	male	medial prefrontal cortex	50 ug/kg mixed BP x nest attendance
Kxd1	662.846	0.14631	0.0795444	1.83935	0.065863	0.393467	male	medial prefrontal cortex	50 ug/kg mixed BP x nest attendance
LOC120095970	3.72649	-1.31613	0.715587	-1.83923	0.0658808	NA	male	medial prefrontal cortex	50 ug/kg mixed BP x nest attendance
Birc2	28.622	0.478822	0.260418	1.83867	0.0659641	NA	male	medial prefrontal cortex	50 ug/kg mixed BP x nest attendance
LOC102553011	4.4004	-1.25939	0.685003	-1.83852	0.0659862	NA	male	medial prefrontal cortex	50 ug/kg mixed BP x nest attendance
Vxn	275.104	0.21155	0.11508	1.83828	0.0660214	NA	male	medial prefrontal cortex	50 ug/kg mixed BP x nest attendance
Trim6	4.01117	-1.49766	0.814951	-1.83773	0.066102	NA	male	medial prefrontal cortex	50 ug/kg mixed BP x nest attendance
Snord54	69.0518	-0.41319	0.22486	-1.83754	0.06613	NA	male	medial prefrontal cortex	50 ug/kg mixed BP x nest attendance
Stpg1	25.6593	-0.502983	0.273748	-1.83739	0.0661521	NA	male	medial prefrontal cortex	50 ug/kg mixed BP x nest attendance
Zfp771	133.282	0.240757	0.131047	1.83718	0.0661828	NA	male	medial prefrontal cortex	50 ug/kg mixed BP x nest attendance
Gpr39	263.432	0.171691	0.093459	1.83707	0.0661995	NA	male	medial prefrontal cortex	50 ug/kg mixed BP x nest attendance
Tcf25	939.008	0.126774	0.0690247	1.83664	0.0662628	0.39483	male	medial prefrontal cortex	50 ug/kg mixed BP x nest attendance
Scfd2	116.881	-0.225867	0.122986	-1.83653	0.0662793	NA	male	medial prefrontal cortex	50 ug/kg mixed BP x nest attendance
Mrpl54	167.472	0.201793	0.109879	1.8365	0.0662832	NA	male	medial prefrontal cortex	50 ug/kg mixed BP x nest attendance
Nsa2-ps22	11.7018	-0.965569	0.525831	-1.83627	0.0663176	NA	male	medial prefrontal cortex	50 ug/kg mixed BP x nest attendance
Myzap	13.9447	-0.624943	0.34041	-1.83586	0.0663788	NA	male	medial prefrontal cortex	50 ug/kg mixed BP x nest attendance
LOC120101712	23.7502	0.504858	0.275029	1.83565	0.0664096	NA	male	medial prefrontal cortex	50 ug/kg mixed BP x nest attendance
P3h2	29.1925	-0.46695	0.254455	-1.8351	0.0664913	NA	male	medial prefrontal cortex	50 ug/kg mixed BP x nest attendance
C2cd3	91.2533	-0.2911	0.158654	-1.83481	0.0665341	NA	male	medial prefrontal cortex	50 ug/kg mixed BP x nest attendance
Taf5l-ps2	10.9659	0.772072	0.420822	1.83467	0.0665539	NA	male	medial prefrontal cortex	50 ug/kg mixed BP x nest attendance
Bcl2l13-ps1	4.88797	1.80624	0.984616	1.83446	0.0665851	NA	male	medial prefrontal cortex	50 ug/kg mixed BP x nest attendance
Shank1	2206.53	0.0931982	0.0508075	1.83434	0.0666036	0.395835	male	medial prefrontal cortex	50 ug/kg mixed BP x nest attendance
LOC108348906	21.3058	0.522777	0.285022	1.83417	0.0666295	NA	male	medial prefrontal cortex	50 ug/kg mixed BP x nest attendance
Sec22a	75.7891	-0.275252	0.150102	-1.83377	0.0666887	NA	male	medial prefrontal cortex	50 ug/kg mixed BP x nest attendance
LOC120094942	6.79439	1.01003	0.550824	1.83367	0.0667026	NA	male	medial prefrontal cortex	50 ug/kg mixed BP x nest attendance
Zgrf1	27.2944	-0.55114	0.300732	-1.83266	0.0668528	NA	male	medial prefrontal cortex	50 ug/kg mixed BP x nest attendance
LOC120097802	3.8195	-1.20838	0.659402	-1.83253	0.0668718	NA	male	medial prefrontal cortex	50 ug/kg mixed BP x nest attendance
Abcd2	98.4687	0.277643	0.151519	1.8324	0.0668924	NA	male	medial prefrontal cortex	50 ug/kg mixed BP x nest attendance
Irf3	228.394	0.191345	0.104483	1.83136	0.0670474	NA	male	medial prefrontal cortex	50 ug/kg mixed BP x nest attendance
Snora66	562.703	0.140619	0.0767973	1.83105	0.0670934	0.39671	male	medial prefrontal cortex	50 ug/kg mixed BP x nest attendance
LOC102549787	13.6585	-0.739928	0.404103	-1.83104	0.0670946	NA	male	medial prefrontal cortex	50 ug/kg mixed BP x nest attendance
Frrs1l	428.242	0.170261	0.0929866	1.83103	0.0670958	0.39671	male	medial prefrontal cortex	50 ug/kg mixed BP x nest attendance
LOC102553022	5.6769	-1.08344	0.591716	-1.83101	0.0670992	NA	male	medial prefrontal cortex	50 ug/kg mixed BP x nest attendance
Abca4	17.8164	-0.802636	0.43838	-1.83092	0.0671132	NA	male	medial prefrontal cortex	50 ug/kg mixed BP x nest attendance
Acaa2	85.2789	-0.333808	0.182331	-1.83078	0.0671329	NA	male	medial prefrontal cortex	50 ug/kg mixed BP x nest attendance
LOC120095004	28.0322	-0.505919	0.276399	-1.83039	0.0671912	NA	male	medial prefrontal cortex	50 ug/kg mixed BP x nest attendance
Ephb6	131.629	0.220113	0.120278	1.83003	0.0672457	NA	male	medial prefrontal cortex	50 ug/kg mixed BP x nest attendance
LOC120096255	12.4912	-0.678991	0.371052	-1.82991	0.0672637	NA	male	medial prefrontal cortex	50 ug/kg mixed BP x nest attendance
Ssty1-ps3	21.3127	-1.76599	0.965094	-1.82986	0.0672709	NA	male	medial prefrontal cortex	50 ug/kg mixed BP x nest attendance
Slc23a1	141.474	0.210648	0.115173	1.82897	0.0674045	NA	male	medial prefrontal cortex	50 ug/kg mixed BP x nest attendance
Pcnp	240.886	0.184489	0.100876	1.82886	0.0674204	NA	male	medial prefrontal cortex	50 ug/kg mixed BP x nest attendance
Slc28a3	9.96338	-1.02772	0.562192	-1.82806	0.0675408	NA	male	medial prefrontal cortex	50 ug/kg mixed BP x nest attendance
Dnah10	64.7756	-0.371561	0.203333	-1.82735	0.0676467	NA	male	medial prefrontal cortex	50 ug/kg mixed BP x nest attendance
Eif4e-ps9	6.49159	-1.1979	0.655631	-1.8271	0.0676852	NA	male	medial prefrontal cortex	50 ug/kg mixed BP x nest attendance
LOC108352810	8.32311	-0.857241	0.469248	-1.82684	0.0677238	NA	male	medial prefrontal cortex	50 ug/kg mixed BP x nest attendance
Pepd	111.913	-0.234338	0.128295	-1.82656	0.0677659	NA	male	medial prefrontal cortex	50 ug/kg mixed BP x nest attendance
Abhd12	244.486	0.169121	0.0925959	1.82644	0.0677842	NA	male	medial prefrontal cortex	50 ug/kg mixed BP x nest attendance
Ppp1r11	196.553	0.182986	0.100204	1.82613	0.0678309	NA	male	medial prefrontal cortex	50 ug/kg mixed BP x nest attendance
LOC120096305	3.93959	-1.35511	0.742242	-1.8257	0.0678959	NA	male	medial prefrontal cortex	50 ug/kg mixed BP x nest attendance
Cmklr2	13.1852	-0.767845	0.420598	-1.82561	0.0679097	NA	male	medial prefrontal cortex	50 ug/kg mixed BP x nest attendance
Ndufs6	91.1048	0.260596	0.142756	1.82546	0.067931	NA	male	medial prefrontal cortex	50 ug/kg mixed BP x nest attendance
LOC120099787	2.93049	-1.47419	0.808252	-1.82392	0.0681644	NA	male	medial prefrontal cortex	50 ug/kg mixed BP x nest attendance
Nlgn3	422.47	0.134443	0.0737154	1.82381	0.0681804	0.401715	male	medial prefrontal cortex	50 ug/kg mixed BP x nest attendance
Esr1	80.8641	-0.287427	0.157643	-1.82328	0.0682617	NA	male	medial prefrontal cortex	50 ug/kg mixed BP x nest attendance
Sptan1	1313.59	0.0942974	0.0517243	1.82308	0.068292	0.401715	male	medial prefrontal cortex	50 ug/kg mixed BP x nest attendance
Selenom	231.871	0.219075	0.120239	1.822	0.0684557	NA	male	medial prefrontal cortex	50 ug/kg mixed BP x nest attendance
LOC103694592	4.98291	-1.52311	0.836043	-1.82181	0.0684836	NA	male	medial prefrontal cortex	50 ug/kg mixed BP x nest attendance
LOC120101687	3.5139	-1.44224	0.791883	-1.82128	0.0685651	NA	male	medial prefrontal cortex	50 ug/kg mixed BP x nest attendance
Sobp	1415.26	0.0973543	0.0534664	1.82085	0.0686295	0.401715	male	medial prefrontal cortex	50 ug/kg mixed BP x nest attendance
Canx	882.243	0.0930126	0.051084	1.82078	0.0686409	0.401715	male	medial prefrontal cortex	50 ug/kg mixed BP x nest attendance
RT1-DMa	7.38563	0.930121	0.510878	1.82063	0.0686627	NA	male	medial prefrontal cortex	50 ug/kg mixed BP x nest attendance
Fcmr	3.90649	-1.28163	0.704683	-1.81873	0.0689526	NA	male	medial prefrontal cortex	50 ug/kg mixed BP x nest attendance
LOC120095266	15.5873	0.680444	0.37424	1.8182	0.0690333	NA	male	medial prefrontal cortex	50 ug/kg mixed BP x nest attendance
Lurap1	35.0954	0.43335	0.238344	1.81817	0.0690376	NA	male	medial prefrontal cortex	50 ug/kg mixed BP x nest attendance
Faah	127.942	0.242999	0.13367	1.81791	0.0690786	NA	male	medial prefrontal cortex	50 ug/kg mixed BP x nest attendance
Psd4	3.6213	-1.3108	0.721125	-1.81772	0.0691069	NA	male	medial prefrontal cortex	50 ug/kg mixed BP x nest attendance
Tmprss9	17.3255	-0.63802	0.351036	-1.81753	0.0691358	NA	male	medial prefrontal cortex	50 ug/kg mixed BP x nest attendance
Dgat2	56.551	0.330915	0.18209	1.81732	0.0691688	NA	male	medial prefrontal cortex	50 ug/kg mixed BP x nest attendance
Aco2	462.935	0.142823	0.0785956	1.81718	0.0691889	0.402873	male	medial prefrontal cortex	50 ug/kg mixed BP x nest attendance
Tceal6	219.993	0.177353	0.0975985	1.81717	0.0691912	NA	male	medial prefrontal cortex	50 ug/kg mixed BP x nest attendance
LOC102556510	16.8441	-0.674029	0.370946	-1.81706	0.0692086	NA	male	medial prefrontal cortex	50 ug/kg mixed BP x nest attendance
Spryd3	221.653	0.200479	0.110333	1.81703	0.0692122	NA	male	medial prefrontal cortex	50 ug/kg mixed BP x nest attendance
Dcdc2c	4.26897	-1.24912	0.687723	-1.81632	0.0693217	NA	male	medial prefrontal cortex	50 ug/kg mixed BP x nest attendance
LOC120093719	20.7443	-0.648347	0.356969	-1.81626	0.0693308	NA	male	medial prefrontal cortex	50 ug/kg mixed BP x nest attendance
LOC100911992	1185.47	0.124046	0.0683067	1.81601	0.0693691	0.402873	male	medial prefrontal cortex	50 ug/kg mixed BP x nest attendance
LOC120100795	6.06123	-1.27	0.699417	-1.8158	0.0694003	NA	male	medial prefrontal cortex	50 ug/kg mixed BP x nest attendance
LOC120094582	14.1529	0.769418	0.423742	1.81577	0.0694058	NA	male	medial prefrontal cortex	50 ug/kg mixed BP x nest attendance
LOC103690969	5.48532	-1.03828	0.571819	-1.81575	0.0694081	NA	male	medial prefrontal cortex	50 ug/kg mixed BP x nest attendance
LOC103690071	21.889	-0.580691	0.319894	-1.81526	0.0694843	NA	male	medial prefrontal cortex	50 ug/kg mixed BP x nest attendance
Slit3	527.105	0.149521	0.0823696	1.81524	0.0694871	0.402873	male	medial prefrontal cortex	50 ug/kg mixed BP x nest attendance
Atp2b4	808.675	0.118728	0.0654184	1.8149	0.0695393	0.402873	male	medial prefrontal cortex	50 ug/kg mixed BP x nest attendance
Impa1	105.825	0.242848	0.133836	1.81452	0.0695974	NA	male	medial prefrontal cortex	50 ug/kg mixed BP x nest attendance
Chn2	195.251	-0.190043	0.104769	-1.81393	0.0696885	NA	male	medial prefrontal cortex	50 ug/kg mixed BP x nest attendance
Catsper4	6.58779	-0.940415	0.518464	-1.81385	0.0697011	NA	male	medial prefrontal cortex	50 ug/kg mixed BP x nest attendance
LOC108350725	4.64014	-1.22241	0.674447	-1.81247	0.069914	NA	male	medial prefrontal cortex	50 ug/kg mixed BP x nest attendance
Palm	348.084	0.15518	0.0856408	1.81198	0.069989	0.404459	male	medial prefrontal cortex	50 ug/kg mixed BP x nest attendance
Psen1	179.515	0.184463	0.101805	1.81193	0.0699963	NA	male	medial prefrontal cortex	50 ug/kg mixed BP x nest attendance
Cfap20dc	90.6239	-0.267787	0.147806	-1.81174	0.0700263	NA	male	medial prefrontal cortex	50 ug/kg mixed BP x nest attendance
LOC120103043	3.25011	1.82004	1.00463	1.81164	0.0700412	NA	male	medial prefrontal cortex	50 ug/kg mixed BP x nest attendance
Ebf3	5.73627	-1.02201	0.564286	-1.81115	0.0701171	NA	male	medial prefrontal cortex	50 ug/kg mixed BP x nest attendance
Mybph	128.233	0.217242	0.119963	1.81091	0.0701541	NA	male	medial prefrontal cortex	50 ug/kg mixed BP x nest attendance
Eml2	320.998	0.181274	0.100108	1.81079	0.0701734	NA	male	medial prefrontal cortex	50 ug/kg mixed BP x nest attendance
Ano3	560.285	0.164844	0.0910451	1.81058	0.0702058	0.404695	male	medial prefrontal cortex	50 ug/kg mixed BP x nest attendance
LOC102555143	5.26105	-1.19917	0.662374	-1.81041	0.0702328	NA	male	medial prefrontal cortex	50 ug/kg mixed BP x nest attendance
Golm1	219.455	-0.160144	0.0885037	-1.80946	0.0703792	NA	male	medial prefrontal cortex	50 ug/kg mixed BP x nest attendance
Prdx5	446.726	0.144969	0.0801212	1.80937	0.070394	0.404765	male	medial prefrontal cortex	50 ug/kg mixed BP x nest attendance
Chga	324.757	0.184611	0.102044	1.80913	0.0704308	NA	male	medial prefrontal cortex	50 ug/kg mixed BP x nest attendance
Dpep1	6.13476	-1.24707	0.689366	-1.80901	0.07045	NA	male	medial prefrontal cortex	50 ug/kg mixed BP x nest attendance
Hic2	80.4649	-0.298744	0.165166	-1.80876	0.070489	NA	male	medial prefrontal cortex	50 ug/kg mixed BP x nest attendance
Ahnak2	86.4954	0.277984	0.15373	1.80825	0.070567	NA	male	medial prefrontal cortex	50 ug/kg mixed BP x nest attendance
Rec114	213.617	0.206218	0.114051	1.80813	0.0705867	NA	male	medial prefrontal cortex	50 ug/kg mixed BP x nest attendance
Dear	33.3783	0.401411	0.222014	1.80804	0.0705996	NA	male	medial prefrontal cortex	50 ug/kg mixed BP x nest attendance
LOC120101925	204.491	0.230871	0.127694	1.808	0.0706068	NA	male	medial prefrontal cortex	50 ug/kg mixed BP x nest attendance
LOC120099680	60.0403	-1.39643	0.772552	-1.80755	0.0706765	NA	male	medial prefrontal cortex	50 ug/kg mixed BP x nest attendance
Dnajc19	240.656	0.16416	0.0908527	1.80688	0.0707806	NA	male	medial prefrontal cortex	50 ug/kg mixed BP x nest attendance
Syt17	167.575	0.232382	0.128617	1.80678	0.0707968	NA	male	medial prefrontal cortex	50 ug/kg mixed BP x nest attendance
Epsti1	16.7542	-0.702827	0.389145	-1.80608	0.070906	NA	male	medial prefrontal cortex	50 ug/kg mixed BP x nest attendance
Cort	13.0719	0.721615	0.399605	1.80582	0.0709465	NA	male	medial prefrontal cortex	50 ug/kg mixed BP x nest attendance
Ppid-ps13	39.8982	0.408913	0.226449	1.80576	0.0709552	NA	male	medial prefrontal cortex	50 ug/kg mixed BP x nest attendance
Ppid-ps5	6.61537	-1.1608	0.643074	-1.80507	0.0710634	NA	male	medial prefrontal cortex	50 ug/kg mixed BP x nest attendance
Crtc1	180.433	0.186564	0.10336	1.805	0.071075	NA	male	medial prefrontal cortex	50 ug/kg mixed BP x nest attendance
Agpat4	432.056	0.16945	0.0938931	1.80471	0.0711201	0.407921	male	medial prefrontal cortex	50 ug/kg mixed BP x nest attendance
LOC120103578	9.7254	-0.834101	0.462194	-1.80466	0.0711285	NA	male	medial prefrontal cortex	50 ug/kg mixed BP x nest attendance
Ccdc172	7.47389	-1.08358	0.600442	-1.80463	0.0711322	NA	male	medial prefrontal cortex	50 ug/kg mixed BP x nest attendance
Zdhhc12	57.0066	0.336706	0.186689	1.80357	0.0712994	NA	male	medial prefrontal cortex	50 ug/kg mixed BP x nest attendance
Mmp25	6.00903	-0.992182	0.550249	-1.80315	0.0713642	NA	male	medial prefrontal cortex	50 ug/kg mixed BP x nest attendance
LOC102549532	25.3657	-0.480041	0.266259	-1.80291	0.0714025	NA	male	medial prefrontal cortex	50 ug/kg mixed BP x nest attendance
Elmo2	160.225	0.218339	0.121104	1.80291	0.0714029	NA	male	medial prefrontal cortex	50 ug/kg mixed BP x nest attendance
Cd5	6.46288	-1.07091	0.594043	-1.80275	0.0714274	NA	male	medial prefrontal cortex	50 ug/kg mixed BP x nest attendance
Psmd3	208.142	0.206022	0.114294	1.80256	0.0714575	NA	male	medial prefrontal cortex	50 ug/kg mixed BP x nest attendance
LOC120097854	9.52964	0.849525	0.471335	1.80238	0.0714855	NA	male	medial prefrontal cortex	50 ug/kg mixed BP x nest attendance
Cacna1i	173.39	0.185296	0.102808	1.80235	0.0714898	NA	male	medial prefrontal cortex	50 ug/kg mixed BP x nest attendance
Klf6	285.734	-0.163567	0.0907661	-1.80207	0.0715344	NA	male	medial prefrontal cortex	50 ug/kg mixed BP x nest attendance
Syt1	3253.62	0.0887375	0.0492651	1.80123	0.0716673	0.409456	male	medial prefrontal cortex	50 ug/kg mixed BP x nest attendance
Dleu7	76.3054	0.283571	0.157438	1.80117	0.0716766	NA	male	medial prefrontal cortex	50 ug/kg mixed BP x nest attendance
LOC103690166	7.33089	-0.992259	0.550918	-1.8011	0.0716873	NA	male	medial prefrontal cortex	50 ug/kg mixed BP x nest attendance
Rraga	223.265	0.18311	0.101666	1.80109	0.071689	NA	male	medial prefrontal cortex	50 ug/kg mixed BP x nest attendance
Mettl24	29.4985	-0.502544	0.279102	-1.80057	0.0717703	NA	male	medial prefrontal cortex	50 ug/kg mixed BP x nest attendance
Nlrc4	9.2239	-0.949743	0.52755	-1.80029	0.0718146	NA	male	medial prefrontal cortex	50 ug/kg mixed BP x nest attendance
Rad51c	14.2391	-0.783334	0.435124	-1.80025	0.0718205	NA	male	medial prefrontal cortex	50 ug/kg mixed BP x nest attendance
LOC680920	4.52639	-1.48933	0.827319	-1.80019	0.0718313	NA	male	medial prefrontal cortex	50 ug/kg mixed BP x nest attendance
RGD1564131	208.994	0.200878	0.111598	1.80002	0.0718577	NA	male	medial prefrontal cortex	50 ug/kg mixed BP x nest attendance
LOC102554391	706.061	0.122456	0.0680311	1.8	0.0718612	0.409456	male	medial prefrontal cortex	50 ug/kg mixed BP x nest attendance
LOC120100106	42.2302	-0.362437	0.201372	-1.79984	0.0718854	NA	male	medial prefrontal cortex	50 ug/kg mixed BP x nest attendance
Phf24	394.818	0.146376	0.0813377	1.79961	0.0719218	0.409456	male	medial prefrontal cortex	50 ug/kg mixed BP x nest attendance
Mpnd	142.475	0.287264	0.159756	1.79814	0.0721551	NA	male	medial prefrontal cortex	50 ug/kg mixed BP x nest attendance
LOC120100962	7.45606	-0.85858	0.477691	-1.79736	0.0722791	NA	male	medial prefrontal cortex	50 ug/kg mixed BP x nest attendance
Ppp1r3d	13.8467	0.675801	0.376152	1.79662	0.0723963	NA	male	medial prefrontal cortex	50 ug/kg mixed BP x nest attendance
LOC102547011	2.97406	-1.6586	0.923397	-1.7962	0.0724633	NA	male	medial prefrontal cortex	50 ug/kg mixed BP x nest attendance
Scn1b	100.911	0.272594	0.151766	1.79615	0.0724704	NA	male	medial prefrontal cortex	50 ug/kg mixed BP x nest attendance
Ndufv1	421.181	0.278531	0.155074	1.79611	0.0724763	0.411594	male	medial prefrontal cortex	50 ug/kg mixed BP x nest attendance
LOC120101256	7.51521	1.17694	0.655273	1.7961	0.0724779	NA	male	medial prefrontal cortex	50 ug/kg mixed BP x nest attendance
Dad1	287.032	0.154648	0.086117	1.79579	0.0725281	NA	male	medial prefrontal cortex	50 ug/kg mixed BP x nest attendance
LOC120097108	5.02902	-1.25703	0.700059	-1.79561	0.0725565	NA	male	medial prefrontal cortex	50 ug/kg mixed BP x nest attendance
Phldb2	68.8306	-0.349441	0.194612	-1.79558	0.0725618	NA	male	medial prefrontal cortex	50 ug/kg mixed BP x nest attendance
Slc24a4	51.5216	0.371834	0.207133	1.79514	0.0726314	NA	male	medial prefrontal cortex	50 ug/kg mixed BP x nest attendance
Scaper	472.457	-0.132422	0.073779	-1.79485	0.0726778	0.411721	male	medial prefrontal cortex	50 ug/kg mixed BP x nest attendance
Selenoh-ps1	84.8126	0.296696	0.165386	1.79396	0.0728198	NA	male	medial prefrontal cortex	50 ug/kg mixed BP x nest attendance
Pgd	126.321	0.258291	0.143997	1.79373	0.0728569	NA	male	medial prefrontal cortex	50 ug/kg mixed BP x nest attendance
LOC120102311	3.56893	1.45015	0.808569	1.79348	0.0728967	NA	male	medial prefrontal cortex	50 ug/kg mixed BP x nest attendance
Ipo13	111.508	0.240095	0.133895	1.79316	0.0729472	NA	male	medial prefrontal cortex	50 ug/kg mixed BP x nest attendance
Med27	110.818	-0.248099	0.138385	-1.79282	0.0730024	NA	male	medial prefrontal cortex	50 ug/kg mixed BP x nest attendance
LOC102548692	182.767	-0.18681	0.104265	-1.79168	0.0731844	NA	male	medial prefrontal cortex	50 ug/kg mixed BP x nest attendance
Nid2-ps13	12.9219	-0.719356	0.401517	-1.7916	0.0731975	NA	male	medial prefrontal cortex	50 ug/kg mixed BP x nest attendance
Rpp14	90.0251	0.260241	0.145323	1.79078	0.0733287	NA	male	medial prefrontal cortex	50 ug/kg mixed BP x nest attendance
Josd2-ps1	4.5132	-1.15376	0.644366	-1.79053	0.0733682	NA	male	medial prefrontal cortex	50 ug/kg mixed BP x nest attendance
LOC102549291	14.4696	-0.617815	0.345068	-1.79041	0.0733873	NA	male	medial prefrontal cortex	50 ug/kg mixed BP x nest attendance
LOC120097449	3.02856	-1.35452	0.756607	-1.79026	0.0734123	NA	male	medial prefrontal cortex	50 ug/kg mixed BP x nest attendance
Dnali1	27.2137	0.461009	0.257557	1.78993	0.0734645	NA	male	medial prefrontal cortex	50 ug/kg mixed BP x nest attendance
Timm17a	173.121	0.18975	0.106024	1.78969	0.0735039	NA	male	medial prefrontal cortex	50 ug/kg mixed BP x nest attendance
Spast	193.575	-0.181058	0.101194	-1.78922	0.0735799	NA	male	medial prefrontal cortex	50 ug/kg mixed BP x nest attendance
Vom2r37	9.58518	-0.76041	0.425047	-1.789	0.0736141	NA	male	medial prefrontal cortex	50 ug/kg mixed BP x nest attendance
Car6	20.5321	-0.518921	0.290072	-1.78894	0.0736246	NA	male	medial prefrontal cortex	50 ug/kg mixed BP x nest attendance
Pgm5	23.8054	-0.579398	0.323943	-1.78858	0.0736822	NA	male	medial prefrontal cortex	50 ug/kg mixed BP x nest attendance
Atp6v1e1	826.491	0.117101	0.0654723	1.78855	0.0736871	0.416413	male	medial prefrontal cortex	50 ug/kg mixed BP x nest attendance
Snrpb2	190.432	-0.17975	0.100518	-1.78824	0.0737377	NA	male	medial prefrontal cortex	50 ug/kg mixed BP x nest attendance
Kctd19	7.72711	-0.903086	0.505567	-1.78628	0.0740534	NA	male	medial prefrontal cortex	50 ug/kg mixed BP x nest attendance
Wdr72	15.0764	-0.727719	0.407497	-1.78583	0.0741276	NA	male	medial prefrontal cortex	50 ug/kg mixed BP x nest attendance
Notch2	44.4844	-0.401468	0.22483	-1.78565	0.074156	NA	male	medial prefrontal cortex	50 ug/kg mixed BP x nest attendance
Mlh1	221.076	0.46328	0.25957	1.7848	0.0742933	NA	male	medial prefrontal cortex	50 ug/kg mixed BP x nest attendance
Tubb4b-ps4	421.239	0.195867	0.109776	1.78425	0.0743837	0.41932	male	medial prefrontal cortex	50 ug/kg mixed BP x nest attendance
Klhl6	13.7712	-0.704265	0.394757	-1.78405	0.074416	NA	male	medial prefrontal cortex	50 ug/kg mixed BP x nest attendance
Gemin2	32.7644	-0.388725	0.217912	-1.78386	0.0744459	NA	male	medial prefrontal cortex	50 ug/kg mixed BP x nest attendance
Ror1	72.3502	-0.324981	0.182184	-1.78381	0.0744552	NA	male	medial prefrontal cortex	50 ug/kg mixed BP x nest attendance
Cyp2b3	13.8328	-0.67	0.375681	-1.78343	0.0745164	NA	male	medial prefrontal cortex	50 ug/kg mixed BP x nest attendance
Lancl1	241.801	0.204561	0.114719	1.78314	0.0745632	NA	male	medial prefrontal cortex	50 ug/kg mixed BP x nest attendance
P2rx3	12.404	-0.734765	0.412072	-1.7831	0.0745704	NA	male	medial prefrontal cortex	50 ug/kg mixed BP x nest attendance
Apbb1	1240.85	0.214465	0.120287	1.78295	0.0745945	0.41948	male	medial prefrontal cortex	50 ug/kg mixed BP x nest attendance
Slc22a7	3.45531	1.40141	0.786154	1.78261	0.0746499	NA	male	medial prefrontal cortex	50 ug/kg mixed BP x nest attendance
LOC102550895	15.7964	-0.809014	0.453861	-1.78251	0.0746654	NA	male	medial prefrontal cortex	50 ug/kg mixed BP x nest attendance
N4bp2	125.81	-0.235825	0.132313	-1.78233	0.0746959	NA	male	medial prefrontal cortex	50 ug/kg mixed BP x nest attendance
LOC102550940	6.31634	0.97276	0.546036	1.78149	0.0748316	NA	male	medial prefrontal cortex	50 ug/kg mixed BP x nest attendance
Pla2r1	9.96806	-0.979048	0.549593	-1.78141	0.0748461	NA	male	medial prefrontal cortex	50 ug/kg mixed BP x nest attendance
Mchr1	43.3314	0.403069	0.226309	1.78106	0.0749034	NA	male	medial prefrontal cortex	50 ug/kg mixed BP x nest attendance
Ptpn9	234.549	-0.158628	0.0890794	-1.78074	0.0749546	NA	male	medial prefrontal cortex	50 ug/kg mixed BP x nest attendance
Plekhg7	10.2307	-0.849257	0.476956	-1.78058	0.0749817	NA	male	medial prefrontal cortex	50 ug/kg mixed BP x nest attendance
LOC120094124	4.75289	-1.25077	0.702505	-1.78044	0.0750045	NA	male	medial prefrontal cortex	50 ug/kg mixed BP x nest attendance
Pole4	100.213	0.243882	0.136984	1.78036	0.0750166	NA	male	medial prefrontal cortex	50 ug/kg mixed BP x nest attendance
LOC100911253	197.24	0.206001	0.115719	1.78018	0.0750463	NA	male	medial prefrontal cortex	50 ug/kg mixed BP x nest attendance
LOC102547888	4.8762	-1.14803	0.644917	-1.78012	0.0750562	NA	male	medial prefrontal cortex	50 ug/kg mixed BP x nest attendance
Nubpl	96.1396	-0.272079	0.15285	-1.78005	0.0750682	NA	male	medial prefrontal cortex	50 ug/kg mixed BP x nest attendance
Wdr53	29.6948	0.440979	0.247804	1.77955	0.0751498	NA	male	medial prefrontal cortex	50 ug/kg mixed BP x nest attendance
Clptm1l	200.067	0.179568	0.100909	1.77951	0.0751556	NA	male	medial prefrontal cortex	50 ug/kg mixed BP x nest attendance
Ccdc27	11.8337	-0.699292	0.392968	-1.77951	0.0751557	NA	male	medial prefrontal cortex	50 ug/kg mixed BP x nest attendance
Sstr3	42.1862	0.416041	0.233804	1.77944	0.0751673	NA	male	medial prefrontal cortex	50 ug/kg mixed BP x nest attendance
Rps21	1350.37	0.114677	0.0644494	1.77933	0.0751855	0.421772	male	medial prefrontal cortex	50 ug/kg mixed BP x nest attendance
Polr2e	93.5756	0.261634	0.14709	1.77874	0.0752827	NA	male	medial prefrontal cortex	50 ug/kg mixed BP x nest attendance
LOC102555911	131.41	0.217664	0.122397	1.77835	0.0753471	NA	male	medial prefrontal cortex	50 ug/kg mixed BP x nest attendance
Ttll6	10.8881	-0.936597	0.526735	-1.77812	0.0753843	NA	male	medial prefrontal cortex	50 ug/kg mixed BP x nest attendance
Camk2b	1564.57	0.109853	0.0618031	1.77747	0.0754917	0.42246	male	medial prefrontal cortex	50 ug/kg mixed BP x nest attendance
Onecut3	6.8643	-1.08019	0.607724	-1.77743	0.0754978	NA	male	medial prefrontal cortex	50 ug/kg mixed BP x nest attendance
R3hcc1l	60.0873	-0.303835	0.170988	-1.77693	0.0755791	NA	male	medial prefrontal cortex	50 ug/kg mixed BP x nest attendance
Fkbp11	67.7356	0.303786	0.170963	1.77692	0.0755822	NA	male	medial prefrontal cortex	50 ug/kg mixed BP x nest attendance
RGD1560186	126.131	0.249355	0.140371	1.7764	0.0756665	NA	male	medial prefrontal cortex	50 ug/kg mixed BP x nest attendance
Pdcd1lg2	9.79099	-0.894997	0.503975	-1.77587	0.0757537	NA	male	medial prefrontal cortex	50 ug/kg mixed BP x nest attendance
Ehmt1	166.637	-0.21143	0.119096	-1.77528	0.075851	NA	male	medial prefrontal cortex	50 ug/kg mixed BP x nest attendance
Lin54	56.3467	-0.318315	0.179313	-1.77519	0.0758663	NA	male	medial prefrontal cortex	50 ug/kg mixed BP x nest attendance
Glb1l2	7.38977	-0.846991	0.477185	-1.77497	0.0759023	NA	male	medial prefrontal cortex	50 ug/kg mixed BP x nest attendance
Actg1-ps4	570.135	0.152238	0.0857933	1.77447	0.0759848	0.424187	male	medial prefrontal cortex	50 ug/kg mixed BP x nest attendance
St6gal1	85.4551	-0.26521	0.149459	-1.77447	0.075985	NA	male	medial prefrontal cortex	50 ug/kg mixed BP x nest attendance
LOC120099936	7.86992	-0.797159	0.449399	-1.77383	0.0760908	NA	male	medial prefrontal cortex	50 ug/kg mixed BP x nest attendance
Apex2-ps1	6.09722	1.00219	0.565031	1.77369	0.0761142	NA	male	medial prefrontal cortex	50 ug/kg mixed BP x nest attendance
Prkcsh	223.143	0.178464	0.100626	1.77353	0.0761405	NA	male	medial prefrontal cortex	50 ug/kg mixed BP x nest attendance
Cd151	96.26	0.250654	0.141331	1.77353	0.0761415	NA	male	medial prefrontal cortex	50 ug/kg mixed BP x nest attendance
Cdh1	21.6072	-0.730266	0.411795	-1.77337	0.0761669	NA	male	medial prefrontal cortex	50 ug/kg mixed BP x nest attendance
Rpl6-ps12	23.5871	0.600499	0.338637	1.77328	0.0761821	NA	male	medial prefrontal cortex	50 ug/kg mixed BP x nest attendance
Fxn	156.85	0.188102	0.106093	1.77299	0.0762303	NA	male	medial prefrontal cortex	50 ug/kg mixed BP x nest attendance
Cfap20	107.046	0.231082	0.130355	1.77272	0.0762752	NA	male	medial prefrontal cortex	50 ug/kg mixed BP x nest attendance
Lias	78.3669	0.259669	0.146482	1.7727	0.0762777	NA	male	medial prefrontal cortex	50 ug/kg mixed BP x nest attendance
LOC120095183	5.04223	-1.05054	0.592802	-1.77215	0.0763689	NA	male	medial prefrontal cortex	50 ug/kg mixed BP x nest attendance
Mknk1	18.0964	-0.514946	0.290605	-1.77198	0.0763981	NA	male	medial prefrontal cortex	50 ug/kg mixed BP x nest attendance
Atp6v1a	380.198	0.138607	0.0782317	1.77175	0.0764353	0.425669	male	medial prefrontal cortex	50 ug/kg mixed BP x nest attendance
Wdr54	337.447	0.171664	0.0968932	1.77168	0.076448	NA	male	medial prefrontal cortex	50 ug/kg mixed BP x nest attendance
Ms4a15	3.84709	-1.23818	0.698898	-1.77162	0.0764576	NA	male	medial prefrontal cortex	50 ug/kg mixed BP x nest attendance
Cct6a-ps17	7.08094	-0.833086	0.47032	-1.77132	0.0765078	NA	male	medial prefrontal cortex	50 ug/kg mixed BP x nest attendance
Mmd2	203.778	0.183238	0.103474	1.77086	0.0765839	NA	male	medial prefrontal cortex	50 ug/kg mixed BP x nest attendance
Cblb	196.16	-0.174486	0.0985507	-1.77053	0.0766396	NA	male	medial prefrontal cortex	50 ug/kg mixed BP x nest attendance
LOC102551197	39.1744	-0.372601	0.210485	-1.77021	0.0766927	NA	male	medial prefrontal cortex	50 ug/kg mixed BP x nest attendance
Sun3	5.97632	-1.01507	0.573831	-1.76893	0.0769058	NA	male	medial prefrontal cortex	50 ug/kg mixed BP x nest attendance
Smo	27.9113	-0.480792	0.271866	-1.76849	0.0769794	NA	male	medial prefrontal cortex	50 ug/kg mixed BP x nest attendance
Atp6v1b2	298.249	0.189692	0.107275	1.76827	0.077015	NA	male	medial prefrontal cortex	50 ug/kg mixed BP x nest attendance
RGD1562542	38.6445	0.45543	0.25757	1.76818	0.0770303	NA	male	medial prefrontal cortex	50 ug/kg mixed BP x nest attendance
Pcgf5	51.7882	-0.319422	0.180674	-1.76795	0.0770694	NA	male	medial prefrontal cortex	50 ug/kg mixed BP x nest attendance
Cfh	22.5619	-0.480397	0.271836	-1.76723	0.0771897	NA	male	medial prefrontal cortex	50 ug/kg mixed BP x nest attendance
LOC102554092	79.2203	0.294726	0.166774	1.76721	0.0771927	NA	male	medial prefrontal cortex	50 ug/kg mixed BP x nest attendance
Mitf	47.1998	-0.362623	0.205219	-1.767	0.0772279	NA	male	medial prefrontal cortex	50 ug/kg mixed BP x nest attendance
Rabep2	39.1634	-0.370606	0.209766	-1.76676	0.077269	NA	male	medial prefrontal cortex	50 ug/kg mixed BP x nest attendance
Tanc1	97.3333	-0.279979	0.158475	-1.76671	0.0772769	NA	male	medial prefrontal cortex	50 ug/kg mixed BP x nest attendance
Cmtm5	30.2842	0.442634	0.250547	1.76667	0.0772834	NA	male	medial prefrontal cortex	50 ug/kg mixed BP x nest attendance
RT1-T18	2.79113	-1.52209	0.861676	-1.76643	0.0773239	NA	male	medial prefrontal cortex	50 ug/kg mixed BP x nest attendance
C1qa	13.6324	0.737592	0.417596	1.76628	0.0773486	NA	male	medial prefrontal cortex	50 ug/kg mixed BP x nest attendance
Elfn1	111.428	0.2264	0.128221	1.76571	0.0774452	NA	male	medial prefrontal cortex	50 ug/kg mixed BP x nest attendance
Kdm2b	173.339	-0.212727	0.120488	-1.76555	0.0774715	NA	male	medial prefrontal cortex	50 ug/kg mixed BP x nest attendance
Ypel1	80.9404	-0.251041	0.142242	-1.76489	0.0775829	NA	male	medial prefrontal cortex	50 ug/kg mixed BP x nest attendance
LOC120099714	9.43507	-1.59499	0.903791	-1.76478	0.0776013	NA	male	medial prefrontal cortex	50 ug/kg mixed BP x nest attendance
Zfp217	17.4115	-0.579491	0.328451	-1.76431	0.077679	NA	male	medial prefrontal cortex	50 ug/kg mixed BP x nest attendance
Lrrc73	321.367	0.143808	0.0815131	1.76424	0.0776921	NA	male	medial prefrontal cortex	50 ug/kg mixed BP x nest attendance
Dync1li2	390.089	0.145859	0.0827002	1.7637	0.077782	0.432122	male	medial prefrontal cortex	50 ug/kg mixed BP x nest attendance
Naa60	155.927	0.19906	0.112875	1.76354	0.07781	NA	male	medial prefrontal cortex	50 ug/kg mixed BP x nest attendance
Atp1b2	93.6485	0.269832	0.153024	1.76333	0.0778445	NA	male	medial prefrontal cortex	50 ug/kg mixed BP x nest attendance
Dusp29	21.3247	-0.527869	0.299524	-1.76236	0.0780084	NA	male	medial prefrontal cortex	50 ug/kg mixed BP x nest attendance
Wdfy4	18.7622	-0.623121	0.353624	-1.7621	0.0780528	NA	male	medial prefrontal cortex	50 ug/kg mixed BP x nest attendance
Parp4	64.8702	-0.361237	0.205033	-1.76184	0.0780956	NA	male	medial prefrontal cortex	50 ug/kg mixed BP x nest attendance
Zscan2	14.9953	-0.606207	0.3442	-1.7612	0.0782038	NA	male	medial prefrontal cortex	50 ug/kg mixed BP x nest attendance
Rabgap1	386.872	-0.124987	0.0709689	-1.76115	0.0782123	0.432469	male	medial prefrontal cortex	50 ug/kg mixed BP x nest attendance
Ints10	354.237	0.142985	0.0811902	1.76111	0.0782204	0.432469	male	medial prefrontal cortex	50 ug/kg mixed BP x nest attendance
LOC688924	5.20634	-1.31139	0.744976	-1.76031	0.0783549	NA	male	medial prefrontal cortex	50 ug/kg mixed BP x nest attendance
Xylt2	74.0281	0.28445	0.161637	1.75981	0.07844	NA	male	medial prefrontal cortex	50 ug/kg mixed BP x nest attendance
Zbtb8a	29.6486	-0.459956	0.261426	-1.75941	0.0785078	NA	male	medial prefrontal cortex	50 ug/kg mixed BP x nest attendance
Map3k13	161.166	-0.197577	0.112327	-1.75895	0.0785863	NA	male	medial prefrontal cortex	50 ug/kg mixed BP x nest attendance
LOC102554095	228.921	0.158228	0.0899932	1.75823	0.0787091	NA	male	medial prefrontal cortex	50 ug/kg mixed BP x nest attendance
Zfp853	125.915	0.248235	0.141222	1.75776	0.0787879	NA	male	medial prefrontal cortex	50 ug/kg mixed BP x nest attendance
Zp3	5.37169	-1.10131	0.626608	-1.75757	0.0788209	NA	male	medial prefrontal cortex	50 ug/kg mixed BP x nest attendance
Gps2	510.224	0.142235	0.0809732	1.75657	0.0789905	0.435546	male	medial prefrontal cortex	50 ug/kg mixed BP x nest attendance
Spata6l	245.342	0.156991	0.0893846	1.75635	0.0790288	NA	male	medial prefrontal cortex	50 ug/kg mixed BP x nest attendance
Tmem178a	164.334	0.196199	0.111712	1.7563	0.0790377	NA	male	medial prefrontal cortex	50 ug/kg mixed BP x nest attendance
LOC120102313	5.21968	-0.97344	0.554258	-1.75629	0.0790383	NA	male	medial prefrontal cortex	50 ug/kg mixed BP x nest attendance
Armc3	9.89778	-0.840368	0.478522	-1.75618	0.0790583	NA	male	medial prefrontal cortex	50 ug/kg mixed BP x nest attendance
Hmga2	21.8461	-0.627788	0.357515	-1.75598	0.0790923	NA	male	medial prefrontal cortex	50 ug/kg mixed BP x nest attendance
Mras	224.202	0.165738	0.0943859	1.75596	0.079095	NA	male	medial prefrontal cortex	50 ug/kg mixed BP x nest attendance
Eno1-ps20	116.213	0.242412	0.138052	1.75595	0.0790976	NA	male	medial prefrontal cortex	50 ug/kg mixed BP x nest attendance
Sv2b	363.932	0.154581	0.08805	1.75561	0.0791557	0.435546	male	medial prefrontal cortex	50 ug/kg mixed BP x nest attendance
LOC108352691	126.399	0.238368	0.13586	1.75451	0.0793433	NA	male	medial prefrontal cortex	50 ug/kg mixed BP x nest attendance
LOC120102270	3.03708	-1.31174	0.747645	-1.7545	0.0793445	NA	male	medial prefrontal cortex	50 ug/kg mixed BP x nest attendance
LOC691135	7.17407	0.885742	0.504848	1.75447	0.0793495	NA	male	medial prefrontal cortex	50 ug/kg mixed BP x nest attendance
Dclk1	2054.88	0.0857982	0.0489218	1.75378	0.0794682	0.436222	male	medial prefrontal cortex	50 ug/kg mixed BP x nest attendance
Smarcd2	26.5537	0.460379	0.262694	1.75253	0.0796832	NA	male	medial prefrontal cortex	50 ug/kg mixed BP x nest attendance
Top1-ps1	284.956	0.16865	0.0962339	1.7525	0.0796885	NA	male	medial prefrontal cortex	50 ug/kg mixed BP x nest attendance
Gch1	14.7383	-0.640092	0.365252	-1.75247	0.0796935	NA	male	medial prefrontal cortex	50 ug/kg mixed BP x nest attendance
Vom2r-ps23	8.86874	-0.818627	0.467288	-1.75187	0.0797963	NA	male	medial prefrontal cortex	50 ug/kg mixed BP x nest attendance
Cfl1-ps4	301.289	0.174326	0.0995608	1.75095	0.079954	NA	male	medial prefrontal cortex	50 ug/kg mixed BP x nest attendance
Ceacam20	3.07326	-1.50749	0.860957	-1.75095	0.0799544	NA	male	medial prefrontal cortex	50 ug/kg mixed BP x nest attendance
Clstn1	1300.28	0.133487	0.0762549	1.75054	0.0800256	0.437577	male	medial prefrontal cortex	50 ug/kg mixed BP x nest attendance
Hmgb3	433.97	-0.13423	0.0766974	-1.75013	0.0800957	0.437577	male	medial prefrontal cortex	50 ug/kg mixed BP x nest attendance
Hpcal1	45.0982	-0.346844	0.198236	-1.74965	0.0801785	NA	male	medial prefrontal cortex	50 ug/kg mixed BP x nest attendance
RGD1563956	3.90414	1.315	0.751583	1.74964	0.0801805	NA	male	medial prefrontal cortex	50 ug/kg mixed BP x nest attendance
LOC120097836	6.12211	-1.01287	0.579419	-1.74807	0.0804514	NA	male	medial prefrontal cortex	50 ug/kg mixed BP x nest attendance
Plcxd2	250.825	0.15303	0.0875616	1.74768	0.0805199	NA	male	medial prefrontal cortex	50 ug/kg mixed BP x nest attendance
Msra	312.426	-0.14755	0.0844402	-1.74739	0.0805696	NA	male	medial prefrontal cortex	50 ug/kg mixed BP x nest attendance
LOC102554055	68.7876	0.296271	0.169595	1.74693	0.0806492	NA	male	medial prefrontal cortex	50 ug/kg mixed BP x nest attendance
LOC120100671	13.5114	0.636254	0.364227	1.74686	0.080661	NA	male	medial prefrontal cortex	50 ug/kg mixed BP x nest attendance
Sema7a	23.5393	0.540433	0.30945	1.74643	0.080736	NA	male	medial prefrontal cortex	50 ug/kg mixed BP x nest attendance
Atp5pd	1042.49	0.119449	0.0683968	1.74641	0.0807404	0.439882	male	medial prefrontal cortex	50 ug/kg mixed BP x nest attendance
Zmat3	161.695	0.208367	0.119335	1.74607	0.0807991	NA	male	medial prefrontal cortex	50 ug/kg mixed BP x nest attendance
Aqp11	29.0089	0.487353	0.279174	1.74569	0.080864	NA	male	medial prefrontal cortex	50 ug/kg mixed BP x nest attendance
LOC120097534	45.015	-0.340631	0.195183	-1.74518	0.0809529	NA	male	medial prefrontal cortex	50 ug/kg mixed BP x nest attendance
Rb1cc1	406.48	0.13228	0.0757982	1.74516	0.0809565	0.439882	male	medial prefrontal cortex	50 ug/kg mixed BP x nest attendance
LOC120101554	4.13008	-1.06698	0.611613	-1.74454	0.081065	NA	male	medial prefrontal cortex	50 ug/kg mixed BP x nest attendance
Atp6v1f	344.682	0.140728	0.0806749	1.74439	0.0810913	0.439882	male	medial prefrontal cortex	50 ug/kg mixed BP x nest attendance
LOC108352425	23.1217	-0.566277	0.324749	-1.74374	0.0812045	NA	male	medial prefrontal cortex	50 ug/kg mixed BP x nest attendance
Uvrag	214.046	-0.170866	0.097994	-1.74363	0.0812232	NA	male	medial prefrontal cortex	50 ug/kg mixed BP x nest attendance
LOC102550088	4.77676	-1.11574	0.639922	-1.74356	0.0812352	NA	male	medial prefrontal cortex	50 ug/kg mixed BP x nest attendance
Srsf3-ps11	36.2451	0.457719	0.262527	1.74351	0.0812444	NA	male	medial prefrontal cortex	50 ug/kg mixed BP x nest attendance
Gnat3	4.3283	-1.21168	0.694998	-1.74343	0.0812589	NA	male	medial prefrontal cortex	50 ug/kg mixed BP x nest attendance
Top6bl	58.9354	-0.342598	0.196564	-1.74293	0.0813455	NA	male	medial prefrontal cortex	50 ug/kg mixed BP x nest attendance
LOC120093789	44.0773	-0.393608	0.225849	-1.74279	0.08137	NA	male	medial prefrontal cortex	50 ug/kg mixed BP x nest attendance
Ano2	28.3229	-0.553132	0.317396	-1.74272	0.0813831	NA	male	medial prefrontal cortex	50 ug/kg mixed BP x nest attendance
LOC678756	11.8729	-0.672552	0.385943	-1.74262	0.0814001	NA	male	medial prefrontal cortex	50 ug/kg mixed BP x nest attendance
Lrriq3	10.921	-0.69551	0.399126	-1.74258	0.081407	NA	male	medial prefrontal cortex	50 ug/kg mixed BP x nest attendance
Qser1	167.965	-0.191986	0.110183	-1.74244	0.0814318	NA	male	medial prefrontal cortex	50 ug/kg mixed BP x nest attendance
LOC120093125	74.9759	0.266926	0.153211	1.74221	0.0814724	NA	male	medial prefrontal cortex	50 ug/kg mixed BP x nest attendance
Zfp804a	452.876	-0.151464	0.0869406	-1.74215	0.0814819	0.440961	male	medial prefrontal cortex	50 ug/kg mixed BP x nest attendance
Tmem63a	5.64451	-0.967346	0.555614	-1.74104	0.0816767	NA	male	medial prefrontal cortex	50 ug/kg mixed BP x nest attendance
Cbx4	54.7283	0.304153	0.174705	1.74095	0.081693	NA	male	medial prefrontal cortex	50 ug/kg mixed BP x nest attendance
Akr1c15	6.24994	-0.97334	0.559185	-1.74064	0.0817468	NA	male	medial prefrontal cortex	50 ug/kg mixed BP x nest attendance
Nek5	12.3154	-0.712363	0.409339	-1.74028	0.0818106	NA	male	medial prefrontal cortex	50 ug/kg mixed BP x nest attendance
Prrc2c	936.049	0.108602	0.0624126	1.74007	0.0818462	0.440981	male	medial prefrontal cortex	50 ug/kg mixed BP x nest attendance
Nme7	1097.95	0.107286	0.0616605	1.73994	0.081869	0.440981	male	medial prefrontal cortex	50 ug/kg mixed BP x nest attendance
Slc36a3	4.40702	-1.22981	0.706984	-1.73951	0.081945	NA	male	medial prefrontal cortex	50 ug/kg mixed BP x nest attendance
Ccn3	23.886	0.487371	0.280344	1.73848	0.0821271	NA	male	medial prefrontal cortex	50 ug/kg mixed BP x nest attendance
Ptpn11	273.127	0.15035	0.0864949	1.73825	0.0821672	NA	male	medial prefrontal cortex	50 ug/kg mixed BP x nest attendance
Scube2	30.802	-0.473504	0.272493	-1.73767	0.0822684	NA	male	medial prefrontal cortex	50 ug/kg mixed BP x nest attendance
Mrps26	103.934	0.237119	0.136479	1.7374	0.0823159	NA	male	medial prefrontal cortex	50 ug/kg mixed BP x nest attendance
Pja2	895.483	0.111094	0.0639446	1.73735	0.0823262	0.441627	male	medial prefrontal cortex	50 ug/kg mixed BP x nest attendance
Zfr	752.847	0.101312	0.058323	1.73708	0.082373	0.441627	male	medial prefrontal cortex	50 ug/kg mixed BP x nest attendance
Mettl1	12.8974	0.667323	0.384208	1.73688	0.0824085	NA	male	medial prefrontal cortex	50 ug/kg mixed BP x nest attendance
Mapk1ip1	146.859	0.203556	0.117206	1.73674	0.0824328	NA	male	medial prefrontal cortex	50 ug/kg mixed BP x nest attendance
LOC102546618	11.7958	0.736665	0.424216	1.73653	0.0824695	NA	male	medial prefrontal cortex	50 ug/kg mixed BP x nest attendance
Zfp654	70.6447	-0.290873	0.167511	-1.73644	0.0824868	NA	male	medial prefrontal cortex	50 ug/kg mixed BP x nest attendance
Cd55	11.9876	-0.616025	0.354774	-1.73639	0.0824952	NA	male	medial prefrontal cortex	50 ug/kg mixed BP x nest attendance
Inka2	82.2702	0.281507	0.162134	1.73626	0.0825185	NA	male	medial prefrontal cortex	50 ug/kg mixed BP x nest attendance
Polr2d	14.4053	-0.601491	0.346504	-1.73588	0.0825845	NA	male	medial prefrontal cortex	50 ug/kg mixed BP x nest attendance
Spag1	32.5548	-0.431579	0.24866	-1.73562	0.0826315	NA	male	medial prefrontal cortex	50 ug/kg mixed BP x nest attendance
Klhl15	32.1304	-0.388738	0.224027	-1.73523	0.0826997	NA	male	medial prefrontal cortex	50 ug/kg mixed BP x nest attendance
LOC102550575	210.77	0.174292	0.100448	1.73514	0.082716	NA	male	medial prefrontal cortex	50 ug/kg mixed BP x nest attendance
LOC102555838	3.63982	-1.414	0.814927	-1.73512	0.0827192	NA	male	medial prefrontal cortex	50 ug/kg mixed BP x nest attendance
Itga6	117.058	-0.214542	0.123662	-1.7349	0.0827581	NA	male	medial prefrontal cortex	50 ug/kg mixed BP x nest attendance
LOC498555	144.46	0.196489	0.113257	1.73489	0.0827597	NA	male	medial prefrontal cortex	50 ug/kg mixed BP x nest attendance
Zfp521	68.3838	-0.309465	0.178391	-1.73475	0.0827848	NA	male	medial prefrontal cortex	50 ug/kg mixed BP x nest attendance
Rad21l1	8.7862	-0.784883	0.452473	-1.73465	0.0828021	NA	male	medial prefrontal cortex	50 ug/kg mixed BP x nest attendance
Nt5dc3	109.801	0.224136	0.129214	1.73461	0.0828105	NA	male	medial prefrontal cortex	50 ug/kg mixed BP x nest attendance
LOC108351885	378.443	0.128839	0.0743017	1.734	0.0829181	0.443515	male	medial prefrontal cortex	50 ug/kg mixed BP x nest attendance
LOC691033	7.03334	-0.9223	0.532054	-1.73347	0.0830118	NA	male	medial prefrontal cortex	50 ug/kg mixed BP x nest attendance
Sf3b5	114.759	0.237694	0.137122	1.73345	0.0830152	NA	male	medial prefrontal cortex	50 ug/kg mixed BP x nest attendance
Ppp1r13l	34.2722	-0.375596	0.216717	-1.73312	0.0830748	NA	male	medial prefrontal cortex	50 ug/kg mixed BP x nest attendance
Hagh	138.873	0.217025	0.125226	1.73306	0.0830842	NA	male	medial prefrontal cortex	50 ug/kg mixed BP x nest attendance
Polr2b	125.787	0.22583	0.13031	1.73302	0.0830916	NA	male	medial prefrontal cortex	50 ug/kg mixed BP x nest attendance
Lck	28.5941	-0.471213	0.271944	-1.73275	0.0831393	NA	male	medial prefrontal cortex	50 ug/kg mixed BP x nest attendance
Znhit1	101.049	0.225691	0.130277	1.7324	0.0832027	NA	male	medial prefrontal cortex	50 ug/kg mixed BP x nest attendance
Atp10a	32.2223	-0.442954	0.255718	-1.7322	0.0832388	NA	male	medial prefrontal cortex	50 ug/kg mixed BP x nest attendance
Fblim1	21.7686	-0.561436	0.324132	-1.73212	0.0832519	NA	male	medial prefrontal cortex	50 ug/kg mixed BP x nest attendance
LOC102554173	5.3773	-1.08253	0.625109	-1.73175	0.0833174	NA	male	medial prefrontal cortex	50 ug/kg mixed BP x nest attendance
LOC120099700	27.6443	-1.29562	0.748232	-1.73158	0.0833485	NA	male	medial prefrontal cortex	50 ug/kg mixed BP x nest attendance
St6galnac3	366.206	-0.129903	0.0750259	-1.73144	0.0833734	0.444096	male	medial prefrontal cortex	50 ug/kg mixed BP x nest attendance
Acot13	98.693	0.275925	0.159367	1.73138	0.0833839	NA	male	medial prefrontal cortex	50 ug/kg mixed BP x nest attendance
Cox7b2	12.6294	-0.713947	0.412376	-1.7313	0.083398	NA	male	medial prefrontal cortex	50 ug/kg mixed BP x nest attendance
Nsmce4a	19.5863	0.560205	0.323588	1.73123	0.0834105	NA	male	medial prefrontal cortex	50 ug/kg mixed BP x nest attendance
Atp6v0d1	499.952	0.137031	0.0791532	1.73122	0.0834128	0.444096	male	medial prefrontal cortex	50 ug/kg mixed BP x nest attendance
Tppp3	120.119	0.287667	0.166187	1.73098	0.0834551	NA	male	medial prefrontal cortex	50 ug/kg mixed BP x nest attendance
Mif-ps5	39.5704	0.375683	0.217121	1.73029	0.0835777	NA	male	medial prefrontal cortex	50 ug/kg mixed BP x nest attendance
Slc1a1	332.958	0.142413	0.0823105	1.73019	0.0835958	NA	male	medial prefrontal cortex	50 ug/kg mixed BP x nest attendance
LOC102553296	16.3448	-0.638753	0.369237	-1.72992	0.0836438	NA	male	medial prefrontal cortex	50 ug/kg mixed BP x nest attendance
Dusp28	6.27432	1.10332	0.637849	1.72975	0.083675	NA	male	medial prefrontal cortex	50 ug/kg mixed BP x nest attendance
LOC103691688	426.789	0.167651	0.0969679	1.72894	0.0838205	0.445236	male	medial prefrontal cortex	50 ug/kg mixed BP x nest attendance
Ptges2	158.41	0.19001	0.109913	1.72874	0.0838563	NA	male	medial prefrontal cortex	50 ug/kg mixed BP x nest attendance
LOC120103127	8.95405	-0.790217	0.457139	-1.72861	0.0838781	NA	male	medial prefrontal cortex	50 ug/kg mixed BP x nest attendance
LOC120101655	6.03721	-0.929645	0.537803	-1.7286	0.0838808	NA	male	medial prefrontal cortex	50 ug/kg mixed BP x nest attendance
Gpsm3	3.46575	1.40292	0.811598	1.72859	0.0838825	NA	male	medial prefrontal cortex	50 ug/kg mixed BP x nest attendance
Gfra1	55.3411	-0.313368	0.181359	-1.72789	0.0840086	NA	male	medial prefrontal cortex	50 ug/kg mixed BP x nest attendance
Ep400	323.785	-0.132075	0.0764397	-1.72784	0.0840171	NA	male	medial prefrontal cortex	50 ug/kg mixed BP x nest attendance
LOC120101482	6.66415	-0.985014	0.570135	-1.72769	0.0840447	NA	male	medial prefrontal cortex	50 ug/kg mixed BP x nest attendance
Plekhg3	13.783	-0.720298	0.416971	-1.72745	0.0840865	NA	male	medial prefrontal cortex	50 ug/kg mixed BP x nest attendance
Ndufaf8	127.401	0.208699	0.120832	1.72719	0.0841332	NA	male	medial prefrontal cortex	50 ug/kg mixed BP x nest attendance
Slc25a5	614.832	0.129456	0.0749607	1.72699	0.0841698	0.446061	male	medial prefrontal cortex	50 ug/kg mixed BP x nest attendance
Ssty1-ps2	8.26718	-1.69464	0.981273	-1.72698	0.0841719	NA	male	medial prefrontal cortex	50 ug/kg mixed BP x nest attendance
Msrb2	99.1254	0.241203	0.139702	1.72655	0.0842489	NA	male	medial prefrontal cortex	50 ug/kg mixed BP x nest attendance
LOC120098474	3.79886	-1.50341	0.871006	-1.72606	0.0843364	NA	male	medial prefrontal cortex	50 ug/kg mixed BP x nest attendance
Thrap3	309.174	-0.155568	0.0901457	-1.72574	0.084395	NA	male	medial prefrontal cortex	50 ug/kg mixed BP x nest attendance
LOC120098830	10.0249	-1.02478	0.593852	-1.72565	0.0844098	NA	male	medial prefrontal cortex	50 ug/kg mixed BP x nest attendance
LOC102546373	17.9418	-0.553045	0.320485	-1.72565	0.0844103	NA	male	medial prefrontal cortex	50 ug/kg mixed BP x nest attendance
Trmt1l	94.9422	0.242494	0.140568	1.7251	0.0845102	NA	male	medial prefrontal cortex	50 ug/kg mixed BP x nest attendance
Fam221a	8.77528	-0.871361	0.505156	-1.72494	0.0845392	NA	male	medial prefrontal cortex	50 ug/kg mixed BP x nest attendance
Potefam1	9.72977	-0.805975	0.467267	-1.72487	0.0845507	NA	male	medial prefrontal cortex	50 ug/kg mixed BP x nest attendance
LOC120098524	6.41023	-1.11904	0.64882	-1.72472	0.0845771	NA	male	medial prefrontal cortex	50 ug/kg mixed BP x nest attendance
Prkcg	637.062	0.143059	0.0829698	1.72423	0.0846672	0.447666	male	medial prefrontal cortex	50 ug/kg mixed BP x nest attendance
Sirt6	33.5715	0.399334	0.231629	1.72403	0.0847033	NA	male	medial prefrontal cortex	50 ug/kg mixed BP x nest attendance
Cibar2	8.00954	0.89053	0.516559	1.72397	0.0847136	NA	male	medial prefrontal cortex	50 ug/kg mixed BP x nest attendance
Mt1	19.2166	0.556526	0.322864	1.72372	0.0847592	NA	male	medial prefrontal cortex	50 ug/kg mixed BP x nest attendance
Chmp4c	4.14325	-1.17706	0.682904	-1.7236	0.0847796	NA	male	medial prefrontal cortex	50 ug/kg mixed BP x nest attendance
LOC102548220	4.56536	-1.26183	0.732623	-1.72235	0.0850057	NA	male	medial prefrontal cortex	50 ug/kg mixed BP x nest attendance
Akr1b10	51.8231	-0.392265	0.227794	-1.72201	0.0850673	NA	male	medial prefrontal cortex	50 ug/kg mixed BP x nest attendance
LOC103693522	40.2368	-0.796988	0.462876	-1.72182	0.085103	NA	male	medial prefrontal cortex	50 ug/kg mixed BP x nest attendance
Dcx	387.12	-0.141344	0.0820935	-1.72175	0.0851149	0.449001	male	medial prefrontal cortex	50 ug/kg mixed BP x nest attendance
Plekhs1	7.00769	-0.87441	0.50789	-1.72165	0.0851324	NA	male	medial prefrontal cortex	50 ug/kg mixed BP x nest attendance
Ubxn11	81.9327	0.250817	0.1457	1.72147	0.0851662	NA	male	medial prefrontal cortex	50 ug/kg mixed BP x nest attendance
Wdr27	72.5927	0.293499	0.170546	1.72093	0.0852632	NA	male	medial prefrontal cortex	50 ug/kg mixed BP x nest attendance
Rab14	452.144	0.119961	0.0697193	1.72063	0.0853184	0.449044	male	medial prefrontal cortex	50 ug/kg mixed BP x nest attendance
Gpr161	73.5723	-0.259778	0.151012	-1.72025	0.0853872	NA	male	medial prefrontal cortex	50 ug/kg mixed BP x nest attendance
Sppl2a	68.0095	-0.259229	0.150742	-1.71968	0.0854903	NA	male	medial prefrontal cortex	50 ug/kg mixed BP x nest attendance
Ect2l	53.5955	-0.338756	0.196997	-1.7196	0.0855052	NA	male	medial prefrontal cortex	50 ug/kg mixed BP x nest attendance
Arhgap6	84.831	-0.306864	0.178458	-1.71953	0.0855173	NA	male	medial prefrontal cortex	50 ug/kg mixed BP x nest attendance
Higd1a	359.743	0.130011	0.0756206	1.71926	0.0855671	0.449325	male	medial prefrontal cortex	50 ug/kg mixed BP x nest attendance
Ccdc162	50.5619	-0.7104	0.413495	-1.71804	0.0857896	NA	male	medial prefrontal cortex	50 ug/kg mixed BP x nest attendance
Klrb1a	2.79775	-1.46132	0.850863	-1.71745	0.0858964	NA	male	medial prefrontal cortex	50 ug/kg mixed BP x nest attendance
Rpl37a	1307.39	0.0965645	0.0562261	1.71743	0.0859003	0.450047	male	medial prefrontal cortex	50 ug/kg mixed BP x nest attendance
Tspear	9.53447	-0.758291	0.441562	-1.71729	0.0859253	NA	male	medial prefrontal cortex	50 ug/kg mixed BP x nest attendance
Adamts4	9.35586	0.780542	0.454573	1.71709	0.0859627	NA	male	medial prefrontal cortex	50 ug/kg mixed BP x nest attendance
Nmu	11.422	-0.672527	0.391694	-1.71697	0.0859846	NA	male	medial prefrontal cortex	50 ug/kg mixed BP x nest attendance
Fzd9	21.8773	0.507513	0.295615	1.7168	0.0860151	NA	male	medial prefrontal cortex	50 ug/kg mixed BP x nest attendance
Ralbp1-ps3	14.6351	-0.727394	0.423751	-1.71656	0.0860594	NA	male	medial prefrontal cortex	50 ug/kg mixed BP x nest attendance
LOC103693133	3.20602	-1.51112	0.880332	-1.71653	0.086065	NA	male	medial prefrontal cortex	50 ug/kg mixed BP x nest attendance
Cesl1	324.024	-0.374849	0.218413	-1.71624	0.0861187	NA	male	medial prefrontal cortex	50 ug/kg mixed BP x nest attendance
LOC102552779	28.6981	-0.474084	0.276237	-1.71622	0.0861215	NA	male	medial prefrontal cortex	50 ug/kg mixed BP x nest attendance
Tm2d3	111.77	0.231082	0.134665	1.71598	0.0861658	NA	male	medial prefrontal cortex	50 ug/kg mixed BP x nest attendance
Nelfcd	98.5827	0.26466	0.154255	1.71573	0.0862111	NA	male	medial prefrontal cortex	50 ug/kg mixed BP x nest attendance
Hoxb3	5.91512	-1.14464	0.667181	-1.71563	0.0862299	NA	male	medial prefrontal cortex	50 ug/kg mixed BP x nest attendance
LOC120095158	4.1295	1.12113	0.654119	1.71396	0.0865366	NA	male	medial prefrontal cortex	50 ug/kg mixed BP x nest attendance
Dennd2b	160.049	-0.187056	0.10916	-1.71361	0.0866009	NA	male	medial prefrontal cortex	50 ug/kg mixed BP x nest attendance
Cyp3a23-3a1	7.52245	-1.01915	0.594785	-1.71348	0.086625	NA	male	medial prefrontal cortex	50 ug/kg mixed BP x nest attendance
Atp1b1	2367.95	0.106714	0.0622829	1.71337	0.0866448	0.452916	male	medial prefrontal cortex	50 ug/kg mixed BP x nest attendance
Rhag	3.71139	-1.12311	0.655616	-1.71307	0.0867003	NA	male	medial prefrontal cortex	50 ug/kg mixed BP x nest attendance
Trim67	317.28	-0.154573	0.0902468	-1.71278	0.0867524	NA	male	medial prefrontal cortex	50 ug/kg mixed BP x nest attendance
Myo5c	16.7032	-0.566835	0.330949	-1.71276	0.0867571	NA	male	medial prefrontal cortex	50 ug/kg mixed BP x nest attendance
LOC108351205	7.20433	-0.907694	0.529985	-1.71268	0.0867713	NA	male	medial prefrontal cortex	50 ug/kg mixed BP x nest attendance
Aoah	26.5063	-0.52224	0.30504	-1.71204	0.0868899	NA	male	medial prefrontal cortex	50 ug/kg mixed BP x nest attendance
Ptpn14	24.2351	-0.54439	0.318206	-1.71081	0.0871164	NA	male	medial prefrontal cortex	50 ug/kg mixed BP x nest attendance
Madd	440.231	0.138503	0.0809593	1.71077	0.0871232	0.454384	male	medial prefrontal cortex	50 ug/kg mixed BP x nest attendance
LOC103692514	21.2006	-0.672431	0.393088	-1.71064	0.0871485	NA	male	medial prefrontal cortex	50 ug/kg mixed BP x nest attendance
LOC120103168	6.24323	-1.02288	0.59801	-1.71047	0.0871786	NA	male	medial prefrontal cortex	50 ug/kg mixed BP x nest attendance
LOC120097528	14.5289	-0.610034	0.356655	-1.71043	0.0871858	NA	male	medial prefrontal cortex	50 ug/kg mixed BP x nest attendance
Acacb	58.402	-0.350782	0.205113	-1.71019	0.0872302	NA	male	medial prefrontal cortex	50 ug/kg mixed BP x nest attendance
LOC120098636	5.31114	1.04742	0.61251	1.71005	0.0872574	NA	male	medial prefrontal cortex	50 ug/kg mixed BP x nest attendance
Pals2	282.78	0.15056	0.0880634	1.70968	0.0873259	NA	male	medial prefrontal cortex	50 ug/kg mixed BP x nest attendance
Ass1	21.9303	-0.528064	0.309029	-1.70879	0.0874904	NA	male	medial prefrontal cortex	50 ug/kg mixed BP x nest attendance
Vwa5b1	36.9308	-0.374994	0.219516	-1.70828	0.0875852	NA	male	medial prefrontal cortex	50 ug/kg mixed BP x nest attendance
Rpl29	499.184	0.155812	0.0912119	1.70824	0.087592	0.454684	male	medial prefrontal cortex	50 ug/kg mixed BP x nest attendance
Themis	17.5054	-0.641244	0.375482	-1.70779	0.0876751	NA	male	medial prefrontal cortex	50 ug/kg mixed BP x nest attendance
Nup160	93.1556	-0.226614	0.132696	-1.70778	0.0876779	NA	male	medial prefrontal cortex	50 ug/kg mixed BP x nest attendance
Tufm	174.692	0.177533	0.103962	1.70767	0.0876977	NA	male	medial prefrontal cortex	50 ug/kg mixed BP x nest attendance
Ctr9	370.527	0.149503	0.0875749	1.70714	0.0877954	0.454684	male	medial prefrontal cortex	50 ug/kg mixed BP x nest attendance
LOC120094302	4.12942	-1.19416	0.699523	-1.70711	0.0878018	NA	male	medial prefrontal cortex	50 ug/kg mixed BP x nest attendance
Kat2a	71.1543	0.272283	0.159511	1.70698	0.0878252	NA	male	medial prefrontal cortex	50 ug/kg mixed BP x nest attendance
Rpl13-ps12	34.824	0.432397	0.253323	1.7069	0.0878411	NA	male	medial prefrontal cortex	50 ug/kg mixed BP x nest attendance
Nupr1	17.5983	0.58787	0.344536	1.70626	0.0879591	NA	male	medial prefrontal cortex	50 ug/kg mixed BP x nest attendance
Dnajc27	184.57	0.219863	0.128875	1.70602	0.0880049	NA	male	medial prefrontal cortex	50 ug/kg mixed BP x nest attendance
Dmrt1	14.9917	-0.760603	0.445865	-1.7059	0.0880262	NA	male	medial prefrontal cortex	50 ug/kg mixed BP x nest attendance
Ptpn22	314.729	0.175456	0.102861	1.70575	0.0880542	NA	male	medial prefrontal cortex	50 ug/kg mixed BP x nest attendance
LOC120097409	1473.22	0.119172	0.069867	1.7057	0.0880632	0.454684	male	medial prefrontal cortex	50 ug/kg mixed BP x nest attendance
Art3	19.5542	-0.632787	0.371044	-1.70542	0.0881154	NA	male	medial prefrontal cortex	50 ug/kg mixed BP x nest attendance
Snapin	117.031	0.212714	0.124767	1.70489	0.0882141	NA	male	medial prefrontal cortex	50 ug/kg mixed BP x nest attendance
Ddn	165.118	0.183941	0.107902	1.7047	0.0882508	NA	male	medial prefrontal cortex	50 ug/kg mixed BP x nest attendance
Sh3gl3	140.022	0.192034	0.112655	1.70462	0.088265	NA	male	medial prefrontal cortex	50 ug/kg mixed BP x nest attendance
LOC120102428	4.82895	-1.16036	0.680806	-1.70439	0.0883082	NA	male	medial prefrontal cortex	50 ug/kg mixed BP x nest attendance
Prcp	40.1111	-0.341364	0.200412	-1.70331	0.0885094	NA	male	medial prefrontal cortex	50 ug/kg mixed BP x nest attendance
LOC108352557	3.84253	-1.33258	0.782387	-1.70323	0.0885257	NA	male	medial prefrontal cortex	50 ug/kg mixed BP x nest attendance
Smarcc2	677.671	0.107314	0.0630147	1.703	0.0885676	0.454684	male	medial prefrontal cortex	50 ug/kg mixed BP x nest attendance
Pdxdc1	458.412	0.123891	0.0727487	1.70299	0.0885692	0.454684	male	medial prefrontal cortex	50 ug/kg mixed BP x nest attendance
Ssty1-ps10	9.76915	-1.62635	0.955286	-1.70247	0.0886672	NA	male	medial prefrontal cortex	50 ug/kg mixed BP x nest attendance
Prelid3a	74.835	0.278826	0.163793	1.70231	0.0886976	NA	male	medial prefrontal cortex	50 ug/kg mixed BP x nest attendance
RGD1561897	11.3932	0.753726	0.44279	1.70222	0.0887138	NA	male	medial prefrontal cortex	50 ug/kg mixed BP x nest attendance
Tnfaip1	354.582	0.151143	0.0888015	1.70203	0.0887496	0.454684	male	medial prefrontal cortex	50 ug/kg mixed BP x nest attendance
Prrc2c-ps2	639.617	0.121807	0.0715674	1.70199	0.0887564	0.454684	male	medial prefrontal cortex	50 ug/kg mixed BP x nest attendance
Mtdh	596.145	0.122803	0.072154	1.70196	0.0887622	0.454684	male	medial prefrontal cortex	50 ug/kg mixed BP x nest attendance
LOC102555236	11.4407	-0.885917	0.520626	-1.70164	0.0888231	NA	male	medial prefrontal cortex	50 ug/kg mixed BP x nest attendance
Sv2c	77.3605	-0.255333	0.15007	-1.70142	0.0888633	NA	male	medial prefrontal cortex	50 ug/kg mixed BP x nest attendance
Cndp1	11.9978	-0.733321	0.431183	-1.70072	0.0889954	NA	male	medial prefrontal cortex	50 ug/kg mixed BP x nest attendance
Atp13a2	400.753	0.155756	0.0915886	1.7006	0.0890172	0.454977	male	medial prefrontal cortex	50 ug/kg mixed BP x nest attendance
Exoc3	118.902	0.210341	0.123722	1.70012	0.0891089	NA	male	medial prefrontal cortex	50 ug/kg mixed BP x nest attendance
Coq7	65.0189	0.291317	0.171352	1.70011	0.0891109	NA	male	medial prefrontal cortex	50 ug/kg mixed BP x nest attendance
LOC120101562	134.582	0.196348	0.115512	1.69981	0.0891671	NA	male	medial prefrontal cortex	50 ug/kg mixed BP x nest attendance
LOC108350487	4.89374	-1.14378	0.672973	-1.69959	0.0892075	NA	male	medial prefrontal cortex	50 ug/kg mixed BP x nest attendance
Tchp	56.7022	0.314485	0.185036	1.69959	0.0892083	NA	male	medial prefrontal cortex	50 ug/kg mixed BP x nest attendance
Timm8a1	89.5231	0.261034	0.153597	1.69947	0.08923	NA	male	medial prefrontal cortex	50 ug/kg mixed BP x nest attendance
LOC120100841	5.03104	-1.11575	0.656632	-1.6992	0.0892814	NA	male	medial prefrontal cortex	50 ug/kg mixed BP x nest attendance
Uros	19.6791	0.558683	0.328843	1.69893	0.0893316	NA	male	medial prefrontal cortex	50 ug/kg mixed BP x nest attendance
Anln	21.4715	-0.527227	0.310333	-1.69891	0.0893366	NA	male	medial prefrontal cortex	50 ug/kg mixed BP x nest attendance
Ppfibp1	238.253	0.164757	0.0970038	1.69846	0.0894209	NA	male	medial prefrontal cortex	50 ug/kg mixed BP x nest attendance
Hint2	103.239	0.259029	0.152577	1.69769	0.0895661	NA	male	medial prefrontal cortex	50 ug/kg mixed BP x nest attendance
Sod1	629.787	0.134982	0.0795112	1.69764	0.0895753	0.456814	male	medial prefrontal cortex	50 ug/kg mixed BP x nest attendance
Col19a1	157.175	-0.18283	0.107713	-1.69738	0.0896252	NA	male	medial prefrontal cortex	50 ug/kg mixed BP x nest attendance
Cers4	242.145	0.159917	0.0942237	1.6972	0.0896581	NA	male	medial prefrontal cortex	50 ug/kg mixed BP x nest attendance
Gnaz	331.471	0.147338	0.0868324	1.69681	0.0897321	NA	male	medial prefrontal cortex	50 ug/kg mixed BP x nest attendance
Pnpla7	39.2103	-0.467284	0.275416	-1.69665	0.089763	NA	male	medial prefrontal cortex	50 ug/kg mixed BP x nest attendance
Pdia3	193.29	0.186782	0.110102	1.69645	0.0898008	NA	male	medial prefrontal cortex	50 ug/kg mixed BP x nest attendance
LOC100911221	68.323	0.277422	0.163542	1.69634	0.0898219	NA	male	medial prefrontal cortex	50 ug/kg mixed BP x nest attendance
LOC120094753	4.64094	-1.10191	0.649596	-1.6963	0.0898289	NA	male	medial prefrontal cortex	50 ug/kg mixed BP x nest attendance
Myo1a	3.83644	-1.21067	0.713721	-1.69629	0.0898319	NA	male	medial prefrontal cortex	50 ug/kg mixed BP x nest attendance
Efhb	9.80506	-0.929783	0.548385	-1.69549	0.0899819	NA	male	medial prefrontal cortex	50 ug/kg mixed BP x nest attendance
Rbpj	110.252	-0.232619	0.137221	-1.69522	0.0900331	NA	male	medial prefrontal cortex	50 ug/kg mixed BP x nest attendance
Hnrnph3	284.077	0.147166	0.0868366	1.69475	0.0901232	NA	male	medial prefrontal cortex	50 ug/kg mixed BP x nest attendance
LOC120100807	13.8122	-0.647199	0.381893	-1.69471	0.0901299	NA	male	medial prefrontal cortex	50 ug/kg mixed BP x nest attendance
Hexim2-ps2	4.16481	-1.21816	0.718987	-1.69428	0.0902123	NA	male	medial prefrontal cortex	50 ug/kg mixed BP x nest attendance
LOC120096584	4.3364	-1.28942	0.761131	-1.69409	0.0902489	NA	male	medial prefrontal cortex	50 ug/kg mixed BP x nest attendance
Rab3il1	20.7205	-0.499386	0.294787	-1.69405	0.0902552	NA	male	medial prefrontal cortex	50 ug/kg mixed BP x nest attendance
St13-ps6	12.6132	0.691514	0.408232	1.69392	0.0902801	NA	male	medial prefrontal cortex	50 ug/kg mixed BP x nest attendance
Syt14	243.351	0.154748	0.0913788	1.69348	0.0903649	NA	male	medial prefrontal cortex	50 ug/kg mixed BP x nest attendance
LOC120096926	3.98663	-1.20379	0.710846	-1.69346	0.0903685	NA	male	medial prefrontal cortex	50 ug/kg mixed BP x nest attendance
Esco1-ps1	12.9434	0.659406	0.389508	1.69292	0.0904702	NA	male	medial prefrontal cortex	50 ug/kg mixed BP x nest attendance
Mphosph8	584.675	0.109769	0.064844	1.69281	0.0904911	0.45964	male	medial prefrontal cortex	50 ug/kg mixed BP x nest attendance
Rangap1	511.407	0.119564	0.0706387	1.69261	0.0905292	0.45964	male	medial prefrontal cortex	50 ug/kg mixed BP x nest attendance
LOC108350108	4.47779	-1.02743	0.607294	-1.69181	0.090682	NA	male	medial prefrontal cortex	50 ug/kg mixed BP x nest attendance
LOC120100327	3.54667	1.79035	1.05834	1.69165	0.0907118	NA	male	medial prefrontal cortex	50 ug/kg mixed BP x nest attendance
Fam133b	366.77	0.137928	0.0815399	1.69154	0.0907346	0.459669	male	medial prefrontal cortex	50 ug/kg mixed BP x nest attendance
Crabp1	24.8967	-0.485114	0.286835	-1.69127	0.090786	NA	male	medial prefrontal cortex	50 ug/kg mixed BP x nest attendance
Cmas	281.399	0.161137	0.0952771	1.69125	0.0907893	NA	male	medial prefrontal cortex	50 ug/kg mixed BP x nest attendance
Zfp69	18.7577	-0.672014	0.397353	-1.69122	0.0907939	NA	male	medial prefrontal cortex	50 ug/kg mixed BP x nest attendance
Mical2	217.795	0.165324	0.0977678	1.69099	0.0908395	NA	male	medial prefrontal cortex	50 ug/kg mixed BP x nest attendance
LOC120101496	3.56718	-1.55885	0.92217	-1.69041	0.0909487	NA	male	medial prefrontal cortex	50 ug/kg mixed BP x nest attendance
Gabra2	396.564	0.133719	0.0791067	1.69037	0.0909576	0.459786	male	medial prefrontal cortex	50 ug/kg mixed BP x nest attendance
Pank1	54.4475	-0.331861	0.196332	-1.69031	0.0909692	NA	male	medial prefrontal cortex	50 ug/kg mixed BP x nest attendance
LOC120093717	25.7798	-0.434506	0.257096	-1.69005	0.0910177	NA	male	medial prefrontal cortex	50 ug/kg mixed BP x nest attendance
Dcaf12	125.148	0.208113	0.123205	1.68916	0.0911881	NA	male	medial prefrontal cortex	50 ug/kg mixed BP x nest attendance
Ptchd4	180.772	-0.18435	0.109149	-1.68897	0.0912245	NA	male	medial prefrontal cortex	50 ug/kg mixed BP x nest attendance
Hdac11	122.422	0.213133	0.126206	1.68877	0.0912642	NA	male	medial prefrontal cortex	50 ug/kg mixed BP x nest attendance
Igf2bp3	43.7946	-0.40131	0.23765	-1.68866	0.0912844	NA	male	medial prefrontal cortex	50 ug/kg mixed BP x nest attendance
Ndufs6l1	368.38	0.146891	0.0869996	1.68841	0.0913326	0.460669	male	medial prefrontal cortex	50 ug/kg mixed BP x nest attendance
LOC102552767	42.9564	0.361683	0.214265	1.68802	0.0914073	NA	male	medial prefrontal cortex	50 ug/kg mixed BP x nest attendance
Wnt7b	75.7971	0.295813	0.175253	1.68792	0.091427	NA	male	medial prefrontal cortex	50 ug/kg mixed BP x nest attendance
Ldlrad2	16.587	0.55691	0.329957	1.68782	0.0914449	NA	male	medial prefrontal cortex	50 ug/kg mixed BP x nest attendance
Creb3l2	39.4436	-0.421136	0.249545	-1.68762	0.0914845	NA	male	medial prefrontal cortex	50 ug/kg mixed BP x nest attendance
LOC120095247	24.1269	0.46869	0.277744	1.68749	0.0915097	NA	male	medial prefrontal cortex	50 ug/kg mixed BP x nest attendance
Rnf11	316.213	0.156092	0.0925001	1.68748	0.0915118	NA	male	medial prefrontal cortex	50 ug/kg mixed BP x nest attendance
Zfp551	18.5002	-0.536246	0.317787	-1.68744	0.0915191	NA	male	medial prefrontal cortex	50 ug/kg mixed BP x nest attendance
RGD1562726	5.96189	1.02631	0.608277	1.68724	0.0915573	NA	male	medial prefrontal cortex	50 ug/kg mixed BP x nest attendance
Tdrd5	6.98523	-0.81798	0.484839	-1.68712	0.0915809	NA	male	medial prefrontal cortex	50 ug/kg mixed BP x nest attendance
Mex3d	96.2065	-0.236489	0.140195	-1.68686	0.0916299	NA	male	medial prefrontal cortex	50 ug/kg mixed BP x nest attendance
Scaf8	272.917	-0.147952	0.0877127	-1.68678	0.091645	NA	male	medial prefrontal cortex	50 ug/kg mixed BP x nest attendance
Ints1	173.029	0.194372	0.115253	1.68648	0.0917032	NA	male	medial prefrontal cortex	50 ug/kg mixed BP x nest attendance
Dnaaf1	12.4745	-0.660624	0.391753	-1.68633	0.0917329	NA	male	medial prefrontal cortex	50 ug/kg mixed BP x nest attendance
LOC120099890	7.29484	-0.902657	0.53533	-1.68617	0.0917635	NA	male	medial prefrontal cortex	50 ug/kg mixed BP x nest attendance
Tmtc2	246.494	-0.167416	0.0992917	-1.6861	0.0917759	NA	male	medial prefrontal cortex	50 ug/kg mixed BP x nest attendance
LOC103693088	4.68816	-1.19083	0.7063	-1.68601	0.0917934	NA	male	medial prefrontal cortex	50 ug/kg mixed BP x nest attendance
Tmco1	113.696	0.219161	0.130003	1.68581	0.0918314	NA	male	medial prefrontal cortex	50 ug/kg mixed BP x nest attendance
Zfhx3	238.005	-0.241999	0.143554	-1.68577	0.0918407	NA	male	medial prefrontal cortex	50 ug/kg mixed BP x nest attendance
Rplp1	1759.52	0.0845882	0.0501939	1.68523	0.0919445	0.46274	male	medial prefrontal cortex	50 ug/kg mixed BP x nest attendance
Pde8a	35.2756	-0.472912	0.280699	-1.68477	0.0920332	NA	male	medial prefrontal cortex	50 ug/kg mixed BP x nest attendance
Pstpip2	79.4113	-0.250877	0.148928	-1.68455	0.0920747	NA	male	medial prefrontal cortex	50 ug/kg mixed BP x nest attendance
Cpe	1711.89	0.0924602	0.0549048	1.68401	0.09218	0.462913	male	medial prefrontal cortex	50 ug/kg mixed BP x nest attendance
Txndc15	143.778	0.216261	0.128433	1.68384	0.0922129	NA	male	medial prefrontal cortex	50 ug/kg mixed BP x nest attendance
LOC100909637	12.1092	0.6462	0.383998	1.68282	0.0924092	NA	male	medial prefrontal cortex	50 ug/kg mixed BP x nest attendance
LOC102555396	9.41372	-0.794644	0.472261	-1.68264	0.0924454	NA	male	medial prefrontal cortex	50 ug/kg mixed BP x nest attendance
Xxylt1	88.289	-0.23161	0.137663	-1.68245	0.0924816	NA	male	medial prefrontal cortex	50 ug/kg mixed BP x nest attendance
Romo1	455.402	0.147348	0.0875795	1.68245	0.0924822	0.463185	male	medial prefrontal cortex	50 ug/kg mixed BP x nest attendance
Paqr6	5.6105	1.04536	0.62148	1.68206	0.0925576	NA	male	medial prefrontal cortex	50 ug/kg mixed BP x nest attendance
Cdk12	189.514	-0.177393	0.105467	-1.68198	0.0925721	NA	male	medial prefrontal cortex	50 ug/kg mixed BP x nest attendance
Hspa12b	26.4997	0.426932	0.253923	1.68134	0.0926966	NA	male	medial prefrontal cortex	50 ug/kg mixed BP x nest attendance
Inpp4b	281.885	-0.14775	0.0878929	-1.68103	0.0927573	NA	male	medial prefrontal cortex	50 ug/kg mixed BP x nest attendance
Gfpt1	344.698	0.129889	0.0772709	1.68096	0.0927714	0.463185	male	medial prefrontal cortex	50 ug/kg mixed BP x nest attendance
Prickle3	16.4233	0.534767	0.31818	1.68071	0.09282	NA	male	medial prefrontal cortex	50 ug/kg mixed BP x nest attendance
Glt6d1	4.15709	1.14468	0.681128	1.68056	0.0928479	NA	male	medial prefrontal cortex	50 ug/kg mixed BP x nest attendance
LOC120098201	3.64535	-1.32505	0.788546	-1.68037	0.0928845	NA	male	medial prefrontal cortex	50 ug/kg mixed BP x nest attendance
Egf	24.4715	-0.473847	0.28199	-1.68037	0.0928854	NA	male	medial prefrontal cortex	50 ug/kg mixed BP x nest attendance
Unc13d	8.71488	-0.739865	0.440311	-1.68032	0.0928942	NA	male	medial prefrontal cortex	50 ug/kg mixed BP x nest attendance
Mia2	91.1949	-0.271533	0.161612	-1.68015	0.0929281	NA	male	medial prefrontal cortex	50 ug/kg mixed BP x nest attendance
Best3	11.8595	-0.845551	0.503266	-1.68012	0.092933	NA	male	medial prefrontal cortex	50 ug/kg mixed BP x nest attendance
Lpcat1	64.2079	-0.287747	0.171282	-1.67996	0.0929653	NA	male	medial prefrontal cortex	50 ug/kg mixed BP x nest attendance
LOC102551541	20.2001	-0.557642	0.33197	-1.6798	0.0929972	NA	male	medial prefrontal cortex	50 ug/kg mixed BP x nest attendance
Sparc	914.898	0.11188	0.0666089	1.67965	0.0930245	0.463185	male	medial prefrontal cortex	50 ug/kg mixed BP x nest attendance
Znf829l-ps1	27.5656	0.469946	0.279788	1.67965	0.0930252	NA	male	medial prefrontal cortex	50 ug/kg mixed BP x nest attendance
Ppp1r14b	105.445	-0.232195	0.13829	-1.67904	0.0931451	NA	male	medial prefrontal cortex	50 ug/kg mixed BP x nest attendance
E2f2	16.8041	-0.582364	0.346849	-1.67901	0.0931491	NA	male	medial prefrontal cortex	50 ug/kg mixed BP x nest attendance
Nsf	511.497	0.130768	0.0779131	1.67838	0.0932724	0.463185	male	medial prefrontal cortex	50 ug/kg mixed BP x nest attendance
Sema4b	47.4284	-0.310818	0.185212	-1.67817	0.0933137	NA	male	medial prefrontal cortex	50 ug/kg mixed BP x nest attendance
Bsn	394.947	0.130213	0.0776091	1.6778	0.0933852	0.463185	male	medial prefrontal cortex	50 ug/kg mixed BP x nest attendance
B4galt6	1004.62	0.147591	0.0879821	1.67751	0.0934426	0.463185	male	medial prefrontal cortex	50 ug/kg mixed BP x nest attendance
Lrrc45	147.603	0.186094	0.11096	1.67712	0.0935185	NA	male	medial prefrontal cortex	50 ug/kg mixed BP x nest attendance
Ppp1r42	7.00936	-0.909724	0.542547	-1.67676	0.0935885	NA	male	medial prefrontal cortex	50 ug/kg mixed BP x nest attendance
Mustn1	47.1288	0.373026	0.222481	1.67666	0.0936084	NA	male	medial prefrontal cortex	50 ug/kg mixed BP x nest attendance
Skor2	4.0742	-1.25977	0.751473	-1.6764	0.0936592	NA	male	medial prefrontal cortex	50 ug/kg mixed BP x nest attendance
Itga7	21.2109	0.482692	0.287997	1.67603	0.093732	NA	male	medial prefrontal cortex	50 ug/kg mixed BP x nest attendance
Ost4	167.977	0.178048	0.106243	1.67586	0.0937666	NA	male	medial prefrontal cortex	50 ug/kg mixed BP x nest attendance
Map2k6	155.354	-0.188795	0.112682	-1.67546	0.0938432	NA	male	medial prefrontal cortex	50 ug/kg mixed BP x nest attendance
LOC108351183	15.1277	-0.608798	0.363374	-1.6754	0.0938554	NA	male	medial prefrontal cortex	50 ug/kg mixed BP x nest attendance
Gprasp2	314.86	0.131783	0.0786596	1.67536	0.093864	NA	male	medial prefrontal cortex	50 ug/kg mixed BP x nest attendance
Tmem208	108.642	0.275822	0.164658	1.67512	0.0939109	NA	male	medial prefrontal cortex	50 ug/kg mixed BP x nest attendance
Zbtb7a	291.229	0.172915	0.103229	1.67507	0.0939213	NA	male	medial prefrontal cortex	50 ug/kg mixed BP x nest attendance
Qrich2	10.9082	-0.747269	0.446137	-1.67498	0.0939386	NA	male	medial prefrontal cortex	50 ug/kg mixed BP x nest attendance
Trim36	50.8052	-0.288168	0.172124	-1.67419	0.0940941	NA	male	medial prefrontal cortex	50 ug/kg mixed BP x nest attendance
Htr2a	516.421	0.155039	0.092627	1.6738	0.094169	0.464351	male	medial prefrontal cortex	50 ug/kg mixed BP x nest attendance
Vmo1	34.8627	0.382456	0.22852	1.67362	0.0942047	NA	male	medial prefrontal cortex	50 ug/kg mixed BP x nest attendance
Cox6a1	834.098	0.10256	0.0612924	1.6733	0.0942685	0.464351	male	medial prefrontal cortex	50 ug/kg mixed BP x nest attendance
LOC120103006	5.95599	1.01734	0.608032	1.67316	0.0942952	NA	male	medial prefrontal cortex	50 ug/kg mixed BP x nest attendance
Rab11fip1	6.81351	-0.957518	0.572349	-1.67296	0.0943345	NA	male	medial prefrontal cortex	50 ug/kg mixed BP x nest attendance
Ceacam16	4.71993	-1.03984	0.621902	-1.67203	0.0945182	NA	male	medial prefrontal cortex	50 ug/kg mixed BP x nest attendance
Bclaf3	88.6247	-0.245531	0.14686	-1.67188	0.0945487	NA	male	medial prefrontal cortex	50 ug/kg mixed BP x nest attendance
Cyld-ps2	3.40705	-1.50286	0.898942	-1.6718	0.0945629	NA	male	medial prefrontal cortex	50 ug/kg mixed BP x nest attendance
Zdhhc8	74.0718	0.271892	0.162643	1.67171	0.0945812	NA	male	medial prefrontal cortex	50 ug/kg mixed BP x nest attendance
Slfn3	7.64684	-1.01743	0.608619	-1.67171	0.0945821	NA	male	medial prefrontal cortex	50 ug/kg mixed BP x nest attendance
Auts2	2955.81	-0.0864199	0.0516991	-1.67159	0.0946044	0.464351	male	medial prefrontal cortex	50 ug/kg mixed BP x nest attendance
LOC108351275	12.7573	-0.753245	0.450669	-1.67139	0.0946438	NA	male	medial prefrontal cortex	50 ug/kg mixed BP x nest attendance
Rbm25	1524.23	0.0903747	0.0540733	1.67134	0.094655	0.464351	male	medial prefrontal cortex	50 ug/kg mixed BP x nest attendance
Hook2	158.249	0.199527	0.119384	1.67131	0.0946609	NA	male	medial prefrontal cortex	50 ug/kg mixed BP x nest attendance
Appl2	28.7949	0.401542	0.240266	1.67124	0.0946744	NA	male	medial prefrontal cortex	50 ug/kg mixed BP x nest attendance
Slc7a11	99.9554	0.260718	0.156033	1.67092	0.0947376	NA	male	medial prefrontal cortex	50 ug/kg mixed BP x nest attendance
LOC100294508	111.748	-0.224502	0.13437	-1.67077	0.0947662	NA	male	medial prefrontal cortex	50 ug/kg mixed BP x nest attendance
Rpl18a	960.208	0.122664	0.0734421	1.67022	0.0948767	0.464351	male	medial prefrontal cortex	50 ug/kg mixed BP x nest attendance
Lamb2-ps1	33.0221	-0.50502	0.302388	-1.67011	0.0948984	NA	male	medial prefrontal cortex	50 ug/kg mixed BP x nest attendance
Pdia5	47.869	-0.370225	0.22169	-1.67001	0.0949165	NA	male	medial prefrontal cortex	50 ug/kg mixed BP x nest attendance
[truncated: 19,262 more rows]
