# Supplementary material for: Postnatal maternal care moderates the effects of prenatal bisphenol exposure on offspring neurodevelopmental, behavioral, and transcriptomic outcomes
Source: PLoS One. 2024 Jun 11;19(6):e0305256. doi: 10.1371/journal.pone.0305256 (PMC11166292; doi:10.1371/journal.pone.0305256)
Supplement: S3 Table — (XLSX) [file pone.0305256.s013.xlsx]

## Sheet: Laubyetal_Prenatal BP x Materna
geneID	baseMean	log2FoldChange	lfcSE	stat	pvalue	padj	sex	brainregion	comparison
Hmga1-ps2	4.38041	30	3.16657	9.47397	2.69e-21	NA	male	medial prenfrontal cortex	150 ug/kg mixed BP x nest attendance
Nefl	669.156	0.556766	0.110644	5.03207	4.85e-07	0.000716182	male	medial prenfrontal cortex	150 ug/kg mixed BP x nest attendance
Pbx3	107.346	-1.14548	0.256783	-4.46088	8.16e-06	NA	male	medial prenfrontal cortex	150 ug/kg mixed BP x nest attendance
Dcx	387.12	-0.490014	0.110642	-4.42884	9.47e-06	NA	male	medial prenfrontal cortex	150 ug/kg mixed BP x nest attendance
Tuba4a	1092.92	0.539129	0.123688	4.35879	1.31e-05	0.00965164	male	medial prenfrontal cortex	150 ug/kg mixed BP x nest attendance
Mt3	834.909	0.489725	0.11782	4.15657	3.23e-05	0.0141849	male	medial prenfrontal cortex	150 ug/kg mixed BP x nest attendance
Nrgn	1271.63	0.365762	0.0888493	4.11665	3.84e-05	0.0141849	male	medial prenfrontal cortex	150 ug/kg mixed BP x nest attendance
Ano3	560.285	0.474118	0.119208	3.97723	6.97e-05	0.0205821	male	medial prenfrontal cortex	150 ug/kg mixed BP x nest attendance
Pet100	304.105	0.529847	0.138954	3.81312	0.000137226	NA	male	medial prenfrontal cortex	150 ug/kg mixed BP x nest attendance
Atp6ap1	1141.05	0.379324	0.0999185	3.79633	0.000146854	0.0361261	male	medial prenfrontal cortex	150 ug/kg mixed BP x nest attendance
Crip1	174.084	-0.514754	0.141019	-3.65025	0.000261983	NA	male	medial prenfrontal cortex	150 ug/kg mixed BP x nest attendance
Kcnk15	168.626	0.560916	0.155101	3.61645	0.000298667	NA	male	medial prenfrontal cortex	150 ug/kg mixed BP x nest attendance
Grik1	584.515	0.315526	0.0872541	3.61618	0.000298985	0.0583966	male	medial prenfrontal cortex	150 ug/kg mixed BP x nest attendance
Inf2	204.253	0.464284	0.128615	3.60986	0.000306357	NA	male	medial prenfrontal cortex	150 ug/kg mixed BP x nest attendance
Syn3	2284.51	-0.240867	0.0672464	-3.58185	0.000341165	0.0583966	male	medial prenfrontal cortex	150 ug/kg mixed BP x nest attendance
Oxr1	808.497	0.282228	0.0790406	3.57066	0.000356077	0.0583966	male	medial prenfrontal cortex	150 ug/kg mixed BP x nest attendance
Tshz1	89.4902	-0.787567	0.222996	-3.53175	0.000412818	NA	male	medial prenfrontal cortex	150 ug/kg mixed BP x nest attendance
Slc17a7	750.627	0.457982	0.129835	3.52743	0.000419622	0.0588391	male	medial prenfrontal cortex	150 ug/kg mixed BP x nest attendance
LOC120102386	221.188	0.538364	0.152794	3.52346	0.000425947	NA	male	medial prenfrontal cortex	150 ug/kg mixed BP x nest attendance
Cimip2a	1867.3	0.293043	0.0835959	3.50548	0.000455791	0.0588391	male	medial prenfrontal cortex	150 ug/kg mixed BP x nest attendance
Tubb4b	1866.72	0.292829	0.0838431	3.49259	0.000478367	0.0588391	male	medial prenfrontal cortex	150 ug/kg mixed BP x nest attendance
Gpr161	73.5723	-0.71314	0.207823	-3.43149	0.000600286	NA	male	medial prenfrontal cortex	150 ug/kg mixed BP x nest attendance
Slit3	527.105	0.367664	0.107802	3.41054	0.000648342	0.0685634	male	medial prenfrontal cortex	150 ug/kg mixed BP x nest attendance
Vsnl1	1194.14	0.353526	0.103682	3.40971	0.00065033	0.0685634	male	medial prenfrontal cortex	150 ug/kg mixed BP x nest attendance
Vash2	38.9758	-0.973405	0.28641	-3.39865	0.000677201	NA	male	medial prenfrontal cortex	150 ug/kg mixed BP x nest attendance
Ttc28	449.411	-0.320458	0.0945026	-3.391	0.00069639	NA	male	medial prenfrontal cortex	150 ug/kg mixed BP x nest attendance
Adarb2	1190.92	-0.332961	0.100021	-3.32893	0.000871815	0.0857866	male	medial prenfrontal cortex	150 ug/kg mixed BP x nest attendance
LOC120100327	3.54667	4.3295	1.30852	3.30871	0.000937266	NA	male	medial prenfrontal cortex	150 ug/kg mixed BP x nest attendance
Hspa8-ps12	159.906	0.555833	0.168267	3.30328	0.000955599	NA	male	medial prenfrontal cortex	150 ug/kg mixed BP x nest attendance
Kcna6	257.266	0.441282	0.133815	3.2977	0.000974799	NA	male	medial prenfrontal cortex	150 ug/kg mixed BP x nest attendance
Ppt2	468.856	0.369239	0.112265	3.28899	0.00100546	NA	male	medial prenfrontal cortex	150 ug/kg mixed BP x nest attendance
Faim2	374.298	0.354408	0.107805	3.28748	0.0010109	NA	male	medial prenfrontal cortex	150 ug/kg mixed BP x nest attendance
LOC120094582	14.1529	1.79908	0.547499	3.28601	0.00101619	NA	male	medial prenfrontal cortex	150 ug/kg mixed BP x nest attendance
Maml3	306.056	-0.409479	0.124614	-3.28597	0.00101633	NA	male	medial prenfrontal cortex	150 ug/kg mixed BP x nest attendance
Scg5	520.727	0.323825	0.0988213	3.27688	0.00104962	0.0923129	male	medial prenfrontal cortex	150 ug/kg mixed BP x nest attendance
Stk32a	736.223	-0.314435	0.0960622	-3.27324	0.00106323	0.0923129	male	medial prenfrontal cortex	150 ug/kg mixed BP x nest attendance
Hspa2	32.348	0.997838	0.306266	3.25808	0.0011217	NA	male	medial prenfrontal cortex	150 ug/kg mixed BP x nest attendance
Mex3a	181.763	-0.498244	0.153739	-3.24085	0.00119173	NA	male	medial prenfrontal cortex	150 ug/kg mixed BP x nest attendance
Fkbp2	732.756	0.301864	0.0932913	3.23572	0.00121338	0.0942607	male	medial prenfrontal cortex	150 ug/kg mixed BP x nest attendance
LOC120093053	732.756	0.301864	0.0932913	3.23572	0.00121338	0.0942607	male	medial prenfrontal cortex	150 ug/kg mixed BP x nest attendance
Prrt1	407.518	0.396109	0.123462	3.20833	0.00133507	NA	male	medial prenfrontal cortex	150 ug/kg mixed BP x nest attendance
Fbxo21	71.6765	-0.66522	0.207805	-3.20117	0.00136869	NA	male	medial prenfrontal cortex	150 ug/kg mixed BP x nest attendance
Rab3a	1431.73	0.309705	0.0969846	3.19335	0.00140635	0.0980325	male	medial prenfrontal cortex	150 ug/kg mixed BP x nest attendance
Kctd17	426.496	0.357273	0.112454	3.17707	0.00148771	NA	male	medial prenfrontal cortex	150 ug/kg mixed BP x nest attendance
Gcc1	1462.52	0.380835	0.120065	3.17192	0.00151434	0.0980325	male	medial prenfrontal cortex	150 ug/kg mixed BP x nest attendance
Arf5	1446.46	0.380278	0.119898	3.17169	0.00151554	0.0980325	male	medial prenfrontal cortex	150 ug/kg mixed BP x nest attendance
Samd9	78.6729	0.67059	0.211497	3.17068	0.00152081	NA	male	medial prenfrontal cortex	150 ug/kg mixed BP x nest attendance
Cnp	114.929	0.611244	0.19331	3.16199	0.00156694	NA	male	medial prenfrontal cortex	150 ug/kg mixed BP x nest attendance
Vamp2	2843.64	0.26749	0.0846148	3.16127	0.00157083	0.0980325	male	medial prenfrontal cortex	150 ug/kg mixed BP x nest attendance
Syp	911.357	0.280219	0.0887613	3.157	0.00159402	0.0980325	male	medial prenfrontal cortex	150 ug/kg mixed BP x nest attendance
Ckmt1	567.717	0.321549	0.102383	3.14065	0.00168572	0.0995248	male	medial prenfrontal cortex	150 ug/kg mixed BP x nest attendance
Dnah12	706.153	0.277372	0.0886996	3.1271	0.00176541	0.100221	male	medial prenfrontal cortex	150 ug/kg mixed BP x nest attendance
Vcan	157.077	-0.516104	0.166938	-3.09159	0.0019909	NA	male	medial prenfrontal cortex	150 ug/kg mixed BP x nest attendance
Cdhr1	23.6657	-1.45294	0.470164	-3.09028	0.0019997	NA	male	medial prenfrontal cortex	150 ug/kg mixed BP x nest attendance
Grin1	584.449	0.315365	0.103083	3.05934	0.00221823	0.120546	male	medial prenfrontal cortex	150 ug/kg mixed BP x nest attendance
Syt17	167.575	0.513434	0.167958	3.05691	0.00223629	NA	male	medial prenfrontal cortex	150 ug/kg mixed BP x nest attendance
Dusp3	388.699	0.40466	0.132454	3.0551	0.00224985	NA	male	medial prenfrontal cortex	150 ug/kg mixed BP x nest attendance
Chgb	759.948	0.3038	0.0995994	3.05021	0.00228678	0.120546	male	medial prenfrontal cortex	150 ug/kg mixed BP x nest attendance
Dleu7	76.3054	0.623271	0.206439	3.01915	0.00253484	NA	male	medial prenfrontal cortex	150 ug/kg mixed BP x nest attendance
Hpcal4	490.586	0.275418	0.091266	3.01775	0.0025466	0.129613	male	medial prenfrontal cortex	150 ug/kg mixed BP x nest attendance
Sbk1	145.93	-0.454267	0.15074	-3.01358	0.00258183	NA	male	medial prenfrontal cortex	150 ug/kg mixed BP x nest attendance
Nt5el-ps1	26.8957	-1.03744	0.344415	-3.01218	0.00259377	NA	male	medial prenfrontal cortex	150 ug/kg mixed BP x nest attendance
St3gal5	540.983	0.309425	0.102911	3.00673	0.00264074	0.129924	male	medial prenfrontal cortex	150 ug/kg mixed BP x nest attendance
Stum	407.483	0.358276	0.1195	2.99814	0.00271633	NA	male	medial prenfrontal cortex	150 ug/kg mixed BP x nest attendance
LOC120093156	181.681	0.509648	0.17253	2.95397	0.00313715	NA	male	medial prenfrontal cortex	150 ug/kg mixed BP x nest attendance
Cx3cl1	388.728	0.372029	0.125978	2.95312	0.00314579	NA	male	medial prenfrontal cortex	150 ug/kg mixed BP x nest attendance
Tmem161a	58.0419	0.704371	0.240388	2.93014	0.00338806	NA	male	medial prenfrontal cortex	150 ug/kg mixed BP x nest attendance
RT1-N2	26.0436	1.32268	0.451695	2.92826	0.00340865	NA	male	medial prenfrontal cortex	150 ug/kg mixed BP x nest attendance
Antkmt	141.767	0.555799	0.190176	2.92255	0.00347177	NA	male	medial prenfrontal cortex	150 ug/kg mixed BP x nest attendance
Cacng2	386.775	0.297116	0.101691	2.92175	0.00348076	NA	male	medial prenfrontal cortex	150 ug/kg mixed BP x nest attendance
Rprml	452.059	0.446629	0.152994	2.91926	0.00350858	NA	male	medial prenfrontal cortex	150 ug/kg mixed BP x nest attendance
Slco5a1	54.8167	-0.735821	0.25239	-2.91541	0.00355218	NA	male	medial prenfrontal cortex	150 ug/kg mixed BP x nest attendance
Foxh1	968.318	0.304256	0.104438	2.91328	0.00357656	0.155536	male	medial prenfrontal cortex	150 ug/kg mixed BP x nest attendance
Pgm2l1	2705.97	0.215238	0.0739945	2.90884	0.00362775	0.155536	male	medial prenfrontal cortex	150 ug/kg mixed BP x nest attendance
Camta2	359.594	0.373259	0.128402	2.90695	0.00364969	NA	male	medial prenfrontal cortex	150 ug/kg mixed BP x nest attendance
Nudt4	763.685	0.251499	0.0865273	2.90659	0.00365396	0.155536	male	medial prenfrontal cortex	150 ug/kg mixed BP x nest attendance
Prmt5	357.202	0.401295	0.138105	2.90573	0.00366395	NA	male	medial prenfrontal cortex	150 ug/kg mixed BP x nest attendance
Fkbp8	600.372	0.324593	0.111767	2.90419	0.00368209	0.155536	male	medial prenfrontal cortex	150 ug/kg mixed BP x nest attendance
Hsp90ab1	6106.01	0.230975	0.0795459	2.90367	0.00368818	0.155536	male	medial prenfrontal cortex	150 ug/kg mixed BP x nest attendance
Ociad1	332.533	0.356333	0.12279	2.90198	0.00370818	NA	male	medial prenfrontal cortex	150 ug/kg mixed BP x nest attendance
Panx2	236.779	0.425237	0.146848	2.89576	0.00378245	NA	male	medial prenfrontal cortex	150 ug/kg mixed BP x nest attendance
Chchd10	136.159	0.45591	0.157732	2.89042	0.00384731	NA	male	medial prenfrontal cortex	150 ug/kg mixed BP x nest attendance
Kifc2	988.359	0.291846	0.101357	2.87938	0.00398458	0.163368	male	medial prenfrontal cortex	150 ug/kg mixed BP x nest attendance
Peds1	133.492	0.452594	0.157808	2.868	0.00413079	NA	male	medial prenfrontal cortex	150 ug/kg mixed BP x nest attendance
Hbb-b1	364.433	-0.83144	0.290268	-2.86439	0.00417813	NA	male	medial prenfrontal cortex	150 ug/kg mixed BP x nest attendance
Gpi	307.359	0.322139	0.112622	2.86035	0.00423178	NA	male	medial prenfrontal cortex	150 ug/kg mixed BP x nest attendance
Lynx1	88.3981	0.574315	0.201353	2.85228	0.00434063	NA	male	medial prenfrontal cortex	150 ug/kg mixed BP x nest attendance
Dpysl3	1185.02	-0.240721	0.0845858	-2.84587	0.00442896	0.174217	male	medial prenfrontal cortex	150 ug/kg mixed BP x nest attendance
Pde2a	372.172	0.31167	0.109631	2.84289	0.00447066	NA	male	medial prenfrontal cortex	150 ug/kg mixed BP x nest attendance
Kxd1	662.846	0.296954	0.104493	2.84185	0.00448527	0.174217	male	medial prenfrontal cortex	150 ug/kg mixed BP x nest attendance
Lnc012	1096.09	0.225851	0.0798517	2.82839	0.00467834	0.175566	male	medial prenfrontal cortex	150 ug/kg mixed BP x nest attendance
Cdh12	1031.22	0.353231	0.125127	2.82298	0.00475789	0.175566	male	medial prenfrontal cortex	150 ug/kg mixed BP x nest attendance
B3gat1	455.727	0.351074	0.125059	2.80726	0.00499654	NA	male	medial prenfrontal cortex	150 ug/kg mixed BP x nest attendance
Mmp17	622.333	0.292028	0.104076	2.80592	0.00501727	0.180622	male	medial prenfrontal cortex	150 ug/kg mixed BP x nest attendance
Hsp90ab1-ps9	341.403	0.484128	0.173232	2.79469	0.00519499	NA	male	medial prenfrontal cortex	150 ug/kg mixed BP x nest attendance
Map1a	2567.32	0.209125	0.0748812	2.79276	0.00522608	0.18366	male	medial prenfrontal cortex	150 ug/kg mixed BP x nest attendance
Vps39	265.974	-0.387653	0.139477	-2.77932	0.00544726	NA	male	medial prenfrontal cortex	150 ug/kg mixed BP x nest attendance
Rims4	376.413	0.289541	0.104206	2.77855	0.00546018	NA	male	medial prenfrontal cortex	150 ug/kg mixed BP x nest attendance
LOC102548951	4.77666	-3.48827	1.25813	-2.77258	0.00556141	NA	male	medial prenfrontal cortex	150 ug/kg mixed BP x nest attendance
Ephb3	73.4427	0.61294	0.221264	2.77017	0.00560262	NA	male	medial prenfrontal cortex	150 ug/kg mixed BP x nest attendance
Stoml1	131.362	0.468665	0.169424	2.76623	0.00567083	NA	male	medial prenfrontal cortex	150 ug/kg mixed BP x nest attendance
Pip4k2c	126.293	0.468393	0.169818	2.7582	0.00581206	NA	male	medial prenfrontal cortex	150 ug/kg mixed BP x nest attendance
Cplx2	1144.04	0.230343	0.0836434	2.75387	0.00588948	0.20216	male	medial prenfrontal cortex	150 ug/kg mixed BP x nest attendance
LOC108348823	25.7655	0.954049	0.346799	2.75102	0.00594105	NA	male	medial prenfrontal cortex	150 ug/kg mixed BP x nest attendance
Ccdc187	6.05866	-3.05389	1.11219	-2.74585	0.00603543	NA	male	medial prenfrontal cortex	150 ug/kg mixed BP x nest attendance
Stxbp3	77.743	-0.598569	0.218183	-2.74343	0.00608008	NA	male	medial prenfrontal cortex	150 ug/kg mixed BP x nest attendance
Nefm	969.886	0.294634	0.107588	2.73854	0.00617134	0.204004	male	medial prenfrontal cortex	150 ug/kg mixed BP x nest attendance
Npnt	162.363	-0.454108	0.166173	-2.73274	0.00628104	NA	male	medial prenfrontal cortex	150 ug/kg mixed BP x nest attendance
Ppp1r7	278.884	0.460548	0.16861	2.73144	0.00630591	NA	male	medial prenfrontal cortex	150 ug/kg mixed BP x nest attendance
Sgta	601.669	0.395687	0.144974	2.72936	0.00634572	0.204004	male	medial prenfrontal cortex	150 ug/kg mixed BP x nest attendance
LOC120097162	336.603	0.415961	0.152565	2.72644	0.00640208	NA	male	medial prenfrontal cortex	150 ug/kg mixed BP x nest attendance
Gpr162	513.274	0.316218	0.116091	2.72387	0.00645211	0.204004	male	medial prenfrontal cortex	150 ug/kg mixed BP x nest attendance
Dnajc7	126.019	0.416211	0.153155	2.71759	0.00657601	NA	male	medial prenfrontal cortex	150 ug/kg mixed BP x nest attendance
LOC103694135	219.649	0.342642	0.126114	2.71692	0.00658928	NA	male	medial prenfrontal cortex	150 ug/kg mixed BP x nest attendance
Egr3	177.665	0.454616	0.167371	2.71622	0.00660324	NA	male	medial prenfrontal cortex	150 ug/kg mixed BP x nest attendance
Crym	801.925	0.252266	0.0929858	2.71295	0.00666869	0.204004	male	medial prenfrontal cortex	150 ug/kg mixed BP x nest attendance
Pdyn	17.901	1.13506	0.418407	2.71282	0.00667136	NA	male	medial prenfrontal cortex	150 ug/kg mixed BP x nest attendance
Lin7b	332.745	0.418131	0.154141	2.71266	0.00667458	NA	male	medial prenfrontal cortex	150 ug/kg mixed BP x nest attendance
Psap	1315	0.209715	0.0773361	2.71173	0.00669327	0.204004	male	medial prenfrontal cortex	150 ug/kg mixed BP x nest attendance
Tmem130	3867.73	0.359063	0.132602	2.70783	0.0067725	0.204004	male	medial prenfrontal cortex	150 ug/kg mixed BP x nest attendance
Cap2	247.392	0.402308	0.148649	2.70643	0.00680114	NA	male	medial prenfrontal cortex	150 ug/kg mixed BP x nest attendance
Foxc1	24.0142	-1.00648	0.372767	-2.70001	0.0069337	NA	male	medial prenfrontal cortex	150 ug/kg mixed BP x nest attendance
Rpp14	90.0251	0.507149	0.187855	2.69968	0.00694058	NA	male	medial prenfrontal cortex	150 ug/kg mixed BP x nest attendance
Dlg3	645.566	0.264632	0.0983344	2.69114	0.0071208	0.210206	male	medial prenfrontal cortex	150 ug/kg mixed BP x nest attendance
Borcs6	91.0285	0.503608	0.18716	2.69079	0.00712837	NA	male	medial prenfrontal cortex	150 ug/kg mixed BP x nest attendance
Mustn1	47.1288	0.777087	0.289605	2.68326	0.00729075	NA	male	medial prenfrontal cortex	150 ug/kg mixed BP x nest attendance
LOC102548022	67.0788	0.603327	0.22524	2.67859	0.00739323	NA	male	medial prenfrontal cortex	150 ug/kg mixed BP x nest attendance
Calm3	1408.09	0.21873	0.0819068	2.67047	0.0075745	0.217748	male	medial prenfrontal cortex	150 ug/kg mixed BP x nest attendance
LOC120100309	38.9351	0.982791	0.368207	2.66912	0.00760495	NA	male	medial prenfrontal cortex	150 ug/kg mixed BP x nest attendance
Fbxo2	52.1006	0.674201	0.252689	2.66811	0.00762801	NA	male	medial prenfrontal cortex	150 ug/kg mixed BP x nest attendance
Septin4	189.101	0.372896	0.139947	2.66455	0.00770918	NA	male	medial prenfrontal cortex	150 ug/kg mixed BP x nest attendance
LOC102547734	44.9354	0.777459	0.291873	2.66369	0.00772895	NA	male	medial prenfrontal cortex	150 ug/kg mixed BP x nest attendance
Pura	1198.83	0.204756	0.0769129	2.66217	0.00776375	0.217748	male	medial prenfrontal cortex	150 ug/kg mixed BP x nest attendance
Gng13	100.516	0.486913	0.183646	2.65136	0.00801685	NA	male	medial prenfrontal cortex	150 ug/kg mixed BP x nest attendance
Akap5	229.453	0.43493	0.164419	2.64525	0.00816302	NA	male	medial prenfrontal cortex	150 ug/kg mixed BP x nest attendance
Wdr27	72.5927	0.584068	0.221212	2.64031	0.00828312	NA	male	medial prenfrontal cortex	150 ug/kg mixed BP x nest attendance
Septin5	924.632	0.218818	0.0828848	2.64002	0.00829012	0.217748	male	medial prenfrontal cortex	150 ug/kg mixed BP x nest attendance
Camk4	1103.66	0.238258	0.0902531	2.63989	0.00829338	0.217748	male	medial prenfrontal cortex	150 ug/kg mixed BP x nest attendance
LOC103690230	43.0915	-0.91968	0.348881	-2.63608	0.00838698	NA	male	medial prenfrontal cortex	150 ug/kg mixed BP x nest attendance
Olfm1	1139.63	0.202973	0.0770688	2.63366	0.00844691	0.217748	male	medial prenfrontal cortex	150 ug/kg mixed BP x nest attendance
Cntnap5a	1002.54	0.202199	0.0767899	2.63315	0.00845972	0.217748	male	medial prenfrontal cortex	150 ug/kg mixed BP x nest attendance
Clu	678.234	0.256642	0.0975782	2.63012	0.00853543	0.217748	male	medial prenfrontal cortex	150 ug/kg mixed BP x nest attendance
Arhgdig	1427.26	0.28568	0.108653	2.62928	0.00855651	0.217748	male	medial prenfrontal cortex	150 ug/kg mixed BP x nest attendance
Ppargc1a	1346.32	0.19908	0.0763122	2.60876	0.00908719	0.225292	male	medial prenfrontal cortex	150 ug/kg mixed BP x nest attendance
Atp5me	1851.52	0.197554	0.0758557	2.60434	0.00920521	0.225292	male	medial prenfrontal cortex	150 ug/kg mixed BP x nest attendance
Snap25	1951.17	0.222363	0.0855102	2.60042	0.00931085	0.225292	male	medial prenfrontal cortex	150 ug/kg mixed BP x nest attendance
Naa38	262.947	0.319104	0.122871	2.59706	0.00940266	NA	male	medial prenfrontal cortex	150 ug/kg mixed BP x nest attendance
Vgf	171.264	0.480338	0.185009	2.59629	0.00942355	NA	male	medial prenfrontal cortex	150 ug/kg mixed BP x nest attendance
Rasl10b	455.075	0.26154	0.100748	2.59598	0.00943227	NA	male	medial prenfrontal cortex	150 ug/kg mixed BP x nest attendance
Syt11	932.37	0.218111	0.0840568	2.59481	0.00946443	0.225314	male	medial prenfrontal cortex	150 ug/kg mixed BP x nest attendance
LOC120100299	20.2238	1.1444	0.44118	2.59395	0.00948813	NA	male	medial prenfrontal cortex	150 ug/kg mixed BP x nest attendance
Synpo	267.157	0.383428	0.148003	2.59068	0.00957868	NA	male	medial prenfrontal cortex	150 ug/kg mixed BP x nest attendance
LOC120094832	42.9268	-0.78858	0.304404	-2.59057	0.00958169	NA	male	medial prenfrontal cortex	150 ug/kg mixed BP x nest attendance
Cplx1	353.739	0.288907	0.111583	2.58917	0.00962084	NA	male	medial prenfrontal cortex	150 ug/kg mixed BP x nest attendance
Unc13a	334.372	0.346333	0.133771	2.589	0.00962538	NA	male	medial prenfrontal cortex	150 ug/kg mixed BP x nest attendance
Syne1	763.335	0.211475	0.0817144	2.58798	0.00965402	0.22618	male	medial prenfrontal cortex	150 ug/kg mixed BP x nest attendance
Elf2	177.045	0.357474	0.138428	2.58238	0.00981216	NA	male	medial prenfrontal cortex	150 ug/kg mixed BP x nest attendance
LOC102550180	58.7275	1.59349	0.617577	2.58023	0.00987358	NA	male	medial prenfrontal cortex	150 ug/kg mixed BP x nest attendance
Gabarapl1	737.49	0.248641	0.096847	2.56735	0.0102478	0.227147	male	medial prenfrontal cortex	150 ug/kg mixed BP x nest attendance
Slc8a2	761.815	0.242865	0.094765	2.56282	0.0103827	0.227147	male	medial prenfrontal cortex	150 ug/kg mixed BP x nest attendance
LOC120100736	14.4602	-1.3327	0.520027	-2.56276	0.0103845	NA	male	medial prenfrontal cortex	150 ug/kg mixed BP x nest attendance
Camkv	1096.23	0.242507	0.0947636	2.55908	0.0104951	0.227147	male	medial prenfrontal cortex	150 ug/kg mixed BP x nest attendance
Smim22	184.175	0.379816	0.148439	2.55873	0.0105055	NA	male	medial prenfrontal cortex	150 ug/kg mixed BP x nest attendance
Hsp90aa1-ps15	837.268	0.338862	0.132488	2.55769	0.0105371	0.227147	male	medial prenfrontal cortex	150 ug/kg mixed BP x nest attendance
Efcab15	53.71	0.72166	0.282274	2.55659	0.0105704	NA	male	medial prenfrontal cortex	150 ug/kg mixed BP x nest attendance
Elovl5	92.6235	-0.496178	0.194094	-2.55638	0.0105767	NA	male	medial prenfrontal cortex	150 ug/kg mixed BP x nest attendance
Rap1gap2	612.607	0.20556	0.0804282	2.55582	0.0105939	0.227147	male	medial prenfrontal cortex	150 ug/kg mixed BP x nest attendance
LOC120093125	74.9759	0.513979	0.201164	2.55502	0.0106182	NA	male	medial prenfrontal cortex	150 ug/kg mixed BP x nest attendance
RT1-O1	2.88665	3.0622	1.20302	2.54542	0.0109146	NA	male	medial prenfrontal cortex	150 ug/kg mixed BP x nest attendance
Slc1a2	1328.96	0.244099	0.0960273	2.54197	0.0110229	0.227147	male	medial prenfrontal cortex	150 ug/kg mixed BP x nest attendance
Meis2	1005.55	-0.238329	0.0937922	-2.54104	0.0110525	0.227147	male	medial prenfrontal cortex	150 ug/kg mixed BP x nest attendance
Neurl1	244.28	0.347799	0.136883	2.54085	0.0110582	NA	male	medial prenfrontal cortex	150 ug/kg mixed BP x nest attendance
Gpc4	40.8621	-0.793832	0.312479	-2.54043	0.0110716	NA	male	medial prenfrontal cortex	150 ug/kg mixed BP x nest attendance
Klf4-ps1	2695.58	0.197966	0.0779313	2.54027	0.0110767	0.227147	male	medial prenfrontal cortex	150 ug/kg mixed BP x nest attendance
Hcfc1r1	525.378	0.238763	0.0940196	2.53951	0.0111009	0.227147	male	medial prenfrontal cortex	150 ug/kg mixed BP x nest attendance
Bcat1	1263.52	0.177966	0.0701944	2.53533	0.0112342	0.227147	male	medial prenfrontal cortex	150 ug/kg mixed BP x nest attendance
Hba-a1	419.202	-0.901397	0.355733	-2.53392	0.0112795	NA	male	medial prenfrontal cortex	150 ug/kg mixed BP x nest attendance
Pxk	129.297	-0.396108	0.156578	-2.52978	0.0114133	NA	male	medial prenfrontal cortex	150 ug/kg mixed BP x nest attendance
St6galnac5	419.188	0.252105	0.0996918	2.52884	0.0114439	NA	male	medial prenfrontal cortex	150 ug/kg mixed BP x nest attendance
Hspa5	786.508	0.207782	0.0822896	2.52501	0.0115695	0.230765	male	medial prenfrontal cortex	150 ug/kg mixed BP x nest attendance
Rnf152	156.973	-0.453283	0.179595	-2.52391	0.0116056	NA	male	medial prenfrontal cortex	150 ug/kg mixed BP x nest attendance
LOC120095247	24.1269	0.896595	0.355241	2.52391	0.0116058	NA	male	medial prenfrontal cortex	150 ug/kg mixed BP x nest attendance
Rgsl1	188.239	-0.344436	0.136494	-2.52345	0.011621	NA	male	medial prenfrontal cortex	150 ug/kg mixed BP x nest attendance
Atp6v1g2	182.476	0.342218	0.135839	2.51929	0.011759	NA	male	medial prenfrontal cortex	150 ug/kg mixed BP x nest attendance
Slc38a4	16.7306	-1.29386	0.513846	-2.51798	0.011803	NA	male	medial prenfrontal cortex	150 ug/kg mixed BP x nest attendance
Itpka	89.0345	0.572932	0.22786	2.51441	0.0119233	NA	male	medial prenfrontal cortex	150 ug/kg mixed BP x nest attendance
Ctss	70.7193	0.551457	0.21965	2.51062	0.012052	NA	male	medial prenfrontal cortex	150 ug/kg mixed BP x nest attendance
Plcxd2	250.825	0.294495	0.11757	2.50484	0.0122507	NA	male	medial prenfrontal cortex	150 ug/kg mixed BP x nest attendance
Atp5mc1	837.805	0.221178	0.0883989	2.50204	0.0123479	0.236447	male	medial prenfrontal cortex	150 ug/kg mixed BP x nest attendance
Ctxn1	772.099	0.205845	0.0822842	2.50163	0.0123623	0.236447	male	medial prenfrontal cortex	150 ug/kg mixed BP x nest attendance
Ntm	3233.17	0.211057	0.084477	2.4984	0.0124755	0.236447	male	medial prenfrontal cortex	150 ug/kg mixed BP x nest attendance
Btrc	552.181	0.224433	0.0898508	2.49784	0.0124952	0.236447	male	medial prenfrontal cortex	150 ug/kg mixed BP x nest attendance
Idh3g	217.128	0.318759	0.12768	2.49655	0.012541	NA	male	medial prenfrontal cortex	150 ug/kg mixed BP x nest attendance
Trpm3	1293.29	-0.238509	0.0956768	-2.49286	0.0126719	0.236757	male	medial prenfrontal cortex	150 ug/kg mixed BP x nest attendance
Ndufa2	421.618	0.254378	0.10229	2.48684	0.0128883	NA	male	medial prenfrontal cortex	150 ug/kg mixed BP x nest attendance
Psmc5	550.197	0.245937	0.0988954	2.48684	0.0128885	0.237261	male	medial prenfrontal cortex	150 ug/kg mixed BP x nest attendance
Mindy3	256.14	0.292115	0.117516	2.48574	0.0129281	NA	male	medial prenfrontal cortex	150 ug/kg mixed BP x nest attendance
Arl4d	42.1078	-1.72214	0.693238	-2.4842	0.0129842	NA	male	medial prenfrontal cortex	150 ug/kg mixed BP x nest attendance
Nudt9	132.655	0.381778	0.153727	2.48348	0.0130105	NA	male	medial prenfrontal cortex	150 ug/kg mixed BP x nest attendance
Rgs3	67.4572	-0.550091	0.221697	-2.48128	0.0130912	NA	male	medial prenfrontal cortex	150 ug/kg mixed BP x nest attendance
Epb41l4a	95.3304	-0.500988	0.202044	-2.4796	0.0131532	NA	male	medial prenfrontal cortex	150 ug/kg mixed BP x nest attendance
Zbtb20	727.456	-0.235169	0.094889	-2.47837	0.0131986	0.237261	male	medial prenfrontal cortex	150 ug/kg mixed BP x nest attendance
LOC103691768	19.259	-1.15104	0.464708	-2.47691	0.0132526	NA	male	medial prenfrontal cortex	150 ug/kg mixed BP x nest attendance
Psmd4	298.819	0.346566	0.139948	2.47639	0.013272	NA	male	medial prenfrontal cortex	150 ug/kg mixed BP x nest attendance
Auts2	2955.81	-0.169338	0.0684141	-2.4752	0.0133163	0.237261	male	medial prenfrontal cortex	150 ug/kg mixed BP x nest attendance
Cox6b1	1025.02	0.191591	0.0774533	2.47363	0.0133748	0.237261	male	medial prenfrontal cortex	150 ug/kg mixed BP x nest attendance
Jpt1	348.403	-0.254251	0.102795	-2.47338	0.0133841	NA	male	medial prenfrontal cortex	150 ug/kg mixed BP x nest attendance
Pcbp3	162.694	-0.379163	0.153488	-2.4703	0.0134998	NA	male	medial prenfrontal cortex	150 ug/kg mixed BP x nest attendance
Hbb-bs	611.301	-0.759329	0.307392	-2.47023	0.0135027	0.237261	male	medial prenfrontal cortex	150 ug/kg mixed BP x nest attendance
LOC100364958	174.291	-6.75141	2.73628	-2.46737	0.013611	NA	male	medial prenfrontal cortex	150 ug/kg mixed BP x nest attendance
LOC120097409	1473.22	0.226793	0.0921845	2.46021	0.0138857	0.239387	male	medial prenfrontal cortex	150 ug/kg mixed BP x nest attendance
Rogdi	187.147	0.364324	0.148167	2.45888	0.0139371	NA	male	medial prenfrontal cortex	150 ug/kg mixed BP x nest attendance
Hsp90aa1-ps16	1609.65	0.276616	0.112599	2.45665	0.0140237	0.239387	male	medial prenfrontal cortex	150 ug/kg mixed BP x nest attendance
Ctsd	272.109	0.440083	0.17938	2.45335	0.0141532	NA	male	medial prenfrontal cortex	150 ug/kg mixed BP x nest attendance
Ttc21b	47.7566	-0.634118	0.258623	-2.4519	0.0142104	NA	male	medial prenfrontal cortex	150 ug/kg mixed BP x nest attendance
Usf2	325.394	0.287434	0.117307	2.45026	0.0142752	NA	male	medial prenfrontal cortex	150 ug/kg mixed BP x nest attendance
Hspa8	3631.55	0.182195	0.0743903	2.44917	0.0143184	0.239387	male	medial prenfrontal cortex	150 ug/kg mixed BP x nest attendance
Calr	1064.07	0.206283	0.084444	2.44284	0.0145721	0.239387	male	medial prenfrontal cortex	150 ug/kg mixed BP x nest attendance
Calm1	8769.75	0.187963	0.0770702	2.43886	0.0147338	0.239387	male	medial prenfrontal cortex	150 ug/kg mixed BP x nest attendance
Uhmk1	316.936	0.301605	0.123742	2.43737	0.0147945	NA	male	medial prenfrontal cortex	150 ug/kg mixed BP x nest attendance
Camk2a	724.92	0.228435	0.0937446	2.43678	0.0148189	0.239387	male	medial prenfrontal cortex	150 ug/kg mixed BP x nest attendance
Map7d2	704.892	0.263408	0.108136	2.4359	0.0148549	0.239387	male	medial prenfrontal cortex	150 ug/kg mixed BP x nest attendance
Cers4	242.145	0.299053	0.123014	2.43105	0.0150552	NA	male	medial prenfrontal cortex	150 ug/kg mixed BP x nest attendance
Cbx6	389.051	0.279808	0.115174	2.42944	0.0151223	NA	male	medial prenfrontal cortex	150 ug/kg mixed BP x nest attendance
Colgalt2	488.201	0.327898	0.135098	2.42711	0.0152195	0.239387	male	medial prenfrontal cortex	150 ug/kg mixed BP x nest attendance
Sema6b	277.475	0.334142	0.137738	2.42593	0.0152692	NA	male	medial prenfrontal cortex	150 ug/kg mixed BP x nest attendance
Atp9a	1364.99	0.197452	0.0814345	2.42468	0.015322	0.239387	male	medial prenfrontal cortex	150 ug/kg mixed BP x nest attendance
Syn2	1355.9	0.202285	0.0835984	2.41972	0.0155325	0.239387	male	medial prenfrontal cortex	150 ug/kg mixed BP x nest attendance
Arf3	776.424	0.187688	0.0775912	2.41893	0.0155661	0.239387	male	medial prenfrontal cortex	150 ug/kg mixed BP x nest attendance
Smdt1	972.065	0.254899	0.105381	2.41884	0.0155699	0.239387	male	medial prenfrontal cortex	150 ug/kg mixed BP x nest attendance
LOC120095053	274.63	-0.917739	0.379643	-2.41737	0.0156331	NA	male	medial prenfrontal cortex	150 ug/kg mixed BP x nest attendance
Hba-a2	261.727	-0.986954	0.408853	-2.41396	0.0157803	NA	male	medial prenfrontal cortex	150 ug/kg mixed BP x nest attendance
Chd7	119.59	-0.46539	0.192896	-2.41265	0.015837	NA	male	medial prenfrontal cortex	150 ug/kg mixed BP x nest attendance
Eva1a	13.3794	-1.2476	0.517294	-2.41178	0.0158749	NA	male	medial prenfrontal cortex	150 ug/kg mixed BP x nest attendance
Cfap54	527.743	0.30319	0.125746	2.41112	0.0159034	0.241994	male	medial prenfrontal cortex	150 ug/kg mixed BP x nest attendance
Timm23-ps6	9.72809	-1.63607	0.678585	-2.411	0.0159088	NA	male	medial prenfrontal cortex	150 ug/kg mixed BP x nest attendance
Trnp	378.016	0.333139	0.138321	2.40844	0.0160207	NA	male	medial prenfrontal cortex	150 ug/kg mixed BP x nest attendance
Atp1a1	282.067	0.353408	0.146774	2.40784	0.0160471	NA	male	medial prenfrontal cortex	150 ug/kg mixed BP x nest attendance
Epb41	138.312	-0.428266	0.17837	-2.401	0.0163505	NA	male	medial prenfrontal cortex	150 ug/kg mixed BP x nest attendance
Papss2	448.054	0.325304	0.135554	2.39981	0.0164036	NA	male	medial prenfrontal cortex	150 ug/kg mixed BP x nest attendance
LOC120095017	3.70455	-3.34884	1.39547	-2.39979	0.0164043	NA	male	medial prenfrontal cortex	150 ug/kg mixed BP x nest attendance
Mrps18b	159.148	0.339086	0.141299	2.39978	0.0164049	NA	male	medial prenfrontal cortex	150 ug/kg mixed BP x nest attendance
Ranbp3l	68.7017	-0.574424	0.239545	-2.39798	0.0164857	NA	male	medial prenfrontal cortex	150 ug/kg mixed BP x nest attendance
Col14a1	41.441	-0.764944	0.319044	-2.39761	0.0165025	NA	male	medial prenfrontal cortex	150 ug/kg mixed BP x nest attendance
Ndufa7	349.532	0.264761	0.110488	2.39629	0.0165619	NA	male	medial prenfrontal cortex	150 ug/kg mixed BP x nest attendance
Ppidl1	92.0415	0.472177	0.197076	2.39592	0.0165788	NA	male	medial prenfrontal cortex	150 ug/kg mixed BP x nest attendance
Gpr83	5.10027	1.89905	0.792839	2.39526	0.0166088	NA	male	medial prenfrontal cortex	150 ug/kg mixed BP x nest attendance
Col1a2	148.082	-0.4887	0.204211	-2.39312	0.0167058	NA	male	medial prenfrontal cortex	150 ug/kg mixed BP x nest attendance
Hes6	374.927	-0.304354	0.127191	-2.39288	0.0167168	NA	male	medial prenfrontal cortex	150 ug/kg mixed BP x nest attendance
Fabp7	629.392	-0.281098	0.117482	-2.39268	0.0167258	0.250418	male	medial prenfrontal cortex	150 ug/kg mixed BP x nest attendance
Mphosph8	584.675	0.203945	0.0853049	2.39077	0.0168129	0.250418	male	medial prenfrontal cortex	150 ug/kg mixed BP x nest attendance
Pcp2	92.7876	0.441049	0.184489	2.39065	0.0168187	NA	male	medial prenfrontal cortex	150 ug/kg mixed BP x nest attendance
Nkain3	254.472	-0.279427	0.117019	-2.38787	0.0169464	NA	male	medial prenfrontal cortex	150 ug/kg mixed BP x nest attendance
Mbnl2	444.961	0.25199	0.105534	2.38777	0.0169508	NA	male	medial prenfrontal cortex	150 ug/kg mixed BP x nest attendance
Cox8a	1444.47	0.188427	0.0789242	2.38744	0.016966	0.250418	male	medial prenfrontal cortex	150 ug/kg mixed BP x nest attendance
Dkk3	234.07	0.30405	0.127528	2.38417	0.0171176	NA	male	medial prenfrontal cortex	150 ug/kg mixed BP x nest attendance
LOC108348383	23.4041	0.929533	0.390314	2.3815	0.0172423	NA	male	medial prenfrontal cortex	150 ug/kg mixed BP x nest attendance
Tmem151b	274.409	0.33322	0.140021	2.37979	0.0173225	NA	male	medial prenfrontal cortex	150 ug/kg mixed BP x nest attendance
Shisal2a	4.46933	-2.82128	1.18717	-2.37648	0.0174788	NA	male	medial prenfrontal cortex	150 ug/kg mixed BP x nest attendance
Dact1	45.7935	-0.670215	0.282064	-2.37611	0.0174961	NA	male	medial prenfrontal cortex	150 ug/kg mixed BP x nest attendance
Phyhip	559.179	0.243562	0.102584	2.37428	0.0175831	0.253439	male	medial prenfrontal cortex	150 ug/kg mixed BP x nest attendance
LOC691764	55.7284	-0.723906	0.305564	-2.36908	0.0178322	NA	male	medial prenfrontal cortex	150 ug/kg mixed BP x nest attendance
Mapre3	661.864	0.237394	0.100215	2.36885	0.0178437	0.253439	male	medial prenfrontal cortex	150 ug/kg mixed BP x nest attendance
Sptbn2	1058.29	0.204006	0.086198	2.36671	0.017947	0.253439	male	medial prenfrontal cortex	150 ug/kg mixed BP x nest attendance
Ndrg4	1192.76	0.167418	0.0707646	2.36584	0.017989	0.253439	male	medial prenfrontal cortex	150 ug/kg mixed BP x nest attendance
LOC120097532	7.12807	1.55158	0.6565	2.36341	0.0181074	NA	male	medial prenfrontal cortex	150 ug/kg mixed BP x nest attendance
LOC120096504	236.22	0.30085	0.127352	2.36235	0.0181595	NA	male	medial prenfrontal cortex	150 ug/kg mixed BP x nest attendance
Cck	1013.03	0.279716	0.118466	2.36115	0.0182182	0.253439	male	medial prenfrontal cortex	150 ug/kg mixed BP x nest attendance
Nfia	916.089	-0.22925	0.0971053	-2.36084	0.0182338	0.253439	male	medial prenfrontal cortex	150 ug/kg mixed BP x nest attendance
Fdx2	161.438	0.389068	0.164808	2.36073	0.0182388	NA	male	medial prenfrontal cortex	150 ug/kg mixed BP x nest attendance
Smap2	228.528	0.275185	0.116642	2.35922	0.0183132	NA	male	medial prenfrontal cortex	150 ug/kg mixed BP x nest attendance
Hspa8-ps25	2488.56	0.193921	0.0823322	2.35535	0.0185055	0.253439	male	medial prenfrontal cortex	150 ug/kg mixed BP x nest attendance
LOC680121	2486.02	0.192917	0.081933	2.35457	0.0185443	0.253439	male	medial prenfrontal cortex	150 ug/kg mixed BP x nest attendance
Apln	73.7449	0.57111	0.243169	2.34861	0.0188436	NA	male	medial prenfrontal cortex	150 ug/kg mixed BP x nest attendance
LOC120101456	6.16381	-2.36781	1.00923	-2.34617	0.0189676	NA	male	medial prenfrontal cortex	150 ug/kg mixed BP x nest attendance
Trnr	15.5504	1.08745	0.464255	2.34235	0.0191625	NA	male	medial prenfrontal cortex	150 ug/kg mixed BP x nest attendance
Sort1	404.99	0.238693	0.101921	2.34194	0.0191837	NA	male	medial prenfrontal cortex	150 ug/kg mixed BP x nest attendance
Ndufa6	434.823	0.227651	0.0972148	2.34173	0.0191945	NA	male	medial prenfrontal cortex	150 ug/kg mixed BP x nest attendance
Rab6b	1651.43	0.154075	0.0657959	2.34171	0.0191957	0.259934	male	medial prenfrontal cortex	150 ug/kg mixed BP x nest attendance
Pltp	253.134	0.289376	0.1238	2.33745	0.019416	NA	male	medial prenfrontal cortex	150 ug/kg mixed BP x nest attendance
Pitpnm1	432.437	0.282536	0.120951	2.33594	0.0194942	NA	male	medial prenfrontal cortex	150 ug/kg mixed BP x nest attendance
Sult4a1	839.54	0.212593	0.091147	2.33242	0.0196788	0.263565	male	medial prenfrontal cortex	150 ug/kg mixed BP x nest attendance
Agbl4	531.69	0.206548	0.0887588	2.32707	0.0199613	0.263565	male	medial prenfrontal cortex	150 ug/kg mixed BP x nest attendance
Eomes	3.04297	-2.93797	1.26288	-2.3264	0.019997	NA	male	medial prenfrontal cortex	150 ug/kg mixed BP x nest attendance
Otub1	490.428	0.267142	0.114833	2.32636	0.0199995	0.263565	male	medial prenfrontal cortex	150 ug/kg mixed BP x nest attendance
Tek	47.9855	-0.587367	0.252498	-2.32622	0.0200067	NA	male	medial prenfrontal cortex	150 ug/kg mixed BP x nest attendance
LOC120098862	8.5216	-1.64983	0.710054	-2.32353	0.0201509	NA	male	medial prenfrontal cortex	150 ug/kg mixed BP x nest attendance
Pld3	397.992	0.255864	0.110133	2.32322	0.0201673	NA	male	medial prenfrontal cortex	150 ug/kg mixed BP x nest attendance
Nlrp4	5.02323	-2.99576	1.29074	-2.32096	0.0202889	NA	male	medial prenfrontal cortex	150 ug/kg mixed BP x nest attendance
Scn2a	1485.97	0.166458	0.0717724	2.31925	0.0203816	0.265715	male	medial prenfrontal cortex	150 ug/kg mixed BP x nest attendance
Eno2	1195.62	0.209811	0.0905664	2.31665	0.0205227	0.265715	male	medial prenfrontal cortex	150 ug/kg mixed BP x nest attendance
LOC680254	21.4603	-1.02416	0.442214	-2.31599	0.0205586	NA	male	medial prenfrontal cortex	150 ug/kg mixed BP x nest attendance
RT1-N3	49.9721	0.634327	0.274106	2.31417	0.0206587	NA	male	medial prenfrontal cortex	150 ug/kg mixed BP x nest attendance
Ndfip1	1987.45	0.169929	0.0735876	2.3092	0.0209324	0.267	male	medial prenfrontal cortex	150 ug/kg mixed BP x nest attendance
Slc4a3	237.073	0.313632	0.135835	2.30892	0.020948	NA	male	medial prenfrontal cortex	150 ug/kg mixed BP x nest attendance
Ndufs5	830.674	0.218681	0.0947376	2.30828	0.0209837	0.267	male	medial prenfrontal cortex	150 ug/kg mixed BP x nest attendance
Ddx21-ps11	39.5164	-0.827772	0.358701	-2.30769	0.0210164	NA	male	medial prenfrontal cortex	150 ug/kg mixed BP x nest attendance
Shank1	2206.53	0.15429	0.0669882	2.30324	0.0212655	0.267461	male	medial prenfrontal cortex	150 ug/kg mixed BP x nest attendance
Xkr8	20.847	0.905544	0.39347	2.30143	0.0213672	NA	male	medial prenfrontal cortex	150 ug/kg mixed BP x nest attendance
Ptprk	865.542	-0.198931	0.0864479	-2.30116	0.0213824	0.267461	male	medial prenfrontal cortex	150 ug/kg mixed BP x nest attendance
LOC120095971	12.6418	1.4805	0.643578	2.30043	0.0214241	NA	male	medial prenfrontal cortex	150 ug/kg mixed BP x nest attendance
Mybph	128.233	0.363845	0.158185	2.30013	0.0214408	NA	male	medial prenfrontal cortex	150 ug/kg mixed BP x nest attendance
Aqp4	337.713	0.23964	0.104265	2.29837	0.0215409	NA	male	medial prenfrontal cortex	150 ug/kg mixed BP x nest attendance
Rpl7-ps18	3.39925	-2.82821	1.23102	-2.29745	0.0215928	NA	male	medial prenfrontal cortex	150 ug/kg mixed BP x nest attendance
Tmem151a	216.063	0.35547	0.154783	2.29657	0.0216436	NA	male	medial prenfrontal cortex	150 ug/kg mixed BP x nest attendance
LOC120102826	89.7114	0.430289	0.187411	2.29597	0.0216777	NA	male	medial prenfrontal cortex	150 ug/kg mixed BP x nest attendance
Hbb-b2	1347.04	-0.659749	0.287408	-2.29551	0.0217037	0.269198	male	medial prenfrontal cortex	150 ug/kg mixed BP x nest attendance
Cfap418	90.9574	0.419085	0.182926	2.291	0.0219633	NA	male	medial prenfrontal cortex	150 ug/kg mixed BP x nest attendance
Ptgs2os	7.14683	1.66074	0.724986	2.29071	0.02198	NA	male	medial prenfrontal cortex	150 ug/kg mixed BP x nest attendance
Cep83	238.513	0.271244	0.118417	2.29057	0.0219881	NA	male	medial prenfrontal cortex	150 ug/kg mixed BP x nest attendance
Shisa3	4.9103	-2.33002	1.01725	-2.29052	0.0219914	NA	male	medial prenfrontal cortex	150 ug/kg mixed BP x nest attendance
LOC100134871	1347.31	-0.657721	0.287639	-2.28662	0.0222182	0.273284	male	medial prenfrontal cortex	150 ug/kg mixed BP x nest attendance
Rad51d	23.5654	-0.796085	0.348606	-2.28362	0.0223937	NA	male	medial prenfrontal cortex	150 ug/kg mixed BP x nest attendance
Mppe1	56.7818	-0.52584	0.230549	-2.28082	0.0225593	NA	male	medial prenfrontal cortex	150 ug/kg mixed BP x nest attendance
Megf10	24.993	-0.884035	0.388066	-2.27805	0.0227236	NA	male	medial prenfrontal cortex	150 ug/kg mixed BP x nest attendance
Atp2a2	866.745	0.158801	0.0697667	2.27617	0.0228356	0.278557	male	medial prenfrontal cortex	150 ug/kg mixed BP x nest attendance
Akr1e2	35.1158	0.663554	0.291748	2.27441	0.0229413	NA	male	medial prenfrontal cortex	150 ug/kg mixed BP x nest attendance
LOC120099376	24.754	-0.954285	0.419592	-2.27431	0.0229471	NA	male	medial prenfrontal cortex	150 ug/kg mixed BP x nest attendance
LOC100363110	48.5264	-0.921687	0.405606	-2.27237	0.0230641	NA	male	medial prenfrontal cortex	150 ug/kg mixed BP x nest attendance
LOC120093812	18.1181	0.924814	0.407163	2.27136	0.0231251	NA	male	medial prenfrontal cortex	150 ug/kg mixed BP x nest attendance
Oosp1	13.1902	1.14216	0.503546	2.26823	0.0233153	NA	male	medial prenfrontal cortex	150 ug/kg mixed BP x nest attendance
Snap91	1104.35	0.171347	0.0755537	2.26788	0.0233365	0.281023	male	medial prenfrontal cortex	150 ug/kg mixed BP x nest attendance
Pcsk5	220.399	0.272319	0.120087	2.26768	0.0233488	NA	male	medial prenfrontal cortex	150 ug/kg mixed BP x nest attendance
Zfp94l1	47.1674	0.769852	0.339628	2.26675	0.0234055	NA	male	medial prenfrontal cortex	150 ug/kg mixed BP x nest attendance
LOC120099835	98.7577	0.404819	0.178596	2.26667	0.0234102	NA	male	medial prenfrontal cortex	150 ug/kg mixed BP x nest attendance
Ttc9b	607.511	0.266068	0.11739	2.26654	0.0234186	0.281023	male	medial prenfrontal cortex	150 ug/kg mixed BP x nest attendance
Fryl	223.897	-0.28753	0.127027	-2.26355	0.0236021	NA	male	medial prenfrontal cortex	150 ug/kg mixed BP x nest attendance
Emc9	74.0703	0.494034	0.218412	2.26194	0.0237012	NA	male	medial prenfrontal cortex	150 ug/kg mixed BP x nest attendance
Gabbr1	1502.4	0.216487	0.0957345	2.26133	0.0237387	0.282567	male	medial prenfrontal cortex	150 ug/kg mixed BP x nest attendance
Prim1	124.02	-0.405791	0.179625	-2.2591	0.0238772	NA	male	medial prenfrontal cortex	150 ug/kg mixed BP x nest attendance
Ppp1r14b	105.445	-0.415576	0.18403	-2.2582	0.0239332	NA	male	medial prenfrontal cortex	150 ug/kg mixed BP x nest attendance
Fam131b	452.536	0.282406	0.125095	2.25754	0.0239741	NA	male	medial prenfrontal cortex	150 ug/kg mixed BP x nest attendance
Apbb1	1240.85	0.358058	0.158775	2.25513	0.024125	0.283382	male	medial prenfrontal cortex	150 ug/kg mixed BP x nest attendance
Dlst	455.514	0.267525	0.118687	2.25404	0.0241937	NA	male	medial prenfrontal cortex	150 ug/kg mixed BP x nest attendance
Clstn1	1300.28	0.226403	0.100482	2.25317	0.0242485	0.283382	male	medial prenfrontal cortex	150 ug/kg mixed BP x nest attendance
Tax1bp3	22.5862	-0.844911	0.375176	-2.25204	0.0243198	NA	male	medial prenfrontal cortex	150 ug/kg mixed BP x nest attendance
Sorl1	512.887	0.244284	0.108521	2.25104	0.0243831	0.283382	male	medial prenfrontal cortex	150 ug/kg mixed BP x nest attendance
Ttl	424.462	0.211448	0.0939583	2.25045	0.0244204	NA	male	medial prenfrontal cortex	150 ug/kg mixed BP x nest attendance
Pdgfa	415.486	0.251046	0.111619	2.24913	0.024504	NA	male	medial prenfrontal cortex	150 ug/kg mixed BP x nest attendance
LOC120098252	7.84538	1.67338	0.744798	2.24676	0.0246553	NA	male	medial prenfrontal cortex	150 ug/kg mixed BP x nest attendance
Pinx1	41.3324	-0.63221	0.281389	-2.24675	0.0246559	NA	male	medial prenfrontal cortex	150 ug/kg mixed BP x nest attendance
Tmem100	47.6541	0.588063	0.261781	2.2464	0.0246785	NA	male	medial prenfrontal cortex	150 ug/kg mixed BP x nest attendance
Cpne6	129.211	0.380803	0.169558	2.24586	0.024713	NA	male	medial prenfrontal cortex	150 ug/kg mixed BP x nest attendance
Borcs8	158.553	0.399822	0.178173	2.24402	0.0248314	NA	male	medial prenfrontal cortex	150 ug/kg mixed BP x nest attendance
Akr1b7	67.6413	-0.646343	0.28804	-2.24394	0.0248366	NA	male	medial prenfrontal cortex	150 ug/kg mixed BP x nest attendance
Cend1	213.841	0.327801	0.146186	2.24236	0.0249382	NA	male	medial prenfrontal cortex	150 ug/kg mixed BP x nest attendance
Zfp830	19.7929	0.878064	0.391739	2.24145	0.0249968	NA	male	medial prenfrontal cortex	150 ug/kg mixed BP x nest attendance
Pitpna	1096.16	0.203546	0.090905	2.2391	0.0251493	0.285652	male	medial prenfrontal cortex	150 ug/kg mixed BP x nest attendance
LOC120100294	23.8148	0.847481	0.378626	2.23831	0.0252009	NA	male	medial prenfrontal cortex	150 ug/kg mixed BP x nest attendance
Slc38a5	100.756	-0.421726	0.188506	-2.2372	0.0252733	NA	male	medial prenfrontal cortex	150 ug/kg mixed BP x nest attendance
Hspa8-ps22	2168.51	0.187503	0.0838246	2.23685	0.0252959	0.285652	male	medial prenfrontal cortex	150 ug/kg mixed BP x nest attendance
Cyfip2	958.019	0.172775	0.0773098	2.23483	0.0254282	0.285652	male	medial prenfrontal cortex	150 ug/kg mixed BP x nest attendance
Sfxn5	585.262	0.199966	0.0894928	2.23443	0.0254546	0.285652	male	medial prenfrontal cortex	150 ug/kg mixed BP x nest attendance
Hspa8-ps23	2381.94	0.181973	0.0814911	2.23304	0.0255462	0.285652	male	medial prenfrontal cortex	150 ug/kg mixed BP x nest attendance
LOC120093474	64.5446	0.521616	0.233755	2.23146	0.0256505	NA	male	medial prenfrontal cortex	150 ug/kg mixed BP x nest attendance
Zfp955a	29.9182	0.825448	0.37051	2.22787	0.0258891	NA	male	medial prenfrontal cortex	150 ug/kg mixed BP x nest attendance
Ly6h	239.054	0.313971	0.141031	2.22625	0.0259971	NA	male	medial prenfrontal cortex	150 ug/kg mixed BP x nest attendance
Nrxn2	1669.72	0.192499	0.0865126	2.2251	0.0260745	0.288345	male	medial prenfrontal cortex	150 ug/kg mixed BP x nest attendance
Mapk10	878.16	0.193377	0.0869672	2.22357	0.0261777	0.288345	male	medial prenfrontal cortex	150 ug/kg mixed BP x nest attendance
Got1	211.667	0.291528	0.131143	2.22297	0.0262176	NA	male	medial prenfrontal cortex	150 ug/kg mixed BP x nest attendance
Hbb	455.263	-0.721384	0.324682	-2.22182	0.0262955	NA	male	medial prenfrontal cortex	150 ug/kg mixed BP x nest attendance
Agpat4	432.056	0.274731	0.123751	2.22003	0.0264164	NA	male	medial prenfrontal cortex	150 ug/kg mixed BP x nest attendance
LOC103691053	85.2986	0.864186	0.389621	2.21801	0.0265538	NA	male	medial prenfrontal cortex	150 ug/kg mixed BP x nest attendance
RGD1311745	47.6693	0.57337	0.258801	2.21548	0.0267269	NA	male	medial prenfrontal cortex	150 ug/kg mixed BP x nest attendance
Epha3	359.505	-0.340314	0.153624	-2.21524	0.0267435	NA	male	medial prenfrontal cortex	150 ug/kg mixed BP x nest attendance
Rex2l1	38.3669	-0.648418	0.293022	-2.21286	0.0269072	NA	male	medial prenfrontal cortex	150 ug/kg mixed BP x nest attendance
Gjb2	18.8251	-0.922799	0.417072	-2.21257	0.0269276	NA	male	medial prenfrontal cortex	150 ug/kg mixed BP x nest attendance
Arhgef16	4.33313	-2.14153	0.968023	-2.21227	0.0269477	NA	male	medial prenfrontal cortex	150 ug/kg mixed BP x nest attendance
Mtss1	384.249	-0.228532	0.103314	-2.21201	0.026966	NA	male	medial prenfrontal cortex	150 ug/kg mixed BP x nest attendance
Vim	158.989	-0.359523	0.162546	-2.21182	0.0269792	NA	male	medial prenfrontal cortex	150 ug/kg mixed BP x nest attendance
Cfap20	107.046	0.376825	0.170388	2.21157	0.0269964	NA	male	medial prenfrontal cortex	150 ug/kg mixed BP x nest attendance
Nsmf	1194.72	0.177798	0.0804277	2.21066	0.0270597	0.294855	male	medial prenfrontal cortex	150 ug/kg mixed BP x nest attendance
Ano6	108.897	-0.381232	0.172768	-2.20661	0.0273413	NA	male	medial prenfrontal cortex	150 ug/kg mixed BP x nest attendance
Hsbp1	1003.69	0.169759	0.0769926	2.20488	0.0274627	0.294855	male	medial prenfrontal cortex	150 ug/kg mixed BP x nest attendance
Vps37c	45.3288	0.571925	0.259581	2.20326	0.0275764	NA	male	medial prenfrontal cortex	150 ug/kg mixed BP x nest attendance
Riok1	93.8547	0.47445	0.215356	2.20309	0.0275881	NA	male	medial prenfrontal cortex	150 ug/kg mixed BP x nest attendance
Pan2	25.9903	-0.748051	0.339609	-2.20268	0.0276172	NA	male	medial prenfrontal cortex	150 ug/kg mixed BP x nest attendance
Zc3h15	994.657	0.196305	0.0891636	2.20162	0.0276919	0.294855	male	medial prenfrontal cortex	150 ug/kg mixed BP x nest attendance
Stxbp5	557.656	0.194554	0.0884414	2.19981	0.0278206	0.294855	male	medial prenfrontal cortex	150 ug/kg mixed BP x nest attendance
Sh3bp5	177.976	-0.299562	0.136216	-2.19917	0.0278658	NA	male	medial prenfrontal cortex	150 ug/kg mixed BP x nest attendance
LOC108349032	17.4619	-1.00008	0.454839	-2.19876	0.0278947	NA	male	medial prenfrontal cortex	150 ug/kg mixed BP x nest attendance
Cntd1	327.3	0.270817	0.123184	2.19847	0.0279158	NA	male	medial prenfrontal cortex	150 ug/kg mixed BP x nest attendance
Dcn	21.1941	-0.940003	0.427682	-2.1979	0.0279562	NA	male	medial prenfrontal cortex	150 ug/kg mixed BP x nest attendance
Nfix	472.69	-0.223512	0.101736	-2.19699	0.0280214	NA	male	medial prenfrontal cortex	150 ug/kg mixed BP x nest attendance
Ap3d1	920.092	0.19493	0.0887286	2.19692	0.0280259	0.294855	male	medial prenfrontal cortex	150 ug/kg mixed BP x nest attendance
Cnn3	139.664	-0.326099	0.148479	-2.19627	0.0280728	NA	male	medial prenfrontal cortex	150 ug/kg mixed BP x nest attendance
Col6a4	19.453	-1.05511	0.48043	-2.19618	0.0280794	NA	male	medial prenfrontal cortex	150 ug/kg mixed BP x nest attendance
Pex5l	892.876	0.211651	0.0964633	2.19411	0.0282275	0.294855	male	medial prenfrontal cortex	150 ug/kg mixed BP x nest attendance
LOC102546831	19.5503	-1.39294	0.634977	-2.19368	0.0282585	NA	male	medial prenfrontal cortex	150 ug/kg mixed BP x nest attendance
LOC120099102	17.4445	0.940081	0.428571	2.19353	0.0282694	NA	male	medial prenfrontal cortex	150 ug/kg mixed BP x nest attendance
LOC103690480	506.254	0.202515	0.092382	2.19215	0.0283685	0.294855	male	medial prenfrontal cortex	150 ug/kg mixed BP x nest attendance
Klf9	373.968	0.285158	0.130088	2.19205	0.0283762	NA	male	medial prenfrontal cortex	150 ug/kg mixed BP x nest attendance
Uchl3	259.792	-0.253687	0.115759	-2.1915	0.0284155	NA	male	medial prenfrontal cortex	150 ug/kg mixed BP x nest attendance
Lyz2	47.9225	0.623542	0.28467	2.1904	0.0284949	NA	male	medial prenfrontal cortex	150 ug/kg mixed BP x nest attendance
Trappc3l	117.397	0.391137	0.178589	2.19015	0.028513	NA	male	medial prenfrontal cortex	150 ug/kg mixed BP x nest attendance
Clcn1	381.651	0.273882	0.125068	2.18987	0.0285339	NA	male	medial prenfrontal cortex	150 ug/kg mixed BP x nest attendance
Ndufs2	508.775	0.207344	0.094738	2.18861	0.0286254	0.294855	male	medial prenfrontal cortex	150 ug/kg mixed BP x nest attendance
Rgs14	42.775	0.588633	0.268982	2.18837	0.0286426	NA	male	medial prenfrontal cortex	150 ug/kg mixed BP x nest attendance
Atp2b2	1484.47	0.180472	0.0826134	2.18454	0.0289229	0.294855	male	medial prenfrontal cortex	150 ug/kg mixed BP x nest attendance
LOC120099836	112.677	0.941399	0.430939	2.18453	0.0289233	NA	male	medial prenfrontal cortex	150 ug/kg mixed BP x nest attendance
Ndufa5	574.865	0.228113	0.104438	2.1842	0.0289472	0.294855	male	medial prenfrontal cortex	150 ug/kg mixed BP x nest attendance
Mical1	29.3157	-0.743215	0.340282	-2.18412	0.0289538	NA	male	medial prenfrontal cortex	150 ug/kg mixed BP x nest attendance
Chchd2l3	803.651	0.24309	0.111308	2.18395	0.0289661	0.294855	male	medial prenfrontal cortex	150 ug/kg mixed BP x nest attendance
LOC120099889	61.3637	0.492165	0.225516	2.18239	0.0290806	NA	male	medial prenfrontal cortex	150 ug/kg mixed BP x nest attendance
Nhlrc1	24.8106	0.758256	0.347718	2.18067	0.0292081	NA	male	medial prenfrontal cortex	150 ug/kg mixed BP x nest attendance
Mical2	217.795	0.282199	0.129433	2.18028	0.0292368	NA	male	medial prenfrontal cortex	150 ug/kg mixed BP x nest attendance
Spr	92.8548	0.423565	0.194279	2.18019	0.0292436	NA	male	medial prenfrontal cortex	150 ug/kg mixed BP x nest attendance
LOC689662	19.2548	-1.12625	0.517248	-2.17738	0.0294522	NA	male	medial prenfrontal cortex	150 ug/kg mixed BP x nest attendance
Brinp1	895.667	0.229376	0.105392	2.17641	0.0295248	0.298483	male	medial prenfrontal cortex	150 ug/kg mixed BP x nest attendance
Gse1	294.108	-0.321114	0.147866	-2.17165	0.0298821	NA	male	medial prenfrontal cortex	150 ug/kg mixed BP x nest attendance
LOC120095793	4.26084	2.36656	1.091	2.16916	0.0300708	NA	male	medial prenfrontal cortex	150 ug/kg mixed BP x nest attendance
Bcl11b	376.964	-0.274017	0.126408	-2.16772	0.0301803	NA	male	medial prenfrontal cortex	150 ug/kg mixed BP x nest attendance
Ube2s	151.948	0.386594	0.178365	2.16743	0.0302019	NA	male	medial prenfrontal cortex	150 ug/kg mixed BP x nest attendance
LOC120099834	211.967	-1.5982	0.737859	-2.166	0.0303111	NA	male	medial prenfrontal cortex	150 ug/kg mixed BP x nest attendance
Ramp3	98.2281	0.422425	0.195028	2.16597	0.0303136	NA	male	medial prenfrontal cortex	150 ug/kg mixed BP x nest attendance
Clic1	13.4837	1.09488	0.505559	2.16569	0.0303349	NA	male	medial prenfrontal cortex	150 ug/kg mixed BP x nest attendance
Kcng1	385.344	0.282009	0.13023	2.16546	0.0303522	NA	male	medial prenfrontal cortex	150 ug/kg mixed BP x nest attendance
LOC103691688	426.789	0.276174	0.127553	2.16518	0.0303742	NA	male	medial prenfrontal cortex	150 ug/kg mixed BP x nest attendance
Vom2r42	3.02749	-3.18957	1.47361	-2.16446	0.0304294	NA	male	medial prenfrontal cortex	150 ug/kg mixed BP x nest attendance
Sla	135.559	-0.348655	0.161294	-2.16161	0.0306485	NA	male	medial prenfrontal cortex	150 ug/kg mixed BP x nest attendance
LOC120098127	10.4519	-1.27198	0.588584	-2.16109	0.0306884	NA	male	medial prenfrontal cortex	150 ug/kg mixed BP x nest attendance
Inka2	82.2702	0.452641	0.209477	2.16082	0.0307095	NA	male	medial prenfrontal cortex	150 ug/kg mixed BP x nest attendance
Pak1	224.077	-0.268309	0.124381	-2.15716	0.0309929	NA	male	medial prenfrontal cortex	150 ug/kg mixed BP x nest attendance
Pcyox1l	189.079	0.345238	0.160159	2.1556	0.0311149	NA	male	medial prenfrontal cortex	150 ug/kg mixed BP x nest attendance
Vxn	275.104	0.323157	0.149965	2.15488	0.0311712	NA	male	medial prenfrontal cortex	150 ug/kg mixed BP x nest attendance
Med10	163.102	0.332909	0.154654	2.15261	0.0313492	NA	male	medial prenfrontal cortex	150 ug/kg mixed BP x nest attendance
Ctr9	370.527	0.247724	0.115129	2.15171	0.0314205	NA	male	medial prenfrontal cortex	150 ug/kg mixed BP x nest attendance
Camk2n1	73.8009	0.465064	0.216254	2.15055	0.0315119	NA	male	medial prenfrontal cortex	150 ug/kg mixed BP x nest attendance
Rexo4	55.8531	-0.545588	0.253703	-2.1505	0.0315156	NA	male	medial prenfrontal cortex	150 ug/kg mixed BP x nest attendance
Gabbr2	1282.66	0.162439	0.0756462	2.14735	0.0317655	0.318432	male	medial prenfrontal cortex	150 ug/kg mixed BP x nest attendance
Agap2	1330.28	0.182488	0.0850646	2.14529	0.0319295	0.318432	male	medial prenfrontal cortex	150 ug/kg mixed BP x nest attendance
Lyrm7-ps1	7.04288	-1.54897	0.723318	-2.14148	0.0322354	NA	male	medial prenfrontal cortex	150 ug/kg mixed BP x nest attendance
Snph	302.963	0.289796	0.135438	2.1397	0.0323789	NA	male	medial prenfrontal cortex	150 ug/kg mixed BP x nest attendance
Gp1bb	204.34	0.284685	0.13319	2.13744	0.0325626	NA	male	medial prenfrontal cortex	150 ug/kg mixed BP x nest attendance
LOC103692000	8.04052	-1.45387	0.68045	-2.13663	0.0326279	NA	male	medial prenfrontal cortex	150 ug/kg mixed BP x nest attendance
Rsph14	338.738	0.236257	0.110756	2.13312	0.0329148	NA	male	medial prenfrontal cortex	150 ug/kg mixed BP x nest attendance
LOC120100305	4.79597	2.19121	1.02749	2.13258	0.0329591	NA	male	medial prenfrontal cortex	150 ug/kg mixed BP x nest attendance
Ndufab1	431.364	0.230063	0.107887	2.13244	0.0329708	NA	male	medial prenfrontal cortex	150 ug/kg mixed BP x nest attendance
Ntsr2	34.4999	0.682227	0.319985	2.13206	0.033002	NA	male	medial prenfrontal cortex	150 ug/kg mixed BP x nest attendance
Lrrc4c	3671.27	0.190574	0.0894443	2.13064	0.0331186	0.326458	male	medial prenfrontal cortex	150 ug/kg mixed BP x nest attendance
Rcn1-ps7	51.9602	-0.617643	0.289931	-2.13031	0.0331457	NA	male	medial prenfrontal cortex	150 ug/kg mixed BP x nest attendance
Cnrip1	763.399	0.178514	0.0838574	2.12878	0.0332725	0.326458	male	medial prenfrontal cortex	150 ug/kg mixed BP x nest attendance
LOC108351054	6.65495	-1.79916	0.845384	-2.12822	0.033319	NA	male	medial prenfrontal cortex	150 ug/kg mixed BP x nest attendance
Kctd16	945.329	0.220225	0.103525	2.12727	0.0333978	0.326458	male	medial prenfrontal cortex	150 ug/kg mixed BP x nest attendance
Ctsa	246.36	0.265138	0.124849	2.12368	0.0336972	NA	male	medial prenfrontal cortex	150 ug/kg mixed BP x nest attendance
Ralgps1	166.287	-0.288048	0.135665	-2.12323	0.0337346	NA	male	medial prenfrontal cortex	150 ug/kg mixed BP x nest attendance
Trnar-ucg_1	4.17287	2.33264	1.09988	2.12082	0.0339369	NA	male	medial prenfrontal cortex	150 ug/kg mixed BP x nest attendance
Bcan	593.407	0.229423	0.108253	2.11932	0.0340636	0.327947	male	medial prenfrontal cortex	150 ug/kg mixed BP x nest attendance
Vps37b	101.164	0.367326	0.173389	2.11851	0.0341322	NA	male	medial prenfrontal cortex	150 ug/kg mixed BP x nest attendance
Plppr1	500.365	-0.219048	0.103408	-2.11829	0.0341504	0.327947	male	medial prenfrontal cortex	150 ug/kg mixed BP x nest attendance
Atp6v1h	571.742	0.20271	0.0957304	2.11751	0.0342167	0.327947	male	medial prenfrontal cortex	150 ug/kg mixed BP x nest attendance
Armc7	59.8465	-0.465106	0.22008	-2.11335	0.034571	NA	male	medial prenfrontal cortex	150 ug/kg mixed BP x nest attendance
Cox5b	1145.84	0.179182	0.0848045	2.11288	0.0346112	0.329373	male	medial prenfrontal cortex	150 ug/kg mixed BP x nest attendance
Smim45	222.666	-2.40405	1.13916	-2.11036	0.0348276	NA	male	medial prenfrontal cortex	150 ug/kg mixed BP x nest attendance
Preb	115.364	0.349825	0.165779	2.11019	0.034842	NA	male	medial prenfrontal cortex	150 ug/kg mixed BP x nest attendance
Pbrm1	485.401	-0.177807	0.0842706	-2.10995	0.0348626	0.329373	male	medial prenfrontal cortex	150 ug/kg mixed BP x nest attendance
Lrrd1	5.40537	1.73204	0.821026	2.1096	0.0348929	NA	male	medial prenfrontal cortex	150 ug/kg mixed BP x nest attendance
Pdcl3	73.6673	-0.42389	0.200959	-2.10933	0.0349161	NA	male	medial prenfrontal cortex	150 ug/kg mixed BP x nest attendance
LOC120100298	19.0254	0.864774	0.410108	2.10865	0.0349747	NA	male	medial prenfrontal cortex	150 ug/kg mixed BP x nest attendance
LOC102553021	72.56	0.461167	0.218703	2.10865	0.034975	NA	male	medial prenfrontal cortex	150 ug/kg mixed BP x nest attendance
Thy1	508.799	0.225844	0.107139	2.10795	0.0350349	0.329373	male	medial prenfrontal cortex	150 ug/kg mixed BP x nest attendance
Tyw5-ps1	6.17789	-1.95781	0.928894	-2.10768	0.035059	NA	male	medial prenfrontal cortex	150 ug/kg mixed BP x nest attendance
Rtkn	125.972	0.420801	0.199812	2.10599	0.0352052	NA	male	medial prenfrontal cortex	150 ug/kg mixed BP x nest attendance
LOC108351242	38.5619	0.618801	0.293927	2.10528	0.0352667	NA	male	medial prenfrontal cortex	150 ug/kg mixed BP x nest attendance
St8sia2	109.488	-0.431145	0.20487	-2.10448	0.0353363	NA	male	medial prenfrontal cortex	150 ug/kg mixed BP x nest attendance
Itpa	259.617	0.28013	0.133135	2.1041	0.0353695	NA	male	medial prenfrontal cortex	150 ug/kg mixed BP x nest attendance
LOC120103152	92.6247	0.414055	0.196918	2.10268	0.0354937	NA	male	medial prenfrontal cortex	150 ug/kg mixed BP x nest attendance
LOC108350069	180.456	0.302859	0.144187	2.10046	0.0356884	NA	male	medial prenfrontal cortex	150 ug/kg mixed BP x nest attendance
Tpp2	346.103	0.219155	0.104382	2.09954	0.0357695	NA	male	medial prenfrontal cortex	150 ug/kg mixed BP x nest attendance
Nnt	48.9012	-0.574776	0.273944	-2.09815	0.035892	NA	male	medial prenfrontal cortex	150 ug/kg mixed BP x nest attendance
LOC120100873	295.843	0.294687	0.140476	2.09777	0.0359255	NA	male	medial prenfrontal cortex	150 ug/kg mixed BP x nest attendance
Grap2	18.181	-1.13655	0.541814	-2.09768	0.0359331	NA	male	medial prenfrontal cortex	150 ug/kg mixed BP x nest attendance
Ndufa13	475.571	0.200009	0.0953544	2.09753	0.0359464	NA	male	medial prenfrontal cortex	150 ug/kg mixed BP x nest attendance
Mfsd4a	197.779	0.300117	0.143087	2.09745	0.035954	NA	male	medial prenfrontal cortex	150 ug/kg mixed BP x nest attendance
Pi4k2b	14.2756	-1.08613	0.517867	-2.09731	0.0359658	NA	male	medial prenfrontal cortex	150 ug/kg mixed BP x nest attendance
Car8	89.8516	0.3833	0.183058	2.09387	0.0362712	NA	male	medial prenfrontal cortex	150 ug/kg mixed BP x nest attendance
Kalrn	2701.3	0.150034	0.0716562	2.0938	0.0362779	0.337488	male	medial prenfrontal cortex	150 ug/kg mixed BP x nest attendance
Pm20d1	5.97733	-1.8109	0.865021	-2.09347	0.0363071	NA	male	medial prenfrontal cortex	150 ug/kg mixed BP x nest attendance
Zfp91	538.036	0.21044	0.100548	2.09293	0.0363554	0.337488	male	medial prenfrontal cortex	150 ug/kg mixed BP x nest attendance
Crh	19.548	0.797051	0.380864	2.09274	0.0363721	NA	male	medial prenfrontal cortex	150 ug/kg mixed BP x nest attendance
Rxrb	97.992	0.381393	0.182334	2.09172	0.0364633	NA	male	medial prenfrontal cortex	150 ug/kg mixed BP x nest attendance
Wdr54	337.447	0.266246	0.12732	2.09116	0.0365139	NA	male	medial prenfrontal cortex	150 ug/kg mixed BP x nest attendance
Rgs4	623.498	0.273323	0.130854	2.08876	0.0367296	0.33883	male	medial prenfrontal cortex	150 ug/kg mixed BP x nest attendance
Myh14	38.2786	-0.739503	0.354091	-2.08845	0.036757	NA	male	medial prenfrontal cortex	150 ug/kg mixed BP x nest attendance
LOC100910237	3.99912	-2.58697	1.23906	-2.08785	0.0368117	NA	male	medial prenfrontal cortex	150 ug/kg mixed BP x nest attendance
Retsat	33.3227	0.779771	0.373743	2.08638	0.0369439	NA	male	medial prenfrontal cortex	150 ug/kg mixed BP x nest attendance
Cavin2	27.5494	-0.788507	0.377975	-2.08614	0.0369662	NA	male	medial prenfrontal cortex	150 ug/kg mixed BP x nest attendance
Mrgpre	150.441	0.327185	0.15686	2.08584	0.0369931	NA	male	medial prenfrontal cortex	150 ug/kg mixed BP x nest attendance
LOC120098153	9.07369	-1.50971	0.723903	-2.08552	0.0370222	NA	male	medial prenfrontal cortex	150 ug/kg mixed BP x nest attendance
Edf1	641.231	0.195088	0.0935665	2.08502	0.0370674	0.339823	male	medial prenfrontal cortex	150 ug/kg mixed BP x nest attendance
Ism1	266.413	0.260015	0.124846	2.08269	0.0372799	NA	male	medial prenfrontal cortex	150 ug/kg mixed BP x nest attendance
LOC103691836	5.19466	-4.1019	1.96986	-2.08233	0.037312	NA	male	medial prenfrontal cortex	150 ug/kg mixed BP x nest attendance
LOC120101957	184.086	0.448947	0.215633	2.082	0.0373429	NA	male	medial prenfrontal cortex	150 ug/kg mixed BP x nest attendance
LOC108349988	10.1193	1.23596	0.593657	2.08195	0.0373472	NA	male	medial prenfrontal cortex	150 ug/kg mixed BP x nest attendance
Rnf112	289.993	0.231609	0.111258	2.08174	0.0373666	NA	male	medial prenfrontal cortex	150 ug/kg mixed BP x nest attendance
Fat4	78.9101	-0.427635	0.205457	-2.08138	0.0373988	NA	male	medial prenfrontal cortex	150 ug/kg mixed BP x nest attendance
Ahi1	1021	0.170003	0.0816879	2.08113	0.0374218	0.340954	male	medial prenfrontal cortex	150 ug/kg mixed BP x nest attendance
Tor3a	125.863	0.362956	0.174562	2.07924	0.0375954	NA	male	medial prenfrontal cortex	150 ug/kg mixed BP x nest attendance
Rhebl1	85.8937	0.402316	0.193645	2.0776	0.0377462	NA	male	medial prenfrontal cortex	150 ug/kg mixed BP x nest attendance
Ndrg2	322.001	0.281687	0.135609	2.0772	0.0377835	NA	male	medial prenfrontal cortex	150 ug/kg mixed BP x nest attendance
Fbxo44	350.876	0.253827	0.122368	2.07428	0.038053	NA	male	medial prenfrontal cortex	150 ug/kg mixed BP x nest attendance
Gpr39	263.432	0.252616	0.121806	2.07391	0.0380873	NA	male	medial prenfrontal cortex	150 ug/kg mixed BP x nest attendance
LOC102554730	17.7244	0.900343	0.434216	2.07349	0.0381265	NA	male	medial prenfrontal cortex	150 ug/kg mixed BP x nest attendance
LOC120099694	184.044	0.446863	0.215664	2.07203	0.0382626	NA	male	medial prenfrontal cortex	150 ug/kg mixed BP x nest attendance
LOC120101655	6.03721	-1.67173	0.807045	-2.07142	0.0383199	NA	male	medial prenfrontal cortex	150 ug/kg mixed BP x nest attendance
RGD1307443	258.569	0.231506	0.111765	2.07137	0.0383245	NA	male	medial prenfrontal cortex	150 ug/kg mixed BP x nest attendance
Grm6	9.75556	-1.3433	0.648856	-2.07025	0.0384286	NA	male	medial prenfrontal cortex	150 ug/kg mixed BP x nest attendance
Ppp1r14b-ps2	63.8666	-0.462003	0.223174	-2.07015	0.0384385	NA	male	medial prenfrontal cortex	150 ug/kg mixed BP x nest attendance
Sv2b	363.932	0.239668	0.115782	2.06999	0.038453	NA	male	medial prenfrontal cortex	150 ug/kg mixed BP x nest attendance
Clptm1l	200.067	0.274304	0.132616	2.0684	0.0386026	NA	male	medial prenfrontal cortex	150 ug/kg mixed BP x nest attendance
Bmp7	38.9043	-0.653937	0.316228	-2.06793	0.0386468	NA	male	medial prenfrontal cortex	150 ug/kg mixed BP x nest attendance
Zfp707	47.4127	0.527507	0.25524	2.06671	0.0387614	NA	male	medial prenfrontal cortex	150 ug/kg mixed BP x nest attendance
Sirpa	606.1	0.207788	0.100553	2.06645	0.0387863	0.351219	male	medial prenfrontal cortex	150 ug/kg mixed BP x nest attendance
Ghitm	397.484	0.229144	0.110954	2.06522	0.0389022	NA	male	medial prenfrontal cortex	150 ug/kg mixed BP x nest attendance
Rpl31-ps2	8.43102	-1.61794	0.783521	-2.06496	0.0389268	NA	male	medial prenfrontal cortex	150 ug/kg mixed BP x nest attendance
Rn5-8s	183.447	0.44979	0.217863	2.06455	0.0389656	NA	male	medial prenfrontal cortex	150 ug/kg mixed BP x nest attendance
LOC102548847	31.9346	-0.695181	0.336779	-2.06421	0.0389981	NA	male	medial prenfrontal cortex	150 ug/kg mixed BP x nest attendance
Akr1b10	51.8231	-0.639263	0.309703	-2.06412	0.0390063	NA	male	medial prenfrontal cortex	150 ug/kg mixed BP x nest attendance
Exoc2	230.251	-0.245774	0.119083	-2.06388	0.0390289	NA	male	medial prenfrontal cortex	150 ug/kg mixed BP x nest attendance
Focad	896.871	0.170131	0.0824599	2.0632	0.039094	0.351846	male	medial prenfrontal cortex	150 ug/kg mixed BP x nest attendance
LOC120100321	5.33952	2.02761	0.983001	2.06267	0.0391438	NA	male	medial prenfrontal cortex	150 ug/kg mixed BP x nest attendance
RT1-T24-2	4.9115	2.21246	1.07333	2.06131	0.0392736	NA	male	medial prenfrontal cortex	150 ug/kg mixed BP x nest attendance
LOC102556249	89.8822	0.399525	0.193947	2.05997	0.039401	NA	male	medial prenfrontal cortex	150 ug/kg mixed BP x nest attendance
Adamts2	77.0819	0.443279	0.215267	2.05921	0.0394745	NA	male	medial prenfrontal cortex	150 ug/kg mixed BP x nest attendance
LOC691532	145.861	-0.620435	0.301335	-2.05896	0.0394985	NA	male	medial prenfrontal cortex	150 ug/kg mixed BP x nest attendance
Etv4	62.6373	0.565267	0.274546	2.05891	0.0395025	NA	male	medial prenfrontal cortex	150 ug/kg mixed BP x nest attendance
Dele1	189.014	0.300398	0.14591	2.05879	0.0395145	NA	male	medial prenfrontal cortex	150 ug/kg mixed BP x nest attendance
Mllt11	2300.18	0.154564	0.0751167	2.05765	0.039624	0.352888	male	medial prenfrontal cortex	150 ug/kg mixed BP x nest attendance
Taf10	126.882	0.334575	0.162617	2.05744	0.0396439	NA	male	medial prenfrontal cortex	150 ug/kg mixed BP x nest attendance
LOC120101704	4.90829	-1.69812	0.825661	-2.05668	0.039717	NA	male	medial prenfrontal cortex	150 ug/kg mixed BP x nest attendance
Zfp41	14.3075	0.917973	0.446428	2.05626	0.0397573	NA	male	medial prenfrontal cortex	150 ug/kg mixed BP x nest attendance
Aldh3b3l-ps1	18.0126	-1.10933	0.539608	-2.0558	0.039802	NA	male	medial prenfrontal cortex	150 ug/kg mixed BP x nest attendance
Prpf38a	68.8053	-0.45102	0.219402	-2.05568	0.0398134	NA	male	medial prenfrontal cortex	150 ug/kg mixed BP x nest attendance
Eef1a2	163.471	0.31611	0.153905	2.05393	0.0399828	NA	male	medial prenfrontal cortex	150 ug/kg mixed BP x nest attendance
LOC103694056	6.93382	1.32069	0.643055	2.05378	0.0399972	NA	male	medial prenfrontal cortex	150 ug/kg mixed BP x nest attendance
Aldh16a1	80.4491	0.421277	0.20515	2.05351	0.0400233	NA	male	medial prenfrontal cortex	150 ug/kg mixed BP x nest attendance
LOC120100771	4.59248	-2.85745	1.39178	-2.05309	0.040064	NA	male	medial prenfrontal cortex	150 ug/kg mixed BP x nest attendance
Reep5	1124.96	0.156336	0.0761606	2.05271	0.0401007	0.352888	male	medial prenfrontal cortex	150 ug/kg mixed BP x nest attendance
LOC103690742	1421.03	0.125651	0.0612337	2.05198	0.0401712	0.352888	male	medial prenfrontal cortex	150 ug/kg mixed BP x nest attendance
Msl1	577.467	0.189347	0.092336	2.05064	0.0403025	0.352888	male	medial prenfrontal cortex	150 ug/kg mixed BP x nest attendance
Prelid1	456.385	0.23779	0.11601	2.04973	0.0403906	NA	male	medial prenfrontal cortex	150 ug/kg mixed BP x nest attendance
Dpp7	138.244	0.335374	0.16367	2.04909	0.0404535	NA	male	medial prenfrontal cortex	150 ug/kg mixed BP x nest attendance
Flywch2	124.905	0.399643	0.19505	2.04893	0.0404693	NA	male	medial prenfrontal cortex	150 ug/kg mixed BP x nest attendance
Itpripl1	7.72934	-1.48277	0.723765	-2.0487	0.0404918	NA	male	medial prenfrontal cortex	150 ug/kg mixed BP x nest attendance
Macroh2a2	210.13	-0.270371	0.131986	-2.04849	0.0405122	NA	male	medial prenfrontal cortex	150 ug/kg mixed BP x nest attendance
LOC120101887	17.6306	0.955045	0.466944	2.04531	0.0408242	NA	male	medial prenfrontal cortex	150 ug/kg mixed BP x nest attendance
Extl1	92.8146	0.418109	0.204464	2.0449	0.0408646	NA	male	medial prenfrontal cortex	150 ug/kg mixed BP x nest attendance
Hsp90aa1-ps14	1581.48	0.301582	0.147533	2.04417	0.0409369	0.352888	male	medial prenfrontal cortex	150 ug/kg mixed BP x nest attendance
Ccn2	5.60242	-2.46908	1.20802	-2.04391	0.0409624	NA	male	medial prenfrontal cortex	150 ug/kg mixed BP x nest attendance
Usf3	162.291	0.272458	0.133336	2.0434	0.0410131	NA	male	medial prenfrontal cortex	150 ug/kg mixed BP x nest attendance
Igfbpl1	16.5164	-0.911918	0.446491	-2.04241	0.0411109	NA	male	medial prenfrontal cortex	150 ug/kg mixed BP x nest attendance
C1qc	13.0819	1.09389	0.535613	2.04232	0.04112	NA	male	medial prenfrontal cortex	150 ug/kg mixed BP x nest attendance
Atp5f1b	1866.34	0.148617	0.0727997	2.04145	0.041206	0.352888	male	medial prenfrontal cortex	150 ug/kg mixed BP x nest attendance
Syncrip	331.067	-0.218082	0.106845	-2.0411	0.0412409	NA	male	medial prenfrontal cortex	150 ug/kg mixed BP x nest attendance
Tmsb4x	4215.78	0.183699	0.09005	2.03996	0.0413538	0.352888	male	medial prenfrontal cortex	150 ug/kg mixed BP x nest attendance
Hist3h2ba	139.71	0.402437	0.197341	2.03929	0.0414206	NA	male	medial prenfrontal cortex	150 ug/kg mixed BP x nest attendance
Bdh2	3.93705	-2.47062	1.21198	-2.0385	0.0414998	NA	male	medial prenfrontal cortex	150 ug/kg mixed BP x nest attendance
Fhod3	2266.73	0.166574	0.0817212	2.03832	0.0415178	0.352888	male	medial prenfrontal cortex	150 ug/kg mixed BP x nest attendance
Aplp2	756.071	0.168221	0.0825339	2.0382	0.0415297	0.352888	male	medial prenfrontal cortex	150 ug/kg mixed BP x nest attendance
Tbx21	8.21193	-1.59974	0.785022	-2.03783	0.0415666	NA	male	medial prenfrontal cortex	150 ug/kg mixed BP x nest attendance
LOC120099945	5.45074	-1.9627	0.963267	-2.03755	0.0415951	NA	male	medial prenfrontal cortex	150 ug/kg mixed BP x nest attendance
Tenm3	1212.4	-0.224401	0.110157	-2.0371	0.0416401	0.352888	male	medial prenfrontal cortex	150 ug/kg mixed BP x nest attendance
Adap1	340.024	0.23496	0.115398	2.03609	0.0417416	NA	male	medial prenfrontal cortex	150 ug/kg mixed BP x nest attendance
LOC120100660	103.466	-0.369658	0.181579	-2.0358	0.0417709	NA	male	medial prenfrontal cortex	150 ug/kg mixed BP x nest attendance
Pbx1	1668.49	-0.179935	0.0884151	-2.03511	0.0418397	0.352888	male	medial prenfrontal cortex	150 ug/kg mixed BP x nest attendance
Dpcd	267.993	0.257629	0.126655	2.0341	0.0419419	NA	male	medial prenfrontal cortex	150 ug/kg mixed BP x nest attendance
Fxyd7	238.149	0.246321	0.121376	2.0294	0.0424177	NA	male	medial prenfrontal cortex	150 ug/kg mixed BP x nest attendance
Asic2	2831.4	0.152782	0.0752943	2.02912	0.0424456	0.355964	male	medial prenfrontal cortex	150 ug/kg mixed BP x nest attendance
LOC102553770	3.93802	-2.014	0.993481	-2.02722	0.0426403	NA	male	medial prenfrontal cortex	150 ug/kg mixed BP x nest attendance
LOC120095274	296.075	0.265747	0.131129	2.02661	0.0427026	NA	male	medial prenfrontal cortex	150 ug/kg mixed BP x nest attendance
Ppid-ps13	39.8982	0.583085	0.287859	2.02559	0.0428065	NA	male	medial prenfrontal cortex	150 ug/kg mixed BP x nest attendance
Urm1	179.855	0.313952	0.155003	2.02546	0.0428206	NA	male	medial prenfrontal cortex	150 ug/kg mixed BP x nest attendance
Ssbp4	165.202	0.375758	0.185586	2.02472	0.0428966	NA	male	medial prenfrontal cortex	150 ug/kg mixed BP x nest attendance
Chchd2	836.541	0.191122	0.0944213	2.02414	0.0429554	0.357508	male	medial prenfrontal cortex	150 ug/kg mixed BP x nest attendance
Rtn3	2192.64	0.162278	0.0802323	2.0226	0.0431142	0.357508	male	medial prenfrontal cortex	150 ug/kg mixed BP x nest attendance
Rundc3a	443.263	0.213209	0.105442	2.02204	0.0431717	NA	male	medial prenfrontal cortex	150 ug/kg mixed BP x nest attendance
Clrn1	4.94649	-2.10286	1.0406	-2.02081	0.0432991	NA	male	medial prenfrontal cortex	150 ug/kg mixed BP x nest attendance
Rita1	156.086	0.392229	0.194132	2.02042	0.0433397	NA	male	medial prenfrontal cortex	150 ug/kg mixed BP x nest attendance
LOC691546	74.1468	-0.495311	0.245358	-2.01872	0.043516	NA	male	medial prenfrontal cortex	150 ug/kg mixed BP x nest attendance
LOC120102485	118.435	0.338654	0.167783	2.01841	0.043549	NA	male	medial prenfrontal cortex	150 ug/kg mixed BP x nest attendance
Lct	5.8409	-1.80918	0.896912	-2.01712	0.0436827	NA	male	medial prenfrontal cortex	150 ug/kg mixed BP x nest attendance
LOC100912227	131.593	-0.388596	0.192679	-2.0168	0.0437159	NA	male	medial prenfrontal cortex	150 ug/kg mixed BP x nest attendance
Tada3-ps3	3.32384	-2.82834	1.4027	-2.01636	0.0437626	NA	male	medial prenfrontal cortex	150 ug/kg mixed BP x nest attendance
Dpy19l3	145.046	0.300128	0.14888	2.0159	0.0438101	NA	male	medial prenfrontal cortex	150 ug/kg mixed BP x nest attendance
Unc5d	529.9	-0.206708	0.102565	-2.0154	0.0438629	0.361686	male	medial prenfrontal cortex	150 ug/kg mixed BP x nest attendance
Vof16	66.3838	-0.463423	0.230107	-2.01395	0.0440149	NA	male	medial prenfrontal cortex	150 ug/kg mixed BP x nest attendance
LOC102550944	30.819	-0.636633	0.316354	-2.01241	0.044177	NA	male	medial prenfrontal cortex	150 ug/kg mixed BP x nest attendance
Prkg1	769.887	-0.164516	0.0817984	-2.01124	0.0442998	0.363258	male	medial prenfrontal cortex	150 ug/kg mixed BP x nest attendance
LOC120099721	6.12321	-2.27813	1.1328	-2.01107	0.0443182	NA	male	medial prenfrontal cortex	150 ug/kg mixed BP x nest attendance
Csdc2	334.115	-0.210054	0.104458	-2.01089	0.0443366	NA	male	medial prenfrontal cortex	150 ug/kg mixed BP x nest attendance
Ddr2	39.5833	-0.643156	0.319881	-2.01061	0.0443666	NA	male	medial prenfrontal cortex	150 ug/kg mixed BP x nest attendance
Gnaz	331.471	0.228786	0.113832	2.00986	0.0444457	NA	male	medial prenfrontal cortex	150 ug/kg mixed BP x nest attendance
Bbs12	10.1647	1.03768	0.516648	2.00849	0.0445912	NA	male	medial prenfrontal cortex	150 ug/kg mixed BP x nest attendance
Shisa7	311.57	0.214741	0.106974	2.00742	0.044705	NA	male	medial prenfrontal cortex	150 ug/kg mixed BP x nest attendance
Wdr87	22.1262	-1.08213	0.539219	-2.00684	0.0447668	NA	male	medial prenfrontal cortex	150 ug/kg mixed BP x nest attendance
Hk1	481.475	0.234127	0.116814	2.00427	0.0450408	NA	male	medial prenfrontal cortex	150 ug/kg mixed BP x nest attendance
Dnajb2	155.436	0.30968	0.154552	2.00373	0.0450989	NA	male	medial prenfrontal cortex	150 ug/kg mixed BP x nest attendance
Zfp174	13.4357	-1.12176	0.560066	-2.00291	0.0451868	NA	male	medial prenfrontal cortex	150 ug/kg mixed BP x nest attendance
Ankrd36	35.1669	-0.729293	0.364233	-2.00227	0.0452556	NA	male	medial prenfrontal cortex	150 ug/kg mixed BP x nest attendance
Oscp1	703.158	0.214349	0.107084	2.0017	0.0453172	0.369548	male	medial prenfrontal cortex	150 ug/kg mixed BP x nest attendance
Cd151	96.26	0.36821	0.183987	2.00128	0.0453619	NA	male	medial prenfrontal cortex	150 ug/kg mixed BP x nest attendance
Prrc1	14.555	-1.01807	0.509046	-1.99996	0.0455048	NA	male	medial prenfrontal cortex	150 ug/kg mixed BP x nest attendance
Rpl10-ps7	22.1764	0.739134	0.369801	1.99873	0.0456372	NA	male	medial prenfrontal cortex	150 ug/kg mixed BP x nest attendance
Ube2v2	328.749	0.228426	0.114344	1.99772	0.0457473	NA	male	medial prenfrontal cortex	150 ug/kg mixed BP x nest attendance
LOC120098117	39.8478	-0.562059	0.281388	-1.99745	0.0457762	NA	male	medial prenfrontal cortex	150 ug/kg mixed BP x nest attendance
Mtfp1	41.166	0.544351	0.272685	1.99626	0.0459053	NA	male	medial prenfrontal cortex	150 ug/kg mixed BP x nest attendance
Mis18a	8.11318	-1.33712	0.670073	-1.99548	0.045991	NA	male	medial prenfrontal cortex	150 ug/kg mixed BP x nest attendance
Spag7	316.62	0.258088	0.129507	1.99286	0.0462773	NA	male	medial prenfrontal cortex	150 ug/kg mixed BP x nest attendance
Drp2	71.9695	0.444384	0.223034	1.99245	0.0463219	NA	male	medial prenfrontal cortex	150 ug/kg mixed BP x nest attendance
Pias1	733.511	0.260566	0.1308	1.9921	0.0463601	0.375975	male	medial prenfrontal cortex	150 ug/kg mixed BP x nest attendance
LOC102547011	2.97406	-3.01662	1.51438	-1.99198	0.0463732	NA	male	medial prenfrontal cortex	150 ug/kg mixed BP x nest attendance
LOC102552523	10.1203	-1.31913	0.662297	-1.99176	0.0463979	NA	male	medial prenfrontal cortex	150 ug/kg mixed BP x nest attendance
LOC120095251	9.74407	-1.12168	0.563169	-1.99173	0.0464004	NA	male	medial prenfrontal cortex	150 ug/kg mixed BP x nest attendance
Zfp715-ps4	306.376	0.209976	0.105426	1.99169	0.0464053	NA	male	medial prenfrontal cortex	150 ug/kg mixed BP x nest attendance
Znrd1as1	21.6329	0.731937	0.367629	1.99097	0.0464844	NA	male	medial prenfrontal cortex	150 ug/kg mixed BP x nest attendance
Hormad1	16.067	-1.1639	0.585005	-1.98956	0.0466397	NA	male	medial prenfrontal cortex	150 ug/kg mixed BP x nest attendance
Dcaf8	1363.21	0.155859	0.0783724	1.9887	0.0467343	0.375995	male	medial prenfrontal cortex	150 ug/kg mixed BP x nest attendance
Tg	143.309	-0.30672	0.154236	-1.98864	0.046741	NA	male	medial prenfrontal cortex	150 ug/kg mixed BP x nest attendance
Suclg2	86.1561	-0.397719	0.200047	-1.98813	0.0467976	NA	male	medial prenfrontal cortex	150 ug/kg mixed BP x nest attendance
Spag16	507.158	0.232191	0.116828	1.98745	0.046872	0.375995	male	medial prenfrontal cortex	150 ug/kg mixed BP x nest attendance
LOC120099811	352.564	0.237516	0.119535	1.98699	0.046923	NA	male	medial prenfrontal cortex	150 ug/kg mixed BP x nest attendance
Stk11ip	52.0775	0.476599	0.24003	1.98558	0.0470795	NA	male	medial prenfrontal cortex	150 ug/kg mixed BP x nest attendance
Ormdl3	211.515	0.264109	0.133052	1.985	0.0471443	NA	male	medial prenfrontal cortex	150 ug/kg mixed BP x nest attendance
Tent5c	12.879	-1.06137	0.534775	-1.9847	0.0471774	NA	male	medial prenfrontal cortex	150 ug/kg mixed BP x nest attendance
Atp6v1e1	826.491	0.170909	0.0861399	1.98409	0.0472456	0.376943	male	medial prenfrontal cortex	150 ug/kg mixed BP x nest attendance
LOC120095261	20.3852	0.877968	0.442709	1.98317	0.0473482	NA	male	medial prenfrontal cortex	150 ug/kg mixed BP x nest attendance
LOC102548329	7.36821	-1.48174	0.747155	-1.98317	0.0473484	NA	male	medial prenfrontal cortex	150 ug/kg mixed BP x nest attendance
Gcc2	215.433	0.253704	0.127971	1.98252	0.0474211	NA	male	medial prenfrontal cortex	150 ug/kg mixed BP x nest attendance
LOC108351275	12.7573	-1.30647	0.660506	-1.97799	0.0479302	NA	male	medial prenfrontal cortex	150 ug/kg mixed BP x nest attendance
Hspa8-ps13	856.86	0.195064	0.0986541	1.97725	0.0480131	0.379552	male	medial prenfrontal cortex	150 ug/kg mixed BP x nest attendance
Lsamp	14051.6	0.183133	0.0926505	1.9766	0.0480869	0.379552	male	medial prenfrontal cortex	150 ug/kg mixed BP x nest attendance
LOC103693502	70.3752	-0.481866	0.243883	-1.97581	0.0481766	NA	male	medial prenfrontal cortex	150 ug/kg mixed BP x nest attendance
LOC120100923	121.146	0.329135	0.166584	1.97579	0.048179	NA	male	medial prenfrontal cortex	150 ug/kg mixed BP x nest attendance
LOC120093789	44.0773	-0.597173	0.30231	-1.97537	0.0482265	NA	male	medial prenfrontal cortex	150 ug/kg mixed BP x nest attendance
Abtb3	403.786	-0.226287	0.114592	-1.97472	0.0482995	NA	male	medial prenfrontal cortex	150 ug/kg mixed BP x nest attendance
Rps6ka5	160.212	-0.31445	0.159269	-1.97433	0.0483446	NA	male	medial prenfrontal cortex	150 ug/kg mixed BP x nest attendance
Neurod1	63.6371	0.45502	0.230563	1.97352	0.0484363	NA	male	medial prenfrontal cortex	150 ug/kg mixed BP x nest attendance
Csrp2	165.822	-0.296471	0.150249	-1.97319	0.0484736	NA	male	medial prenfrontal cortex	150 ug/kg mixed BP x nest attendance
Ap2m1-ps2	53.8499	-0.495876	0.251338	-1.97294	0.0485023	NA	male	medial prenfrontal cortex	150 ug/kg mixed BP x nest attendance
Atp5f1a	1116.76	0.149105	0.0755831	1.97273	0.0485267	0.380986	male	medial prenfrontal cortex	150 ug/kg mixed BP x nest attendance
Ndufb4-ps2	76.5473	0.487292	0.247171	1.97148	0.0486693	NA	male	medial prenfrontal cortex	150 ug/kg mixed BP x nest attendance
Wbp2	355.153	0.201737	0.102346	1.97112	0.0487102	NA	male	medial prenfrontal cortex	150 ug/kg mixed BP x nest attendance
Mrap2	114.096	0.357009	0.181271	1.96948	0.0488986	NA	male	medial prenfrontal cortex	150 ug/kg mixed BP x nest attendance
LOC120099785	300.255	0.227326	0.115449	1.96905	0.0489473	NA	male	medial prenfrontal cortex	150 ug/kg mixed BP x nest attendance
LOC103691600	7.0303	-1.34214	0.681697	-1.96882	0.0489738	NA	male	medial prenfrontal cortex	150 ug/kg mixed BP x nest attendance
St6galnac3	366.206	-0.198768	0.101054	-1.96694	0.0491899	NA	male	medial prenfrontal cortex	150 ug/kg mixed BP x nest attendance
Lsm12	564.758	0.176789	0.089894	1.96664	0.0492247	0.383925	male	medial prenfrontal cortex	150 ug/kg mixed BP x nest attendance
LOC102547107	9.06721	1.15616	0.588116	1.96587	0.0493131	NA	male	medial prenfrontal cortex	150 ug/kg mixed BP x nest attendance
Ndufb1-ps3	15.0757	-0.973597	0.495714	-1.96403	0.0495264	NA	male	medial prenfrontal cortex	150 ug/kg mixed BP x nest attendance
Rps14	1003.64	0.195456	0.0995316	1.96376	0.0495584	0.383925	male	medial prenfrontal cortex	150 ug/kg mixed BP x nest attendance
Tedc1	29.5986	-0.718054	0.365774	-1.96311	0.0496332	NA	male	medial prenfrontal cortex	150 ug/kg mixed BP x nest attendance
Iqsec1	553.429	0.180065	0.0917913	1.96168	0.0497994	0.383925	male	medial prenfrontal cortex	150 ug/kg mixed BP x nest attendance
RT1-T24-4	333.878	-0.639241	0.325941	-1.96122	0.0498538	NA	male	medial prenfrontal cortex	150 ug/kg mixed BP x nest attendance
Tnr	1189.2	0.173807	0.0887309	1.95881	0.0501356	0.383925	male	medial prenfrontal cortex	150 ug/kg mixed BP x nest attendance
Supt4h1	107.801	0.352417	0.179944	1.95848	0.0501743	NA	male	medial prenfrontal cortex	150 ug/kg mixed BP x nest attendance
Rgs7bp	492.8	0.186091	0.0950294	1.95824	0.0502015	0.383925	male	medial prenfrontal cortex	150 ug/kg mixed BP x nest attendance
Rasgrf1	166.135	0.301883	0.154178	1.95802	0.0502282	NA	male	medial prenfrontal cortex	150 ug/kg mixed BP x nest attendance
Dgat2	56.551	0.465205	0.237625	1.95773	0.0502621	NA	male	medial prenfrontal cortex	150 ug/kg mixed BP x nest attendance
Map3k13	161.166	-0.295106	0.150819	-1.95669	0.050384	NA	male	medial prenfrontal cortex	150 ug/kg mixed BP x nest attendance
Akirin2	473.172	0.208028	0.106361	1.95587	0.0504805	NA	male	medial prenfrontal cortex	150 ug/kg mixed BP x nest attendance
Spr-ps1	45.3475	0.507957	0.259881	1.95457	0.0506335	NA	male	medial prenfrontal cortex	150 ug/kg mixed BP x nest attendance
Igf2	38.2238	-0.617262	0.315886	-1.95407	0.0506932	NA	male	medial prenfrontal cortex	150 ug/kg mixed BP x nest attendance
Hnrnpa1-ps47	49.9145	-0.496866	0.254307	-1.95381	0.0507241	NA	male	medial prenfrontal cortex	150 ug/kg mixed BP x nest attendance
Haus4	15.179	0.872589	0.446745	1.95321	0.0507943	NA	male	medial prenfrontal cortex	150 ug/kg mixed BP x nest attendance
Dip2c	758.04	-0.154697	0.0792148	-1.95288	0.050834	0.386758	male	medial prenfrontal cortex	150 ug/kg mixed BP x nest attendance
Spin2l-ps9	8.79166	-1.69499	0.868369	-1.95193	0.0509467	NA	male	medial prenfrontal cortex	150 ug/kg mixed BP x nest attendance
Wdr81	25.7481	-0.70145	0.359423	-1.9516	0.0509856	NA	male	medial prenfrontal cortex	150 ug/kg mixed BP x nest attendance
Fhod1	40.0983	0.560784	0.287366	1.95146	0.051002	NA	male	medial prenfrontal cortex	150 ug/kg mixed BP x nest attendance
Bsg	632.764	0.233038	0.119476	1.9505	0.0511166	0.386914	male	medial prenfrontal cortex	150 ug/kg mixed BP x nest attendance
Tmem88	163.332	0.296782	0.152228	1.94959	0.0512248	NA	male	medial prenfrontal cortex	150 ug/kg mixed BP x nest attendance
Hint2	103.239	0.387313	0.198882	1.94745	0.0514812	NA	male	medial prenfrontal cortex	150 ug/kg mixed BP x nest attendance
Sgce	121.594	-0.308694	0.158515	-1.94741	0.0514859	NA	male	medial prenfrontal cortex	150 ug/kg mixed BP x nest attendance
Ankrd40cl	8.22431	-1.26913	0.651739	-1.94731	0.051498	NA	male	medial prenfrontal cortex	150 ug/kg mixed BP x nest attendance
Mypop	62.5682	0.433875	0.222894	1.94656	0.0515881	NA	male	medial prenfrontal cortex	150 ug/kg mixed BP x nest attendance
LOC120103069	7.30376	-1.72686	0.887329	-1.94613	0.0516387	NA	male	medial prenfrontal cortex	150 ug/kg mixed BP x nest attendance
H2ac18	40.0871	0.51124	0.262766	1.94561	0.0517016	NA	male	medial prenfrontal cortex	150 ug/kg mixed BP x nest attendance
Aifm2	172.744	-0.294942	0.151651	-1.94488	0.0517899	NA	male	medial prenfrontal cortex	150 ug/kg mixed BP x nest attendance
Erp29	359.49	0.228391	0.117447	1.94463	0.051819	NA	male	medial prenfrontal cortex	150 ug/kg mixed BP x nest attendance
Stard13	112.011	-0.375395	0.193113	-1.94392	0.0519055	NA	male	medial prenfrontal cortex	150 ug/kg mixed BP x nest attendance
Ptprn	439.903	0.215443	0.110928	1.94218	0.0521148	NA	male	medial prenfrontal cortex	150 ug/kg mixed BP x nest attendance
Hint1	1815.42	0.154036	0.0793367	1.94154	0.0521925	0.393041	male	medial prenfrontal cortex	150 ug/kg mixed BP x nest attendance
Rps25-ps4	177.985	0.332956	0.171688	1.93931	0.0524638	NA	male	medial prenfrontal cortex	150 ug/kg mixed BP x nest attendance
Eef1e1-ps4	62.3701	-0.450532	0.232373	-1.93883	0.0525221	NA	male	medial prenfrontal cortex	150 ug/kg mixed BP x nest attendance
Cox4i1	1232.85	0.143133	0.073892	1.93705	0.0527387	0.395139	male	medial prenfrontal cortex	150 ug/kg mixed BP x nest attendance
Pcdhb20	4.78102	-1.83277	0.946646	-1.93606	0.0528601	NA	male	medial prenfrontal cortex	150 ug/kg mixed BP x nest attendance
LOC120098197	4.97154	1.53633	0.79396	1.93502	0.0529879	NA	male	medial prenfrontal cortex	150 ug/kg mixed BP x nest attendance
LOC120097505	29.0077	-0.704537	0.364489	-1.93294	0.0532431	NA	male	medial prenfrontal cortex	150 ug/kg mixed BP x nest attendance
Zfp707l1	49.9988	0.486995	0.251981	1.93266	0.0532776	NA	male	medial prenfrontal cortex	150 ug/kg mixed BP x nest attendance
Mien1	343.828	0.225347	0.116635	1.93207	0.0533507	NA	male	medial prenfrontal cortex	150 ug/kg mixed BP x nest attendance
Otud5	211.817	0.249164	0.129047	1.9308	0.0535078	NA	male	medial prenfrontal cortex	150 ug/kg mixed BP x nest attendance
Cep170	505.735	-0.217577	0.112758	-1.9296	0.0536566	0.398842	male	medial prenfrontal cortex	150 ug/kg mixed BP x nest attendance
Hsp90aa1	6390.54	0.132418	0.0686582	1.92866	0.0537734	0.398842	male	medial prenfrontal cortex	150 ug/kg mixed BP x nest attendance
LOC120100945	3.91232	-2.45061	1.27237	-1.92602	0.0541024	NA	male	medial prenfrontal cortex	150 ug/kg mixed BP x nest attendance
Msrb1	74.0564	0.41447	0.215227	1.92574	0.0541375	NA	male	medial prenfrontal cortex	150 ug/kg mixed BP x nest attendance
Pea15	928.35	0.167634	0.0870662	1.92536	0.054184	0.399878	male	medial prenfrontal cortex	150 ug/kg mixed BP x nest attendance
Heatr5a	71.9816	-0.404013	0.209868	-1.92509	0.0542186	NA	male	medial prenfrontal cortex	150 ug/kg mixed BP x nest attendance
LOC678817	6.53734	1.44459	0.750587	1.92462	0.0542773	NA	male	medial prenfrontal cortex	150 ug/kg mixed BP x nest attendance
Trnap-agg_62	4.40962	1.57429	0.818563	1.92324	0.0544504	NA	male	medial prenfrontal cortex	150 ug/kg mixed BP x nest attendance
Hrk	96.5507	0.401654	0.208902	1.92269	0.0545194	NA	male	medial prenfrontal cortex	150 ug/kg mixed BP x nest attendance
Trim36	50.8052	-0.462296	0.240552	-1.92182	0.0546288	NA	male	medial prenfrontal cortex	150 ug/kg mixed BP x nest attendance
Mpst	43.5593	0.544496	0.283326	1.9218	0.0546307	NA	male	medial prenfrontal cortex	150 ug/kg mixed BP x nest attendance
Spryd3	221.653	0.279369	0.145405	1.92132	0.0546918	NA	male	medial prenfrontal cortex	150 ug/kg mixed BP x nest attendance
Agr3	11.8519	0.9713	0.505721	1.92063	0.054779	NA	male	medial prenfrontal cortex	150 ug/kg mixed BP x nest attendance
Omg	111.355	0.405835	0.211435	1.91943	0.0549301	NA	male	medial prenfrontal cortex	150 ug/kg mixed BP x nest attendance
Arhgef9	541.378	0.191225	0.0997018	1.91797	0.0551154	0.404728	male	medial prenfrontal cortex	150 ug/kg mixed BP x nest attendance
Mmgt1	129.592	0.295284	0.154008	1.91733	0.0551959	NA	male	medial prenfrontal cortex	150 ug/kg mixed BP x nest attendance
N6amt1	55.4816	0.454191	0.237087	1.91572	0.0554008	NA	male	medial prenfrontal cortex	150 ug/kg mixed BP x nest attendance
Cluh	116.649	0.318821	0.166496	1.91489	0.0555069	NA	male	medial prenfrontal cortex	150 ug/kg mixed BP x nest attendance
Hist2h2aa2	39.9994	0.504062	0.26335	1.91404	0.055615	NA	male	medial prenfrontal cortex	150 ug/kg mixed BP x nest attendance
Riiad1	24.0935	0.68233	0.356785	1.91244	0.0558198	NA	male	medial prenfrontal cortex	150 ug/kg mixed BP x nest attendance
Snapc1	42.5969	-0.526317	0.27527	-1.912	0.0558765	NA	male	medial prenfrontal cortex	150 ug/kg mixed BP x nest attendance
RT1-Ha	5.12897	-1.78823	0.935625	-1.91126	0.0559707	NA	male	medial prenfrontal cortex	150 ug/kg mixed BP x nest attendance
Slc35f2	21.488	-0.733014	0.383749	-1.91014	0.0561151	NA	male	medial prenfrontal cortex	150 ug/kg mixed BP x nest attendance
LOC120099583	5.91893	-2.03081	1.06325	-1.91001	0.0561321	NA	male	medial prenfrontal cortex	150 ug/kg mixed BP x nest attendance
Bud23	57.4453	0.423164	0.221553	1.90999	0.0561342	NA	male	medial prenfrontal cortex	150 ug/kg mixed BP x nest attendance
Fggy	67.8621	-0.422695	0.221347	-1.90965	0.0561778	NA	male	medial prenfrontal cortex	150 ug/kg mixed BP x nest attendance
Nhsl1	217.094	-0.269488	0.14119	-1.9087	0.0563009	NA	male	medial prenfrontal cortex	150 ug/kg mixed BP x nest attendance
Ankrd44	200.782	-0.278504	0.145914	-1.90868	0.0563038	NA	male	medial prenfrontal cortex	150 ug/kg mixed BP x nest attendance
LOC120100310	23.7197	0.856607	0.448936	1.90808	0.0563805	NA	male	medial prenfrontal cortex	150 ug/kg mixed BP x nest attendance
Dusp14	137.912	0.302728	0.158696	1.9076	0.0564434	NA	male	medial prenfrontal cortex	150 ug/kg mixed BP x nest attendance
Asmtl	141.646	0.302794	0.158804	1.90672	0.0565571	NA	male	medial prenfrontal cortex	150 ug/kg mixed BP x nest attendance
Bicc1	111.442	-0.344028	0.180434	-1.90667	0.0565633	NA	male	medial prenfrontal cortex	150 ug/kg mixed BP x nest attendance
LOC100360491	670.621	0.200415	0.105113	1.90666	0.0565648	0.40762	male	medial prenfrontal cortex	150 ug/kg mixed BP x nest attendance
Srcin1	932.234	0.167013	0.0876098	1.90633	0.0566069	0.40762	male	medial prenfrontal cortex	150 ug/kg mixed BP x nest attendance
Amotl1	69.2778	-0.419297	0.220009	-1.90581	0.0566746	NA	male	medial prenfrontal cortex	150 ug/kg mixed BP x nest attendance
Dner	523.101	-0.182513	0.0958081	-1.90498	0.0567821	0.40762	male	medial prenfrontal cortex	150 ug/kg mixed BP x nest attendance
Pla2g12b	3.52402	-2.38813	1.25427	-1.904	0.0569106	NA	male	medial prenfrontal cortex	150 ug/kg mixed BP x nest attendance
Nup54	38.6819	-0.575663	0.302353	-1.90395	0.0569173	NA	male	medial prenfrontal cortex	150 ug/kg mixed BP x nest attendance
LOC108353341	6.14999	-2.94856	1.54889	-1.90366	0.0569545	NA	male	medial prenfrontal cortex	150 ug/kg mixed BP x nest attendance
Smim12	99.1186	0.342641	0.179996	1.9036	0.056962	NA	male	medial prenfrontal cortex	150 ug/kg mixed BP x nest attendance
Nbr1	468.566	0.20093	0.105556	1.90353	0.0569708	NA	male	medial prenfrontal cortex	150 ug/kg mixed BP x nest attendance
Srebf2	693.433	0.165216	0.0867961	1.9035	0.0569755	0.40762	male	medial prenfrontal cortex	150 ug/kg mixed BP x nest attendance
Nrcam	1585.6	0.157966	0.0830057	1.90307	0.0570313	0.40762	male	medial prenfrontal cortex	150 ug/kg mixed BP x nest attendance
Septin7	1518.92	0.132426	0.0696234	1.90204	0.0571662	0.40762	male	medial prenfrontal cortex	150 ug/kg mixed BP x nest attendance
LOC120101578	8.37903	1.32755	0.698761	1.89987	0.0574503	NA	male	medial prenfrontal cortex	150 ug/kg mixed BP x nest attendance
Pramef8	9.94	-1.1772	0.61963	-1.89985	0.0574535	NA	male	medial prenfrontal cortex	150 ug/kg mixed BP x nest attendance
LOC102555256	106.412	0.423178	0.223032	1.89739	0.0577763	NA	male	medial prenfrontal cortex	150 ug/kg mixed BP x nest attendance
LOC304239	20.141	-0.966578	0.50969	-1.8964	0.0579067	NA	male	medial prenfrontal cortex	150 ug/kg mixed BP x nest attendance
Ppp3ca	2524.77	0.13263	0.069946	1.89618	0.0579361	0.411124	male	medial prenfrontal cortex	150 ug/kg mixed BP x nest attendance
Cabp1	110.635	0.336107	0.177275	1.89596	0.057965	NA	male	medial prenfrontal cortex	150 ug/kg mixed BP x nest attendance
Stap2	26.6683	0.64979	0.342842	1.89531	0.0580519	NA	male	medial prenfrontal cortex	150 ug/kg mixed BP x nest attendance
Cbarp	441.442	0.213197	0.112514	1.89485	0.0581127	NA	male	medial prenfrontal cortex	150 ug/kg mixed BP x nest attendance
Cry2	290.499	0.243721	0.128669	1.89417	0.0582022	NA	male	medial prenfrontal cortex	150 ug/kg mixed BP x nest attendance
LOC120094124	4.75289	-1.93615	1.02219	-1.89412	0.0582092	NA	male	medial prenfrontal cortex	150 ug/kg mixed BP x nest attendance
Sult2a2	9.11547	-1.71818	0.907323	-1.89368	0.0582668	NA	male	medial prenfrontal cortex	150 ug/kg mixed BP x nest attendance
Cdk19	228.719	-0.26918	0.142284	-1.89185	0.0585107	NA	male	medial prenfrontal cortex	150 ug/kg mixed BP x nest attendance
LOC120097963	6.85928	1.6052	0.84886	1.89101	0.0586234	NA	male	medial prenfrontal cortex	150 ug/kg mixed BP x nest attendance
Arpc1a	718.642	0.198218	0.104835	1.89076	0.058657	0.414248	male	medial prenfrontal cortex	150 ug/kg mixed BP x nest attendance
Tubb4b-ps4	421.239	0.273694	0.14478	1.89041	0.0587029	NA	male	medial prenfrontal cortex	150 ug/kg mixed BP x nest attendance
Tmem163	196.686	-0.279547	0.148055	-1.88813	0.059008	NA	male	medial prenfrontal cortex	150 ug/kg mixed BP x nest attendance
Phactr4	91.0375	-0.446071	0.236293	-1.88779	0.0590544	NA	male	medial prenfrontal cortex	150 ug/kg mixed BP x nest attendance
Fkbp11	67.7356	0.415949	0.220437	1.88693	0.0591699	NA	male	medial prenfrontal cortex	150 ug/kg mixed BP x nest attendance
Sulf1	49.4124	-0.529781	0.280782	-1.88681	0.0591862	NA	male	medial prenfrontal cortex	150 ug/kg mixed BP x nest attendance
Xrcc3	86.5159	0.41081	0.217735	1.88674	0.0591951	NA	male	medial prenfrontal cortex	150 ug/kg mixed BP x nest attendance
LOC120100090	27.7288	0.606792	0.321661	1.88643	0.059237	NA	male	medial prenfrontal cortex	150 ug/kg mixed BP x nest attendance
Prdx5	446.726	0.197759	0.104847	1.88616	0.0592735	NA	male	medial prenfrontal cortex	150 ug/kg mixed BP x nest attendance
Vipr2	13.6069	-0.936131	0.496367	-1.88597	0.0592996	NA	male	medial prenfrontal cortex	150 ug/kg mixed BP x nest attendance
Prrt2	480.164	0.205858	0.109209	1.88499	0.0594316	NA	male	medial prenfrontal cortex	150 ug/kg mixed BP x nest attendance
Gtpbp2	36.3496	-0.557873	0.295993	-1.88475	0.0594635	NA	male	medial prenfrontal cortex	150 ug/kg mixed BP x nest attendance
LOC100912002	138.435	0.304048	0.161425	1.88353	0.0596285	NA	male	medial prenfrontal cortex	150 ug/kg mixed BP x nest attendance
Serpine2	393.951	0.285332	0.151496	1.88343	0.0596421	NA	male	medial prenfrontal cortex	150 ug/kg mixed BP x nest attendance
Aplp1	1427.75	0.158698	0.0842894	1.88277	0.0597309	0.417488	male	medial prenfrontal cortex	150 ug/kg mixed BP x nest attendance
RGD1559578	4.39763	-2.29018	1.21656	-1.8825	0.0597685	NA	male	medial prenfrontal cortex	150 ug/kg mixed BP x nest attendance
Klhdc3	288.684	0.281296	0.149459	1.88209	0.0598234	NA	male	medial prenfrontal cortex	150 ug/kg mixed BP x nest attendance
LOC102548639	15.6146	0.87086	0.462785	1.88178	0.059866	NA	male	medial prenfrontal cortex	150 ug/kg mixed BP x nest attendance
Pcmtd1	344.586	0.212116	0.112732	1.88159	0.059892	NA	male	medial prenfrontal cortex	150 ug/kg mixed BP x nest attendance
Meig1	142.435	-0.313338	0.16656	-1.88124	0.0599394	NA	male	medial prenfrontal cortex	150 ug/kg mixed BP x nest attendance
Glo1	314.793	0.229979	0.122277	1.88081	0.0599978	NA	male	medial prenfrontal cortex	150 ug/kg mixed BP x nest attendance
Tcf7l1	78.6855	-0.424268	0.225656	-1.88016	0.0600865	NA	male	medial prenfrontal cortex	150 ug/kg mixed BP x nest attendance
Wsb2	189.034	-0.255976	0.136153	-1.88007	0.0600987	NA	male	medial prenfrontal cortex	150 ug/kg mixed BP x nest attendance
Nop16	91.9838	0.333456	0.177369	1.88001	0.0601069	NA	male	medial prenfrontal cortex	150 ug/kg mixed BP x nest attendance
LOC120093067	1515.61	0.182219	0.0969791	1.87895	0.0602517	0.417488	male	medial prenfrontal cortex	150 ug/kg mixed BP x nest attendance
Pkia	1353.36	0.146188	0.0778061	1.87887	0.0602619	0.417488	male	medial prenfrontal cortex	150 ug/kg mixed BP x nest attendance
Rn28s	1515.57	0.182184	0.0970725	1.87678	0.0605484	0.417488	male	medial prenfrontal cortex	150 ug/kg mixed BP x nest attendance
LOC100910615	148.739	0.284536	0.151659	1.87616	0.0606328	NA	male	medial prenfrontal cortex	150 ug/kg mixed BP x nest attendance
Zswim3	60.2755	0.435381	0.232097	1.87585	0.0606754	NA	male	medial prenfrontal cortex	150 ug/kg mixed BP x nest attendance
Mbtps1	92.8209	-0.366094	0.195267	-1.87484	0.0608152	NA	male	medial prenfrontal cortex	150 ug/kg mixed BP x nest attendance
Rpl13-ps3	653.112	0.194114	0.103551	1.87458	0.0608511	0.417488	male	medial prenfrontal cortex	150 ug/kg mixed BP x nest attendance
Pde8b	118.481	-0.34148	0.182165	-1.87456	0.0608534	NA	male	medial prenfrontal cortex	150 ug/kg mixed BP x nest attendance
Vav3	79.7987	-0.383198	0.204453	-1.87426	0.060895	NA	male	medial prenfrontal cortex	150 ug/kg mixed BP x nest attendance
Cntn6	396.688	-0.216554	0.115542	-1.87424	0.0608969	NA	male	medial prenfrontal cortex	150 ug/kg mixed BP x nest attendance
Pdgfrb	51.2022	0.456019	0.243385	1.87366	0.0609776	NA	male	medial prenfrontal cortex	150 ug/kg mixed BP x nest attendance
Sstr3	42.1862	0.561345	0.299643	1.87338	0.0610161	NA	male	medial prenfrontal cortex	150 ug/kg mixed BP x nest attendance
LOC103691527	691.073	-0.18588	0.0992417	-1.873	0.0610677	0.417488	male	medial prenfrontal cortex	150 ug/kg mixed BP x nest attendance
Epha6	965.61	-0.189786	0.101338	-1.8728	0.0610958	0.417488	male	medial prenfrontal cortex	150 ug/kg mixed BP x nest attendance
Col17a1	3.9134	-2.20368	1.17752	-1.87147	0.0612805	NA	male	medial prenfrontal cortex	150 ug/kg mixed BP x nest attendance
LOC120097507	10.7486	1.00203	0.535501	1.87121	0.0613166	NA	male	medial prenfrontal cortex	150 ug/kg mixed BP x nest attendance
Pon1	3.64541	-2.53938	1.35756	-1.87055	0.0614076	NA	male	medial prenfrontal cortex	150 ug/kg mixed BP x nest attendance
Vash1	118.983	-0.316875	0.16957	-1.8687	0.0616639	NA	male	medial prenfrontal cortex	150 ug/kg mixed BP x nest attendance
L3mbtl4	483.317	0.250514	0.134106	1.86803	0.0617579	0.419114	male	medial prenfrontal cortex	150 ug/kg mixed BP x nest attendance
LOC120093633	133.801	0.327313	0.175245	1.86774	0.0617986	NA	male	medial prenfrontal cortex	150 ug/kg mixed BP x nest attendance
Kif7	19.1203	-0.769043	0.411848	-1.8673	0.0618598	NA	male	medial prenfrontal cortex	150 ug/kg mixed BP x nest attendance
Pcsk2	806.266	0.145887	0.0781401	1.867	0.0619017	0.419114	male	medial prenfrontal cortex	150 ug/kg mixed BP x nest attendance
Rab15	405.178	0.248575	0.133176	1.86652	0.0619692	NA	male	medial prenfrontal cortex	150 ug/kg mixed BP x nest attendance
Cdk6	58.7431	-0.455054	0.243866	-1.866	0.0620412	NA	male	medial prenfrontal cortex	150 ug/kg mixed BP x nest attendance
Rufy4	4.03446	-2.03957	1.09387	-1.86455	0.062244	NA	male	medial prenfrontal cortex	150 ug/kg mixed BP x nest attendance
LOC120100000	695.571	0.160282	0.0859872	1.86402	0.0623183	0.419828	male	medial prenfrontal cortex	150 ug/kg mixed BP x nest attendance
Eif4ebp2	105.328	-0.327679	0.175808	-1.86384	0.0623439	NA	male	medial prenfrontal cortex	150 ug/kg mixed BP x nest attendance
Mfsd13b	5.77196	-1.92041	1.03068	-1.86324	0.0624286	NA	male	medial prenfrontal cortex	150 ug/kg mixed BP x nest attendance
Catsperz	148.239	0.296368	0.159099	1.86279	0.0624911	NA	male	medial prenfrontal cortex	150 ug/kg mixed BP x nest attendance
Ptprz1	828.149	-0.134933	0.0724592	-1.86219	0.062576	0.419828	male	medial prenfrontal cortex	150 ug/kg mixed BP x nest attendance
Igsf9b	163.764	0.266137	0.143021	1.86083	0.0627689	NA	male	medial prenfrontal cortex	150 ug/kg mixed BP x nest attendance
Becn1	386.781	0.204863	0.110131	1.86018	0.0628604	NA	male	medial prenfrontal cortex	150 ug/kg mixed BP x nest attendance
Slc7a4	58.0606	0.481872	0.259313	1.85827	0.0631313	NA	male	medial prenfrontal cortex	150 ug/kg mixed BP x nest attendance
LOC120102972	38.2021	-0.548328	0.295214	-1.85739	0.063256	NA	male	medial prenfrontal cortex	150 ug/kg mixed BP x nest attendance
Gamt	78.986	0.443816	0.238956	1.85731	0.0632671	NA	male	medial prenfrontal cortex	150 ug/kg mixed BP x nest attendance
LOC102551951	3.95184	1.75061	0.942823	1.85677	0.0633438	NA	male	medial prenfrontal cortex	150 ug/kg mixed BP x nest attendance
LOC120098894	4.20832	-2.35691	1.26948	-1.8566	0.0633684	NA	male	medial prenfrontal cortex	150 ug/kg mixed BP x nest attendance
Dynlt3	137.985	0.280395	0.151103	1.85565	0.0635028	NA	male	medial prenfrontal cortex	150 ug/kg mixed BP x nest attendance
Ccdc47	388.058	-0.19859	0.107027	-1.85552	0.0635217	NA	male	medial prenfrontal cortex	150 ug/kg mixed BP x nest attendance
Smarca5	164.199	-0.268911	0.145002	-1.85454	0.063662	NA	male	medial prenfrontal cortex	150 ug/kg mixed BP x nest attendance
Adamtsl1	262.63	-0.287548	0.1551	-1.85395	0.0637466	NA	male	medial prenfrontal cortex	150 ug/kg mixed BP x nest attendance
LOC120102202	6.60391	-1.29994	0.701257	-1.85373	0.0637773	NA	male	medial prenfrontal cortex	150 ug/kg mixed BP x nest attendance
Acot3	27.5864	-0.645049	0.34808	-1.85316	0.0638587	NA	male	medial prenfrontal cortex	150 ug/kg mixed BP x nest attendance
Man2b2	101.286	0.371145	0.200389	1.85212	0.0640081	NA	male	medial prenfrontal cortex	150 ug/kg mixed BP x nest attendance
Upf1	104.113	0.360956	0.194938	1.85164	0.0640769	NA	male	medial prenfrontal cortex	150 ug/kg mixed BP x nest attendance
Trdn	77.0358	-0.464089	0.250639	-1.85162	0.0640802	NA	male	medial prenfrontal cortex	150 ug/kg mixed BP x nest attendance
Decr1	66.5375	0.407177	0.219926	1.85143	0.0641075	NA	male	medial prenfrontal cortex	150 ug/kg mixed BP x nest attendance
Nr4a2	19.5872	-0.85402	0.461384	-1.851	0.06417	NA	male	medial prenfrontal cortex	150 ug/kg mixed BP x nest attendance
LOC108348778	5.80181	-1.51113	0.816432	-1.8509	0.0641844	NA	male	medial prenfrontal cortex	150 ug/kg mixed BP x nest attendance
Gabra1	287.149	0.212472	0.114814	1.85057	0.064231	NA	male	medial prenfrontal cortex	150 ug/kg mixed BP x nest attendance
LOC102549766	3.56735	1.96291	1.06147	1.84923	0.0644239	NA	male	medial prenfrontal cortex	150 ug/kg mixed BP x nest attendance
Calb1	113.932	0.317258	0.171583	1.849	0.0644575	NA	male	medial prenfrontal cortex	150 ug/kg mixed BP x nest attendance
Stard7	391.008	0.207288	0.112153	1.84825	0.0645655	NA	male	medial prenfrontal cortex	150 ug/kg mixed BP x nest attendance
Ptprf	534.755	0.176141	0.0953295	1.84771	0.0646448	0.430079	male	medial prenfrontal cortex	150 ug/kg mixed BP x nest attendance
Hras	751.47	0.187299	0.101384	1.84742	0.0646866	0.430079	male	medial prenfrontal cortex	150 ug/kg mixed BP x nest attendance
Rhot2	200.601	0.297037	0.160905	1.84604	0.0648862	NA	male	medial prenfrontal cortex	150 ug/kg mixed BP x nest attendance
Uqcc2	199.948	0.245355	0.13296	1.84533	0.0649895	NA	male	medial prenfrontal cortex	150 ug/kg mixed BP x nest attendance
LOC102547595	411.07	0.231742	0.12559	1.84522	0.0650056	NA	male	medial prenfrontal cortex	150 ug/kg mixed BP x nest attendance
Abcb5	41.9542	-0.584794	0.316943	-1.84511	0.0650221	NA	male	medial prenfrontal cortex	150 ug/kg mixed BP x nest attendance
Ddx54	111.247	0.315708	0.171163	1.84449	0.0651125	NA	male	medial prenfrontal cortex	150 ug/kg mixed BP x nest attendance
Ralbp1-ps4	25.5383	-0.976514	0.52953	-1.84411	0.0651666	NA	male	medial prenfrontal cortex	150 ug/kg mixed BP x nest attendance
LOC103695239	22.1096	-2.11734	1.14868	-1.84329	0.0652865	NA	male	medial prenfrontal cortex	150 ug/kg mixed BP x nest attendance
Nsfl1c	70.3784	-0.434816	0.235958	-1.84277	0.0653626	NA	male	medial prenfrontal cortex	150 ug/kg mixed BP x nest attendance
LOC102554317	5.53012	-1.60065	0.868899	-1.84216	0.0654524	NA	male	medial prenfrontal cortex	150 ug/kg mixed BP x nest attendance
Myl6	2793.59	0.15327	0.0832205	1.84173	0.0655149	0.433632	male	medial prenfrontal cortex	150 ug/kg mixed BP x nest attendance
Vom2r27	3.95063	-2.60375	1.41396	-1.84146	0.0655539	NA	male	medial prenfrontal cortex	150 ug/kg mixed BP x nest attendance
Rfx4	73.5596	-0.387791	0.210618	-1.84121	0.0655914	NA	male	medial prenfrontal cortex	150 ug/kg mixed BP x nest attendance
Lenep	18.7225	0.742578	0.403587	1.83995	0.0657759	NA	male	medial prenfrontal cortex	150 ug/kg mixed BP x nest attendance
Zftraf1	133.425	0.288835	0.15699	1.83983	0.0657929	NA	male	medial prenfrontal cortex	150 ug/kg mixed BP x nest attendance
Eif3k	320.7	0.210697	0.114526	1.83974	0.0658063	NA	male	medial prenfrontal cortex	150 ug/kg mixed BP x nest attendance
Tmem9b	199.717	0.253585	0.137869	1.83932	0.0658677	NA	male	medial prenfrontal cortex	150 ug/kg mixed BP x nest attendance
Acp3	8.64437	-1.42135	0.7728	-1.83922	0.0658822	NA	male	medial prenfrontal cortex	150 ug/kg mixed BP x nest attendance
Zfp800	65.5643	-0.411946	0.224001	-1.83903	0.0659103	NA	male	medial prenfrontal cortex	150 ug/kg mixed BP x nest attendance
Slc9b1	10.7999	-1.09104	0.593274	-1.83901	0.0659141	NA	male	medial prenfrontal cortex	150 ug/kg mixed BP x nest attendance
LOC108352900	4.68568	-1.84688	1.00468	-1.83828	0.0660214	NA	male	medial prenfrontal cortex	150 ug/kg mixed BP x nest attendance
Mat2b	98.4987	0.31953	0.173823	1.83826	0.0660248	NA	male	medial prenfrontal cortex	150 ug/kg mixed BP x nest attendance
LOC120094318	67.8799	0.430123	0.234037	1.83784	0.0660856	NA	male	medial prenfrontal cortex	150 ug/kg mixed BP x nest attendance
LOC120093114	10.8369	-1.22451	0.666377	-1.83757	0.0661263	NA	male	medial prenfrontal cortex	150 ug/kg mixed BP x nest attendance
LOC120099307	7.60434	1.19248	0.649066	1.83722	0.066177	NA	male	medial prenfrontal cortex	150 ug/kg mixed BP x nest attendance
Ppp2r5b	365.438	0.274695	0.149524	1.83713	0.0661903	NA	male	medial prenfrontal cortex	150 ug/kg mixed BP x nest attendance
Dhx34	19.0989	0.720812	0.392361	1.83711	0.066193	NA	male	medial prenfrontal cortex	150 ug/kg mixed BP x nest attendance
Syn1	717.705	0.139109	0.0757292	1.83692	0.0662212	0.434586	male	medial prenfrontal cortex	150 ug/kg mixed BP x nest attendance
Zfp407	153.227	-0.280851	0.152899	-1.83684	0.0662337	NA	male	medial prenfrontal cortex	150 ug/kg mixed BP x nest attendance
Nfib	1457.24	-0.129457	0.0704817	-1.83674	0.0662479	0.434586	male	medial prenfrontal cortex	150 ug/kg mixed BP x nest attendance
Slc6a17	452.572	0.192644	0.104953	1.83553	0.0664277	NA	male	medial prenfrontal cortex	150 ug/kg mixed BP x nest attendance
LOC120095426	70.3891	0.391878	0.213526	1.83527	0.0664655	NA	male	medial prenfrontal cortex	150 ug/kg mixed BP x nest attendance
Dnajb5	59.6542	0.411766	0.224382	1.83512	0.0664885	NA	male	medial prenfrontal cortex	150 ug/kg mixed BP x nest attendance
Septin7-ps1	448.937	0.213176	0.116207	1.83445	0.0665865	NA	male	medial prenfrontal cortex	150 ug/kg mixed BP x nest attendance
LOC120101913	19.7392	-0.748397	0.40815	-1.83363	0.0667086	NA	male	medial prenfrontal cortex	150 ug/kg mixed BP x nest attendance
LOC120103006	5.95599	1.31344	0.716597	1.83289	0.0668187	NA	male	medial prenfrontal cortex	150 ug/kg mixed BP x nest attendance
Dhx9	157.981	-0.265469	0.144883	-1.8323	0.0669074	NA	male	medial prenfrontal cortex	150 ug/kg mixed BP x nest attendance
Ldha	454.951	0.179028	0.0977201	1.83204	0.0669448	NA	male	medial prenfrontal cortex	150 ug/kg mixed BP x nest attendance
LOC100911266	90.8938	0.350353	0.191245	1.83196	0.0669577	NA	male	medial prenfrontal cortex	150 ug/kg mixed BP x nest attendance
Snord54	69.0518	-0.535573	0.292392	-1.8317	0.0669967	NA	male	medial prenfrontal cortex	150 ug/kg mixed BP x nest attendance
Slc66a2	53.922	-0.446017	0.243507	-1.83164	0.0670052	NA	male	medial prenfrontal cortex	150 ug/kg mixed BP x nest attendance
Ppp1r9b	314.194	0.23427	0.127989	1.8304	0.0671907	NA	male	medial prenfrontal cortex	150 ug/kg mixed BP x nest attendance
Chpf	159.192	0.289621	0.158338	1.82913	0.06738	NA	male	medial prenfrontal cortex	150 ug/kg mixed BP x nest attendance
Map9	1447.15	0.168292	0.0920143	1.82897	0.0674037	0.437151	male	medial prenfrontal cortex	150 ug/kg mixed BP x nest attendance
Kitlg	133.41	-0.282829	0.154664	-1.82866	0.06745	NA	male	medial prenfrontal cortex	150 ug/kg mixed BP x nest attendance
Ccdc85b	35.5962	0.544133	0.297562	1.82864	0.067454	NA	male	medial prenfrontal cortex	150 ug/kg mixed BP x nest attendance
Cltc	911.954	0.137146	0.0750532	1.82732	0.0676517	0.437151	male	medial prenfrontal cortex	150 ug/kg mixed BP x nest attendance
Nrsn1	237.652	0.265444	0.145269	1.82725	0.0676616	NA	male	medial prenfrontal cortex	150 ug/kg mixed BP x nest attendance
Lama2	104.846	-0.396949	0.217258	-1.82709	0.0676868	NA	male	medial prenfrontal cortex	150 ug/kg mixed BP x nest attendance
Madd	440.231	0.194928	0.106697	1.82693	0.0677108	NA	male	medial prenfrontal cortex	150 ug/kg mixed BP x nest attendance
Meis1	62.7095	-0.415941	0.22769	-1.82678	0.0677322	NA	male	medial prenfrontal cortex	150 ug/kg mixed BP x nest attendance
Btf3	585.718	-0.158263	0.08664	-1.82668	0.067748	0.437151	male	medial prenfrontal cortex	150 ug/kg mixed BP x nest attendance
Slc3a1	339.722	0.193494	0.105955	1.82619	0.0678224	NA	male	medial prenfrontal cortex	150 ug/kg mixed BP x nest attendance
LOC108351651	9.90141	-1.61632	0.885351	-1.82563	0.067906	NA	male	medial prenfrontal cortex	150 ug/kg mixed BP x nest attendance
Atp8b5p	31.4315	-0.65475	0.358655	-1.82557	0.0679153	NA	male	medial prenfrontal cortex	150 ug/kg mixed BP x nest attendance
Mrps22	58.2624	-0.425295	0.233034	-1.82504	0.0679955	NA	male	medial prenfrontal cortex	150 ug/kg mixed BP x nest attendance
Prkcg	637.062	0.199947	0.109601	1.82433	0.0681027	0.437151	male	medial prenfrontal cortex	150 ug/kg mixed BP x nest attendance
LOC102553349	10.0206	-1.2547	0.687887	-1.824	0.0681527	NA	male	medial prenfrontal cortex	150 ug/kg mixed BP x nest attendance
LOC102554253	56.9124	-0.484163	0.265469	-1.8238	0.0681819	NA	male	medial prenfrontal cortex	150 ug/kg mixed BP x nest attendance
Prdx1-ps1	10.8373	1.45557	0.798175	1.82362	0.0682098	NA	male	medial prenfrontal cortex	150 ug/kg mixed BP x nest attendance
Gas7	712.314	0.146212	0.0802122	1.82282	0.0683311	0.437151	male	medial prenfrontal cortex	150 ug/kg mixed BP x nest attendance
LOC108348123	12.7798	-1.00965	0.553975	-1.82256	0.0683707	NA	male	medial prenfrontal cortex	150 ug/kg mixed BP x nest attendance
Psd3	827.497	0.147729	0.081069	1.82226	0.068416	0.437151	male	medial prenfrontal cortex	150 ug/kg mixed BP x nest attendance
Ccn3	23.886	0.654945	0.359541	1.82161	0.0685137	NA	male	medial prenfrontal cortex	150 ug/kg mixed BP x nest attendance
Cckbr	49.2157	0.482307	0.26477	1.82161	0.0685143	NA	male	medial prenfrontal cortex	150 ug/kg mixed BP x nest attendance
Ifnlr1	7.00285	-1.67134	0.917616	-1.82139	0.0685474	NA	male	medial prenfrontal cortex	150 ug/kg mixed BP x nest attendance
Nfkbil1	25.291	-0.649677	0.356707	-1.82132	0.0685582	NA	male	medial prenfrontal cortex	150 ug/kg mixed BP x nest attendance
Scaper	472.457	-0.178856	0.0982028	-1.8213	0.068562	NA	male	medial prenfrontal cortex	150 ug/kg mixed BP x nest attendance
Tcf7	38.4641	0.505544	0.277628	1.82094	0.0686157	NA	male	medial prenfrontal cortex	150 ug/kg mixed BP x nest attendance
Adam11	111.469	0.318208	0.174869	1.81969	0.0688056	NA	male	medial prenfrontal cortex	150 ug/kg mixed BP x nest attendance
Trna	116.372	-0.357053	0.196235	-1.81952	0.0688326	NA	male	medial prenfrontal cortex	150 ug/kg mixed BP x nest attendance
Wdr72	15.0764	-1.06578	0.586263	-1.81792	0.0690763	NA	male	medial prenfrontal cortex	150 ug/kg mixed BP x nest attendance
LOC120100335	3.82882	1.81945	1.00087	1.81786	0.0690852	NA	male	medial prenfrontal cortex	150 ug/kg mixed BP x nest attendance
LOC120098310	4.97669	-1.59027	0.875401	-1.81662	0.0692759	NA	male	medial prenfrontal cortex	150 ug/kg mixed BP x nest attendance
LOC108350038	14.7321	-0.874473	0.481761	-1.81516	0.0694994	NA	male	medial prenfrontal cortex	150 ug/kg mixed BP x nest attendance
Tril	72.7172	0.390165	0.21495	1.81514	0.069502	NA	male	medial prenfrontal cortex	150 ug/kg mixed BP x nest attendance
Gabarapl2	596.096	0.191374	0.105546	1.81318	0.0698043	0.4441	male	medial prenfrontal cortex	150 ug/kg mixed BP x nest attendance
Zscan2	14.9953	-0.829627	0.457612	-1.81295	0.0698394	NA	male	medial prenfrontal cortex	150 ug/kg mixed BP x nest attendance
Cdc42ep1	12.8001	-0.901348	0.497229	-1.81274	0.0698717	NA	male	medial prenfrontal cortex	150 ug/kg mixed BP x nest attendance
Emid1	462.668	0.198764	0.109713	1.81167	0.0700368	NA	male	medial prenfrontal cortex	150 ug/kg mixed BP x nest attendance
Tnfrsf1b	12.4792	-1.0457	0.577224	-1.81161	0.0700469	NA	male	medial prenfrontal cortex	150 ug/kg mixed BP x nest attendance
LOC108351183	15.1277	-0.891942	0.492397	-1.81143	0.0700749	NA	male	medial prenfrontal cortex	150 ug/kg mixed BP x nest attendance
Spice1	24.0865	-0.624346	0.344877	-1.81034	0.0702424	NA	male	medial prenfrontal cortex	150 ug/kg mixed BP x nest attendance
Kcnk1	201.878	0.2454	0.135565	1.8102	0.0702648	NA	male	medial prenfrontal cortex	150 ug/kg mixed BP x nest attendance
Shmt2	59.0417	-0.394441	0.21816	-1.80804	0.070601	NA	male	medial prenfrontal cortex	150 ug/kg mixed BP x nest attendance
Ccny	182.524	0.244677	0.135334	1.80795	0.0706142	NA	male	medial prenfrontal cortex	150 ug/kg mixed BP x nest attendance
Ndufb4	438.975	0.19481	0.107798	1.80718	0.070734	NA	male	medial prenfrontal cortex	150 ug/kg mixed BP x nest attendance
Prkar1b	749.922	0.147103	0.0814092	1.80695	0.0707698	0.444824	male	medial prenfrontal cortex	150 ug/kg mixed BP x nest attendance
Tmem178a	164.334	0.266642	0.147578	1.80679	0.0707956	NA	male	medial prenfrontal cortex	150 ug/kg mixed BP x nest attendance
LOC108351419	20.5701	-0.751712	0.416114	-1.8065	0.0708397	NA	male	medial prenfrontal cortex	150 ug/kg mixed BP x nest attendance
Tmem217	23.6641	-0.936638	0.518533	-1.80632	0.0708678	NA	male	medial prenfrontal cortex	150 ug/kg mixed BP x nest attendance
C5h1orf122	219.009	0.24445	0.135345	1.80612	0.0708999	NA	male	medial prenfrontal cortex	150 ug/kg mixed BP x nest attendance
LOC108353347	3.84354	-2.79551	1.54782	-1.80609	0.0709045	NA	male	medial prenfrontal cortex	150 ug/kg mixed BP x nest attendance
Ubl5	673.313	0.156886	0.0868841	1.8057	0.0709659	0.444824	male	medial prenfrontal cortex	150 ug/kg mixed BP x nest attendance
Tp63	21.2713	-0.926549	0.513131	-1.80568	0.0709689	NA	male	medial prenfrontal cortex	150 ug/kg mixed BP x nest attendance
Fastkd2	31.3464	0.541774	0.300041	1.80567	0.07097	NA	male	medial prenfrontal cortex	150 ug/kg mixed BP x nest attendance
Rin2	93.4628	-0.333251	0.184801	-1.8033	0.071341	NA	male	medial prenfrontal cortex	150 ug/kg mixed BP x nest attendance
LOC120093828	16.8086	-0.861728	0.477953	-1.80296	0.0713952	NA	male	medial prenfrontal cortex	150 ug/kg mixed BP x nest attendance
LOC108352208	29.529	0.582174	0.323015	1.80231	0.0714961	NA	male	medial prenfrontal cortex	150 ug/kg mixed BP x nest attendance
Map4k3	295.465	-0.20191	0.112068	-1.80167	0.071598	NA	male	medial prenfrontal cortex	150 ug/kg mixed BP x nest attendance
Gucd1	36.7055	0.508281	0.282135	1.80155	0.0716158	NA	male	medial prenfrontal cortex	150 ug/kg mixed BP x nest attendance
Zfp536	292.252	-0.24597	0.136649	-1.80002	0.071858	NA	male	medial prenfrontal cortex	150 ug/kg mixed BP x nest attendance
Tfpt	121.847	0.313446	0.174154	1.79983	0.071888	NA	male	medial prenfrontal cortex	150 ug/kg mixed BP x nest attendance
LOC100911237	10.5962	-1.49381	0.831104	-1.79738	0.0722755	NA	male	medial prenfrontal cortex	150 ug/kg mixed BP x nest attendance
Myrip	279.892	0.220314	0.122584	1.79725	0.0722966	NA	male	medial prenfrontal cortex	150 ug/kg mixed BP x nest attendance
Tnrc18	324.507	-0.19506	0.108541	-1.79711	0.0723174	NA	male	medial prenfrontal cortex	150 ug/kg mixed BP x nest attendance
Pim2	200.807	0.251332	0.139889	1.79665	0.0723912	NA	male	medial prenfrontal cortex	150 ug/kg mixed BP x nest attendance
Gli3	131.311	0.285322	0.158867	1.79598	0.0724984	NA	male	medial prenfrontal cortex	150 ug/kg mixed BP x nest attendance
Tmem41a	43.951	0.490372	0.273048	1.79592	0.0725075	NA	male	medial prenfrontal cortex	150 ug/kg mixed BP x nest attendance
LOC100359922	326.798	0.246524	0.137277	1.79581	0.0725254	NA	male	medial prenfrontal cortex	150 ug/kg mixed BP x nest attendance
LOC120095951	5.18727	-1.55365	0.86526	-1.79559	0.0725601	NA	male	medial prenfrontal cortex	150 ug/kg mixed BP x nest attendance
LOC108352343	4.996	-1.68004	0.936029	-1.79485	0.0726769	NA	male	medial prenfrontal cortex	150 ug/kg mixed BP x nest attendance
LOC102555617	490.1	0.249081	0.138848	1.79391	0.0728277	0.444824	male	medial prenfrontal cortex	150 ug/kg mixed BP x nest attendance
LOC108352624	1692.98	0.199537	0.111262	1.79339	0.0729099	0.444824	male	medial prenfrontal cortex	150 ug/kg mixed BP x nest attendance
Rpl21	2773.39	0.129536	0.0722432	1.79306	0.0729632	0.444824	male	medial prenfrontal cortex	150 ug/kg mixed BP x nest attendance
Ceacam1	6.68387	-1.30672	0.728952	-1.7926	0.0730363	NA	male	medial prenfrontal cortex	150 ug/kg mixed BP x nest attendance
Atp5mk	900.878	0.164611	0.0918364	1.79244	0.0730633	0.444824	male	medial prenfrontal cortex	150 ug/kg mixed BP x nest attendance
Atf4	807.617	0.18561	0.103561	1.79227	0.0730901	0.444824	male	medial prenfrontal cortex	150 ug/kg mixed BP x nest attendance
Lypd1	181.243	0.255593	0.142628	1.79202	0.0731291	NA	male	medial prenfrontal cortex	150 ug/kg mixed BP x nest attendance
Gda	750.871	0.151898	0.084777	1.79174	0.0731747	0.444824	male	medial prenfrontal cortex	150 ug/kg mixed BP x nest attendance
Rnps1	188.585	-0.251751	0.140532	-1.79142	0.0732258	NA	male	medial prenfrontal cortex	150 ug/kg mixed BP x nest attendance
LOC100911772	131.217	0.268688	0.15001	1.79114	0.0732704	NA	male	medial prenfrontal cortex	150 ug/kg mixed BP x nest attendance
LOC120093589	85.0641	0.358709	0.200272	1.79111	0.0732756	NA	male	medial prenfrontal cortex	150 ug/kg mixed BP x nest attendance
LOC102551027	5.06915	-1.75419	0.979518	-1.79087	0.0733141	NA	male	medial prenfrontal cortex	150 ug/kg mixed BP x nest attendance
Hmgn5-ps1	7.00169	1.31324	0.733362	1.79071	0.0733395	NA	male	medial prenfrontal cortex	150 ug/kg mixed BP x nest attendance
Hnf1a	397.369	0.198811	0.111055	1.7902	0.0734219	NA	male	medial prenfrontal cortex	150 ug/kg mixed BP x nest attendance
Col6a1	45.2255	0.741324	0.414222	1.78968	0.0735058	NA	male	medial prenfrontal cortex	150 ug/kg mixed BP x nest attendance
Zfp608	129.921	-0.287959	0.160901	-1.78966	0.0735081	NA	male	medial prenfrontal cortex	150 ug/kg mixed BP x nest attendance
RGD1359108	43.7667	-0.482949	0.269876	-1.78952	0.0735306	NA	male	medial prenfrontal cortex	150 ug/kg mixed BP x nest attendance
Alg11	83.2792	0.359115	0.200714	1.78919	0.0735846	NA	male	medial prenfrontal cortex	150 ug/kg mixed BP x nest attendance
C1h19orf18	12.1976	0.901592	0.503997	1.78889	0.0736333	NA	male	medial prenfrontal cortex	150 ug/kg mixed BP x nest attendance
LOC102554942	52.4188	-0.442566	0.247442	-1.78856	0.0736849	NA	male	medial prenfrontal cortex	150 ug/kg mixed BP x nest attendance
Angptl6	286.957	0.263774	0.147485	1.78848	0.0736989	NA	male	medial prenfrontal cortex	150 ug/kg mixed BP x nest attendance
Acsl3	517.243	0.180116	0.10073	1.78811	0.0737582	0.444824	male	medial prenfrontal cortex	150 ug/kg mixed BP x nest attendance
Chrne	9.29859	-1.16907	0.653817	-1.78807	0.0737643	NA	male	medial prenfrontal cortex	150 ug/kg mixed BP x nest attendance
LOC120098270	7.07003	1.23423	0.690432	1.78762	0.073837	NA	male	medial prenfrontal cortex	150 ug/kg mixed BP x nest attendance
LOC120102262	638.872	-0.359329	0.201014	-1.78758	0.0738441	0.444824	male	medial prenfrontal cortex	150 ug/kg mixed BP x nest attendance
Mfsd6	181.731	0.242899	0.135925	1.78701	0.0739366	NA	male	medial prenfrontal cortex	150 ug/kg mixed BP x nest attendance
Chn1	420.317	0.185301	0.103724	1.78647	0.0740225	NA	male	medial prenfrontal cortex	150 ug/kg mixed BP x nest attendance
Adora1	221.314	0.232662	0.130275	1.78594	0.0741091	NA	male	medial prenfrontal cortex	150 ug/kg mixed BP x nest attendance
Nptxr	526.66	0.161548	0.0904915	1.78523	0.0742245	0.444824	male	medial prenfrontal cortex	150 ug/kg mixed BP x nest attendance
B4galt6	1004.62	0.207051	0.116061	1.78397	0.0744279	0.444824	male	medial prenfrontal cortex	150 ug/kg mixed BP x nest attendance
Odr4	75.0959	0.348101	0.195138	1.78387	0.0744451	NA	male	medial prenfrontal cortex	150 ug/kg mixed BP x nest attendance
Rfc5-ps1	5.70824	-1.35984	0.762534	-1.78331	0.0745353	NA	male	medial prenfrontal cortex	150 ug/kg mixed BP x nest attendance
Peg3	609.616	0.153008	0.0858076	1.78315	0.0745613	0.444824	male	medial prenfrontal cortex	150 ug/kg mixed BP x nest attendance
Hspa8-ps10	218.245	0.23896	0.134023	1.78298	0.07459	NA	male	medial prenfrontal cortex	150 ug/kg mixed BP x nest attendance
LOC102554693	5.58395	-1.62527	0.911719	-1.78265	0.0746439	NA	male	medial prenfrontal cortex	150 ug/kg mixed BP x nest attendance
Golga1	496.028	0.174927	0.0981606	1.78205	0.0747413	0.444824	male	medial prenfrontal cortex	150 ug/kg mixed BP x nest attendance
LOC120097467	190.741	-0.273475	0.153462	-1.78204	0.0747429	NA	male	medial prenfrontal cortex	150 ug/kg mixed BP x nest attendance
Crispld2	9.92263	-1.10674	0.621121	-1.78185	0.0747742	NA	male	medial prenfrontal cortex	150 ug/kg mixed BP x nest attendance
Habp4	205.19	0.243073	0.136436	1.78159	0.0748155	NA	male	medial prenfrontal cortex	150 ug/kg mixed BP x nest attendance
Lrfn5	1436.27	0.15282	0.0857785	1.78157	0.0748198	0.444824	male	medial prenfrontal cortex	150 ug/kg mixed BP x nest attendance
B4gat1	179.647	0.291377	0.163603	1.781	0.0749131	NA	male	medial prenfrontal cortex	150 ug/kg mixed BP x nest attendance
Rps3-ps5	17.1639	0.768651	0.43187	1.77982	0.0751058	NA	male	medial prenfrontal cortex	150 ug/kg mixed BP x nest attendance
LOC100361259	626.594	0.193829	0.108919	1.77956	0.0751474	0.444824	male	medial prenfrontal cortex	150 ug/kg mixed BP x nest attendance
LOC102550225	600.849	0.156995	0.0882231	1.77952	0.0751542	0.444824	male	medial prenfrontal cortex	150 ug/kg mixed BP x nest attendance
Mettl14	54.8104	-0.425704	0.239516	-1.77735	0.075511	NA	male	medial prenfrontal cortex	150 ug/kg mixed BP x nest attendance
Igsf21	538.085	0.181664	0.102248	1.7767	0.0756184	0.444824	male	medial prenfrontal cortex	150 ug/kg mixed BP x nest attendance
Josd2	56.13	0.402326	0.226582	1.77563	0.0757939	NA	male	medial prenfrontal cortex	150 ug/kg mixed BP x nest attendance
LOC108348789	3.06368	-2.46456	1.38803	-1.77558	0.0758015	NA	male	medial prenfrontal cortex	150 ug/kg mixed BP x nest attendance
Dlg4	607.307	0.195038	0.10985	1.7755	0.0758162	0.444824	male	medial prenfrontal cortex	150 ug/kg mixed BP x nest attendance
ND5	1592.68	0.148296	0.0835607	1.77471	0.0759456	0.444824	male	medial prenfrontal cortex	150 ug/kg mixed BP x nest attendance
Cyren	29.1307	0.572686	0.32277	1.77428	0.0760161	NA	male	medial prenfrontal cortex	150 ug/kg mixed BP x nest attendance
LOC120097012	3.33785	-2.34655	1.32279	-1.77393	0.0760746	NA	male	medial prenfrontal cortex	150 ug/kg mixed BP x nest attendance
Dhx15	106.078	-0.316081	0.178196	-1.77378	0.0760991	NA	male	medial prenfrontal cortex	150 ug/kg mixed BP x nest attendance
Fosl2	52.4957	-0.447742	0.252442	-1.77364	0.0761223	NA	male	medial prenfrontal cortex	150 ug/kg mixed BP x nest attendance
LOC102555470	67.8309	0.448237	0.252808	1.77303	0.076223	NA	male	medial prenfrontal cortex	150 ug/kg mixed BP x nest attendance
Esr1	80.8641	-0.382755	0.21592	-1.77267	0.0762826	NA	male	medial prenfrontal cortex	150 ug/kg mixed BP x nest attendance
LOC108353139	3.8549	1.80678	1.01933	1.77252	0.0763079	NA	male	medial prenfrontal cortex	150 ug/kg mixed BP x nest attendance
Gtdc1	333.447	-0.174184	0.0982717	-1.77247	0.0763164	NA	male	medial prenfrontal cortex	150 ug/kg mixed BP x nest attendance
Nme5	104.466	0.381588	0.215478	1.77089	0.0765784	NA	male	medial prenfrontal cortex	150 ug/kg mixed BP x nest attendance
Pycr1	18.6963	0.693268	0.391524	1.77069	0.0766119	NA	male	medial prenfrontal cortex	150 ug/kg mixed BP x nest attendance
Rpl34	989.845	-0.133734	0.0755335	-1.77053	0.0766386	0.446228	male	medial prenfrontal cortex	150 ug/kg mixed BP x nest attendance
LOC120096316	6.85316	-1.48619	0.839536	-1.77025	0.0766848	NA	male	medial prenfrontal cortex	150 ug/kg mixed BP x nest attendance
Mchr1	43.3314	0.519669	0.293594	1.77003	0.0767225	NA	male	medial prenfrontal cortex	150 ug/kg mixed BP x nest attendance
Prss54	3.18251	-2.69356	1.52192	-1.76984	0.0767543	NA	male	medial prenfrontal cortex	150 ug/kg mixed BP x nest attendance
Prkcsh	223.143	0.232348	0.131342	1.76903	0.0768888	NA	male	medial prenfrontal cortex	150 ug/kg mixed BP x nest attendance
LOC120098328	73.1073	0.381368	0.215621	1.7687	0.0769444	NA	male	medial prenfrontal cortex	150 ug/kg mixed BP x nest attendance
Atp2b4	808.675	0.152865	0.0864342	1.76857	0.0769649	0.446228	male	medial prenfrontal cortex	150 ug/kg mixed BP x nest attendance
Zbtb8a	29.6486	-0.633156	0.358196	-1.76762	0.0771239	NA	male	medial prenfrontal cortex	150 ug/kg mixed BP x nest attendance
Entpd4	100.054	0.304538	0.172304	1.76745	0.0771531	NA	male	medial prenfrontal cortex	150 ug/kg mixed BP x nest attendance
Ptpro	458.436	-0.166754	0.0943545	-1.76732	0.077175	NA	male	medial prenfrontal cortex	150 ug/kg mixed BP x nest attendance
Dync1h1	641.602	0.154352	0.0873423	1.76721	0.0771936	0.446228	male	medial prenfrontal cortex	150 ug/kg mixed BP x nest attendance
LOC108351490	13.1981	-1.03454	0.585427	-1.76716	0.077202	NA	male	medial prenfrontal cortex	150 ug/kg mixed BP x nest attendance
Shfl	265.95	0.281831	0.159556	1.76634	0.0773386	NA	male	medial prenfrontal cortex	150 ug/kg mixed BP x nest attendance
Atp5po	541.347	0.152727	0.0864814	1.76601	0.0773945	0.446228	male	medial prenfrontal cortex	150 ug/kg mixed BP x nest attendance
LOC100911361	123.24	-0.300168	0.169992	-1.76577	0.0774341	NA	male	medial prenfrontal cortex	150 ug/kg mixed BP x nest attendance
LOC100362176	43.7666	0.489246	0.277164	1.76519	0.0775325	NA	male	medial prenfrontal cortex	150 ug/kg mixed BP x nest attendance
Mbtps2	69.5663	-0.364521	0.206518	-1.76508	0.0775506	NA	male	medial prenfrontal cortex	150 ug/kg mixed BP x nest attendance
Shisa5	126.777	0.302587	0.171435	1.76502	0.0775603	NA	male	medial prenfrontal cortex	150 ug/kg mixed BP x nest attendance
Cfap97	126.486	-0.302459	0.171377	-1.76487	0.0775849	NA	male	medial prenfrontal cortex	150 ug/kg mixed BP x nest attendance
Mcur1	12.1224	-0.969343	0.549448	-1.76421	0.0776963	NA	male	medial prenfrontal cortex	150 ug/kg mixed BP x nest attendance
LOC102555991	28.201	-0.861638	0.488615	-1.76343	0.0778279	NA	male	medial prenfrontal cortex	150 ug/kg mixed BP x nest attendance
Ybx3	205.261	-0.249041	0.141279	-1.76276	0.0779404	NA	male	medial prenfrontal cortex	150 ug/kg mixed BP x nest attendance
Scn1b	100.911	0.346618	0.196678	1.76237	0.0780076	NA	male	medial prenfrontal cortex	150 ug/kg mixed BP x nest attendance
Iqcc	52.7235	0.461595	0.262006	1.76177	0.0781077	NA	male	medial prenfrontal cortex	150 ug/kg mixed BP x nest attendance
Cpne8	137.844	0.279535	0.158764	1.7607	0.07829	NA	male	medial prenfrontal cortex	150 ug/kg mixed BP x nest attendance
Nol4	271.828	-0.19935	0.113232	-1.76054	0.0783159	NA	male	medial prenfrontal cortex	150 ug/kg mixed BP x nest attendance
Mrm3	69.0413	0.387324	0.220019	1.76041	0.0783379	NA	male	medial prenfrontal cortex	150 ug/kg mixed BP x nest attendance
Mknk2	93.7584	-0.40261	0.228776	-1.75984	0.0784348	NA	male	medial prenfrontal cortex	150 ug/kg mixed BP x nest attendance
LOC102549861	3.24068	-2.54753	1.44798	-1.75936	0.0785157	NA	male	medial prenfrontal cortex	150 ug/kg mixed BP x nest attendance
Ybx1-ps20	1296.63	-0.151699	0.0862255	-1.75933	0.0785219	0.450967	male	medial prenfrontal cortex	150 ug/kg mixed BP x nest attendance
Mbp	221.711	0.328781	0.186904	1.75909	0.0785623	NA	male	medial prenfrontal cortex	150 ug/kg mixed BP x nest attendance
Ephb6	131.629	0.276345	0.15711	1.75893	0.0785901	NA	male	medial prenfrontal cortex	150 ug/kg mixed BP x nest attendance
LOC108350489	4.37582	1.58693	0.902278	1.75881	0.0786101	NA	male	medial prenfrontal cortex	150 ug/kg mixed BP x nest attendance
Ephx2	38.8926	0.507758	0.288883	1.75766	0.0788058	NA	male	medial prenfrontal cortex	150 ug/kg mixed BP x nest attendance
Ifit3	3.14733	1.96487	1.11847	1.75675	0.0789611	NA	male	medial prenfrontal cortex	150 ug/kg mixed BP x nest attendance
Rps14-ps7	646.743	0.196862	0.112079	1.75645	0.0790122	0.452023	male	medial prenfrontal cortex	150 ug/kg mixed BP x nest attendance
Nmt1	361.9	0.190371	0.108387	1.7564	0.0790199	NA	male	medial prenfrontal cortex	150 ug/kg mixed BP x nest attendance
Trpv6	371.505	0.221783	0.12636	1.75517	0.0792305	NA	male	medial prenfrontal cortex	150 ug/kg mixed BP x nest attendance
Pnpo	48.1011	0.454762	0.259156	1.75478	0.0792972	NA	male	medial prenfrontal cortex	150 ug/kg mixed BP x nest attendance
LOC108352025	14.2117	-0.847361	0.482904	-1.75472	0.0793072	NA	male	medial prenfrontal cortex	150 ug/kg mixed BP x nest attendance
Palmd	79.7899	0.369553	0.21067	1.75418	0.079399	NA	male	medial prenfrontal cortex	150 ug/kg mixed BP x nest attendance
Pknox2	352.982	0.196076	0.111789	1.75399	0.0794327	NA	male	medial prenfrontal cortex	150 ug/kg mixed BP x nest attendance
Cmip	1543.49	0.126125	0.0719217	1.75365	0.0794906	0.453004	male	medial prenfrontal cortex	150 ug/kg mixed BP x nest attendance
LOC685125	107.711	-0.443005	0.25266	-1.75336	0.0795396	NA	male	medial prenfrontal cortex	150 ug/kg mixed BP x nest attendance
Sufu	94.7851	-0.349751	0.199476	-1.75335	0.0795422	NA	male	medial prenfrontal cortex	150 ug/kg mixed BP x nest attendance
Armc8	241.094	-0.230377	0.131439	-1.75273	0.0796489	NA	male	medial prenfrontal cortex	150 ug/kg mixed BP x nest attendance
Gnl1	414.75	0.547895	0.312636	1.7525	0.0796881	NA	male	medial prenfrontal cortex	150 ug/kg mixed BP x nest attendance
Fam95c	74.9373	0.390792	0.223041	1.75211	0.0797544	NA	male	medial prenfrontal cortex	150 ug/kg mixed BP x nest attendance
Bdnf	46.5278	0.519483	0.296499	1.75205	0.0797644	NA	male	medial prenfrontal cortex	150 ug/kg mixed BP x nest attendance
LOC120094470	17.4099	0.757773	0.432635	1.75153	0.079855	NA	male	medial prenfrontal cortex	150 ug/kg mixed BP x nest attendance
Cpa6	56.1662	-0.484556	0.276713	-1.75111	0.0799263	NA	male	medial prenfrontal cortex	150 ug/kg mixed BP x nest attendance
Rpl36al1	465.429	0.187315	0.106989	1.7508	0.0799809	NA	male	medial prenfrontal cortex	150 ug/kg mixed BP x nest attendance
Lypla2	230.437	0.271607	0.155142	1.7507	0.0799981	NA	male	medial prenfrontal cortex	150 ug/kg mixed BP x nest attendance
Sox5	1129.88	-0.148944	0.0850828	-1.75058	0.0800177	0.453524	male	medial prenfrontal cortex	150 ug/kg mixed BP x nest attendance
Stk11	459.993	0.191982	0.10972	1.74975	0.0801617	NA	male	medial prenfrontal cortex	150 ug/kg mixed BP x nest attendance
LOC100912195	171.467	0.242051	0.138352	1.74953	0.0801997	NA	male	medial prenfrontal cortex	150 ug/kg mixed BP x nest attendance
Gpr143	5.0882	-1.41481	0.808833	-1.7492	0.0802566	NA	male	medial prenfrontal cortex	150 ug/kg mixed BP x nest attendance
Fbxw7	1023.48	0.19849	0.113476	1.74918	0.0802592	0.453524	male	medial prenfrontal cortex	150 ug/kg mixed BP x nest attendance
Gna13	24.4072	-0.638476	0.365207	-1.74826	0.0804191	NA	male	medial prenfrontal cortex	150 ug/kg mixed BP x nest attendance
Atp1b1	2367.95	0.143661	0.0821968	1.74777	0.0805036	0.453524	male	medial prenfrontal cortex	150 ug/kg mixed BP x nest attendance
Foxf1	5.09275	-1.65482	0.947052	-1.74734	0.0805791	NA	male	medial prenfrontal cortex	150 ug/kg mixed BP x nest attendance
Mx2	30.1297	-1.58551	0.907515	-1.74709	0.0806214	NA	male	medial prenfrontal cortex	150 ug/kg mixed BP x nest attendance
Ipo9	303.826	0.198904	0.113907	1.7462	0.0807757	NA	male	medial prenfrontal cortex	150 ug/kg mixed BP x nest attendance
Colec12	69.1264	-0.389414	0.223007	-1.7462	0.0807768	NA	male	medial prenfrontal cortex	150 ug/kg mixed BP x nest attendance
LOC100911357	162.933	0.291851	0.167163	1.74591	0.080826	NA	male	medial prenfrontal cortex	150 ug/kg mixed BP x nest attendance
Pkm-ps3	27.4791	-0.664522	0.380746	-1.74532	0.08093	NA	male	medial prenfrontal cortex	150 ug/kg mixed BP x nest attendance
Ndufv2	460.82	0.159444	0.091358	1.74526	0.0809388	NA	male	medial prenfrontal cortex	150 ug/kg mixed BP x nest attendance
Bcl2l12	7.75005	-1.40897	0.807425	-1.74502	0.0809815	NA	male	medial prenfrontal cortex	150 ug/kg mixed BP x nest attendance
LOC102551071	49.0648	0.445467	0.255497	1.74354	0.08124	NA	male	medial prenfrontal cortex	150 ug/kg mixed BP x nest attendance
Flnb	334.354	-0.185803	0.106569	-1.74349	0.0812474	NA	male	medial prenfrontal cortex	150 ug/kg mixed BP x nest attendance
RGD1308065	4.19856	-2.17073	1.24625	-1.7418	0.0815434	NA	male	medial prenfrontal cortex	150 ug/kg mixed BP x nest attendance
LOC120098139	49.1958	-0.44296	0.254365	-1.74143	0.0816079	NA	male	medial prenfrontal cortex	150 ug/kg mixed BP x nest attendance
LOC120095597	328.438	0.230694	0.132541	1.74056	0.0817614	NA	male	medial prenfrontal cortex	150 ug/kg mixed BP x nest attendance
Bbs2	53.9776	0.41263	0.237138	1.74004	0.0818518	NA	male	medial prenfrontal cortex	150 ug/kg mixed BP x nest attendance
LOC120100800	7.48806	-1.30356	0.749162	-1.74003	0.0818538	NA	male	medial prenfrontal cortex	150 ug/kg mixed BP x nest attendance
Snapin	117.031	0.287184	0.165065	1.73982	0.0818906	NA	male	medial prenfrontal cortex	150 ug/kg mixed BP x nest attendance
Pmf1	13.6306	-0.953218	0.548044	-1.73931	0.0819804	NA	male	medial prenfrontal cortex	150 ug/kg mixed BP x nest attendance
Lims1	323.131	-0.250944	0.144317	-1.73883	0.082064	NA	male	medial prenfrontal cortex	150 ug/kg mixed BP x nest attendance
Pisd	102.337	-0.32172	0.185044	-1.73862	0.0821021	NA	male	medial prenfrontal cortex	150 ug/kg mixed BP x nest attendance
LOC120098180	33.0428	-0.53913	0.310231	-1.73784	0.0822397	NA	male	medial prenfrontal cortex	150 ug/kg mixed BP x nest attendance
Fam81a	434.725	0.187473	0.107883	1.73774	0.0822575	NA	male	medial prenfrontal cortex	150 ug/kg mixed BP x nest attendance
LOC102547022	19.4477	-0.766492	0.44133	-1.73678	0.0824264	NA	male	medial prenfrontal cortex	150 ug/kg mixed BP x nest attendance
Plekho1	178.916	0.248393	0.143049	1.73642	0.0824899	NA	male	medial prenfrontal cortex	150 ug/kg mixed BP x nest attendance
Nkain1	244.222	-0.232886	0.134153	-1.73597	0.0825696	NA	male	medial prenfrontal cortex	150 ug/kg mixed BP x nest attendance
Brox	114.688	-0.29099	0.167658	-1.73562	0.0826318	NA	male	medial prenfrontal cortex	150 ug/kg mixed BP x nest attendance
Syndig1l	95.2581	-0.383006	0.220817	-1.7345	0.0828297	NA	male	medial prenfrontal cortex	150 ug/kg mixed BP x nest attendance
Timp3	368.822	-0.170268	0.0981743	-1.73435	0.0828563	NA	male	medial prenfrontal cortex	150 ug/kg mixed BP x nest attendance
Ncapg2	32.2645	0.56087	0.323446	1.73405	0.08291	NA	male	medial prenfrontal cortex	150 ug/kg mixed BP x nest attendance
Dennd2c	21.3051	-0.715999	0.413077	-1.73333	0.0830367	NA	male	medial prenfrontal cortex	150 ug/kg mixed BP x nest attendance
LOC120096985	24.3241	-0.635603	0.366914	-1.73229	0.0832215	NA	male	medial prenfrontal cortex	150 ug/kg mixed BP x nest attendance
Ralgps2	295.041	-0.189955	0.109669	-1.73208	0.0832598	NA	male	medial prenfrontal cortex	150 ug/kg mixed BP x nest attendance
Mcf2	21.5794	-0.678611	0.39205	-1.73093	0.0834644	NA	male	medial prenfrontal cortex	150 ug/kg mixed BP x nest attendance
Ndufs7	157.374	0.242704	0.140258	1.73041	0.0835574	NA	male	medial prenfrontal cortex	150 ug/kg mixed BP x nest attendance
Tmprss11g	9.13775	1.21771	0.704022	1.72964	0.0836941	NA	male	medial prenfrontal cortex	150 ug/kg mixed BP x nest attendance
Magee1	92.8215	-0.353592	0.204463	-1.72937	0.0837435	NA	male	medial prenfrontal cortex	150 ug/kg mixed BP x nest attendance
Cps1	30.6989	-0.632875	0.365998	-1.72918	0.0837777	NA	male	medial prenfrontal cortex	150 ug/kg mixed BP x nest attendance
Scn2b	211.761	0.234232	0.135464	1.72911	0.0837887	NA	male	medial prenfrontal cortex	150 ug/kg mixed BP x nest attendance
Kif2a	405.124	-0.162675	0.0940922	-1.72889	0.0838291	NA	male	medial prenfrontal cortex	150 ug/kg mixed BP x nest attendance
Rps17-ps5	16.1304	0.716223	0.41427	1.72888	0.083831	NA	male	medial prenfrontal cortex	150 ug/kg mixed BP x nest attendance
LOC120097571	3.66996	-1.87521	1.08489	-1.72847	0.0839042	NA	male	medial prenfrontal cortex	150 ug/kg mixed BP x nest attendance
Cyp39a1	11.2714	0.912202	0.527758	1.72845	0.0839081	NA	male	medial prenfrontal cortex	150 ug/kg mixed BP x nest attendance
LOC102548370	9.2058	-1.05649	0.611902	-1.72657	0.0842455	NA	male	medial prenfrontal cortex	150 ug/kg mixed BP x nest attendance
Bex4	160.437	-0.244283	0.141517	-1.72618	0.084315	NA	male	medial prenfrontal cortex	150 ug/kg mixed BP x nest attendance
LOC120100301	19.4422	0.717876	0.415897	1.72609	0.084331	NA	male	medial prenfrontal cortex	150 ug/kg mixed BP x nest attendance
LOC108353331	8.26573	-1.50407	0.871381	-1.72608	0.0843335	NA	male	medial prenfrontal cortex	150 ug/kg mixed BP x nest attendance
Sipa1l2	91.3893	-0.325678	0.188741	-1.72552	0.084433	NA	male	medial prenfrontal cortex	150 ug/kg mixed BP x nest attendance
Ly75	59.4375	-0.400106	0.231964	-1.72487	0.0845515	NA	male	medial prenfrontal cortex	150 ug/kg mixed BP x nest attendance
Cd34	46.0392	0.447643	0.259596	1.72438	0.0846384	NA	male	medial prenfrontal cortex	150 ug/kg mixed BP x nest attendance
Pxmp4	58.6403	0.502012	0.291222	1.72381	0.0847422	NA	male	medial prenfrontal cortex	150 ug/kg mixed BP x nest attendance
Elmod2	64.0069	-0.377222	0.21885	-1.72366	0.0847696	NA	male	medial prenfrontal cortex	150 ug/kg mixed BP x nest attendance
RGD1564162	43.8721	0.506511	0.293891	1.72346	0.0848046	NA	male	medial prenfrontal cortex	150 ug/kg mixed BP x nest attendance
Ctdnep1	216.056	0.240964	0.139866	1.72282	0.0849206	NA	male	medial prenfrontal cortex	150 ug/kg mixed BP x nest attendance
LOC120100315	3.66444	2.15589	1.25149	1.72265	0.0849512	NA	male	medial prenfrontal cortex	150 ug/kg mixed BP x nest attendance
LOC120101631	113.077	0.311202	0.180704	1.72216	0.0850403	NA	male	medial prenfrontal cortex	150 ug/kg mixed BP x nest attendance
LOC108352349	1509.63	0.158671	0.0921354	1.72215	0.085043	0.477275	male	medial prenfrontal cortex	150 ug/kg mixed BP x nest attendance
LOC108351970	4.50496	-1.8918	1.09887	-1.72159	0.0851438	NA	male	medial prenfrontal cortex	150 ug/kg mixed BP x nest attendance
LOC102556679	6.00958	1.20347	0.699063	1.72155	0.0851519	NA	male	medial prenfrontal cortex	150 ug/kg mixed BP x nest attendance
Zfp972	138.64	0.261387	0.151859	1.72125	0.0852051	NA	male	medial prenfrontal cortex	150 ug/kg mixed BP x nest attendance
LOC108350647	18.9334	0.718132	0.417258	1.72107	0.0852374	NA	male	medial prenfrontal cortex	150 ug/kg mixed BP x nest attendance
LOC120100827	42.2325	0.501507	0.291539	1.72021	0.0853943	NA	male	medial prenfrontal cortex	150 ug/kg mixed BP x nest attendance
Stkld1	28.7381	-0.581111	0.337835	-1.7201	0.085414	NA	male	medial prenfrontal cortex	150 ug/kg mixed BP x nest attendance
Hpse	20.4964	-0.757385	0.440417	-1.7197	0.0854872	NA	male	medial prenfrontal cortex	150 ug/kg mixed BP x nest attendance
Rtcb-ps1	24.897	-0.623069	0.362321	-1.71966	0.0854943	NA	male	medial prenfrontal cortex	150 ug/kg mixed BP x nest attendance
Septin7-ps5	643.841	0.153255	0.0891372	1.71931	0.0855577	0.478345	male	medial prenfrontal cortex	150 ug/kg mixed BP x nest attendance
Tert	10.4825	-0.938338	0.545878	-1.71895	0.0856231	NA	male	medial prenfrontal cortex	150 ug/kg mixed BP x nest attendance
Ppid	266.58	0.213514	0.12423	1.7187	0.0856692	NA	male	medial prenfrontal cortex	150 ug/kg mixed BP x nest attendance
LOC120096281	134.292	-0.279027	0.162349	-1.71869	0.0856713	NA	male	medial prenfrontal cortex	150 ug/kg mixed BP x nest attendance
Mif-ps5	39.5704	0.484082	0.281696	1.71845	0.085714	NA	male	medial prenfrontal cortex	150 ug/kg mixed BP x nest attendance
LOC120100812	52.6094	0.406615	0.236652	1.7182	0.0857603	NA	male	medial prenfrontal cortex	150 ug/kg mixed BP x nest attendance
Ccdc9	137.853	0.372132	0.216685	1.71739	0.0859085	NA	male	medial prenfrontal cortex	150 ug/kg mixed BP x nest attendance
Sez6l2	647.635	0.20135	0.117292	1.71666	0.0860416	0.479236	male	medial prenfrontal cortex	150 ug/kg mixed BP x nest attendance
Selenok	411.005	0.231267	0.134725	1.71659	0.0860542	NA	male	medial prenfrontal cortex	150 ug/kg mixed BP x nest attendance
Acot4	33.2742	0.514995	0.300067	1.71626	0.0861138	NA	male	medial prenfrontal cortex	150 ug/kg mixed BP x nest attendance
Man2c1	64.802	-0.359755	0.209647	-1.716	0.086162	NA	male	medial prenfrontal cortex	150 ug/kg mixed BP x nest attendance
Grin3a	426.821	0.166108	0.0967996	1.716	0.0861628	NA	male	medial prenfrontal cortex	150 ug/kg mixed BP x nest attendance
Tmem256-ps2	38.6053	0.569002	0.331645	1.7157	0.0862175	NA	male	medial prenfrontal cortex	150 ug/kg mixed BP x nest attendance
Carmil3	163.765	0.285714	0.166587	1.7151	0.086326	NA	male	medial prenfrontal cortex	150 ug/kg mixed BP x nest attendance
Eda	173.32	-0.238857	0.139291	-1.71481	0.0863802	NA	male	medial prenfrontal cortex	150 ug/kg mixed BP x nest attendance
Tomm22	306.232	0.234375	0.136753	1.71385	0.086556	NA	male	medial prenfrontal cortex	150 ug/kg mixed BP x nest attendance
Cyp26b1	110.988	0.305103	0.178073	1.71336	0.0866468	NA	male	medial prenfrontal cortex	150 ug/kg mixed BP x nest attendance
Hnrnpa3	565.976	-0.154967	0.0904767	-1.71279	0.0867519	0.481353	male	medial prenfrontal cortex	150 ug/kg mixed BP x nest attendance
Bub1	11.7962	-0.960546	0.561003	-1.71219	0.0868609	NA	male	medial prenfrontal cortex	150 ug/kg mixed BP x nest attendance
Zfp521	68.3838	-0.412628	0.241099	-1.71144	0.0869995	NA	male	medial prenfrontal cortex	150 ug/kg mixed BP x nest attendance
LOC102550575	210.77	0.2258	0.131959	1.71113	0.0870565	NA	male	medial prenfrontal cortex	150 ug/kg mixed BP x nest attendance
Terf1	127.704	0.276351	0.161508	1.71107	0.0870682	NA	male	medial prenfrontal cortex	150 ug/kg mixed BP x nest attendance
LOC108351526	39.0505	0.460619	0.26928	1.71055	0.0871636	NA	male	medial prenfrontal cortex	150 ug/kg mixed BP x nest attendance
Lamb2-ps1	33.0221	-0.71379	0.417365	-1.71023	0.0872235	NA	male	medial prenfrontal cortex	150 ug/kg mixed BP x nest attendance
Atp6v0b	577.105	0.164382	0.0961187	1.71019	0.0872298	0.481353	male	medial prenfrontal cortex	150 ug/kg mixed BP x nest attendance
Hspa8-ps31	324.338	0.231881	0.13561	1.70991	0.0872825	NA	male	medial prenfrontal cortex	150 ug/kg mixed BP x nest attendance
Amigo1	93.6719	0.314859	0.18414	1.70989	0.0872859	NA	male	medial prenfrontal cortex	150 ug/kg mixed BP x nest attendance
Rpl36-ps12	6.8467	-1.1736	0.686491	-1.70956	0.0873479	NA	male	medial prenfrontal cortex	150 ug/kg mixed BP x nest attendance
Arhgef19	12.6185	-0.832804	0.487364	-1.70879	0.0874893	NA	male	medial prenfrontal cortex	150 ug/kg mixed BP x nest attendance
LOC102553495	80.6193	-0.348444	0.203918	-1.70875	0.0874979	NA	male	medial prenfrontal cortex	150 ug/kg mixed BP x nest attendance
Spns1	139.6	0.298173	0.174526	1.70847	0.0875484	NA	male	medial prenfrontal cortex	150 ug/kg mixed BP x nest attendance
Csk	308.978	-0.201524	0.117964	-1.70835	0.0875717	NA	male	medial prenfrontal cortex	150 ug/kg mixed BP x nest attendance
LOC108352896	5.80035	-2.03265	1.18991	-1.70824	0.0875921	NA	male	medial prenfrontal cortex	150 ug/kg mixed BP x nest attendance
Stac2	10.7764	0.904446	0.529467	1.70822	0.0875957	NA	male	medial prenfrontal cortex	150 ug/kg mixed BP x nest attendance
Mal2	173.502	0.293304	0.171785	1.70739	0.0877493	NA	male	medial prenfrontal cortex	150 ug/kg mixed BP x nest attendance
Adra2c	21.1075	0.682917	0.400148	1.70666	0.087885	NA	male	medial prenfrontal cortex	150 ug/kg mixed BP x nest attendance
Itsn2	490.38	0.169587	0.0993984	1.70613	0.0879832	0.481353	male	medial prenfrontal cortex	150 ug/kg mixed BP x nest attendance
Rtl9	3.32343	1.67205	0.98016	1.70589	0.0880279	NA	male	medial prenfrontal cortex	150 ug/kg mixed BP x nest attendance
LOC102552420	723.921	0.214322	0.125638	1.70587	0.0880319	0.481353	male	medial prenfrontal cortex	150 ug/kg mixed BP x nest attendance
Sod1	629.787	0.179225	0.105071	1.70576	0.0880525	0.481353	male	medial prenfrontal cortex	150 ug/kg mixed BP x nest attendance
Aebp1	45.7498	-0.565157	0.331386	-1.70543	0.0881139	NA	male	medial prenfrontal cortex	150 ug/kg mixed BP x nest attendance
Chn2	195.251	-0.236834	0.138873	-1.7054	0.0881202	NA	male	medial prenfrontal cortex	150 ug/kg mixed BP x nest attendance
Fam163b	25.0204	-0.635733	0.372878	-1.70494	0.0882062	NA	male	medial prenfrontal cortex	150 ug/kg mixed BP x nest attendance
Timm8b	467.505	0.161527	0.0947585	1.70461	0.0882665	NA	male	medial prenfrontal cortex	150 ug/kg mixed BP x nest attendance
LOC102553345	15.3144	-0.797705	0.468095	-1.70415	0.0883526	NA	male	medial prenfrontal cortex	150 ug/kg mixed BP x nest attendance
LOC108349564	34.4195	-0.514201	0.301779	-1.7039	0.0884	NA	male	medial prenfrontal cortex	150 ug/kg mixed BP x nest attendance
Atat1	204.101	-0.231269	0.135743	-1.70372	0.0884329	NA	male	medial prenfrontal cortex	150 ug/kg mixed BP x nest attendance
Sp1	81.4933	-0.353275	0.207495	-1.70257	0.0886482	NA	male	medial prenfrontal cortex	150 ug/kg mixed BP x nest attendance
Pard6g	37.0484	-0.537297	0.315675	-1.70206	0.088745	NA	male	medial prenfrontal cortex	150 ug/kg mixed BP x nest attendance
Thap12	45.7163	-0.452894	0.266141	-1.70171	0.0888103	NA	male	medial prenfrontal cortex	150 ug/kg mixed BP x nest attendance
Cbln2	80.6844	0.459309	0.269932	1.70158	0.0888346	NA	male	medial prenfrontal cortex	150 ug/kg mixed BP x nest attendance
Nat14	67.8209	0.412454	0.242411	1.70147	0.0888549	NA	male	medial prenfrontal cortex	150 ug/kg mixed BP x nest attendance
Tmem276-zftraf1	173.448	0.246344	0.144837	1.70084	0.0889731	NA	male	medial prenfrontal cortex	150 ug/kg mixed BP x nest attendance
Iqsec2	255.395	0.202692	0.1192	1.70043	0.0890496	NA	male	medial prenfrontal cortex	150 ug/kg mixed BP x nest attendance
Prcp	40.1111	-0.455444	0.267849	-1.70038	0.0890599	NA	male	medial prenfrontal cortex	150 ug/kg mixed BP x nest attendance
Atp5mg	697.349	0.14997	0.0882041	1.70026	0.0890814	0.483765	male	medial prenfrontal cortex	150 ug/kg mixed BP x nest attendance
Vgll3	13.837	-0.815587	0.479844	-1.69969	0.0891891	NA	male	medial prenfrontal cortex	150 ug/kg mixed BP x nest attendance
Plppr5	312.854	0.179019	0.105349	1.69929	0.0892637	NA	male	medial prenfrontal cortex	150 ug/kg mixed BP x nest attendance
LOC108352810	8.32311	-1.09228	0.64283	-1.69917	0.0892873	NA	male	medial prenfrontal cortex	150 ug/kg mixed BP x nest attendance
Nelfcd	98.5827	0.341762	0.201148	1.69906	0.0893082	NA	male	medial prenfrontal cortex	150 ug/kg mixed BP x nest attendance
Abcf1	651.889	0.160287	0.0943789	1.69834	0.0894437	0.483765	male	medial prenfrontal cortex	150 ug/kg mixed BP x nest attendance
Mdh1	855.874	0.15295	0.0900677	1.69816	0.0894769	0.483765	male	medial prenfrontal cortex	150 ug/kg mixed BP x nest attendance
Lrrc8b	444.597	0.169348	0.0997291	1.69808	0.089492	NA	male	medial prenfrontal cortex	150 ug/kg mixed BP x nest attendance
Sema3a	130.757	-0.27647	0.162877	-1.69742	0.0896181	NA	male	medial prenfrontal cortex	150 ug/kg mixed BP x nest attendance
LOC120093965	5.23217	-1.32628	0.781479	-1.69714	0.0896702	NA	male	medial prenfrontal cortex	150 ug/kg mixed BP x nest attendance
Grp	152.266	0.253584	0.149467	1.69658	0.0897752	NA	male	medial prenfrontal cortex	150 ug/kg mixed BP x nest attendance
Ift43	89.9641	0.316762	0.186715	1.6965	0.0897906	NA	male	medial prenfrontal cortex	150 ug/kg mixed BP x nest attendance
Timm44	84.5759	0.318281	0.18762	1.69641	0.089808	NA	male	medial prenfrontal cortex	150 ug/kg mixed BP x nest attendance
LOC102554684	3.1889	-2.10544	1.24143	-1.69599	0.0898879	NA	male	medial prenfrontal cortex	150 ug/kg mixed BP x nest attendance
Slc30a3	139.036	0.296005	0.174606	1.69528	0.0900229	NA	male	medial prenfrontal cortex	150 ug/kg mixed BP x nest attendance
Etfb	89.6118	0.323242	0.190684	1.69517	0.0900432	NA	male	medial prenfrontal cortex	150 ug/kg mixed BP x nest attendance
LOC120096963	2.76725	-2.22464	1.31264	-1.69478	0.090117	NA	male	medial prenfrontal cortex	150 ug/kg mixed BP x nest attendance
Ppp1ca	347.545	0.232004	0.136957	1.69399	0.0902664	NA	male	medial prenfrontal cortex	150 ug/kg mixed BP x nest attendance
LOC108351941	4.26201	-1.85495	1.09516	-1.69377	0.0903087	NA	male	medial prenfrontal cortex	150 ug/kg mixed BP x nest attendance
Tmem229a	91.2118	0.310141	0.183117	1.69368	0.0903255	NA	male	medial prenfrontal cortex	150 ug/kg mixed BP x nest attendance
Efna5	418.194	-0.192343	0.113569	-1.69363	0.0903363	NA	male	medial prenfrontal cortex	150 ug/kg mixed BP x nest attendance
Dcdc2b	60.5671	0.395928	0.233842	1.69314	0.0904284	NA	male	medial prenfrontal cortex	150 ug/kg mixed BP x nest attendance
LOC120103611	4.97302	-1.58958	0.939037	-1.69277	0.0904985	NA	male	medial prenfrontal cortex	150 ug/kg mixed BP x nest attendance
Lpl	17.4454	0.830996	0.490992	1.69249	0.0905535	NA	male	medial prenfrontal cortex	150 ug/kg mixed BP x nest attendance
Cdkn1b	65.0879	-0.378226	0.223477	-1.69246	0.0905585	NA	male	medial prenfrontal cortex	150 ug/kg mixed BP x nest attendance
LOC108352014	5.37216	1.24742	0.737076	1.69239	0.0905709	NA	male	medial prenfrontal cortex	150 ug/kg mixed BP x nest attendance
Spink8	8.11844	-1.19136	0.703959	-1.69237	0.0905761	NA	male	medial prenfrontal cortex	150 ug/kg mixed BP x nest attendance
Ei24	265.482	0.218926	0.129366	1.69229	0.0905906	NA	male	medial prenfrontal cortex	150 ug/kg mixed BP x nest attendance
Drc1	46.2276	0.436349	0.257913	1.69185	0.0906752	NA	male	medial prenfrontal cortex	150 ug/kg mixed BP x nest attendance
Zmynd19	167.331	0.25317	0.149719	1.69097	0.0908432	NA	male	medial prenfrontal cortex	150 ug/kg mixed BP x nest attendance
LOC102547496	26.3856	-0.591631	0.349982	-1.69046	0.0909398	NA	male	medial prenfrontal cortex	150 ug/kg mixed BP x nest attendance
Rbm47	33.1535	-0.604902	0.358025	-1.68955	0.0911133	NA	male	medial prenfrontal cortex	150 ug/kg mixed BP x nest attendance
RGD1306519	3.41467	-2.21847	1.31328	-1.68926	0.09117	NA	male	medial prenfrontal cortex	150 ug/kg mixed BP x nest attendance
Glcci1	288.651	-0.188335	0.111522	-1.68878	0.0912625	NA	male	medial prenfrontal cortex	150 ug/kg mixed BP x nest attendance
Atp6v1c1	299.137	0.195046	0.115552	1.68796	0.0914196	NA	male	medial prenfrontal cortex	150 ug/kg mixed BP x nest attendance
Bap1	482.205	0.203164	0.12042	1.68713	0.0915791	0.493324	male	medial prenfrontal cortex	150 ug/kg mixed BP x nest attendance
Pde6a	16.2683	-0.883011	0.523548	-1.68659	0.0916819	NA	male	medial prenfrontal cortex	150 ug/kg mixed BP x nest attendance
Kcmf1	301.303	0.184307	0.109278	1.68659	0.0916828	NA	male	medial prenfrontal cortex	150 ug/kg mixed BP x nest attendance
Neo1	374.451	-0.162185	0.0961843	-1.68619	0.0917596	NA	male	medial prenfrontal cortex	150 ug/kg mixed BP x nest attendance
Nqo2	10.1492	0.962702	0.571132	1.6856	0.0918721	NA	male	medial prenfrontal cortex	150 ug/kg mixed BP x nest attendance
Iqch	15.2358	-0.957957	0.568522	-1.685	0.0919894	NA	male	medial prenfrontal cortex	150 ug/kg mixed BP x nest attendance
Cdh11	760.543	0.143842	0.0853896	1.68454	0.092077	0.494202	male	medial prenfrontal cortex	150 ug/kg mixed BP x nest attendance
Ttc23	24.0456	-0.780406	0.463483	-1.68379	0.0922228	NA	male	medial prenfrontal cortex	150 ug/kg mixed BP x nest attendance
Wdr35	63.691	0.359745	0.213682	1.68355	0.0922683	NA	male	medial prenfrontal cortex	150 ug/kg mixed BP x nest attendance
Psmb2	180.253	-0.233905	0.138948	-1.68341	0.0922964	NA	male	medial prenfrontal cortex	150 ug/kg mixed BP x nest attendance
LOC108351519	29.6878	0.587946	0.349621	1.68167	0.0926336	NA	male	medial prenfrontal cortex	150 ug/kg mixed BP x nest attendance
Fbxo31	118.765	0.289506	0.172235	1.68088	0.0927865	NA	male	medial prenfrontal cortex	150 ug/kg mixed BP x nest attendance
Ttc12	9.58098	-0.959861	0.571062	-1.68084	0.0927949	NA	male	medial prenfrontal cortex	150 ug/kg mixed BP x nest attendance
LOC120103482	141.008	0.289628	0.172329	1.68067	0.0928278	NA	male	medial prenfrontal cortex	150 ug/kg mixed BP x nest attendance
LOC120100318	4.02008	1.72801	1.02833	1.68041	0.0928781	NA	male	medial prenfrontal cortex	150 ug/kg mixed BP x nest attendance
Nars1	495.186	0.163381	0.0972354	1.68026	0.092907	0.49685	male	medial prenfrontal cortex	150 ug/kg mixed BP x nest attendance
Cep15	172.884	0.235372	0.140102	1.68001	0.0929561	NA	male	medial prenfrontal cortex	150 ug/kg mixed BP x nest attendance
Zdhhc21	189.652	0.236959	0.141048	1.67999	0.0929593	NA	male	medial prenfrontal cortex	150 ug/kg mixed BP x nest attendance
Phf24	394.818	0.179253	0.106705	1.67989	0.0929782	NA	male	medial prenfrontal cortex	150 ug/kg mixed BP x nest attendance
Rpl19-ps15	39.2576	1.60566	0.955889	1.67976	0.0930049	NA	male	medial prenfrontal cortex	150 ug/kg mixed BP x nest attendance
LOC120093523	5.16741	-1.90075	1.13165	-1.67962	0.0930306	NA	male	medial prenfrontal cortex	150 ug/kg mixed BP x nest attendance
Rcn2	206.208	-0.204927	0.122089	-1.67851	0.093247	NA	male	medial prenfrontal cortex	150 ug/kg mixed BP x nest attendance
Pin1	330.725	0.192508	0.114693	1.67846	0.0932569	NA	male	medial prenfrontal cortex	150 ug/kg mixed BP x nest attendance
Lsm7	222.678	0.227686	0.135656	1.67841	0.0932669	NA	male	medial prenfrontal cortex	150 ug/kg mixed BP x nest attendance
Slc25a11	398.471	0.188171	0.112136	1.67805	0.0933365	NA	male	medial prenfrontal cortex	150 ug/kg mixed BP x nest attendance
Btk	8.98556	-1.03568	0.61758	-1.677	0.0935421	NA	male	medial prenfrontal cortex	150 ug/kg mixed BP x nest attendance
Ppm1b	245.149	0.2024	0.120701	1.67687	0.0935681	NA	male	medial prenfrontal cortex	150 ug/kg mixed BP x nest attendance
Cert1	330.622	0.184397	0.109979	1.67666	0.0936096	NA	male	medial prenfrontal cortex	150 ug/kg mixed BP x nest attendance
Stk32b	69.4087	-0.353451	0.210889	-1.676	0.0937381	NA	male	medial prenfrontal cortex	150 ug/kg mixed BP x nest attendance
LOC120100641	4.16327	-1.60215	0.956167	-1.6756	0.093817	NA	male	medial prenfrontal cortex	150 ug/kg mixed BP x nest attendance
LOC120097428	11.3544	-0.960469	0.57326	-1.67545	0.0938461	NA	male	medial prenfrontal cortex	150 ug/kg mixed BP x nest attendance
Rbms3	774.701	-0.142681	0.0851674	-1.6753	0.0938751	0.499279	male	medial prenfrontal cortex	150 ug/kg mixed BP x nest attendance
Tcte1	336.213	0.205551	0.122699	1.67524	0.0938867	NA	male	medial prenfrontal cortex	150 ug/kg mixed BP x nest attendance
LOC102551339	10.1895	-1.34839	0.804945	-1.67513	0.0939093	NA	male	medial prenfrontal cortex	150 ug/kg mixed BP x nest attendance
Chaf1a	74.0321	0.352202	0.210262	1.67507	0.0939214	NA	male	medial prenfrontal cortex	150 ug/kg mixed BP x nest attendance
LOC103692140	3.32295	-2.13456	1.27476	-1.67448	0.0940367	NA	male	medial prenfrontal cortex	150 ug/kg mixed BP x nest attendance
Tmem176b	52.3271	0.414065	0.247303	1.67432	0.0940669	NA	male	medial prenfrontal cortex	150 ug/kg mixed BP x nest attendance
Rnf183	3.96373	-1.83933	1.09869	-1.6741	0.0941104	NA	male	medial prenfrontal cortex	150 ug/kg mixed BP x nest attendance
Cdkn2aip	31.5481	0.500667	0.29909	1.67397	0.0941363	NA	male	medial prenfrontal cortex	150 ug/kg mixed BP x nest attendance
Taf6	193.028	0.224462	0.134097	1.67388	0.0941547	NA	male	medial prenfrontal cortex	150 ug/kg mixed BP x nest attendance
Pkm	853.295	0.203995	0.121886	1.67366	0.0941977	0.499279	male	medial prenfrontal cortex	150 ug/kg mixed BP x nest attendance
Akt2	200.66	0.224269	0.13401	1.67352	0.0942255	NA	male	medial prenfrontal cortex	150 ug/kg mixed BP x nest attendance
Cdkl4	49.3339	-0.544907	0.325631	-1.67339	0.094251	NA	male	medial prenfrontal cortex	150 ug/kg mixed BP x nest attendance
Ranbp10	99.2812	-0.302536	0.180793	-1.67338	0.0942518	NA	male	medial prenfrontal cortex	150 ug/kg mixed BP x nest attendance
Tonsl	16.6942	-0.736207	0.440029	-1.67309	0.0943097	NA	male	medial prenfrontal cortex	150 ug/kg mixed BP x nest attendance
Pipox	12.5373	-0.923963	0.552371	-1.67272	0.0943819	NA	male	medial prenfrontal cortex	150 ug/kg mixed BP x nest attendance
LOC102554815	240.812	0.209579	0.125319	1.67236	0.0944543	NA	male	medial prenfrontal cortex	150 ug/kg mixed BP x nest attendance
Majin	10.605	-1.19543	0.714946	-1.67206	0.0945129	NA	male	medial prenfrontal cortex	150 ug/kg mixed BP x nest attendance
Pcdh8	91.4685	0.33038	0.197591	1.67204	0.0945167	NA	male	medial prenfrontal cortex	150 ug/kg mixed BP x nest attendance
Paip2	214.867	0.210912	0.12615	1.67191	0.0945421	NA	male	medial prenfrontal cortex	150 ug/kg mixed BP x nest attendance
Iqcm	618.95	0.176157	0.105364	1.67189	0.094546	0.499279	male	medial prenfrontal cortex	150 ug/kg mixed BP x nest attendance
LOC120093733	4.94032	-1.63335	0.977197	-1.67147	0.0946293	NA	male	medial prenfrontal cortex	150 ug/kg mixed BP x nest attendance
Rpl36a-ps20	153.762	0.29957	0.179293	1.67084	0.0947534	NA	male	medial prenfrontal cortex	150 ug/kg mixed BP x nest attendance
Ctsz	24.0398	0.602325	0.360557	1.67054	0.094812	NA	male	medial prenfrontal cortex	150 ug/kg mixed BP x nest attendance
Ncald	1109.78	0.119289	0.0714106	1.67047	0.0948261	0.499279	male	medial prenfrontal cortex	150 ug/kg mixed BP x nest attendance
Trng	44.6	0.485245	0.290666	1.66942	0.0950332	NA	male	medial prenfrontal cortex	150 ug/kg mixed BP x nest attendance
Pdcd5	661.223	0.155736	0.0933091	1.66904	0.0951098	0.499279	male	medial prenfrontal cortex	150 ug/kg mixed BP x nest attendance
Cux1	382.809	-0.17408	0.104315	-1.6688	0.0951569	NA	male	medial prenfrontal cortex	150 ug/kg mixed BP x nest attendance
Micos10	255.07	0.218424	0.130904	1.66858	0.095201	NA	male	medial prenfrontal cortex	150 ug/kg mixed BP x nest attendance
LOC120100824	4.99032	1.33304	0.79898	1.66842	0.0952315	NA	male	medial prenfrontal cortex	150 ug/kg mixed BP x nest attendance
Tbc1d15	65.3743	0.359125	0.215256	1.66836	0.0952443	NA	male	medial prenfrontal cortex	150 ug/kg mixed BP x nest attendance
Atp10b	27.8302	-0.64809	0.388467	-1.66833	0.095251	NA	male	medial prenfrontal cortex	150 ug/kg mixed BP x nest attendance
Picalm	492.851	0.146178	0.0876563	1.66762	0.0953906	0.499279	male	medial prenfrontal cortex	150 ug/kg mixed BP x nest attendance
Sirpal1	13.338	-0.960536	0.576029	-1.66751	0.0954126	NA	male	medial prenfrontal cortex	150 ug/kg mixed BP x nest attendance
Cep250	41.0309	-0.481297	0.288769	-1.66672	0.0955709	NA	male	medial prenfrontal cortex	150 ug/kg mixed BP x nest attendance
Mast3	153.737	0.268242	0.160945	1.66667	0.0955791	NA	male	medial prenfrontal cortex	150 ug/kg mixed BP x nest attendance
Aldh3b2-ps1	16.7991	-0.892779	0.535802	-1.66625	0.0956643	NA	male	medial prenfrontal cortex	150 ug/kg mixed BP x nest attendance
Col2a1	12.1487	-0.879971	0.528282	-1.66572	0.0957688	NA	male	medial prenfrontal cortex	150 ug/kg mixed BP x nest attendance
LOC102547212	6.90927	-2.51817	1.5118	-1.66567	0.0957782	NA	male	medial prenfrontal cortex	150 ug/kg mixed BP x nest attendance
Tmem186	21.4648	0.637265	0.382647	1.66541	0.0958307	NA	male	medial prenfrontal cortex	150 ug/kg mixed BP x nest attendance
Nop58	640.042	0.165967	0.0996722	1.66513	0.0958872	0.500104	male	medial prenfrontal cortex	150 ug/kg mixed BP x nest attendance
LOC108351588	318.652	-0.424236	0.254835	-1.66475	0.0959624	NA	male	medial prenfrontal cortex	150 ug/kg mixed BP x nest attendance
LOC102546620	10.6063	-0.97955	0.588569	-1.66429	0.0960544	NA	male	medial prenfrontal cortex	150 ug/kg mixed BP x nest attendance
Dock2	59.1021	-0.464632	0.279248	-1.66387	0.0961385	NA	male	medial prenfrontal cortex	150 ug/kg mixed BP x nest attendance
Lgals1	111.566	0.356034	0.214008	1.66365	0.0961832	NA	male	medial prenfrontal cortex	150 ug/kg mixed BP x nest attendance
RGD1560034	119.513	-0.335891	0.201932	-1.66339	0.0962343	NA	male	medial prenfrontal cortex	150 ug/kg mixed BP x nest attendance
Gas2l1	108.458	0.326874	0.196538	1.66317	0.0962793	NA	male	medial prenfrontal cortex	150 ug/kg mixed BP x nest attendance
Haspin	6.37177	1.0939	0.657741	1.66312	0.0962877	NA	male	medial prenfrontal cortex	150 ug/kg mixed BP x nest attendance
Rpl12-ps13	7.50444	-1.18437	0.712139	-1.66311	0.09629	NA	male	medial prenfrontal cortex	150 ug/kg mixed BP x nest attendance
LOC102550466	3.89391	-2.51168	1.51088	-1.66239	0.0964336	NA	male	medial prenfrontal cortex	150 ug/kg mixed BP x nest attendance
Fbxo41	415.67	0.168624	0.101468	1.66185	0.0965433	NA	male	medial prenfrontal cortex	150 ug/kg mixed BP x nest attendance
Uros	19.6791	0.719097	0.432752	1.66169	0.0965758	NA	male	medial prenfrontal cortex	150 ug/kg mixed BP x nest attendance
Grin2a	765.092	0.175109	0.105383	1.66164	0.0965854	0.500462	male	medial prenfrontal cortex	150 ug/kg mixed BP x nest attendance
LOC100912427	827.554	-0.174621	0.105105	-1.6614	0.0966339	0.500462	male	medial prenfrontal cortex	150 ug/kg mixed BP x nest attendance
Dusp6	166.622	0.298447	0.179649	1.66128	0.0966578	NA	male	medial prenfrontal cortex	150 ug/kg mixed BP x nest attendance
Pdia3	193.29	0.241442	0.145369	1.66089	0.0967349	NA	male	medial prenfrontal cortex	150 ug/kg mixed BP x nest attendance
Iqcf3	10.6727	-1.13914	0.685925	-1.66073	0.0967674	NA	male	medial prenfrontal cortex	150 ug/kg mixed BP x nest attendance
Ralgds-ps1	5.74328	-1.44079	0.867709	-1.66045	0.0968245	NA	male	medial prenfrontal cortex	150 ug/kg mixed BP x nest attendance
Cfap299	53.2403	-0.589783	0.355246	-1.66021	0.0968719	NA	male	medial prenfrontal cortex	150 ug/kg mixed BP x nest attendance
LOC120095047	48.7471	0.404632	0.243724	1.66021	0.0968721	NA	male	medial prenfrontal cortex	150 ug/kg mixed BP x nest attendance
Cilk1	108.32	-0.289854	0.174694	-1.65921	0.097073	NA	male	medial prenfrontal cortex	150 ug/kg mixed BP x nest attendance
Rbks	75.4066	-0.351187	0.211677	-1.65907	0.0971011	NA	male	medial prenfrontal cortex	150 ug/kg mixed BP x nest attendance
Slc39a12	18.1488	-0.729358	0.439821	-1.65831	0.0972556	NA	male	medial prenfrontal cortex	150 ug/kg mixed BP x nest attendance
LOC108353112	216.059	0.220155	0.132771	1.65815	0.0972866	NA	male	medial prenfrontal cortex	150 ug/kg mixed BP x nest attendance
Igsf9	37.051	-0.558476	0.336821	-1.65808	0.0973017	NA	male	medial prenfrontal cortex	150 ug/kg mixed BP x nest attendance
Glud1	744.648	0.148453	0.0895662	1.65746	0.0974261	0.5028	male	medial prenfrontal cortex	150 ug/kg mixed BP x nest attendance
Bdkrb2	7.2046	-1.69355	1.02185	-1.65733	0.0974518	NA	male	medial prenfrontal cortex	150 ug/kg mixed BP x nest attendance
Washc3	75.3188	0.339671	0.204978	1.65711	0.0974973	NA	male	medial prenfrontal cortex	150 ug/kg mixed BP x nest attendance
LOC120101628	60.6101	0.390685	0.235896	1.65618	0.0976864	NA	male	medial prenfrontal cortex	150 ug/kg mixed BP x nest attendance
mrpl24	111.89	0.291016	0.175726	1.65608	0.0977049	NA	male	medial prenfrontal cortex	150 ug/kg mixed BP x nest attendance
Kat6b	352.132	-0.162423	0.098082	-1.65599	0.0977229	NA	male	medial prenfrontal cortex	150 ug/kg mixed BP x nest attendance
LOC108349071	13.9015	0.742219	0.448296	1.65565	0.0977936	NA	male	medial prenfrontal cortex	150 ug/kg mixed BP x nest attendance
RGD1311595	241.254	-0.21563	0.130315	-1.65468	0.0979891	NA	male	medial prenfrontal cortex	150 ug/kg mixed BP x nest attendance
Kpna2	52.1077	-0.447305	0.270382	-1.65434	0.0980576	NA	male	medial prenfrontal cortex	150 ug/kg mixed BP x nest attendance
Rfc1	267.568	0.189352	0.114488	1.65389	0.0981495	NA	male	medial prenfrontal cortex	150 ug/kg mixed BP x nest attendance
LOC102555070	2.74824	-2.41268	1.45946	-1.65312	0.0983056	NA	male	medial prenfrontal cortex	150 ug/kg mixed BP x nest attendance
LOC120097074	4.55167	-1.91341	1.15811	-1.65218	0.0984976	NA	male	medial prenfrontal cortex	150 ug/kg mixed BP x nest attendance
Prcc	219.173	0.206161	0.124823	1.65163	0.0986104	NA	male	medial prenfrontal cortex	150 ug/kg mixed BP x nest attendance
Them4	88.8584	-0.357424	0.216441	-1.65137	0.0986625	NA	male	medial prenfrontal cortex	150 ug/kg mixed BP x nest attendance
Irf5	11.5745	0.898249	0.544173	1.65067	0.098806	NA	male	medial prenfrontal cortex	150 ug/kg mixed BP x nest attendance
Ttyh1	1335.36	0.149071	0.0903137	1.65059	0.098823	0.507957	male	medial prenfrontal cortex	150 ug/kg mixed BP x nest attendance
Dcp1b	62.2354	-0.372519	0.225735	-1.65025	0.0988919	NA	male	medial prenfrontal cortex	150 ug/kg mixed BP x nest attendance
Mok	57.9897	0.36212	0.21945	1.65012	0.0989178	NA	male	medial prenfrontal cortex	150 ug/kg mixed BP x nest attendance
Dnaaf1	12.4745	-0.899824	0.545384	-1.64989	0.0989651	NA	male	medial prenfrontal cortex	150 ug/kg mixed BP x nest attendance
Uqcr11	667.964	0.155097	0.0940457	1.64917	0.0991136	0.507957	male	medial prenfrontal cortex	150 ug/kg mixed BP x nest attendance
Ufc1	447.088	0.174922	0.106072	1.64909	0.0991299	NA	male	medial prenfrontal cortex	150 ug/kg mixed BP x nest attendance
LOC120093567	65.8072	0.355983	0.215895	1.64887	0.0991735	NA	male	medial prenfrontal cortex	150 ug/kg mixed BP x nest attendance
Wdr37	224.72	0.215457	0.130691	1.64861	0.0992281	NA	male	medial prenfrontal cortex	150 ug/kg mixed BP x nest attendance
Pgam1	480.311	0.172976	0.104929	1.6485	0.099251	NA	male	medial prenfrontal cortex	150 ug/kg mixed BP x nest attendance
LOC120099825	39.6328	-0.703094	0.426678	-1.64783	0.0993871	NA	male	medial prenfrontal cortex	150 ug/kg mixed BP x nest attendance
Dxo	11.4445	0.828854	0.503071	1.64759	0.0994375	NA	male	medial prenfrontal cortex	150 ug/kg mixed BP x nest attendance
Sall3	37.6111	-0.4867	0.295417	-1.6475	0.0994556	NA	male	medial prenfrontal cortex	150 ug/kg mixed BP x nest attendance
Mthfd2	37.7726	0.487052	0.295943	1.64576	0.0998128	NA	male	medial prenfrontal cortex	150 ug/kg mixed BP x nest attendance
Faap20	79.6615	0.342924	0.208386	1.64562	0.0998419	NA	male	medial prenfrontal cortex	150 ug/kg mixed BP x nest attendance
Dop1b	195.645	0.201453	0.12242	1.64559	0.099848	NA	male	medial prenfrontal cortex	150 ug/kg mixed BP x nest attendance
LOC120099639	9.20426	-1.50561	0.914955	-1.64556	0.0998551	NA	male	medial prenfrontal cortex	150 ug/kg mixed BP x nest attendance
Smox	55.0693	-0.391134	0.237856	-1.64442	0.10009	NA	male	medial prenfrontal cortex	150 ug/kg mixed BP x nest attendance
Lmf2	41.7439	0.436464	0.265496	1.64395	0.100186	NA	male	medial prenfrontal cortex	150 ug/kg mixed BP x nest attendance
Tprg1	5.01781	-1.7043	1.03692	-1.64362	0.100254	NA	male	medial prenfrontal cortex	150 ug/kg mixed BP x nest attendance
LOC103692893	5.26921	-1.46994	0.895054	-1.64229	0.100529	NA	male	medial prenfrontal cortex	150 ug/kg mixed BP x nest attendance
Myh7	24.8264	-0.592034	0.360567	-1.64195	0.1006	NA	male	medial prenfrontal cortex	150 ug/kg mixed BP x nest attendance
Myo3a	19.3393	-0.740636	0.451422	-1.64067	0.100865	NA	male	medial prenfrontal cortex	150 ug/kg mixed BP x nest attendance
Atf5	48.0257	0.473696	0.288847	1.63995	0.101015	NA	male	medial prenfrontal cortex	150 ug/kg mixed BP x nest attendance
Gnai3	193.242	-0.222009	0.13543	-1.63928	0.101154	NA	male	medial prenfrontal cortex	150 ug/kg mixed BP x nest attendance
LOC120096621	8.13026	1.0545	0.643551	1.63856	0.101305	NA	male	medial prenfrontal cortex	150 ug/kg mixed BP x nest attendance
Acbd7	3.65015	1.50342	0.917844	1.63799	0.101424	NA	male	medial prenfrontal cortex	150 ug/kg mixed BP x nest attendance
Cramp1	68.0546	-0.338039	0.206403	-1.63776	0.101471	NA	male	medial prenfrontal cortex	150 ug/kg mixed BP x nest attendance
LOC120097741	22.1289	-0.764907	0.467236	-1.63709	0.101612	NA	male	medial prenfrontal cortex	150 ug/kg mixed BP x nest attendance
LOC120100306	4.27933	1.87222	1.14366	1.63704	0.101622	NA	male	medial prenfrontal cortex	150 ug/kg mixed BP x nest attendance
LOC102551596	66.677	-0.409329	0.250062	-1.63691	0.101649	NA	male	medial prenfrontal cortex	150 ug/kg mixed BP x nest attendance
Oaz2	486.763	0.191879	0.11724	1.63664	0.101707	0.519215	male	medial prenfrontal cortex	150 ug/kg mixed BP x nest attendance
LOC120099970	159.568	0.271975	0.166203	1.6364	0.101756	NA	male	medial prenfrontal cortex	150 ug/kg mixed BP x nest attendance
Cstf2t	39.5241	-0.439092	0.268345	-1.6363	0.101777	NA	male	medial prenfrontal cortex	150 ug/kg mixed BP x nest attendance
Arhgap20-ps3	9.41327	-1.12103	0.685277	-1.63587	0.101866	NA	male	medial prenfrontal cortex	150 ug/kg mixed BP x nest attendance
Rasl11b	100.898	0.293586	0.179514	1.63544	0.101956	NA	male	medial prenfrontal cortex	150 ug/kg mixed BP x nest attendance
Ttf2	13.3172	-0.799687	0.489177	-1.63476	0.1021	NA	male	medial prenfrontal cortex	150 ug/kg mixed BP x nest attendance
Pdlim1	15.8381	-0.737317	0.451114	-1.63443	0.102168	NA	male	medial prenfrontal cortex	150 ug/kg mixed BP x nest attendance
LOC108349917	97.1831	-0.347993	0.212947	-1.63418	0.102221	NA	male	medial prenfrontal cortex	150 ug/kg mixed BP x nest attendance
Npas2	397.232	0.162486	0.0994526	1.6338	0.102301	NA	male	medial prenfrontal cortex	150 ug/kg mixed BP x nest attendance
Prdx2	907.698	0.136092	0.0833082	1.63359	0.102345	0.519215	male	medial prenfrontal cortex	150 ug/kg mixed BP x nest attendance
Adnp2	62.1621	0.376044	0.230206	1.63351	0.102362	NA	male	medial prenfrontal cortex	150 ug/kg mixed BP x nest attendance
Lats1	100.713	-0.287951	0.176326	-1.63306	0.102456	NA	male	medial prenfrontal cortex	150 ug/kg mixed BP x nest attendance
Ppp3r1	488.505	0.190523	0.116712	1.63242	0.102591	0.519215	male	medial prenfrontal cortex	150 ug/kg mixed BP x nest attendance
Sytl4	5.86733	-1.76018	1.07857	-1.63195	0.10269	NA	male	medial prenfrontal cortex	150 ug/kg mixed BP x nest attendance
Tmed8	140.014	-0.274	0.167932	-1.63161	0.102761	NA	male	medial prenfrontal cortex	150 ug/kg mixed BP x nest attendance
Dbndd1	67.5392	-0.365911	0.224277	-1.63151	0.102782	NA	male	medial prenfrontal cortex	150 ug/kg mixed BP x nest attendance
Ypel1	80.9404	-0.314411	0.192733	-1.63133	0.10282	NA	male	medial prenfrontal cortex	150 ug/kg mixed BP x nest attendance
Gprc5a	4.4956	-1.75484	1.07624	-1.63052	0.102991	NA	male	medial prenfrontal cortex	150 ug/kg mixed BP x nest attendance
Gpn2	55.147	0.389501	0.238913	1.6303	0.103038	NA	male	medial prenfrontal cortex	150 ug/kg mixed BP x nest attendance
Extl2	138.711	0.263463	0.161631	1.63002	0.103097	NA	male	medial prenfrontal cortex	150 ug/kg mixed BP x nest attendance
Clpp	91.2163	0.313615	0.192525	1.62896	0.103322	NA	male	medial prenfrontal cortex	150 ug/kg mixed BP x nest attendance
Cacna1c	1088.11	-0.133467	0.0819694	-1.62826	0.10347	0.519215	male	medial prenfrontal cortex	150 ug/kg mixed BP x nest attendance
Cdc40	60.7675	-0.374339	0.229937	-1.62801	0.103523	NA	male	medial prenfrontal cortex	150 ug/kg mixed BP x nest attendance
Ankrd13d	484.945	0.185935	0.114229	1.62774	0.10358	0.519215	male	medial prenfrontal cortex	150 ug/kg mixed BP x nest attendance
Adcy6	68.5257	0.368264	0.226251	1.62768	0.103593	NA	male	medial prenfrontal cortex	150 ug/kg mixed BP x nest attendance
Nedd4	1012.61	-0.119741	0.0735733	-1.62751	0.10363	0.519215	male	medial prenfrontal cortex	150 ug/kg mixed BP x nest attendance
Glra2	125.14	-0.276599	0.169955	-1.62749	0.103634	NA	male	medial prenfrontal cortex	150 ug/kg mixed BP x nest attendance
Gart	115.191	-0.278354	0.171166	-1.62622	0.103903	NA	male	medial prenfrontal cortex	150 ug/kg mixed BP x nest attendance
Tomm20	397.873	0.168556	0.103704	1.62535	0.104088	NA	male	medial prenfrontal cortex	150 ug/kg mixed BP x nest attendance
LOC120099001	10.7479	-0.943046	0.580372	-1.6249	0.104184	NA	male	medial prenfrontal cortex	150 ug/kg mixed BP x nest attendance
Itpr1	468.301	0.164593	0.101299	1.62482	0.104201	NA	male	medial prenfrontal cortex	150 ug/kg mixed BP x nest attendance
LOC120100307	5.31912	1.52406	0.938226	1.62441	0.104289	NA	male	medial prenfrontal cortex	150 ug/kg mixed BP x nest attendance
Mex3d	96.2065	-0.304893	0.187699	-1.62437	0.104296	NA	male	medial prenfrontal cortex	150 ug/kg mixed BP x nest attendance
LOC102548410	5.39016	-1.64935	1.01541	-1.62432	0.104308	NA	male	medial prenfrontal cortex	150 ug/kg mixed BP x nest attendance
LOC120100329	5.36311	1.39818	0.860964	1.62397	0.104381	NA	male	medial prenfrontal cortex	150 ug/kg mixed BP x nest attendance
Opn5	6.59254	1.19962	0.738702	1.62396	0.104384	NA	male	medial prenfrontal cortex	150 ug/kg mixed BP x nest attendance
Pus10	68.6041	-0.365539	0.225124	-1.62372	0.104435	NA	male	medial prenfrontal cortex	150 ug/kg mixed BP x nest attendance
Trns1	1303.44	0.195086	0.120152	1.62366	0.104448	0.519215	male	medial prenfrontal cortex	150 ug/kg mixed BP x nest attendance
Dnajc12	15.9879	-0.780133	0.480505	-1.62357	0.104468	NA	male	medial prenfrontal cortex	150 ug/kg mixed BP x nest attendance
Nt5c2	266.733	0.182313	0.112294	1.62353	0.104475	NA	male	medial prenfrontal cortex	150 ug/kg mixed BP x nest attendance
Rrbp1	211.413	0.204055	0.125746	1.62275	0.104642	NA	male	medial prenfrontal cortex	150 ug/kg mixed BP x nest attendance
Chmp3	260.873	0.204094	0.125805	1.62231	0.104737	NA	male	medial prenfrontal cortex	150 ug/kg mixed BP x nest attendance
LOC120102902	484.075	0.166979	0.103005	1.62108	0.105001	0.519215	male	medial prenfrontal cortex	150 ug/kg mixed BP x nest attendance
LOC102553244	95.7631	0.320581	0.197781	1.62089	0.105042	NA	male	medial prenfrontal cortex	150 ug/kg mixed BP x nest attendance
Slc49a4	158.907	-0.229647	0.141752	-1.62007	0.105218	NA	male	medial prenfrontal cortex	150 ug/kg mixed BP x nest attendance
LOC102546740	5.07549	-1.60088	0.98818	-1.62003	0.105226	NA	male	medial prenfrontal cortex	150 ug/kg mixed BP x nest attendance
LOC103691235	652.576	0.192945	0.119105	1.61995	0.105243	0.519215	male	medial prenfrontal cortex	150 ug/kg mixed BP x nest attendance
Stx1a	471.036	0.143661	0.0886909	1.6198	0.105276	NA	male	medial prenfrontal cortex	150 ug/kg mixed BP x nest attendance
LOC102548484	17.7866	-0.681713	0.420884	-1.61972	0.105293	NA	male	medial prenfrontal cortex	150 ug/kg mixed BP x nest attendance
Armcx5	28.1241	-0.545674	0.336902	-1.61968	0.105301	NA	male	medial prenfrontal cortex	150 ug/kg mixed BP x nest attendance
Pfn2	1222.71	0.117298	0.0724301	1.61946	0.105348	0.519215	male	medial prenfrontal cortex	150 ug/kg mixed BP x nest attendance
Uchl1	1270.01	0.129688	0.0800841	1.6194	0.105361	0.519215	male	medial prenfrontal cortex	150 ug/kg mixed BP x nest attendance
Sh3gl2	354.78	0.180819	0.111708	1.61868	0.105517	NA	male	medial prenfrontal cortex	150 ug/kg mixed BP x nest attendance
Wdr13	578.933	0.147552	0.0911595	1.61861	0.105531	0.519215	male	medial prenfrontal cortex	150 ug/kg mixed BP x nest attendance
Bcl3	4.43514	-1.49034	0.920806	-1.61851	0.105552	NA	male	medial prenfrontal cortex	150 ug/kg mixed BP x nest attendance
Lrrk2	146.373	0.259553	0.160366	1.61851	0.105553	NA	male	medial prenfrontal cortex	150 ug/kg mixed BP x nest attendance
Rgmb	221.843	0.234988	0.145223	1.61812	0.105637	NA	male	medial prenfrontal cortex	150 ug/kg mixed BP x nest attendance
Nckap5	406.806	-0.175586	0.108513	-1.61812	0.105637	NA	male	medial prenfrontal cortex	150 ug/kg mixed BP x nest attendance
Ndufa11	195.445	0.236845	0.1464	1.61779	0.105707	NA	male	medial prenfrontal cortex	150 ug/kg mixed BP x nest attendance
Stxbp6	239.802	0.199042	0.123099	1.61692	0.105896	NA	male	medial prenfrontal cortex	150 ug/kg mixed BP x nest attendance
Stx1b	286.401	0.187856	0.116184	1.61689	0.105903	NA	male	medial prenfrontal cortex	150 ug/kg mixed BP x nest attendance
Hspa8-ps33	1502.95	0.158304	0.0979084	1.61686	0.105908	0.519337	male	medial prenfrontal cortex	150 ug/kg mixed BP x nest attendance
LOC102556488	4.6073	-2.09584	1.29637	-1.6167	0.105944	NA	male	medial prenfrontal cortex	150 ug/kg mixed BP x nest attendance
Emcn	21.9236	0.648254	0.401102	1.61618	0.106055	NA	male	medial prenfrontal cortex	150 ug/kg mixed BP x nest attendance
Anks3	96.5924	0.289107	0.178893	1.61609	0.106074	NA	male	medial prenfrontal cortex	150 ug/kg mixed BP x nest attendance
RGD1562420	331.973	0.644571	0.399041	1.6153	0.106246	NA	male	medial prenfrontal cortex	150 ug/kg mixed BP x nest attendance
LOC108352301	67.7351	0.368513	0.228164	1.61512	0.106284	NA	male	medial prenfrontal cortex	150 ug/kg mixed BP x nest attendance
Cyb5r3	131.814	0.26531	0.164273	1.61506	0.106298	NA	male	medial prenfrontal cortex	150 ug/kg mixed BP x nest attendance
Pard3b	140.193	-0.371491	0.230052	-1.61481	0.106351	NA	male	medial prenfrontal cortex	150 ug/kg mixed BP x nest attendance
Psmc3	434.385	0.183802	0.113837	1.6146	0.106397	NA	male	medial prenfrontal cortex	150 ug/kg mixed BP x nest attendance
B3gat3	227.201	0.26498	0.16412	1.61454	0.10641	NA	male	medial prenfrontal cortex	150 ug/kg mixed BP x nest attendance
Cry1	43.9232	-0.466289	0.288976	-1.61359	0.106617	NA	male	medial prenfrontal cortex	150 ug/kg mixed BP x nest attendance
Brk1	276.249	0.185305	0.114844	1.61354	0.106628	NA	male	medial prenfrontal cortex	150 ug/kg mixed BP x nest attendance
C12h12orf43	465.022	0.176203	0.109237	1.61304	0.106735	NA	male	medial prenfrontal cortex	150 ug/kg mixed BP x nest attendance
Ndufs6l1	368.38	0.184486	0.114382	1.61289	0.106768	NA	male	medial prenfrontal cortex	150 ug/kg mixed BP x nest attendance
Nub1	179.751	0.221364	0.13726	1.61273	0.106803	NA	male	medial prenfrontal cortex	150 ug/kg mixed BP x nest attendance
LOC103691456	48.2019	-0.398926	0.247389	-1.61255	0.106843	NA	male	medial prenfrontal cortex	150 ug/kg mixed BP x nest attendance
Map7d1	655.934	0.149304	0.0925907	1.61252	0.106849	0.522218	male	medial prenfrontal cortex	150 ug/kg mixed BP x nest attendance
Rpl9	408.538	-0.195467	0.121273	-1.61179	0.107008	NA	male	medial prenfrontal cortex	150 ug/kg mixed BP x nest attendance
LOC102552068	36.534	0.484037	0.300315	1.61177	0.107013	NA	male	medial prenfrontal cortex	150 ug/kg mixed BP x nest attendance
Dntt	3.88675	-1.97633	1.22638	-1.61152	0.107067	NA	male	medial prenfrontal cortex	150 ug/kg mixed BP x nest attendance
LOC120098495	18.2224	-0.682792	0.423708	-1.61147	0.107078	NA	male	medial prenfrontal cortex	150 ug/kg mixed BP x nest attendance
Oat	242.133	0.192387	0.119424	1.61095	0.107191	NA	male	medial prenfrontal cortex	150 ug/kg mixed BP x nest attendance
LOC120103005	6.8424	1.08262	0.672065	1.61089	0.107204	NA	male	medial prenfrontal cortex	150 ug/kg mixed BP x nest attendance
Trh	8.80236	-1.04479	0.648591	-1.61086	0.10721	NA	male	medial prenfrontal cortex	150 ug/kg mixed BP x nest attendance
Blvra-ps1	83.6281	-0.30867	0.191662	-1.61049	0.107291	NA	male	medial prenfrontal cortex	150 ug/kg mixed BP x nest attendance
Ppp1r3d	13.8467	0.795049	0.493688	1.61043	0.107305	NA	male	medial prenfrontal cortex	150 ug/kg mixed BP x nest attendance
Ehmt1	166.637	-0.259011	0.160904	-1.60972	0.107459	NA	male	medial prenfrontal cortex	150 ug/kg mixed BP x nest attendance
Dock8	369.816	-0.25393	0.157751	-1.60969	0.107465	NA	male	medial prenfrontal cortex	150 ug/kg mixed BP x nest attendance
LOC100911221	68.323	0.341453	0.212225	1.60892	0.107634	NA	male	medial prenfrontal cortex	150 ug/kg mixed BP x nest attendance
Hmgb3	433.97	-0.163555	0.101694	-1.6083	0.10777	NA	male	medial prenfrontal cortex	150 ug/kg mixed BP x nest attendance
St14	5.70614	-1.3224	0.822274	-1.60823	0.107785	NA	male	medial prenfrontal cortex	150 ug/kg mixed BP x nest attendance
Envl-ps2	5.28363	-1.47624	0.917937	-1.60821	0.107789	NA	male	medial prenfrontal cortex	150 ug/kg mixed BP x nest attendance
Dhx37	26.4778	0.615615	0.382816	1.60812	0.107809	NA	male	medial prenfrontal cortex	150 ug/kg mixed BP x nest attendance
P2rx3	12.404	-0.944335	0.587552	-1.60724	0.108003	NA	male	medial prenfrontal cortex	150 ug/kg mixed BP x nest attendance
Got2	324.883	0.177786	0.110618	1.60722	0.108007	NA	male	medial prenfrontal cortex	150 ug/kg mixed BP x nest attendance
Hnrnpa1	770.553	-0.146578	0.0912005	-1.60721	0.108008	0.525529	male	medial prenfrontal cortex	150 ug/kg mixed BP x nest attendance
LOC120103507	6.01061	-1.19565	0.744099	-1.60684	0.10809	NA	male	medial prenfrontal cortex	150 ug/kg mixed BP x nest attendance
Pspc1	308.089	0.180895	0.112589	1.60668	0.108125	NA	male	medial prenfrontal cortex	150 ug/kg mixed BP x nest attendance
Gmcl1	81.6795	-0.3546	0.220717	-1.60658	0.108147	NA	male	medial prenfrontal cortex	150 ug/kg mixed BP x nest attendance
Ttll9	32.2505	0.487766	0.303661	1.60629	0.108211	NA	male	medial prenfrontal cortex	150 ug/kg mixed BP x nest attendance
LOC120101764	1170.96	0.156983	0.0977384	1.60616	0.108239	0.525529	male	medial prenfrontal cortex	150 ug/kg mixed BP x nest attendance
Phlpp2	161.254	0.234166	0.145831	1.60574	0.108332	NA	male	medial prenfrontal cortex	150 ug/kg mixed BP x nest attendance
LOC120101925	204.491	0.270249	0.1684	1.6048	0.108538	NA	male	medial prenfrontal cortex	150 ug/kg mixed BP x nest attendance
LOC120101984	270.106	-0.222565	0.138724	-1.60438	0.108631	NA	male	medial prenfrontal cortex	150 ug/kg mixed BP x nest attendance
Arhgap10	228.123	0.233777	0.145747	1.60399	0.108716	NA	male	medial prenfrontal cortex	150 ug/kg mixed BP x nest attendance
Zkscan7	21.9669	-0.613537	0.382611	-1.60355	0.108813	NA	male	medial prenfrontal cortex	150 ug/kg mixed BP x nest attendance
Prrc2c-ps2	639.617	0.150483	0.0938474	1.60348	0.108828	0.526657	male	medial prenfrontal cortex	150 ug/kg mixed BP x nest attendance
Fam151a	4.74459	1.39974	0.873265	1.60289	0.10896	NA	male	medial prenfrontal cortex	150 ug/kg mixed BP x nest attendance
Asic1	259.372	0.188167	0.117396	1.60285	0.108968	NA	male	medial prenfrontal cortex	150 ug/kg mixed BP x nest attendance
LOC102550367	4.76056	-1.47051	0.917995	-1.60187	0.109185	NA	male	medial prenfrontal cortex	150 ug/kg mixed BP x nest attendance
LOC108352435	6.41519	-1.24961	0.780159	-1.60174	0.109213	NA	male	medial prenfrontal cortex	150 ug/kg mixed BP x nest attendance
LOC120100755	13.4757	-0.790161	0.493476	-1.60121	0.10933	NA	male	medial prenfrontal cortex	150 ug/kg mixed BP x nest attendance
Yipf6	74.8269	0.340482	0.212649	1.60115	0.109345	NA	male	medial prenfrontal cortex	150 ug/kg mixed BP x nest attendance
Carmil2	64.0125	0.401812	0.251028	1.60067	0.10945	NA	male	medial prenfrontal cortex	150 ug/kg mixed BP x nest attendance
Zfp821	217.736	-0.190347	0.11894	-1.60037	0.109517	NA	male	medial prenfrontal cortex	150 ug/kg mixed BP x nest attendance
Gemin7l1	51.4163	0.419293	0.262028	1.60018	0.109558	NA	male	medial prenfrontal cortex	150 ug/kg mixed BP x nest attendance
Septin11	1521.58	0.120646	0.0754622	1.59876	0.109875	0.529984	male	medial prenfrontal cortex	150 ug/kg mixed BP x nest attendance
Dact3	469.743	0.184393	0.115344	1.59863	0.109903	NA	male	medial prenfrontal cortex	150 ug/kg mixed BP x nest attendance
Aldh3b3	8.22191	-1.14987	0.719542	-1.59806	0.110029	NA	male	medial prenfrontal cortex	150 ug/kg mixed BP x nest attendance
LOC103694176	76.2993	0.323356	0.202421	1.59744	0.110167	NA	male	medial prenfrontal cortex	150 ug/kg mixed BP x nest attendance
Sh3tc2	14.7331	-0.998022	0.625239	-1.59622	0.110439	NA	male	medial prenfrontal cortex	150 ug/kg mixed BP x nest attendance
LOC120097386	6.73596	-1.14516	0.71753	-1.59598	0.110493	NA	male	medial prenfrontal cortex	150 ug/kg mixed BP x nest attendance
Mcts1	311.253	0.17971	0.112621	1.5957	0.110555	NA	male	medial prenfrontal cortex	150 ug/kg mixed BP x nest attendance
Dlgap3	256.825	0.180203	0.112932	1.59567	0.110562	NA	male	medial prenfrontal cortex	150 ug/kg mixed BP x nest attendance
LOC102550919	8.29222	-1.17153	0.73432	-1.5954	0.110622	NA	male	medial prenfrontal cortex	150 ug/kg mixed BP x nest attendance
Srsf3-ps11	36.2451	0.541593	0.339539	1.59508	0.110693	NA	male	medial prenfrontal cortex	150 ug/kg mixed BP x nest attendance
Cbfb	51.8922	-0.394627	0.247419	-1.59497	0.110718	NA	male	medial prenfrontal cortex	150 ug/kg mixed BP x nest attendance
Bex4-ps2	9.91507	-0.914967	0.573834	-1.59448	0.110828	NA	male	medial prenfrontal cortex	150 ug/kg mixed BP x nest attendance
Grip1	1906.03	-0.122319	0.0767247	-1.59426	0.110879	0.532526	male	medial prenfrontal cortex	150 ug/kg mixed BP x nest attendance
Klk15	4.17299	-2.07013	1.29878	-1.5939	0.110958	NA	male	medial prenfrontal cortex	150 ug/kg mixed BP x nest attendance
Snrpn-ps2	28.3734	0.519993	0.32625	1.59385	0.11097	NA	male	medial prenfrontal cortex	150 ug/kg mixed BP x nest attendance
Bola1	37.3865	0.471144	0.295637	1.59366	0.111013	NA	male	medial prenfrontal cortex	150 ug/kg mixed BP x nest attendance
LOC685085	385.433	0.198178	0.124377	1.59337	0.111078	NA	male	medial prenfrontal cortex	150 ug/kg mixed BP x nest attendance
Vkorc1l1	324.521	-0.162488	0.101992	-1.59315	0.111127	NA	male	medial prenfrontal cortex	150 ug/kg mixed BP x nest attendance
Pglyrp1	6.05047	1.14128	0.716524	1.59279	0.111206	NA	male	medial prenfrontal cortex	150 ug/kg mixed BP x nest attendance
Sertad4	86.5615	-0.313606	0.197034	-1.59164	0.111466	NA	male	medial prenfrontal cortex	150 ug/kg mixed BP x nest attendance
Eml6	826.348	-0.127273	0.0799673	-1.59156	0.111483	0.532526	male	medial prenfrontal cortex	150 ug/kg mixed BP x nest attendance
Nav1	1647.26	0.104909	0.0659162	1.59156	0.111484	0.532526	male	medial prenfrontal cortex	150 ug/kg mixed BP x nest attendance
Rab24	113.444	0.295923	0.185987	1.59109	0.111588	NA	male	medial prenfrontal cortex	150 ug/kg mixed BP x nest attendance
Morc3	116.429	-0.269644	0.169474	-1.59107	0.111594	NA	male	medial prenfrontal cortex	150 ug/kg mixed BP x nest attendance
Ston2	76.4606	0.344392	0.216647	1.58964	0.111915	NA	male	medial prenfrontal cortex	150 ug/kg mixed BP x nest attendance
Spata16	30.4252	-0.693593	0.436377	-1.58943	0.111963	NA	male	medial prenfrontal cortex	150 ug/kg mixed BP x nest attendance
Map2k2	170.499	0.223071	0.140353	1.58936	0.111978	NA	male	medial prenfrontal cortex	150 ug/kg mixed BP x nest attendance
Laptm5	32.8646	0.489709	0.308116	1.58936	0.111978	NA	male	medial prenfrontal cortex	150 ug/kg mixed BP x nest attendance
Pdcd2l	29.6664	-0.512197	0.322292	-1.58923	0.112008	NA	male	medial prenfrontal cortex	150 ug/kg mixed BP x nest attendance
Grik5	752.788	0.137719	0.0866635	1.58913	0.112032	0.533415	male	medial prenfrontal cortex	150 ug/kg mixed BP x nest attendance
Veph1	151.515	-0.280764	0.176708	-1.58886	0.112091	NA	male	medial prenfrontal cortex	150 ug/kg mixed BP x nest attendance
Vom2r52	3.44281	-1.72586	1.08634	-1.58869	0.11213	NA	male	medial prenfrontal cortex	150 ug/kg mixed BP x nest attendance
Fastk	91.9459	0.355081	0.223583	1.58814	0.112254	NA	male	medial prenfrontal cortex	150 ug/kg mixed BP x nest attendance
Col1a1	103.348	-0.4221	0.265865	-1.58765	0.112366	NA	male	medial prenfrontal cortex	150 ug/kg mixed BP x nest attendance
Col9a3	48.4348	-0.415141	0.261664	-1.58655	0.112616	NA	male	medial prenfrontal cortex	150 ug/kg mixed BP x nest attendance
Raver1	42.1025	-0.437255	0.275647	-1.58629	0.112674	NA	male	medial prenfrontal cortex	150 ug/kg mixed BP x nest attendance
Plch2	74.5617	-0.3147	0.198437	-1.5859	0.112763	NA	male	medial prenfrontal cortex	150 ug/kg mixed BP x nest attendance
LOC120101256	7.51521	1.26274	0.796385	1.58559	0.112833	NA	male	medial prenfrontal cortex	150 ug/kg mixed BP x nest attendance
LOC120103454	7.17552	-1.16136	0.73251	-1.58545	0.112864	NA	male	medial prenfrontal cortex	150 ug/kg mixed BP x nest attendance
Otud7b	85.4348	-0.307582	0.19401	-1.58539	0.112878	NA	male	medial prenfrontal cortex	150 ug/kg mixed BP x nest attendance
Scly	26.0026	0.537073	0.338782	1.58531	0.112897	NA	male	medial prenfrontal cortex	150 ug/kg mixed BP x nest attendance
Cdca5	5.26202	-1.18559	0.747953	-1.58511	0.112941	NA	male	medial prenfrontal cortex	150 ug/kg mixed BP x nest attendance
Ctla2a	4.00294	-1.44596	0.912245	-1.58506	0.112954	NA	male	medial prenfrontal cortex	150 ug/kg mixed BP x nest attendance
LOC120096207	7.78355	-1.03378	0.652214	-1.58503	0.11296	NA	male	medial prenfrontal cortex	150 ug/kg mixed BP x nest attendance
Rars2	75.1528	-0.31333	0.197694	-1.58492	0.112984	NA	male	medial prenfrontal cortex	150 ug/kg mixed BP x nest attendance
Eml1	381.011	-0.164665	0.103906	-1.58475	0.113023	NA	male	medial prenfrontal cortex	150 ug/kg mixed BP x nest attendance
LOC120101052	1078.8	0.147277	0.0929639	1.58424	0.113139	0.535934	male	medial prenfrontal cortex	150 ug/kg mixed BP x nest attendance
Parg	184.61	-0.216449	0.136665	-1.58379	0.113243	NA	male	medial prenfrontal cortex	150 ug/kg mixed BP x nest attendance
Efhc2	35.8149	0.698272	0.440921	1.58367	0.11327	NA	male	medial prenfrontal cortex	150 ug/kg mixed BP x nest attendance
Rai14	49.1738	-0.456409	0.288198	-1.58366	0.11327	NA	male	medial prenfrontal cortex	150 ug/kg mixed BP x nest attendance
Klf6	285.734	-0.19227	0.121441	-1.58324	0.113366	NA	male	medial prenfrontal cortex	150 ug/kg mixed BP x nest attendance
Mcoln2	4.464	-1.73052	1.09362	-1.58238	0.113563	NA	male	medial prenfrontal cortex	150 ug/kg mixed BP x nest attendance
Zbtb7a	291.229	0.215646	0.1363	1.58214	0.113619	NA	male	medial prenfrontal cortex	150 ug/kg mixed BP x nest attendance
LOC108352708	13.6454	-0.761015	0.481205	-1.58148	0.113769	NA	male	medial prenfrontal cortex	150 ug/kg mixed BP x nest attendance
Dars1	177.117	-0.237218	0.150003	-1.58142	0.113783	NA	male	medial prenfrontal cortex	150 ug/kg mixed BP x nest attendance
RGD1565410	6.93852	1.0821	0.684499	1.58087	0.113908	NA	male	medial prenfrontal cortex	150 ug/kg mixed BP x nest attendance
Abi3	13.9377	-0.736924	0.466195	-1.58072	0.113942	NA	male	medial prenfrontal cortex	150 ug/kg mixed BP x nest attendance
Pcp4	502.153	0.196374	0.124255	1.58041	0.114013	0.535934	male	medial prenfrontal cortex	150 ug/kg mixed BP x nest attendance
Alcam	675.52	-0.13829	0.0875024	-1.58041	0.114013	0.535934	male	medial prenfrontal cortex	150 ug/kg mixed BP x nest attendance
LOC102552000	1302.39	0.130078	0.0823065	1.58041	0.114013	0.535934	male	medial prenfrontal cortex	150 ug/kg mixed BP x nest attendance
Slc32a1	95.8887	0.290167	0.183624	1.58022	0.114056	NA	male	medial prenfrontal cortex	150 ug/kg mixed BP x nest attendance
Ccdc146	58.1039	0.402891	0.255044	1.57969	0.114177	NA	male	medial prenfrontal cortex	150 ug/kg mixed BP x nest attendance
Zbtb41	17.2302	-0.718628	0.455008	-1.57937	0.11425	NA	male	medial prenfrontal cortex	150 ug/kg mixed BP x nest attendance
Aif1l	14.0782	-0.913869	0.578697	-1.57918	0.114294	NA	male	medial prenfrontal cortex	150 ug/kg mixed BP x nest attendance
LOC120096325	5.96134	1.15978	0.734432	1.57915	0.114301	NA	male	medial prenfrontal cortex	150 ug/kg mixed BP x nest attendance
Hcar1	4.55314	1.41787	0.897885	1.57912	0.114309	NA	male	medial prenfrontal cortex	150 ug/kg mixed BP x nest attendance
LOC120095078	5.33209	-1.43663	0.909781	-1.57909	0.114315	NA	male	medial prenfrontal cortex	150 ug/kg mixed BP x nest attendance
Ap1s1	203.466	0.236313	0.149674	1.57885	0.11437	NA	male	medial prenfrontal cortex	150 ug/kg mixed BP x nest attendance
Pabpc1	445.63	-0.154861	0.0980961	-1.57867	0.114413	NA	male	medial prenfrontal cortex	150 ug/kg mixed BP x nest attendance
Taf7	53.2205	0.374305	0.237111	1.57861	0.114427	NA	male	medial prenfrontal cortex	150 ug/kg mixed BP x nest attendance
Robo4	16.6189	0.697898	0.442258	1.57803	0.114558	NA	male	medial prenfrontal cortex	150 ug/kg mixed BP x nest attendance
LOC120099971	21.4399	-0.800314	0.507286	-1.57764	0.114649	NA	male	medial prenfrontal cortex	150 ug/kg mixed BP x nest attendance
LOC108348434	8.01321	1.04061	0.659752	1.57728	0.114732	NA	male	medial prenfrontal cortex	150 ug/kg mixed BP x nest attendance
Dyrk4	5.90651	-1.57034	0.996306	-1.57617	0.114988	NA	male	medial prenfrontal cortex	150 ug/kg mixed BP x nest attendance
Polr2e	93.5756	0.304789	0.193381	1.57611	0.115001	NA	male	medial prenfrontal cortex	150 ug/kg mixed BP x nest attendance
Bex1	715.094	0.133897	0.0849594	1.57601	0.115024	0.53897	male	medial prenfrontal cortex	150 ug/kg mixed BP x nest attendance
Sgtb	226.955	0.18558	0.117774	1.57573	0.115088	NA	male	medial prenfrontal cortex	150 ug/kg mixed BP x nest attendance
Zfp592	160.078	0.2187	0.138849	1.57509	0.115236	NA	male	medial prenfrontal cortex	150 ug/kg mixed BP x nest attendance
Mtf2	217.638	-0.196189	0.12458	-1.5748	0.115304	NA	male	medial prenfrontal cortex	150 ug/kg mixed BP x nest attendance
Cds2	38.1369	-0.476309	0.302475	-1.5747	0.115325	NA	male	medial prenfrontal cortex	150 ug/kg mixed BP x nest attendance
LOC102547989	10.7069	-0.876766	0.556919	-1.57432	0.115414	NA	male	medial prenfrontal cortex	150 ug/kg mixed BP x nest attendance
Ptges2	158.41	0.226201	0.143686	1.57428	0.115424	NA	male	medial prenfrontal cortex	150 ug/kg mixed BP x nest attendance
LOC120099832	241.57	-1.32513	0.84208	-1.57364	0.11557	NA	male	medial prenfrontal cortex	150 ug/kg mixed BP x nest attendance
LOC103692331	17.29	0.658032	0.418171	1.57359	0.115581	NA	male	medial prenfrontal cortex	150 ug/kg mixed BP x nest attendance
Zswim5	183.243	-0.250854	0.159461	-1.57314	0.115687	NA	male	medial prenfrontal cortex	150 ug/kg mixed BP x nest attendance
Calm2	4752.68	0.11521	0.0732504	1.57283	0.115759	0.540699	male	medial prenfrontal cortex	150 ug/kg mixed BP x nest attendance
Scai	281.937	-0.175817	0.111798	-1.57263	0.115805	NA	male	medial prenfrontal cortex	150 ug/kg mixed BP x nest attendance
Zc3h15-ps3	436.227	0.212008	0.134972	1.57076	0.116238	NA	male	medial prenfrontal cortex	150 ug/kg mixed BP x nest attendance
Ttll7	656.938	0.142672	0.0908427	1.57054	0.11629	0.541463	male	medial prenfrontal cortex	150 ug/kg mixed BP x nest attendance
LOC120099319	6.44361	-1.36974	0.872594	-1.56974	0.116476	NA	male	medial prenfrontal cortex	150 ug/kg mixed BP x nest attendance
Primpol	12.9653	0.788412	0.502271	1.56969	0.116486	NA	male	medial prenfrontal cortex	150 ug/kg mixed BP x nest attendance
Nek7	63.1468	-0.385646	0.245689	-1.56965	0.116496	NA	male	medial prenfrontal cortex	150 ug/kg mixed BP x nest attendance
LOC120102903	3.89681	-1.60199	1.02062	-1.56962	0.116503	NA	male	medial prenfrontal cortex	150 ug/kg mixed BP x nest attendance
Stx8-ps1	2.82156	-1.78924	1.13992	-1.56962	0.116504	NA	male	medial prenfrontal cortex	150 ug/kg mixed BP x nest attendance
Gjc1	233.293	-0.188403	0.120077	-1.56901	0.116645	NA	male	medial prenfrontal cortex	150 ug/kg mixed BP x nest attendance
Abcc6	20.6264	-0.704292	0.448891	-1.56896	0.116658	NA	male	medial prenfrontal cortex	150 ug/kg mixed BP x nest attendance
R3hcc1l	60.0873	-0.360351	0.229712	-1.56871	0.116716	NA	male	medial prenfrontal cortex	150 ug/kg mixed BP x nest attendance
Prpf38b	479.513	0.169198	0.107871	1.56853	0.116759	NA	male	medial prenfrontal cortex	150 ug/kg mixed BP x nest attendance
LOC120093102	4.59191	-1.53654	0.980054	-1.56781	0.116925	NA	male	medial prenfrontal cortex	150 ug/kg mixed BP x nest attendance
Gapdh-ps19	424.348	0.176685	0.112703	1.56772	0.116948	NA	male	medial prenfrontal cortex	150 ug/kg mixed BP x nest attendance
Ms4a4a	5.52074	-1.27038	0.810542	-1.56732	0.11704	NA	male	medial prenfrontal cortex	150 ug/kg mixed BP x nest attendance
Kcnq1	1820.85	-0.142232	0.0907699	-1.56695	0.117127	0.543184	male	medial prenfrontal cortex	150 ug/kg mixed BP x nest attendance
LOC300308	11.4929	-0.95701	0.610856	-1.56667	0.117192	NA	male	medial prenfrontal cortex	150 ug/kg mixed BP x nest attendance
Chrd	21.3389	-0.616379	0.393558	-1.56617	0.117309	NA	male	medial prenfrontal cortex	150 ug/kg mixed BP x nest attendance
Kcnu1	24.8866	-0.820196	0.5237	-1.56616	0.117312	NA	male	medial prenfrontal cortex	150 ug/kg mixed BP x nest attendance
Cdh4	337.272	-0.164719	0.105215	-1.56555	0.117454	NA	male	medial prenfrontal cortex	150 ug/kg mixed BP x nest attendance
Hsd17b14	4.33685	-2.14241	1.36876	-1.56523	0.11753	NA	male	medial prenfrontal cortex	150 ug/kg mixed BP x nest attendance
C18h18orf32	311.63	0.176948	0.11305	1.56521	0.117534	NA	male	medial prenfrontal cortex	150 ug/kg mixed BP x nest attendance
Mgat3	709.479	0.139876	0.089397	1.56466	0.117662	0.543184	male	medial prenfrontal cortex	150 ug/kg mixed BP x nest attendance
Spt1	3.91056	1.40553	0.898452	1.56439	0.117726	NA	male	medial prenfrontal cortex	150 ug/kg mixed BP x nest attendance
Bhmt-ps1	4.35684	-1.73411	1.10881	-1.56395	0.11783	NA	male	medial prenfrontal cortex	150 ug/kg mixed BP x nest attendance
Sun3	5.97632	-1.31835	0.843101	-1.56369	0.11789	NA	male	medial prenfrontal cortex	150 ug/kg mixed BP x nest attendance
Sptan1	1313.59	0.107045	0.0684737	1.5633	0.117983	0.543184	male	medial prenfrontal cortex	150 ug/kg mixed BP x nest attendance
LOC120097092	4.99923	1.25056	0.800195	1.56282	0.118095	NA	male	medial prenfrontal cortex	150 ug/kg mixed BP x nest attendance
LOC108352825	11.2992	-0.923037	0.59066	-1.56272	0.118118	NA	male	medial prenfrontal cortex	150 ug/kg mixed BP x nest attendance
Gabra3	295.833	0.185652	0.118806	1.56264	0.118137	NA	male	medial prenfrontal cortex	150 ug/kg mixed BP x nest attendance
Fam133b	366.77	0.168346	0.107757	1.56227	0.118225	NA	male	medial prenfrontal cortex	150 ug/kg mixed BP x nest attendance
Gigyf1	60.0275	-0.380462	0.243589	-1.5619	0.118312	NA	male	medial prenfrontal cortex	150 ug/kg mixed BP x nest attendance
Abca17	49.7363	-0.550329	0.352384	-1.56173	0.118352	NA	male	medial prenfrontal cortex	150 ug/kg mixed BP x nest attendance
Muc16	10.8315	-1.03275	0.661296	-1.56171	0.118357	NA	male	medial prenfrontal cortex	150 ug/kg mixed BP x nest attendance
Clec2l	130.134	0.254401	0.162908	1.56162	0.118377	NA	male	medial prenfrontal cortex	150 ug/kg mixed BP x nest attendance
S100a11	23.6348	-0.574094	0.367683	-1.56138	0.118433	NA	male	medial prenfrontal cortex	150 ug/kg mixed BP x nest attendance
Lrrc51	142.629	0.315779	0.202274	1.56115	0.118489	NA	male	medial prenfrontal cortex	150 ug/kg mixed BP x nest attendance
Vrk3	42.9024	-0.409829	0.26254	-1.56102	0.11852	NA	male	medial prenfrontal cortex	150 ug/kg mixed BP x nest attendance
Hycc1	165.614	-0.216649	0.138788	-1.56101	0.118521	NA	male	medial prenfrontal cortex	150 ug/kg mixed BP x nest attendance
Slc2a12	77.5241	-0.328827	0.210657	-1.56096	0.118534	NA	male	medial prenfrontal cortex	150 ug/kg mixed BP x nest attendance
Mllt3	602.362	-0.135677	0.086965	-1.56013	0.118729	0.543184	male	medial prenfrontal cortex	150 ug/kg mixed BP x nest attendance
COX1	8671.1	0.133289	0.0854381	1.56007	0.118744	0.543184	male	medial prenfrontal cortex	150 ug/kg mixed BP x nest attendance
Usp13	320.611	0.164873	0.105689	1.55999	0.118763	NA	male	medial prenfrontal cortex	150 ug/kg mixed BP x nest attendance
Lox	8.59616	-1.02372	0.656402	-1.5596	0.118856	NA	male	medial prenfrontal cortex	150 ug/kg mixed BP x nest attendance
Abr	766.807	0.134449	0.0862106	1.55955	0.118867	0.543184	male	medial prenfrontal cortex	150 ug/kg mixed BP x nest attendance
LOC100909729	3.78825	1.37579	0.882562	1.55886	0.119029	NA	male	medial prenfrontal cortex	150 ug/kg mixed BP x nest attendance
Slc25a42	119.225	0.262682	0.168553	1.55845	0.119126	NA	male	medial prenfrontal cortex	150 ug/kg mixed BP x nest attendance
Edc4	122.725	0.288996	0.185441	1.55843	0.119132	NA	male	medial prenfrontal cortex	150 ug/kg mixed BP x nest attendance
Mb21d2	118.29	0.253249	0.162505	1.55841	0.119136	NA	male	medial prenfrontal cortex	150 ug/kg mixed BP x nest attendance
LOC120093677	3.64546	1.39302	0.894217	1.55781	0.119277	NA	male	medial prenfrontal cortex	150 ug/kg mixed BP x nest attendance
Msrb2	99.1254	0.284319	0.182531	1.55765	0.119317	NA	male	medial prenfrontal cortex	150 ug/kg mixed BP x nest attendance
Them6	62.5345	0.362834	0.233001	1.55722	0.119418	NA	male	medial prenfrontal cortex	150 ug/kg mixed BP x nest attendance
Fcgr2a	29.0318	0.559028	0.359042	1.557	0.119471	NA	male	medial prenfrontal cortex	150 ug/kg mixed BP x nest attendance
Atxn7l3b	1087.69	0.127125	0.0816547	1.55686	0.119504	0.544408	male	medial prenfrontal cortex	150 ug/kg mixed BP x nest attendance
Armc3	9.89778	-1.12259	0.721078	-1.55682	0.119512	NA	male	medial prenfrontal cortex	150 ug/kg mixed BP x nest attendance
Rsrp1	374.94	0.172059	0.110532	1.55665	0.119555	NA	male	medial prenfrontal cortex	150 ug/kg mixed BP x nest attendance
Slc26a11	11.2774	0.864583	0.555546	1.55628	0.119642	NA	male	medial prenfrontal cortex	150 ug/kg mixed BP x nest attendance
Gpr85	357.712	-0.163198	0.104909	-1.55562	0.119799	NA	male	medial prenfrontal cortex	150 ug/kg mixed BP x nest attendance
Slc43a2	298.169	0.183237	0.117797	1.55553	0.119819	NA	male	medial prenfrontal cortex	150 ug/kg mixed BP x nest attendance
Spata6l	245.342	0.182681	0.117477	1.55503	0.119938	NA	male	medial prenfrontal cortex	150 ug/kg mixed BP x nest attendance
Kat2b	60.7753	-0.447555	0.287862	-1.55475	0.120004	NA	male	medial prenfrontal cortex	150 ug/kg mixed BP x nest attendance
Zfp867	16.0167	-0.655834	0.421835	-1.55472	0.120013	NA	male	medial prenfrontal cortex	150 ug/kg mixed BP x nest attendance
LOC102551754	4.62592	1.37483	0.88441	1.55452	0.120062	NA	male	medial prenfrontal cortex	150 ug/kg mixed BP x nest attendance
Adrm1	349.313	0.198753	0.127862	1.55443	0.120081	NA	male	medial prenfrontal cortex	150 ug/kg mixed BP x nest attendance
LOC108348536	15.6615	-1.45181	0.934216	-1.55404	0.120175	NA	male	medial prenfrontal cortex	150 ug/kg mixed BP x nest attendance
LOC102552371	8.94464	-0.984969	0.63391	-1.5538	0.120232	NA	male	medial prenfrontal cortex	150 ug/kg mixed BP x nest attendance
Gmip	43.7516	-0.408372	0.262837	-1.55371	0.120255	NA	male	medial prenfrontal cortex	150 ug/kg mixed BP x nest attendance
Neurl4	69.3113	0.332187	0.213883	1.55313	0.120392	NA	male	medial prenfrontal cortex	150 ug/kg mixed BP x nest attendance
Rngtt	214.363	-0.193581	0.124649	-1.55301	0.120421	NA	male	medial prenfrontal cortex	150 ug/kg mixed BP x nest attendance
Nsmce4a	19.5863	0.630073	0.405733	1.55293	0.120441	NA	male	medial prenfrontal cortex	150 ug/kg mixed BP x nest attendance
Mark2	277.346	0.185825	0.119709	1.55231	0.120589	NA	male	medial prenfrontal cortex	150 ug/kg mixed BP x nest attendance
Ssmem1	7.39264	-1.20325	0.775202	-1.55217	0.12062	NA	male	medial prenfrontal cortex	150 ug/kg mixed BP x nest attendance
RGD1561636	626.307	-0.175767	0.113255	-1.55196	0.120672	0.548037	male	medial prenfrontal cortex	150 ug/kg mixed BP x nest attendance
Ucp2	5.58703	-1.15314	0.743059	-1.55188	0.120691	NA	male	medial prenfrontal cortex	150 ug/kg mixed BP x nest attendance
Ogfod1	92.0092	0.279497	0.180231	1.55077	0.120957	NA	male	medial prenfrontal cortex	150 ug/kg mixed BP x nest attendance
Tapbp	46.8251	0.374911	0.241764	1.55073	0.120967	NA	male	medial prenfrontal cortex	150 ug/kg mixed BP x nest attendance
Zfp280b	13.3235	-0.865203	0.557963	-1.55064	0.120987	NA	male	medial prenfrontal cortex	150 ug/kg mixed BP x nest attendance
Skor2	4.0742	-1.87878	1.21206	-1.55007	0.121124	NA	male	medial prenfrontal cortex	150 ug/kg mixed BP x nest attendance
LOC120097041	3.29855	-1.71659	1.10757	-1.54987	0.121173	NA	male	medial prenfrontal cortex	150 ug/kg mixed BP x nest attendance
Tnc	130.768	-0.272777	0.176079	-1.54917	0.12134	NA	male	medial prenfrontal cortex	150 ug/kg mixed BP x nest attendance
Twnk	102.373	0.296179	0.191206	1.549	0.121381	NA	male	medial prenfrontal cortex	150 ug/kg mixed BP x nest attendance
LOC108350389	8.82383	-1.06475	0.687414	-1.54892	0.121401	NA	male	medial prenfrontal cortex	150 ug/kg mixed BP x nest attendance
Gfod1	215.296	0.19123	0.123461	1.54892	0.121401	NA	male	medial prenfrontal cortex	150 ug/kg mixed BP x nest attendance
Adss	140.097	-0.239797	0.15483	-1.54878	0.121434	NA	male	medial prenfrontal cortex	150 ug/kg mixed BP x nest attendance
Slc16a12	22.2322	-0.565906	0.365419	-1.54865	0.121466	NA	male	medial prenfrontal cortex	150 ug/kg mixed BP x nest attendance
Nid2-ps2	5.35872	-1.32501	0.855593	-1.54865	0.121466	NA	male	medial prenfrontal cortex	150 ug/kg mixed BP x nest attendance
LOC100910945	56.032	-0.383719	0.247778	-1.54864	0.121468	NA	male	medial prenfrontal cortex	150 ug/kg mixed BP x nest attendance
Cped1	45.039	-0.490275	0.31671	-1.54803	0.121616	NA	male	medial prenfrontal cortex	150 ug/kg mixed BP x nest attendance
Ofcc1	23.7187	-0.771493	0.498437	-1.54782	0.121665	NA	male	medial prenfrontal cortex	150 ug/kg mixed BP x nest attendance
Eif1a-ps3	5.87081	-1.316	0.850239	-1.5478	0.12167	NA	male	medial prenfrontal cortex	150 ug/kg mixed BP x nest attendance
Tgif2	13.0443	-0.845399	0.54622	-1.54773	0.121688	NA	male	medial prenfrontal cortex	150 ug/kg mixed BP x nest attendance
Hsh2d	6.51073	-1.2017	0.776536	-1.54752	0.121739	NA	male	medial prenfrontal cortex	150 ug/kg mixed BP x nest attendance
LOC102554953	6.22636	1.1159	0.721094	1.54751	0.121739	NA	male	medial prenfrontal cortex	150 ug/kg mixed BP x nest attendance
Rpl19-ps6	60.4043	0.765404	0.494717	1.54715	0.121826	NA	male	medial prenfrontal cortex	150 ug/kg mixed BP x nest attendance
Macf1	1365.91	-0.100221	0.0647782	-1.54714	0.121828	0.5512	male	medial prenfrontal cortex	150 ug/kg mixed BP x nest attendance
Prepl	429.527	0.146917	0.0949636	1.54708	0.121843	NA	male	medial prenfrontal cortex	150 ug/kg mixed BP x nest attendance
S100b	412.949	0.320427	0.207123	1.54704	0.121855	NA	male	medial prenfrontal cortex	150 ug/kg mixed BP x nest attendance
Trny	65.6992	0.371659	0.240276	1.5468	0.121912	NA	male	medial prenfrontal cortex	150 ug/kg mixed BP x nest attendance
Kif13b	120.799	-0.27636	0.178666	-1.5468	0.121913	NA	male	medial prenfrontal cortex	150 ug/kg mixed BP x nest attendance
Frs3	38.9952	-0.437755	0.283012	-1.54677	0.121918	NA	male	medial prenfrontal cortex	150 ug/kg mixed BP x nest attendance
Ppef1	46.1037	1.00611	0.650494	1.54668	0.12194	NA	male	medial prenfrontal cortex	150 ug/kg mixed BP x nest attendance
LOC102556624	5.59378	-1.74222	1.1268	-1.54616	0.122066	NA	male	medial prenfrontal cortex	150 ug/kg mixed BP x nest attendance
Mfap4	4.9936	-1.19676	0.774106	-1.54599	0.122107	NA	male	medial prenfrontal cortex	150 ug/kg mixed BP x nest attendance
Rps10	494.135	0.179914	0.116377	1.54595	0.122116	0.5512	male	medial prenfrontal cortex	150 ug/kg mixed BP x nest attendance
Klc2	99.8415	0.27253	0.176311	1.54574	0.122168	NA	male	medial prenfrontal cortex	150 ug/kg mixed BP x nest attendance
Gabrd	58.7273	0.37693	0.243958	1.54506	0.122331	NA	male	medial prenfrontal cortex	150 ug/kg mixed BP x nest attendance
LOC108351329	4.80513	-1.56662	1.01406	-1.5449	0.12237	NA	male	medial prenfrontal cortex	150 ug/kg mixed BP x nest attendance
Kdelr1	346.813	0.182526	0.118172	1.54457	0.122449	NA	male	medial prenfrontal cortex	150 ug/kg mixed BP x nest attendance
Myh6	29.0348	-0.592023	0.383346	-1.54436	0.122502	NA	male	medial prenfrontal cortex	150 ug/kg mixed BP x nest attendance
Ccne1	19.2723	-0.624691	0.404511	-1.54431	0.122513	NA	male	medial prenfrontal cortex	150 ug/kg mixed BP x nest attendance
Baalc	165.428	0.224103	0.145126	1.5442	0.12254	NA	male	medial prenfrontal cortex	150 ug/kg mixed BP x nest attendance
Cox7a2	737.516	0.147488	0.0955117	1.54419	0.122542	0.551439	male	medial prenfrontal cortex	150 ug/kg mixed BP x nest attendance
Polq	56.2093	0.413855	0.268011	1.54418	0.122546	NA	male	medial prenfrontal cortex	150 ug/kg mixed BP x nest attendance
LOC108352971	23.3168	-0.795026	0.514881	-1.5441	0.122565	NA	male	medial prenfrontal cortex	150 ug/kg mixed BP x nest attendance
C1ql3	293.247	0.215647	0.139685	1.54381	0.122633	NA	male	medial prenfrontal cortex	150 ug/kg mixed BP x nest attendance
Glp2r	8.82563	-0.97633	0.632422	-1.54379	0.122638	NA	male	medial prenfrontal cortex	150 ug/kg mixed BP x nest attendance
LOC120098486	83.084	-0.309632	0.200585	-1.54364	0.122675	NA	male	medial prenfrontal cortex	150 ug/kg mixed BP x nest attendance
Itgb6	19.4912	-0.839677	0.544062	-1.54335	0.122746	NA	male	medial prenfrontal cortex	150 ug/kg mixed BP x nest attendance
Ankrd13c-ps1	121.717	0.239842	0.155407	1.54332	0.122753	NA	male	medial prenfrontal cortex	150 ug/kg mixed BP x nest attendance
LOC102554065	28.2117	-0.491123	0.318239	-1.54325	0.12277	NA	male	medial prenfrontal cortex	150 ug/kg mixed BP x nest attendance
Sorbs3	43.6605	-0.412756	0.267551	-1.54272	0.1229	NA	male	medial prenfrontal cortex	150 ug/kg mixed BP x nest attendance
Erbin	145.117	-0.231279	0.149922	-1.54266	0.122914	NA	male	medial prenfrontal cortex	150 ug/kg mixed BP x nest attendance
Gns	159.303	0.22496	0.145835	1.54256	0.122937	NA	male	medial prenfrontal cortex	150 ug/kg mixed BP x nest attendance
LOC120102832	18.8292	-0.606568	0.393485	-1.54153	0.123188	NA	male	medial prenfrontal cortex	150 ug/kg mixed BP x nest attendance
Rig1	15.7187	-0.815783	0.529546	-1.54053	0.12343	NA	male	medial prenfrontal cortex	150 ug/kg mixed BP x nest attendance
LOC108352348	1142.72	0.14211	0.0922543	1.54042	0.123459	0.553876	male	medial prenfrontal cortex	150 ug/kg mixed BP x nest attendance
Svil	76.0541	-0.346264	0.224795	-1.54035	0.123474	NA	male	medial prenfrontal cortex	150 ug/kg mixed BP x nest attendance
Mgp	15.5119	-0.850439	0.55217	-1.54018	0.123518	NA	male	medial prenfrontal cortex	150 ug/kg mixed BP x nest attendance
Vom2r54	3.5949	1.44263	0.937023	1.53959	0.123661	NA	male	medial prenfrontal cortex	150 ug/kg mixed BP x nest attendance
Faxc	70.2978	-0.326534	0.212304	-1.53805	0.124037	NA	male	medial prenfrontal cortex	150 ug/kg mixed BP x nest attendance
Pxdc1	16.2039	0.700479	0.455642	1.53735	0.124209	NA	male	medial prenfrontal cortex	150 ug/kg mixed BP x nest attendance
LOC103691502	9.03624	-0.891844	0.580228	-1.53706	0.124279	NA	male	medial prenfrontal cortex	150 ug/kg mixed BP x nest attendance
Senp8	57.677	0.353923	0.23029	1.53686	0.124329	NA	male	medial prenfrontal cortex	150 ug/kg mixed BP x nest attendance
Mdga1	123.631	-0.242561	0.157833	-1.53682	0.124338	NA	male	medial prenfrontal cortex	150 ug/kg mixed BP x nest attendance
Klf16	118.623	0.291054	0.189387	1.53682	0.124338	NA	male	medial prenfrontal cortex	150 ug/kg mixed BP x nest attendance
Vom2r59	4.52204	-1.65341	1.076	-1.53662	0.124386	NA	male	medial prenfrontal cortex	150 ug/kg mixed BP x nest attendance
Dcaf10	214.002	0.212441	0.138258	1.53656	0.124402	NA	male	medial prenfrontal cortex	150 ug/kg mixed BP x nest attendance
Nedd8	591.632	0.140759	0.0916158	1.53641	0.124439	0.556476	male	medial prenfrontal cortex	150 ug/kg mixed BP x nest attendance
Cd247	8.06734	-1.31161	0.853775	-1.53625	0.124477	NA	male	medial prenfrontal cortex	150 ug/kg mixed BP x nest attendance
LOC120095263	14.6015	-0.743178	0.483868	-1.53591	0.12456	NA	male	medial prenfrontal cortex	150 ug/kg mixed BP x nest attendance
Pag1	111.043	-0.261684	0.170414	-1.53558	0.124641	NA	male	medial prenfrontal cortex	150 ug/kg mixed BP x nest attendance
LOC102548729	3.23523	-1.68645	1.09827	-1.53555	0.124648	NA	male	medial prenfrontal cortex	150 ug/kg mixed BP x nest attendance
Ust5r	7.02517	-1.16516	0.759016	-1.53509	0.124762	NA	male	medial prenfrontal cortex	150 ug/kg mixed BP x nest attendance
Necab3	96.1743	0.285925	0.186269	1.53502	0.12478	NA	male	medial prenfrontal cortex	150 ug/kg mixed BP x nest attendance
Ackr2	3.60495	1.49939	0.976955	1.53476	0.124843	NA	male	medial prenfrontal cortex	150 ug/kg mixed BP x nest attendance
Golga7b	226.3	0.211107	0.137561	1.53464	0.124872	NA	male	medial prenfrontal cortex	150 ug/kg mixed BP x nest attendance
Kcnip4	7596.24	0.124142	0.0808947	1.53461	0.12488	0.556476	male	medial prenfrontal cortex	150 ug/kg mixed BP x nest attendance
Smim29	163.827	0.255701	0.166727	1.53365	0.125116	NA	male	medial prenfrontal cortex	150 ug/kg mixed BP x nest attendance
Ppp2r2c	952.787	0.124321	0.0810738	1.53343	0.125169	0.556476	male	medial prenfrontal cortex	150 ug/kg mixed BP x nest attendance
LOC120093797	5.38716	1.1832	0.771617	1.53341	0.125175	NA	male	medial prenfrontal cortex	150 ug/kg mixed BP x nest attendance
LOC102546723	7.13583	-1.05124	0.685742	-1.533	0.125276	NA	male	medial prenfrontal cortex	150 ug/kg mixed BP x nest attendance
Fam104b	101.074	0.263925	0.172184	1.53281	0.125324	NA	male	medial prenfrontal cortex	150 ug/kg mixed BP x nest attendance
Ube2o	395.669	0.156144	0.101875	1.5327	0.12535	NA	male	medial prenfrontal cortex	150 ug/kg mixed BP x nest attendance
Ndufb7	174.56	0.23835	0.155529	1.53251	0.125397	NA	male	medial prenfrontal cortex	150 ug/kg mixed BP x nest attendance
Mboat7	430.404	0.158833	0.10366	1.53226	0.125459	NA	male	medial prenfrontal cortex	150 ug/kg mixed BP x nest attendance
LOC120095619	94.6112	0.277709	0.181264	1.53206	0.125507	NA	male	medial prenfrontal cortex	150 ug/kg mixed BP x nest attendance
Rbp4	24.283	0.617465	0.403432	1.53053	0.125886	NA	male	medial prenfrontal cortex	150 ug/kg mixed BP x nest attendance
LOC102551177	2896.97	0.155065	0.101317	1.53049	0.125896	0.557482	male	medial prenfrontal cortex	150 ug/kg mixed BP x nest attendance
Kmt2c	463.891	-0.135586	0.0885929	-1.53044	0.125908	NA	male	medial prenfrontal cortex	150 ug/kg mixed BP x nest attendance
Amdhd2	42.1345	0.408352	0.266823	1.53042	0.125912	NA	male	medial prenfrontal cortex	150 ug/kg mixed BP x nest attendance
Abhd12	244.486	0.186734	0.122031	1.53022	0.125961	NA	male	medial prenfrontal cortex	150 ug/kg mixed BP x nest attendance
H2ac23	2.98538	-1.63975	1.07176	-1.52996	0.126027	NA	male	medial prenfrontal cortex	150 ug/kg mixed BP x nest attendance
Ldhb	566.377	0.163737	0.107056	1.52946	0.126151	0.557482	male	medial prenfrontal cortex	150 ug/kg mixed BP x nest attendance
Gnat3	4.3283	-1.5831	1.03517	-1.52932	0.126186	NA	male	medial prenfrontal cortex	150 ug/kg mixed BP x nest attendance
Ube2g2	150.478	0.244124	0.159707	1.52857	0.126371	NA	male	medial prenfrontal cortex	150 ug/kg mixed BP x nest attendance
Myef2	223.842	-0.215223	0.140818	-1.52837	0.12642	NA	male	medial prenfrontal cortex	150 ug/kg mixed BP x nest attendance
Dpp3-ps3	15.3298	-0.880056	0.575824	-1.52834	0.126427	NA	male	medial prenfrontal cortex	150 ug/kg mixed BP x nest attendance
Pdcl1-ps1	25.2769	-0.597455	0.391011	-1.52797	0.126519	NA	male	medial prenfrontal cortex	150 ug/kg mixed BP x nest attendance
Zmym4	314.337	-0.170993	0.111914	-1.5279	0.126538	NA	male	medial prenfrontal cortex	150 ug/kg mixed BP x nest attendance
Mob1b	30.5489	-0.489509	0.320399	-1.52781	0.12656	NA	male	medial prenfrontal cortex	150 ug/kg mixed BP x nest attendance
Tab2	108.151	-0.279282	0.182806	-1.52775	0.126574	NA	male	medial prenfrontal cortex	150 ug/kg mixed BP x nest attendance
Cul7	117.114	-0.277636	0.181739	-1.52767	0.126596	NA	male	medial prenfrontal cortex	150 ug/kg mixed BP x nest attendance
LOC108351801	3.41295	-2.34858	1.53747	-1.52755	0.126623	NA	male	medial prenfrontal cortex	150 ug/kg mixed BP x nest attendance
H2ax	48.4519	-0.389628	0.25515	-1.52706	0.126747	NA	male	medial prenfrontal cortex	150 ug/kg mixed BP x nest attendance
Cdh5	27.7669	-0.515408	0.337566	-1.52684	0.126802	NA	male	medial prenfrontal cortex	150 ug/kg mixed BP x nest attendance
Dync1li2	390.089	0.165658	0.108509	1.52668	0.126841	NA	male	medial prenfrontal cortex	150 ug/kg mixed BP x nest attendance
Ccdc69	4.13697	-1.52859	1.00132	-1.52657	0.126867	NA	male	medial prenfrontal cortex	150 ug/kg mixed BP x nest attendance
LOC120101595	19.1309	0.610112	0.399664	1.52656	0.12687	NA	male	medial prenfrontal cortex	150 ug/kg mixed BP x nest attendance
Kdelr2	146.561	-0.23003	0.150688	-1.52653	0.126878	NA	male	medial prenfrontal cortex	150 ug/kg mixed BP x nest attendance
Mettl25b	70.002	0.316649	0.207488	1.52611	0.126982	NA	male	medial prenfrontal cortex	150 ug/kg mixed BP x nest attendance
Commd1	480.04	0.137236	0.0899299	1.52603	0.127003	NA	male	medial prenfrontal cortex	150 ug/kg mixed BP x nest attendance
Dclk1	2054.88	0.0984061	0.0644863	1.526	0.12701	0.558081	male	medial prenfrontal cortex	150 ug/kg mixed BP x nest attendance
Papolg	44.5729	-0.394005	0.258236	-1.52575	0.127071	NA	male	medial prenfrontal cortex	150 ug/kg mixed BP x nest attendance
Pgd	126.321	0.288334	0.188979	1.52575	0.127073	NA	male	medial prenfrontal cortex	150 ug/kg mixed BP x nest attendance
Arhgap44	431.98	0.152007	0.0996375	1.5256	0.127109	NA	male	medial prenfrontal cortex	150 ug/kg mixed BP x nest attendance
Kif21b	619.272	0.142696	0.0935596	1.52519	0.127212	0.558081	male	medial prenfrontal cortex	150 ug/kg mixed BP x nest attendance
LOC120101533	8.97753	0.873693	0.572846	1.52518	0.127215	NA	male	medial prenfrontal cortex	150 ug/kg mixed BP x nest attendance
Stk32c	125.529	0.26508	0.173816	1.52506	0.127245	NA	male	medial prenfrontal cortex	150 ug/kg mixed BP x nest attendance
Lsr	87.6944	0.282547	0.185271	1.52505	0.127246	NA	male	medial prenfrontal cortex	150 ug/kg mixed BP x nest attendance
Psmd3	208.142	0.230362	0.15106	1.52497	0.127267	NA	male	medial prenfrontal cortex	150 ug/kg mixed BP x nest attendance
Ciao2a	31.0264	0.467043	0.306395	1.52432	0.12743	NA	male	medial prenfrontal cortex	150 ug/kg mixed BP x nest attendance
Sult2a2-ps1	11.024	-1.00067	0.656497	-1.52426	0.127443	NA	male	medial prenfrontal cortex	150 ug/kg mixed BP x nest attendance
Dnajc2	264.087	0.179131	0.117522	1.52424	0.127449	NA	male	medial prenfrontal cortex	150 ug/kg mixed BP x nest attendance
Aldoa	627.041	0.19171	0.125775	1.52424	0.12745	0.558081	male	medial prenfrontal cortex	150 ug/kg mixed BP x nest attendance
Diaph3	141.281	-0.303215	0.198932	-1.52421	0.127456	NA	male	medial prenfrontal cortex	150 ug/kg mixed BP x nest attendance
Paqr4	143.703	0.232146	0.15232	1.52407	0.127491	NA	male	medial prenfrontal cortex	150 ug/kg mixed BP x nest attendance
Trim67	317.28	-0.185543	0.121742	-1.52407	0.127491	NA	male	medial prenfrontal cortex	150 ug/kg mixed BP x nest attendance
Trmt1	137.22	-0.263649	0.172998	-1.524	0.127509	NA	male	medial prenfrontal cortex	150 ug/kg mixed BP x nest attendance
LOC100362291	3.56352	1.84136	1.20837	1.52384	0.127549	NA	male	medial prenfrontal cortex	150 ug/kg mixed BP x nest attendance
LOC120097036	3.41887	-1.58176	1.03803	-1.5238	0.127558	NA	male	medial prenfrontal cortex	150 ug/kg mixed BP x nest attendance
Rs1	4.69071	-1.47873	0.970479	-1.52371	0.12758	NA	male	medial prenfrontal cortex	150 ug/kg mixed BP x nest attendance
Prr16	234.103	0.188241	0.12356	1.52348	0.127638	NA	male	medial prenfrontal cortex	150 ug/kg mixed BP x nest attendance
Dmac2l	44.72	0.386604	0.253793	1.52331	0.127682	NA	male	medial prenfrontal cortex	150 ug/kg mixed BP x nest attendance
LOC120094634	28.354	-0.724667	0.475843	-1.52291	0.127781	NA	male	medial prenfrontal cortex	150 ug/kg mixed BP x nest attendance
Pzp	16.5276	0.710661	0.466684	1.52279	0.127811	NA	male	medial prenfrontal cortex	150 ug/kg mixed BP x nest attendance
Cc2d1a	258.753	0.17575	0.115431	1.52255	0.127871	NA	male	medial prenfrontal cortex	150 ug/kg mixed BP x nest attendance
Zfp329	110.941	-0.281767	0.185182	-1.52157	0.128117	NA	male	medial prenfrontal cortex	150 ug/kg mixed BP x nest attendance
LOC100360856	613.873	0.288199	0.189414	1.52153	0.128127	0.558081	male	medial prenfrontal cortex	150 ug/kg mixed BP x nest attendance
Rap1b	324.444	0.162109	0.106551	1.52143	0.128152	NA	male	medial prenfrontal cortex	150 ug/kg mixed BP x nest attendance
LOC100363991	4.42847	1.25676	0.826197	1.52114	0.128224	NA	male	medial prenfrontal cortex	150 ug/kg mixed BP x nest attendance
Fmod	7.62471	-1.00956	0.663736	-1.52103	0.128253	NA	male	medial prenfrontal cortex	150 ug/kg mixed BP x nest attendance
Srsf8	5.01823	-1.40188	0.921702	-1.52097	0.128268	NA	male	medial prenfrontal cortex	150 ug/kg mixed BP x nest attendance
Jagn1	89.615	0.284339	0.186998	1.52055	0.128373	NA	male	medial prenfrontal cortex	150 ug/kg mixed BP x nest attendance
Esrrb	49.1625	0.448863	0.295376	1.51963	0.128603	NA	male	medial prenfrontal cortex	150 ug/kg mixed BP x nest attendance
Zfp663	29.1687	-0.488826	0.32172	-1.51941	0.128658	NA	male	medial prenfrontal cortex	150 ug/kg mixed BP x nest attendance
Mansc1	7.97745	-0.959839	0.631918	-1.51893	0.12878	NA	male	medial prenfrontal cortex	150 ug/kg mixed BP x nest attendance
Eef1g-ps11	4.43139	-1.45998	0.961369	-1.51864	0.128852	NA	male	medial prenfrontal cortex	150 ug/kg mixed BP x nest attendance
Ssbp2	586.912	-0.133166	0.0876889	-1.51862	0.128857	0.558081	male	medial prenfrontal cortex	150 ug/kg mixed BP x nest attendance
LOC120097884	4.89454	1.31937	0.868805	1.5186	0.128864	NA	male	medial prenfrontal cortex	150 ug/kg mixed BP x nest attendance
LOC120098872	13.4406	0.71303	0.46959	1.51841	0.128911	NA	male	medial prenfrontal cortex	150 ug/kg mixed BP x nest attendance
Nog	60.7488	0.364733	0.240252	1.51813	0.128982	NA	male	medial prenfrontal cortex	150 ug/kg mixed BP x nest attendance
Dtx3l	3.30871	-1.85733	1.22345	-1.51811	0.128987	NA	male	medial prenfrontal cortex	150 ug/kg mixed BP x nest attendance
LOC102555396	9.41372	-1.01018	0.66543	-1.51809	0.128992	NA	male	medial prenfrontal cortex	150 ug/kg mixed BP x nest attendance
Adat1	637.157	0.149537	0.0985061	1.51805	0.129001	0.558081	male	medial prenfrontal cortex	150 ug/kg mixed BP x nest attendance
LOC108351750	14.4604	0.685889	0.451889	1.51782	0.129059	NA	male	medial prenfrontal cortex	150 ug/kg mixed BP x nest attendance
Odc1	180.573	-0.208098	0.137107	-1.51777	0.129071	NA	male	medial prenfrontal cortex	150 ug/kg mixed BP x nest attendance
Etv1	749.424	0.139213	0.0917293	1.51765	0.129101	0.558081	male	medial prenfrontal cortex	150 ug/kg mixed BP x nest attendance
Rdm1	9.6159	-0.862416	0.568265	-1.51763	0.129108	NA	male	medial prenfrontal cortex	150 ug/kg mixed BP x nest attendance
Parp14	18.5448	-0.727015	0.479064	-1.51758	0.129122	NA	male	medial prenfrontal cortex	150 ug/kg mixed BP x nest attendance
Fbxl7	131.718	-0.247076	0.162825	-1.51743	0.129158	NA	male	medial prenfrontal cortex	150 ug/kg mixed BP x nest attendance
Tspan3	642.978	0.140467	0.0926063	1.51682	0.129312	0.558081	male	medial prenfrontal cortex	150 ug/kg mixed BP x nest attendance
Mif-ps9	28.8878	0.461919	0.304532	1.51682	0.129313	NA	male	medial prenfrontal cortex	150 ug/kg mixed BP x nest attendance
LOC120100738	8.30677	0.933945	0.615742	1.51678	0.129322	NA	male	medial prenfrontal cortex	150 ug/kg mixed BP x nest attendance
Fjx1	43.5681	-0.405153	0.267129	-1.51669	0.129345	NA	male	medial prenfrontal cortex	150 ug/kg mixed BP x nest attendance
Psen1	179.515	0.204629	0.134975	1.51605	0.129506	NA	male	medial prenfrontal cortex	150 ug/kg mixed BP x nest attendance
Twsg1	108.144	-0.266174	0.175634	-1.5155	0.129645	NA	male	medial prenfrontal cortex	150 ug/kg mixed BP x nest attendance
Bcl2l13-ps1	4.88797	-2.01316	1.32863	-1.51522	0.129718	NA	male	medial prenfrontal cortex	150 ug/kg mixed BP x nest attendance
Gapdh-ps97	455.364	0.172661	0.113992	1.51467	0.129855	NA	male	medial prenfrontal cortex	150 ug/kg mixed BP x nest attendance
Dsg2	140.913	-0.250556	0.165435	-1.51453	0.129891	NA	male	medial prenfrontal cortex	150 ug/kg mixed BP x nest attendance
Ccdc60	27.531	-0.732043	0.483513	-1.51401	0.130023	NA	male	medial prenfrontal cortex	150 ug/kg mixed BP x nest attendance
Hivep1	220.742	0.200482	0.132419	1.514	0.130026	NA	male	medial prenfrontal cortex	150 ug/kg mixed BP x nest attendance
Pigk	138.388	-0.253345	0.167336	-1.514	0.130027	NA	male	medial prenfrontal cortex	150 ug/kg mixed BP x nest attendance
Eef1akmt3	8.89808	-0.920447	0.608139	-1.51355	0.13014	NA	male	medial prenfrontal cortex	150 ug/kg mixed BP x nest attendance
Taf13	62.9711	0.32986	0.217958	1.51341	0.130175	NA	male	medial prenfrontal cortex	150 ug/kg mixed BP x nest attendance
Herc3	531.937	0.149211	0.0986023	1.51326	0.130215	0.558455	male	medial prenfrontal cortex	150 ug/kg mixed BP x nest attendance
Shc4	959.208	-0.116937	0.0772814	-1.51313	0.130246	0.558455	male	medial prenfrontal cortex	150 ug/kg mixed BP x nest attendance
LOC120095257	4.68044	-1.24864	0.825377	-1.51281	0.130328	NA	male	medial prenfrontal cortex	150 ug/kg mixed BP x nest attendance
LOC681367	21.9196	0.596465	0.394359	1.51249	0.130409	NA	male	medial prenfrontal cortex	150 ug/kg mixed BP x nest attendance
Ubxn6	235.788	0.219573	0.14519	1.51232	0.130454	NA	male	medial prenfrontal cortex	150 ug/kg mixed BP x nest attendance
Eno1-ps10	15.7866	0.747178	0.494079	1.51226	0.130467	NA	male	medial prenfrontal cortex	150 ug/kg mixed BP x nest attendance
Best1	1027.82	0.167795	0.110992	1.51177	0.130592	0.558455	male	medial prenfrontal cortex	150 ug/kg mixed BP x nest attendance
Ubald1	79.7597	0.310328	0.205292	1.51164	0.130626	NA	male	medial prenfrontal cortex	150 ug/kg mixed BP x nest attendance
Coil	88.4541	-0.288094	0.190594	-1.51155	0.130647	NA	male	medial prenfrontal cortex	150 ug/kg mixed BP x nest attendance
Arfip2	161.368	0.22108	0.146309	1.51105	0.130775	NA	male	medial prenfrontal cortex	150 ug/kg mixed BP x nest attendance
Zfp523	206.482	0.200229	0.132521	1.51093	0.130807	NA	male	medial prenfrontal cortex	150 ug/kg mixed BP x nest attendance
Itga9	67.7111	-0.366304	0.242456	-1.51081	0.130838	NA	male	medial prenfrontal cortex	150 ug/kg mixed BP x nest attendance
Fam174c	14.5606	-0.733247	0.485345	-1.51078	0.130845	NA	male	medial prenfrontal cortex	150 ug/kg mixed BP x nest attendance
Cited2	112.9	-0.255369	0.169053	-1.51059	0.130893	NA	male	medial prenfrontal cortex	150 ug/kg mixed BP x nest attendance
Gnao1	3273.46	0.110202	0.0729565	1.51052	0.130911	0.558455	male	medial prenfrontal cortex	150 ug/kg mixed BP x nest attendance
Lrrc69	18.9606	-0.69163	0.457989	-1.51015	0.131006	NA	male	medial prenfrontal cortex	150 ug/kg mixed BP x nest attendance
Gpha2	105.576	0.344055	0.227843	1.51005	0.131031	NA	male	medial prenfrontal cortex	150 ug/kg mixed BP x nest attendance
Hdlbp	358.255	0.16489	0.109216	1.50975	0.131106	NA	male	medial prenfrontal cortex	150 ug/kg mixed BP x nest attendance
LOC108351243	4.08003	1.44625	0.958519	1.50884	0.131341	NA	male	medial prenfrontal cortex	150 ug/kg mixed BP x nest attendance
Cracd	457.711	-0.150327	0.0996352	-1.50877	0.131356	NA	male	medial prenfrontal cortex	150 ug/kg mixed BP x nest attendance
Rpl7	669.57	-0.118817	0.0787655	-1.50849	0.13143	0.559051	male	medial prenfrontal cortex	150 ug/kg mixed BP x nest attendance
Rsrc1	261.891	-0.177174	0.117453	-1.50847	0.131433	NA	male	medial prenfrontal cortex	150 ug/kg mixed BP x nest attendance
LOC108349511	5.89898	1.23103	0.816409	1.50786	0.131591	NA	male	medial prenfrontal cortex	150 ug/kg mixed BP x nest attendance
Bsn	394.947	0.155169	0.102933	1.50748	0.131689	NA	male	medial prenfrontal cortex	150 ug/kg mixed BP x nest attendance
Psmc3ip	20.1595	-0.624471	0.414291	-1.50733	0.131727	NA	male	medial prenfrontal cortex	150 ug/kg mixed BP x nest attendance
Arg2	146.914	0.242385	0.160812	1.50725	0.131746	NA	male	medial prenfrontal cortex	150 ug/kg mixed BP x nest attendance
Zfp101	4.24358	-1.46744	0.973589	-1.50725	0.131747	NA	male	medial prenfrontal cortex	150 ug/kg mixed BP x nest attendance
Mrpl17	212.619	0.202652	0.134467	1.50707	0.131792	NA	male	medial prenfrontal cortex	150 ug/kg mixed BP x nest attendance
ND6	4319.19	0.121049	0.0803267	1.50696	0.131822	0.559107	male	medial prenfrontal cortex	150 ug/kg mixed BP x nest attendance
LOC102549189	6.63694	-1.38567	0.919631	-1.50677	0.13187	NA	male	medial prenfrontal cortex	150 ug/kg mixed BP x nest attendance
LOC120100679	8.62476	1.05198	0.698186	1.50673	0.131879	NA	male	medial prenfrontal cortex	150 ug/kg mixed BP x nest attendance
Cacna1i	173.39	0.20659	0.137125	1.50658	0.131919	NA	male	medial prenfrontal cortex	150 ug/kg mixed BP x nest attendance
Tm2d2	202.79	0.219041	0.145431	1.50615	0.132029	NA	male	medial prenfrontal cortex	150 ug/kg mixed BP x nest attendance
Mpp2	255.55	0.197765	0.131325	1.50592	0.132088	NA	male	medial prenfrontal cortex	150 ug/kg mixed BP x nest attendance
Marveld1	7.44182	-1.0628	0.705799	-1.50581	0.132117	NA	male	medial prenfrontal cortex	150 ug/kg mixed BP x nest attendance
Myoz2	8.98776	-0.987104	0.655608	-1.50563	0.132162	NA	male	medial prenfrontal cortex	150 ug/kg mixed BP x nest attendance
Tcn2	20.3093	-0.608524	0.4042	-1.5055	0.132195	NA	male	medial prenfrontal cortex	150 ug/kg mixed BP x nest attendance
Prkx	28.7731	-0.521634	0.346536	-1.50528	0.132251	NA	male	medial prenfrontal cortex	150 ug/kg mixed BP x nest attendance
Rassf5	100.028	0.274435	0.182339	1.50508	0.132303	NA	male	medial prenfrontal cortex	150 ug/kg mixed BP x nest attendance
Serpinb7	5.00553	-1.77337	1.17848	-1.50479	0.132378	NA	male	medial prenfrontal cortex	150 ug/kg mixed BP x nest attendance
Lix1	64.742	-0.344083	0.228668	-1.50472	0.132395	NA	male	medial prenfrontal cortex	150 ug/kg mixed BP x nest attendance
App	1351.66	0.108857	0.0723472	1.50464	0.132416	0.560016	male	medial prenfrontal cortex	150 ug/kg mixed BP x nest attendance
LOC120099763	5.94789	1.12461	0.747718	1.50406	0.132567	NA	male	medial prenfrontal cortex	150 ug/kg mixed BP x nest attendance
Gpc1	228.948	0.196592	0.130724	1.50387	0.132616	NA	male	medial prenfrontal cortex	150 ug/kg mixed BP x nest attendance
Col13a1	17.821	-0.726357	0.483022	-1.50378	0.132639	NA	male	medial prenfrontal cortex	150 ug/kg mixed BP x nest attendance
LOC100911990	16.4341	0.651	0.432935	1.50369	0.132661	NA	male	medial prenfrontal cortex	150 ug/kg mixed BP x nest attendance
LOC100364335	6.66852	-1.11836	0.743755	-1.50366	0.132668	NA	male	medial prenfrontal cortex	150 ug/kg mixed BP x nest attendance
LOC103694898	3.25606	-2.03424	1.35353	-1.50292	0.132861	NA	male	medial prenfrontal cortex	150 ug/kg mixed BP x nest attendance
Cyb5b	85.8153	0.285511	0.189985	1.50281	0.132888	NA	male	medial prenfrontal cortex	150 ug/kg mixed BP x nest attendance
Pias2	260.23	-0.182733	0.121626	-1.50242	0.132989	NA	male	medial prenfrontal cortex	150 ug/kg mixed BP x nest attendance
Kif5a	186.361	0.203997	0.135786	1.50234	0.13301	NA	male	medial prenfrontal cortex	150 ug/kg mixed BP x nest attendance
Rpl29-ps10	4.00077	-1.5689	1.04465	-1.50185	0.133135	NA	male	medial prenfrontal cortex	150 ug/kg mixed BP x nest attendance
Tmem63a	5.64451	-1.35206	0.9003	-1.50179	0.133151	NA	male	medial prenfrontal cortex	150 ug/kg mixed BP x nest attendance
Abcg3l3	41.3481	0.407016	0.27112	1.50124	0.133294	NA	male	medial prenfrontal cortex	150 ug/kg mixed BP x nest attendance
Lig1	88.2358	-0.280877	0.187119	-1.50106	0.133339	NA	male	medial prenfrontal cortex	150 ug/kg mixed BP x nest attendance
LOC120093613	5.544	-1.35567	0.903182	-1.50099	0.133358	NA	male	medial prenfrontal cortex	150 ug/kg mixed BP x nest attendance
Alas1	46.8433	0.392423	0.261479	1.50078	0.133413	NA	male	medial prenfrontal cortex	150 ug/kg mixed BP x nest attendance
Pfkm	382.976	0.146107	0.0973554	1.50076	0.133418	NA	male	medial prenfrontal cortex	150 ug/kg mixed BP x nest attendance
Ntn4	53.5206	-0.441732	0.294379	-1.50055	0.133471	NA	male	medial prenfrontal cortex	150 ug/kg mixed BP x nest attendance
Pik3c2b	122.306	-0.251604	0.167678	-1.50052	0.133481	NA	male	medial prenfrontal cortex	150 ug/kg mixed BP x nest attendance
Adgra3	43.2746	-0.389299	0.259468	-1.50037	0.133517	NA	male	medial prenfrontal cortex	150 ug/kg mixed BP x nest attendance
Ppp6r3	272.664	0.172399	0.114922	1.50014	0.133578	NA	male	medial prenfrontal cortex	150 ug/kg mixed BP x nest attendance
Ikzf5	78.2906	-0.285986	0.190649	-1.50006	0.133598	NA	male	medial prenfrontal cortex	150 ug/kg mixed BP x nest attendance
Kcnn1	236.447	0.179251	0.119512	1.49986	0.133652	NA	male	medial prenfrontal cortex	150 ug/kg mixed BP x nest attendance
Cttnbp2nl	107.612	-0.259488	0.173048	-1.49951	0.13374	NA	male	medial prenfrontal cortex	150 ug/kg mixed BP x nest attendance
Pelp1	334.017	0.196396	0.131001	1.49919	0.133824	NA	male	medial prenfrontal cortex	150 ug/kg mixed BP x nest attendance
Meiosin	9.29752	-0.999757	0.666867	-1.49919	0.133825	NA	male	medial prenfrontal cortex	150 ug/kg mixed BP x nest attendance
Tcta	81.2745	0.301927	0.201412	1.49905	0.13386	NA	male	medial prenfrontal cortex	150 ug/kg mixed BP x nest attendance
Ncapd3	46.2362	-0.398718	0.266008	-1.49889	0.133902	NA	male	medial prenfrontal cortex	150 ug/kg mixed BP x nest attendance
Zfp385c	36.981	0.487191	0.325038	1.49888	0.133906	NA	male	medial prenfrontal cortex	150 ug/kg mixed BP x nest attendance
Ralgapa2	349.372	-0.176941	0.118059	-1.49875	0.133939	NA	male	medial prenfrontal cortex	150 ug/kg mixed BP x nest attendance
Kcnd1	48.8692	-0.392076	0.261607	-1.49872	0.133946	NA	male	medial prenfrontal cortex	150 ug/kg mixed BP x nest attendance
Elovl6	344.148	-0.158629	0.105847	-1.49867	0.13396	NA	male	medial prenfrontal cortex	150 ug/kg mixed BP x nest attendance
Apol3	13.8365	-0.719432	0.48005	-1.49866	0.133962	NA	male	medial prenfrontal cortex	150 ug/kg mixed BP x nest attendance
LOC120097867	4.0131	1.49767	0.99934	1.49866	0.133963	NA	male	medial prenfrontal cortex	150 ug/kg mixed BP x nest attendance
LOC108350676	5.34818	-1.36095	0.908265	-1.4984	0.134028	NA	male	medial prenfrontal cortex	150 ug/kg mixed BP x nest attendance
Cabin1	113.951	0.286337	0.191253	1.49717	0.13435	NA	male	medial prenfrontal cortex	150 ug/kg mixed BP x nest attendance
Syt13	449.977	0.142648	0.0952829	1.4971	0.134368	NA	male	medial prenfrontal cortex	150 ug/kg mixed BP x nest attendance
LOC108349524	17.4957	-0.698337	0.466471	-1.49706	0.134376	NA	male	medial prenfrontal cortex	150 ug/kg mixed BP x nest attendance
LOC120098267	3.5899	-1.81824	1.21459	-1.49701	0.134391	NA	male	medial prenfrontal cortex	150 ug/kg mixed BP x nest attendance
RGD1561897	11.3932	0.798376	0.533388	1.4968	0.134445	NA	male	medial prenfrontal cortex	150 ug/kg mixed BP x nest attendance
Fhl3	5.92939	-1.16343	0.77741	-1.49655	0.13451	NA	male	medial prenfrontal cortex	150 ug/kg mixed BP x nest attendance
Slc26a7	21.044	-0.734144	0.490559	-1.49655	0.134512	NA	male	medial prenfrontal cortex	150 ug/kg mixed BP x nest attendance
C13h1orf116	3.50233	1.65834	1.10825	1.49636	0.13456	NA	male	medial prenfrontal cortex	150 ug/kg mixed BP x nest attendance
Hspa8-ps6	110.055	0.270689	0.180959	1.49586	0.134691	NA	male	medial prenfrontal cortex	150 ug/kg mixed BP x nest attendance
Rpl26l1	16.2901	-0.724227	0.484276	-1.49548	0.134788	NA	male	medial prenfrontal cortex	150 ug/kg mixed BP x nest attendance
Lhfpl3	587.371	-0.151336	0.1012	-1.49542	0.134806	0.568495	male	medial prenfrontal cortex	150 ug/kg mixed BP x nest attendance
LOC120099870	4.31818	-1.48108	0.990422	-1.4954	0.13481	NA	male	medial prenfrontal cortex	150 ug/kg mixed BP x nest attendance
Dipk2a	120.606	0.242214	0.162014	1.49502	0.13491	NA	male	medial prenfrontal cortex	150 ug/kg mixed BP x nest attendance
Bri3	227.977	0.194777	0.130286	1.495	0.134915	NA	male	medial prenfrontal cortex	150 ug/kg mixed BP x nest attendance
Slc39a13	31.2468	0.450161	0.301204	1.49454	0.135035	NA	male	medial prenfrontal cortex	150 ug/kg mixed BP x nest attendance
LOC120103508	12.4143	-0.891635	0.596656	-1.49439	0.135074	NA	male	medial prenfrontal cortex	150 ug/kg mixed BP x nest attendance
Spen	200.019	-0.200625	0.134265	-1.49424	0.135113	NA	male	medial prenfrontal cortex	150 ug/kg mixed BP x nest attendance
Col8a1	16.2155	0.680878	0.455673	1.49422	0.135117	NA	male	medial prenfrontal cortex	150 ug/kg mixed BP x nest attendance
Dnase1	29.8215	0.509773	0.34123	1.49393	0.135194	NA	male	medial prenfrontal cortex	150 ug/kg mixed BP x nest attendance
ND1	3585.81	0.131755	0.0882007	1.49382	0.135224	0.568634	male	medial prenfrontal cortex	150 ug/kg mixed BP x nest attendance
Tm2d3	111.77	0.265033	0.177452	1.49355	0.135293	NA	male	medial prenfrontal cortex	150 ug/kg mixed BP x nest attendance
Hnrnpk-ps7	8.97178	1.20303	0.805515	1.4935	0.135307	NA	male	medial prenfrontal cortex	150 ug/kg mixed BP x nest attendance
Taf1b	47.6494	-0.397478	0.266145	-1.49346	0.135316	NA	male	medial prenfrontal cortex	150 ug/kg mixed BP x nest attendance
LOC120094342	20.2274	-0.578995	0.387704	-1.49339	0.135334	NA	male	medial prenfrontal cortex	150 ug/kg mixed BP x nest attendance
Mboat2	298.155	-0.162657	0.108962	-1.49278	0.135494	NA	male	medial prenfrontal cortex	150 ug/kg mixed BP x nest attendance
Ints10	354.237	0.160484	0.107524	1.49254	0.135558	NA	male	medial prenfrontal cortex	150 ug/kg mixed BP x nest attendance
Cdk10	277.586	0.175502	0.117626	1.49204	0.135689	NA	male	medial prenfrontal cortex	150 ug/kg mixed BP x nest attendance
LOC108348577	3.58958	1.45919	0.97811	1.49185	0.135739	NA	male	medial prenfrontal cortex	150 ug/kg mixed BP x nest attendance
Cops5	278.613	0.176082	0.118031	1.49183	0.135743	NA	male	medial prenfrontal cortex	150 ug/kg mixed BP x nest attendance
Paxx	186.607	0.204884	0.137366	1.49152	0.135826	NA	male	medial prenfrontal cortex	150 ug/kg mixed BP x nest attendance
Rad9a	404.351	0.189972	0.12737	1.4915	0.135831	NA	male	medial prenfrontal cortex	150 ug/kg mixed BP x nest attendance
Wdfy3	447.903	-0.14065	0.0943026	-1.49147	0.135837	NA	male	medial prenfrontal cortex	150 ug/kg mixed BP x nest attendance
Lss	202.978	-0.230215	0.154405	-1.49098	0.135966	NA	male	medial prenfrontal cortex	150 ug/kg mixed BP x nest attendance
Dzank1	126.221	0.242159	0.162439	1.49077	0.136023	NA	male	medial prenfrontal cortex	150 ug/kg mixed BP x nest attendance
Zfp868	25.7435	-0.516984	0.34688	-1.49038	0.136124	NA	male	medial prenfrontal cortex	150 ug/kg mixed BP x nest attendance
Crabp1	24.8967	-0.569159	0.381913	-1.49029	0.136149	NA	male	medial prenfrontal cortex	150 ug/kg mixed BP x nest attendance
Syt12	68.2814	0.350953	0.235716	1.48888	0.136519	NA	male	medial prenfrontal cortex	150 ug/kg mixed BP x nest attendance
Pdcd1lg2	9.79099	-1.00882	0.677824	-1.48832	0.136665	NA	male	medial prenfrontal cortex	150 ug/kg mixed BP x nest attendance
Rpl13a	1962.46	0.11084	0.0744858	1.48806	0.136734	0.571039	male	medial prenfrontal cortex	150 ug/kg mixed BP x nest attendance
LOC103691422	3.55176	-1.73737	1.16817	-1.48727	0.136945	NA	male	medial prenfrontal cortex	150 ug/kg mixed BP x nest attendance
Il22ra1	4.92592	-1.77507	1.19352	-1.48726	0.136946	NA	male	medial prenfrontal cortex	150 ug/kg mixed BP x nest attendance
Kidins220	888.559	-0.114721	0.0771437	-1.4871	0.136988	0.571039	male	medial prenfrontal cortex	150 ug/kg mixed BP x nest attendance
Sec62	909.407	0.149002	0.100198	1.48708	0.136994	0.571039	male	medial prenfrontal cortex	150 ug/kg mixed BP x nest attendance
Dohh	75.2431	0.351786	0.23658	1.48696	0.137024	NA	male	medial prenfrontal cortex	150 ug/kg mixed BP x nest attendance
Tmem181	291.984	0.182606	0.122871	1.48616	0.137236	NA	male	medial prenfrontal cortex	150 ug/kg mixed BP x nest attendance
Otogl	21.1796	-0.765568	0.515147	-1.48612	0.137249	NA	male	medial prenfrontal cortex	150 ug/kg mixed BP x nest attendance
Lyl1	6.82979	0.976326	0.657011	1.48601	0.137276	NA	male	medial prenfrontal cortex	150 ug/kg mixed BP x nest attendance
Alkbh8	52.8098	-0.384775	0.258943	-1.48594	0.137294	NA	male	medial prenfrontal cortex	150 ug/kg mixed BP x nest attendance
Hspa8-ps20	111.543	0.281729	0.189615	1.48579	0.137334	NA	male	medial prenfrontal cortex	150 ug/kg mixed BP x nest attendance
LOC102548116	123.94	-0.238561	0.160592	-1.48551	0.137409	NA	male	medial prenfrontal cortex	150 ug/kg mixed BP x nest attendance
Hsp90b1	1015.91	0.12549	0.0844773	1.48549	0.137414	0.571039	male	medial prenfrontal cortex	150 ug/kg mixed BP x nest attendance
Pygb	228.185	0.203184	0.136805	1.48521	0.137489	NA	male	medial prenfrontal cortex	150 ug/kg mixed BP x nest attendance
Npas4	7.83972	0.887029	0.597364	1.48491	0.137569	NA	male	medial prenfrontal cortex	150 ug/kg mixed BP x nest attendance
She	19.0493	0.571893	0.38529	1.48432	0.137724	NA	male	medial prenfrontal cortex	150 ug/kg mixed BP x nest attendance
Rnasek	151.663	0.300656	0.202567	1.48423	0.137748	NA	male	medial prenfrontal cortex	150 ug/kg mixed BP x nest attendance
Efna4	5.03516	-1.15578	0.778838	-1.48399	0.137813	NA	male	medial prenfrontal cortex	150 ug/kg mixed BP x nest attendance
Hnrnpa1-ps40	3.612	1.43681	0.968741	1.48317	0.13803	NA	male	medial prenfrontal cortex	150 ug/kg mixed BP x nest attendance
Ppp1r15a	20.9124	0.566015	0.381661	1.48303	0.138066	NA	male	medial prenfrontal cortex	150 ug/kg mixed BP x nest attendance
LOC102554523	3.44684	-1.47968	0.997844	-1.48287	0.138108	NA	male	medial prenfrontal cortex	150 ug/kg mixed BP x nest attendance
LOC120099711	5.04326	-1.57849	1.06455	-1.48278	0.138133	NA	male	medial prenfrontal cortex	150 ug/kg mixed BP x nest attendance
Fam76b	52.2837	-0.376718	0.254066	-1.48276	0.138139	NA	male	medial prenfrontal cortex	150 ug/kg mixed BP x nest attendance
LOC102557119	3.08594	-1.75397	1.1831	-1.48252	0.138203	NA	male	medial prenfrontal cortex	150 ug/kg mixed BP x nest attendance
Mettl26	144.648	0.217171	0.146505	1.48234	0.138249	NA	male	medial prenfrontal cortex	150 ug/kg mixed BP x nest attendance
Gulp1	104.481	-0.272103	0.183573	-1.48226	0.138272	NA	male	medial prenfrontal cortex	150 ug/kg mixed BP x nest attendance
Diaph1	149.289	-0.231631	0.156286	-1.4821	0.138314	NA	male	medial prenfrontal cortex	150 ug/kg mixed BP x nest attendance
Fam131a	406.474	0.202694	0.136785	1.48184	0.138382	NA	male	medial prenfrontal cortex	150 ug/kg mixed BP x nest attendance
Smad1	123.753	-0.246913	0.166633	-1.48178	0.138399	NA	male	medial prenfrontal cortex	150 ug/kg mixed BP x nest attendance
Aig1	576.071	0.141177	0.0952824	1.48167	0.138429	0.571039	male	medial prenfrontal cortex	150 ug/kg mixed BP x nest attendance
Clmn	31.4477	-0.498688	0.336623	-1.48144	0.138489	NA	male	medial prenfrontal cortex	150 ug/kg mixed BP x nest attendance
Schip1	1787.46	0.13968	0.0942977	1.48127	0.138536	0.571039	male	medial prenfrontal cortex	150 ug/kg mixed BP x nest attendance
Gnai2	302.631	-0.170989	0.115441	-1.48117	0.138561	NA	male	medial prenfrontal cortex	150 ug/kg mixed BP x nest attendance
Rimklb	371.471	-0.172184	0.116257	-1.48107	0.138589	NA	male	medial prenfrontal cortex	150 ug/kg mixed BP x nest attendance
LOC120100312	21.6804	0.698229	0.471835	1.47982	0.138922	NA	male	medial prenfrontal cortex	150 ug/kg mixed BP x nest attendance
Psmd13	289.443	0.169003	0.114206	1.47981	0.138925	NA	male	medial prenfrontal cortex	150 ug/kg mixed BP x nest attendance
Psma8	10.0936	-1.13029	0.763907	-1.47962	0.138975	NA	male	medial prenfrontal cortex	150 ug/kg mixed BP x nest attendance
Fam163a	78.088	0.317463	0.214565	1.47957	0.138989	NA	male	medial prenfrontal cortex	150 ug/kg mixed BP x nest attendance
Ccdc177	65.5501	0.319955	0.216257	1.47951	0.139003	NA	male	medial prenfrontal cortex	150 ug/kg mixed BP x nest attendance
Prelid2	22.9317	-0.618519	0.418127	-1.47926	0.139071	NA	male	medial prenfrontal cortex	150 ug/kg mixed BP x nest attendance
Spmip3	89.2269	-0.290594	0.19649	-1.47892	0.139161	NA	male	medial prenfrontal cortex	150 ug/kg mixed BP x nest attendance
Atp6v0c	1680.95	0.108871	0.0736184	1.47885	0.13918	0.571039	male	medial prenfrontal cortex	150 ug/kg mixed BP x nest attendance
Adam19	164.67	0.21487	0.145318	1.47862	0.139242	NA	male	medial prenfrontal cortex	150 ug/kg mixed BP x nest attendance
Rnf43	41.5793	-0.511257	0.345768	-1.47861	0.139244	NA	male	medial prenfrontal cortex	150 ug/kg mixed BP x nest attendance
LOC102554288	601.789	0.138713	0.0938409	1.47817	0.139362	0.571039	male	medial prenfrontal cortex	150 ug/kg mixed BP x nest attendance
Syt4	798.52	0.127008	0.0859455	1.47778	0.139467	0.571039	male	medial prenfrontal cortex	150 ug/kg mixed BP x nest attendance
Camkk1	74.6447	0.295381	0.199888	1.47773	0.139479	NA	male	medial prenfrontal cortex	150 ug/kg mixed BP x nest attendance
Enho	338.955	0.155371	0.105143	1.47771	0.139486	NA	male	medial prenfrontal cortex	150 ug/kg mixed BP x nest attendance
Fn1	58.9117	-0.363856	0.246273	-1.47745	0.139556	NA	male	medial prenfrontal cortex	150 ug/kg mixed BP x nest attendance
Gngt2	8.09207	-0.914265	0.618816	-1.47744	0.139557	NA	male	medial prenfrontal cortex	150 ug/kg mixed BP x nest attendance
RT1-CE4	106.63	-0.338177	0.228936	-1.47717	0.139631	NA	male	medial prenfrontal cortex	150 ug/kg mixed BP x nest attendance
Trnq	713.31	0.274546	0.185876	1.47704	0.139665	0.571039	male	medial prenfrontal cortex	150 ug/kg mixed BP x nest attendance
Rpl27-ps8	13.5953	0.743187	0.503182	1.47697	0.139682	NA	male	medial prenfrontal cortex	150 ug/kg mixed BP x nest attendance
Hpca	256.784	0.20499	0.138806	1.4768	0.139729	NA	male	medial prenfrontal cortex	150 ug/kg mixed BP x nest attendance
Rpl27	461.393	-0.150291	0.101811	-1.47617	0.139898	NA	male	medial prenfrontal cortex	150 ug/kg mixed BP x nest attendance
Hmox2	174.309	0.210413	0.142544	1.47612	0.139911	NA	male	medial prenfrontal cortex	150 ug/kg mixed BP x nest attendance
Scamp5	118.079	-0.248488	0.168373	-1.47581	0.139994	NA	male	medial prenfrontal cortex	150 ug/kg mixed BP x nest attendance
Oga	297.831	-0.16378	0.110988	-1.47565	0.140038	NA	male	medial prenfrontal cortex	150 ug/kg mixed BP x nest attendance
Cip2a	25.1267	-0.553838	0.375361	-1.47548	0.140083	NA	male	medial prenfrontal cortex	150 ug/kg mixed BP x nest attendance
Lamp5	14.8848	0.71837	0.486897	1.4754	0.140104	NA	male	medial prenfrontal cortex	150 ug/kg mixed BP x nest attendance
Zfp78	29.2398	0.478421	0.324312	1.47519	0.140163	NA	male	medial prenfrontal cortex	150 ug/kg mixed BP x nest attendance
Plppr2	479.308	0.153362	0.103963	1.47516	0.14017	NA	male	medial prenfrontal cortex	150 ug/kg mixed BP x nest attendance
Ybx1	1709.59	-0.118926	0.0806216	-1.47512	0.140181	0.571565	male	medial prenfrontal cortex	150 ug/kg mixed BP x nest attendance
Nr1h4	12.4014	-0.996331	0.675854	-1.47418	0.140433	NA	male	medial prenfrontal cortex	150 ug/kg mixed BP x nest attendance
Cog8	42.8053	0.389132	0.263979	1.4741	0.140455	NA	male	medial prenfrontal cortex	150 ug/kg mixed BP x nest attendance
Dab2	96.9668	-0.286773	0.194572	-1.47386	0.140519	NA	male	medial prenfrontal cortex	150 ug/kg mixed BP x nest attendance
LOC120094753	4.64094	-1.38829	0.941993	-1.47378	0.14054	NA	male	medial prenfrontal cortex	150 ug/kg mixed BP x nest attendance
Adprm	38.3577	0.428849	0.291038	1.47351	0.140613	NA	male	medial prenfrontal cortex	150 ug/kg mixed BP x nest attendance
Zfp563	169.008	-0.224192	0.152156	-1.47344	0.140634	NA	male	medial prenfrontal cortex	150 ug/kg mixed BP x nest attendance
RGD1561558	3.85962	1.54746	1.05046	1.47313	0.140716	NA	male	medial prenfrontal cortex	150 ug/kg mixed BP x nest attendance
Ndufa10	372.63	0.177136	0.120254	1.47302	0.140746	NA	male	medial prenfrontal cortex	150 ug/kg mixed BP x nest attendance
Arpc5l	363.628	0.18201	0.123565	1.47299	0.140754	NA	male	medial prenfrontal cortex	150 ug/kg mixed BP x nest attendance
Esrp1	16.7258	-0.980914	0.666092	-1.47264	0.140848	NA	male	medial prenfrontal cortex	150 ug/kg mixed BP x nest attendance
Npm3	68.8461	-0.355561	0.24145	-1.47261	0.140856	NA	male	medial prenfrontal cortex	150 ug/kg mixed BP x nest attendance
Ogfrl1	29.2709	-0.471955	0.320587	-1.47216	0.140978	NA	male	medial prenfrontal cortex	150 ug/kg mixed BP x nest attendance
Eeig1	55.2122	-0.372908	0.253365	-1.47182	0.14107	NA	male	medial prenfrontal cortex	150 ug/kg mixed BP x nest attendance
Zfp385d	348.866	-0.178546	0.121314	-1.47177	0.141083	NA	male	medial prenfrontal cortex	150 ug/kg mixed BP x nest attendance
Tpi1	749.427	0.134273	0.0912887	1.47086	0.141328	0.574655	male	medial prenfrontal cortex	150 ug/kg mixed BP x nest attendance
Ttll1	131.419	-0.245803	0.167117	-1.47084	0.141333	NA	male	medial prenfrontal cortex	150 ug/kg mixed BP x nest attendance
Phf10	212.223	0.179608	0.122121	1.47074	0.141361	NA	male	medial prenfrontal cortex	150 ug/kg mixed BP x nest attendance
Tarp	6.26012	1.08992	0.741134	1.47061	0.141397	NA	male	medial prenfrontal cortex	150 ug/kg mixed BP x nest attendance
Gpc3	70.368	-0.400058	0.272098	-1.47027	0.141488	NA	male	medial prenfrontal cortex	150 ug/kg mixed BP x nest attendance
B4galnt1	220.607	0.184228	0.125305	1.47024	0.141498	NA	male	medial prenfrontal cortex	150 ug/kg mixed BP x nest attendance
Copb1	89.3027	-0.270445	0.183953	-1.47018	0.141512	NA	male	medial prenfrontal cortex	150 ug/kg mixed BP x nest attendance
Qser1	167.965	-0.216931	0.147605	-1.46967	0.14165	NA	male	medial prenfrontal cortex	150 ug/kg mixed BP x nest attendance
Itk	7.89955	-1.2251	0.833727	-1.46943	0.141716	NA	male	medial prenfrontal cortex	150 ug/kg mixed BP x nest attendance
Chrnb1	124.158	0.235952	0.160596	1.46923	0.141771	NA	male	medial prenfrontal cortex	150 ug/kg mixed BP x nest attendance
Rhcg	4.85771	-1.3281	0.904026	-1.4691	0.141806	NA	male	medial prenfrontal cortex	150 ug/kg mixed BP x nest attendance
[truncated: 19,262 more rows]
