# Supplementary material for: Postnatal maternal care moderates the effects of prenatal bisphenol exposure on offspring neurodevelopmental, behavioral, and transcriptomic outcomes
Source: PLoS One. 2024 Jun 11;19(6):e0305256. doi: 10.1371/journal.pone.0305256 (PMC11166292; doi:10.1371/journal.pone.0305256)
Supplement: S4 Table — (XLSX) [file pone.0305256.s014.xlsx]

## Sheet: Laubyetal_Prenatal BP x Materna
geneID	baseMean	log2FoldChange	lfcSE	stat	pvalue	padj	sex	brainregion	comparison
LOC102546931	16.5508	1.59954	0.41299	3.87308	0.000107468	NA	male	amygdala	50 ug/kg mixed BP
Cntn5	2393.8	-0.284683	0.0740522	-3.84436	0.000120869	0.0510375	male	amygdala	50 ug/kg mixed BP
Nlgn1	3391.7	-0.31387	0.0817574	-3.83904	0.000123517	0.0510375	male	amygdala	50 ug/kg mixed BP
Mgat4c	1226.87	-0.235638	0.061811	-3.81224	0.000137714	0.0510375	male	amygdala	50 ug/kg mixed BP
Ndrg4	1484.19	-0.221077	0.0585097	-3.77848	0.000157791	0.0510375	male	amygdala	50 ug/kg mixed BP
Trim9	513.604	-0.276871	0.0741372	-3.73458	0.000188031	0.0510375	male	amygdala	50 ug/kg mixed BP
Frmd5	1027.91	-0.246429	0.0661346	-3.72617	0.000194414	0.0510375	male	amygdala	50 ug/kg mixed BP
Cdh10	589.081	-0.288997	0.0781376	-3.69856	0.000216827	0.0510375	male	amygdala	50 ug/kg mixed BP
Epha5	1368.11	-0.328106	0.0896713	-3.65898	0.000253218	0.0510375	male	amygdala	50 ug/kg mixed BP
Zfp462	314.057	-0.288846	0.0790342	-3.65469	0.000257492	NA	male	amygdala	50 ug/kg mixed BP
LOC108353112	320.148	-0.394399	0.108186	-3.64556	0.000266813	NA	male	amygdala	50 ug/kg mixed BP
St6gal2	132.934	-0.371382	0.102154	-3.63551	0.000277427	NA	male	amygdala	50 ug/kg mixed BP
CYTB	3717.54	-0.406351	0.112128	-3.624	0.000290085	0.0510375	male	amygdala	50 ug/kg mixed BP
Kif9	42.4078	0.731509	0.203035	3.60288	0.00031471	NA	male	amygdala	50 ug/kg mixed BP
Kcnc2	419.731	-0.300694	0.0836684	-3.59388	0.000325786	0.0510375	male	amygdala	50 ug/kg mixed BP
Nrg3	5266.98	-0.283395	0.0792858	-3.57435	0.000351099	0.0510375	male	amygdala	50 ug/kg mixed BP
Macf1	1407.9	-0.185568	0.0520534	-3.56496	0.000363917	0.0510375	male	amygdala	50 ug/kg mixed BP
LOC102553447	15.05	1.69245	0.476562	3.55137	0.000383227	NA	male	amygdala	50 ug/kg mixed BP
Vwa5b1	60.1752	0.543372	0.153044	3.55042	0.00038461	NA	male	amygdala	50 ug/kg mixed BP
LOC102550092	6.61475	2.10719	0.595605	3.5379	0.000403317	NA	male	amygdala	50 ug/kg mixed BP
LOC120102385	30.9158	-0.932889	0.26587	-3.50882	0.000450097	NA	male	amygdala	50 ug/kg mixed BP
Tenm1	942.293	-0.254328	0.0727905	-3.49397	0.00047589	0.0510375	male	amygdala	50 ug/kg mixed BP
Taf2	107.099	-0.405324	0.116829	-3.46936	0.000521697	NA	male	amygdala	50 ug/kg mixed BP
Galnt18	389.844	-0.320716	0.0925113	-3.46678	0.000526733	NA	male	amygdala	50 ug/kg mixed BP
Zwint	939.206	-0.305528	0.088571	-3.44953	0.000561563	0.0510375	male	amygdala	50 ug/kg mixed BP
Mtx1	137.666	-0.398735	0.116001	-3.43736	0.000587421	NA	male	amygdala	50 ug/kg mixed BP
Eif4e-ps7	560.891	-0.317538	0.0923872	-3.43704	0.000588118	0.0510375	male	amygdala	50 ug/kg mixed BP
LOC120103064	1182.67	-0.289071	0.0843247	-3.42806	0.0006079	0.0510375	male	amygdala	50 ug/kg mixed BP
Robo2	6136.66	-0.307728	0.0902378	-3.41019	0.000649173	0.0510375	male	amygdala	50 ug/kg mixed BP
Grip1	1842.13	-0.254804	0.0747285	-3.40973	0.000650265	0.0510375	male	amygdala	50 ug/kg mixed BP
Strbp	1142.96	-0.186941	0.0548638	-3.40736	0.000655942	0.0510375	male	amygdala	50 ug/kg mixed BP
LOC108352839	4.22638	2.69887	0.792938	3.40364	0.000664952	NA	male	amygdala	50 ug/kg mixed BP
Dcc	1629.16	-0.255527	0.075345	-3.39143	0.000695291	0.0510375	male	amygdala	50 ug/kg mixed BP
Celf2	7573.87	-0.285939	0.0845776	-3.38078	0.000722794	0.0510375	male	amygdala	50 ug/kg mixed BP
Dab1	2249.93	-0.253481	0.0749788	-3.38071	0.000722995	0.0510375	male	amygdala	50 ug/kg mixed BP
Pcdh7	1515.95	-0.283283	0.0838155	-3.37984	0.000725281	0.0510375	male	amygdala	50 ug/kg mixed BP
LOC102552728	11.9041	1.34804	0.399304	3.37599	0.000735518	NA	male	amygdala	50 ug/kg mixed BP
LOC102546835	489.484	-0.300403	0.0893395	-3.36248	0.000772449	0.0510375	male	amygdala	50 ug/kg mixed BP
LOC120103059	346.946	-0.267786	0.0798101	-3.3553	0.000792802	NA	male	amygdala	50 ug/kg mixed BP
LOC120103116	100.664	-0.397284	0.118458	-3.3538	0.00079709	NA	male	amygdala	50 ug/kg mixed BP
Ntm	2435.88	-0.224422	0.0670451	-3.34733	0.000815937	0.0510375	male	amygdala	50 ug/kg mixed BP
Frmpd4	1128.89	-0.313817	0.0938466	-3.34394	0.00082599	0.0510375	male	amygdala	50 ug/kg mixed BP
Erbb4	1928.2	-0.207815	0.0621857	-3.34185	0.000832218	0.0510375	male	amygdala	50 ug/kg mixed BP
Mir344i	8.40275	-1.94907	0.584192	-3.33635	0.000848858	NA	male	amygdala	50 ug/kg mixed BP
LOC120102124	21.5174	-0.969781	0.290834	-3.33448	0.000854595	NA	male	amygdala	50 ug/kg mixed BP
Il1rapl1	2931.41	-0.262376	0.0788103	-3.32921	0.000870933	0.0510375	male	amygdala	50 ug/kg mixed BP
Tbl1x	223.563	-0.277286	0.0833955	-3.32496	0.000884327	NA	male	amygdala	50 ug/kg mixed BP
Nexmif	591.724	-0.260742	0.0785372	-3.31999	0.00090022	0.0510375	male	amygdala	50 ug/kg mixed BP
Ptprd	2247.96	-0.262957	0.0793666	-3.3132	0.000922355	0.0510375	male	amygdala	50 ug/kg mixed BP
Dip2c	811.111	-0.206201	0.0623677	-3.30622	0.00094564	0.0510375	male	amygdala	50 ug/kg mixed BP
Pcdh9	4773.07	-0.266102	0.0807348	-3.296	0.000980708	0.0510375	male	amygdala	50 ug/kg mixed BP
Nrxn1	5379.94	-0.268032	0.0813289	-3.29565	0.000981931	0.0510375	male	amygdala	50 ug/kg mixed BP
Kcnq3	970.069	-0.296169	0.0898771	-3.29527	0.000983266	0.0510375	male	amygdala	50 ug/kg mixed BP
Cadm2	3946.66	-0.295282	0.089638	-3.29416	0.000987164	0.0510375	male	amygdala	50 ug/kg mixed BP
Dnal1	575.42	-0.259073	0.0788926	-3.28387	0.00102392	0.0510375	male	amygdala	50 ug/kg mixed BP
Kcnb2	1046.74	-0.249484	0.0759729	-3.28385	0.001024	0.0510375	male	amygdala	50 ug/kg mixed BP
LOC102548730	647.307	-0.271896	0.0829068	-3.27953	0.00103979	0.0510375	male	amygdala	50 ug/kg mixed BP
Cntnap2	4271.9	-0.247201	0.0754347	-3.27702	0.00104908	0.0510375	male	amygdala	50 ug/kg mixed BP
LOC108352624	576.746	-0.477488	0.145915	-3.27237	0.00106649	0.0510375	male	amygdala	50 ug/kg mixed BP
Xrra1	15.7331	1.46694	0.448706	3.26927	0.00107825	NA	male	amygdala	50 ug/kg mixed BP
Rai1	333.057	-0.249101	0.0762266	-3.2679	0.00108348	NA	male	amygdala	50 ug/kg mixed BP
Eif5-ps7	3.56852	-2.53298	0.777342	-3.25851	0.00111999	NA	male	amygdala	50 ug/kg mixed BP
Lrrc4b	340.32	-0.287416	0.0882227	-3.25784	0.00112262	NA	male	amygdala	50 ug/kg mixed BP
Gria1	1702.23	-0.264405	0.0811688	-3.25747	0.0011241	0.0510375	male	amygdala	50 ug/kg mixed BP
Dpp10	3767.4	-0.350605	0.107903	-3.24926	0.00115704	0.0510375	male	amygdala	50 ug/kg mixed BP
Atp8a1	646.573	-0.244261	0.0753675	-3.24093	0.00119142	0.0510375	male	amygdala	50 ug/kg mixed BP
Gria2	1877.73	-0.294617	0.0909965	-3.23767	0.00120509	0.0510375	male	amygdala	50 ug/kg mixed BP
Hnrnpa2b1	845.706	-0.279698	0.0865143	-3.23297	0.0012251	0.0510375	male	amygdala	50 ug/kg mixed BP
Gpr37l1	143.142	-0.353017	0.10925	-3.23128	0.00123236	NA	male	amygdala	50 ug/kg mixed BP
LOC120093795	56.8439	-0.519053	0.160743	-3.22908	0.00124187	NA	male	amygdala	50 ug/kg mixed BP
Lrrc4c	2551.14	-0.216593	0.0671198	-3.22697	0.00125109	0.0510375	male	amygdala	50 ug/kg mixed BP
Lrrc7	1732.86	-0.290093	0.089923	-3.22602	0.00125527	0.0510375	male	amygdala	50 ug/kg mixed BP
Epha3	527.09	-0.221659	0.0687195	-3.22556	0.00125725	0.0510375	male	amygdala	50 ug/kg mixed BP
Kcnip4	5464.07	-0.27919	0.086574	-3.22487	0.00126029	0.0510375	male	amygdala	50 ug/kg mixed BP
Prkch	64.9768	0.512585	0.159205	3.21965	0.00128347	NA	male	amygdala	50 ug/kg mixed BP
Rgs6	1069.61	-0.287835	0.0895068	-3.21579	0.00130084	0.0510375	male	amygdala	50 ug/kg mixed BP
Ilk	109.18	-0.499244	0.15527	-3.21532	0.00130298	NA	male	amygdala	50 ug/kg mixed BP
Prkcb	2215.15	-0.258298	0.0803491	-3.2147	0.00130581	0.0510375	male	amygdala	50 ug/kg mixed BP
Dync1i2	662.856	-0.265015	0.0825649	-3.20977	0.00132839	0.0510375	male	amygdala	50 ug/kg mixed BP
Lrp1b	2102.49	-0.199778	0.0622847	-3.20749	0.001339	0.0510375	male	amygdala	50 ug/kg mixed BP
Got2	416.685	-0.274054	0.0855787	-3.20236	0.00136305	0.0510375	male	amygdala	50 ug/kg mixed BP
LOC108350566	251.627	-0.322424	0.100734	-3.20075	0.00137069	NA	male	amygdala	50 ug/kg mixed BP
Atp1b2	138.622	-0.454038	0.142028	-3.19681	0.00138955	NA	male	amygdala	50 ug/kg mixed BP
Csmd3	2078.42	-0.222344	0.0696804	-3.19091	0.00141826	0.0510375	male	amygdala	50 ug/kg mixed BP
Pnp	92.6751	-0.400874	0.125953	-3.18273	0.00145896	NA	male	amygdala	50 ug/kg mixed BP
LOC120093104	3.36774	2.92734	0.921193	3.17777	0.00148413	NA	male	amygdala	50 ug/kg mixed BP
Srrm4	441.963	-0.296963	0.0934584	-3.17749	0.00148556	0.0510375	male	amygdala	50 ug/kg mixed BP
LOC108348220	88.7982	0.832341	0.262323	3.17296	0.00150895	NA	male	amygdala	50 ug/kg mixed BP
LOC120103033	25.6443	-0.859489	0.27088	-3.17295	0.00150896	NA	male	amygdala	50 ug/kg mixed BP
Ncam2	1926.7	-0.271656	0.0857539	-3.16785	0.00153569	0.0510375	male	amygdala	50 ug/kg mixed BP
Adarb2	1643.46	-0.226665	0.0715869	-3.16629	0.00154397	0.0510375	male	amygdala	50 ug/kg mixed BP
Gstm1	70.6422	-0.535083	0.16916	-3.16318	0.00156056	NA	male	amygdala	50 ug/kg mixed BP
Cst3	601.153	-0.465883	0.147317	-3.16246	0.00156444	0.0510375	male	amygdala	50 ug/kg mixed BP
Dpp6	2067.32	-0.234439	0.0741825	-3.1603	0.00157605	0.0510375	male	amygdala	50 ug/kg mixed BP
Ski	347.357	-0.267456	0.0846851	-3.15824	0.00158724	NA	male	amygdala	50 ug/kg mixed BP
Secisbp2l	398.947	-0.251823	0.0798472	-3.15381	0.00161156	0.0510375	male	amygdala	50 ug/kg mixed BP
Dmd	1190.98	-0.177762	0.0564469	-3.14918	0.00163729	0.0510375	male	amygdala	50 ug/kg mixed BP
Kat6b	342.466	-0.211611	0.0672135	-3.14834	0.00164203	NA	male	amygdala	50 ug/kg mixed BP
Spock2	979.566	-0.267226	0.085039	-3.14239	0.00167576	0.0510375	male	amygdala	50 ug/kg mixed BP
LOC108352445	12.5237	1.45434	0.462876	3.14195	0.00167825	NA	male	amygdala	50 ug/kg mixed BP
Dlg2	5466.74	-0.263853	0.0840382	-3.13968	0.00169134	0.0510375	male	amygdala	50 ug/kg mixed BP
Cspg5	690.713	-0.433519	0.138119	-3.13872	0.00169685	0.0510375	male	amygdala	50 ug/kg mixed BP
Cacna2d1	932.362	-0.182815	0.0582485	-3.13853	0.00169798	0.0510375	male	amygdala	50 ug/kg mixed BP
Serpinb11	4.53953	2.13416	0.680108	3.13797	0.00170121	NA	male	amygdala	50 ug/kg mixed BP
LOC108348805	8.09551	1.81932	0.579841	3.13762	0.00170328	NA	male	amygdala	50 ug/kg mixed BP
Rhbdl2	38.7597	1.01215	0.322673	3.13677	0.00170818	NA	male	amygdala	50 ug/kg mixed BP
Sgcz	2237.96	-0.263542	0.0840559	-3.13532	0.00171665	0.0510375	male	amygdala	50 ug/kg mixed BP
Cldn12	69.8995	-0.442347	0.141298	-3.1306	0.00174452	NA	male	amygdala	50 ug/kg mixed BP
Spock1	919.835	-0.210022	0.0671414	-3.12806	0.00175967	0.0510375	male	amygdala	50 ug/kg mixed BP
Il22ra1	10.0605	1.54424	0.49377	3.12745	0.00176332	NA	male	amygdala	50 ug/kg mixed BP
Ticrr	25.9583	1.07838	0.344825	3.12731	0.00176416	NA	male	amygdala	50 ug/kg mixed BP
Slc46a3	16.3729	1.02103	0.326712	3.12517	0.00177703	NA	male	amygdala	50 ug/kg mixed BP
Kank1	262.329	0.349317	0.112139	3.11503	0.00183925	NA	male	amygdala	50 ug/kg mixed BP
Phactr1	2263.14	-0.289313	0.0928957	-3.11439	0.00184327	0.0510375	male	amygdala	50 ug/kg mixed BP
Nrxn3	5213.66	-0.221299	0.0711581	-3.10995	0.00187117	0.0510375	male	amygdala	50 ug/kg mixed BP
Slc6a21	5.93339	1.9315	0.621323	3.10868	0.00187925	NA	male	amygdala	50 ug/kg mixed BP
Gpm6a	2075.91	-0.191016	0.061448	-3.10857	0.00187995	0.0510375	male	amygdala	50 ug/kg mixed BP
Syngap1	279.107	-0.318877	0.1026	-3.10797	0.00188379	NA	male	amygdala	50 ug/kg mixed BP
Rgs7	1121.08	-0.254111	0.0817796	-3.10727	0.00188826	0.0510375	male	amygdala	50 ug/kg mixed BP
LOC120093352	59.9747	-0.518504	0.166923	-3.10625	0.00189476	NA	male	amygdala	50 ug/kg mixed BP
Mmp16	540.41	-0.240201	0.0773405	-3.10576	0.00189789	0.0510375	male	amygdala	50 ug/kg mixed BP
Anks1b	3629.12	-0.1988	0.0640281	-3.10489	0.00190349	0.0510375	male	amygdala	50 ug/kg mixed BP
Pex5l	603.407	-0.282825	0.0911112	-3.10417	0.00190811	0.0510375	male	amygdala	50 ug/kg mixed BP
Nav3	2143.56	-0.245088	0.0789981	-3.10246	0.0019192	0.0510375	male	amygdala	50 ug/kg mixed BP
Nkain2	6369.89	-0.281095	0.0906457	-3.10102	0.00192853	0.0510375	male	amygdala	50 ug/kg mixed BP
Heatr6	48.9161	-0.499951	0.161273	-3.10002	0.00193505	NA	male	amygdala	50 ug/kg mixed BP
Tafa1	1840.71	-0.27155	0.0876014	-3.09984	0.00193625	0.0510375	male	amygdala	50 ug/kg mixed BP
LOC120098523	9.64276	1.75076	0.565275	3.09718	0.00195371	NA	male	amygdala	50 ug/kg mixed BP
Ttc1	181.052	-0.314573	0.101696	-3.09329	0.00197954	NA	male	amygdala	50 ug/kg mixed BP
Trip13	28.604	0.699647	0.226266	3.09215	0.00198714	NA	male	amygdala	50 ug/kg mixed BP
Lingo2	4075.56	-0.250994	0.0811894	-3.09146	0.00199174	0.0515825	male	amygdala	50 ug/kg mixed BP
Ric8b	169.472	-0.325963	0.105453	-3.09106	0.00199441	NA	male	amygdala	50 ug/kg mixed BP
LOC108350991	7.65401	1.76941	0.572747	3.08934	0.00200605	NA	male	amygdala	50 ug/kg mixed BP
Grm7	2404.81	-0.29338	0.0949701	-3.08918	0.0020071	0.0515825	male	amygdala	50 ug/kg mixed BP
Vom2r64	13.1065	1.84105	0.596591	3.08595	0.00202901	NA	male	amygdala	50 ug/kg mixed BP
Lrrtm4	3721.88	-0.31351	0.101651	-3.08419	0.00204107	0.0518079	male	amygdala	50 ug/kg mixed BP
LOC103690230	48.8166	-0.63754	0.206781	-3.08316	0.00204815	NA	male	amygdala	50 ug/kg mixed BP
Ryr1	119.356	0.417127	0.135306	3.08283	0.00205039	NA	male	amygdala	50 ug/kg mixed BP
LOC120093189	102.5	-0.510573	0.165777	-3.07987	0.0020709	NA	male	amygdala	50 ug/kg mixed BP
LOC102547177	11.3819	1.15889	0.376428	3.07866	0.00207935	NA	male	amygdala	50 ug/kg mixed BP
Ankrd22	9.61582	1.81251	0.588943	3.07757	0.00208694	NA	male	amygdala	50 ug/kg mixed BP
Macrod2	3015.42	-0.192793	0.0627348	-3.07315	0.00211815	0.0531087	male	amygdala	50 ug/kg mixed BP
Rpl9-ps17	120.38	-0.501454	0.163252	-3.07166	0.00212873	NA	male	amygdala	50 ug/kg mixed BP
Fgf14	2239.05	-0.307689	0.10031	-3.06738	0.00215945	0.0534919	male	amygdala	50 ug/kg mixed BP
Syt5	197.054	-0.286153	0.0933769	-3.06449	0.0021804	NA	male	amygdala	50 ug/kg mixed BP
Gpx4	62.1994	-0.683604	0.223147	-3.06347	0.00218789	NA	male	amygdala	50 ug/kg mixed BP
Clybl	163.641	0.520489	0.17009	3.06007	0.00221283	NA	male	amygdala	50 ug/kg mixed BP
Arhgap15	93.1454	0.604487	0.197763	3.05662	0.00223849	NA	male	amygdala	50 ug/kg mixed BP
LOC108352541	170.352	-0.339226	0.110993	-3.05629	0.00224093	NA	male	amygdala	50 ug/kg mixed BP
Mlf2	436.041	-0.242794	0.079484	-3.05463	0.00225342	0.0546316	male	amygdala	50 ug/kg mixed BP
Klra17	6.86175	2.07511	0.679386	3.0544	0.00225513	NA	male	amygdala	50 ug/kg mixed BP
Atp1a2	522.996	-0.262603	0.0859885	-3.05394	0.0022586	0.0546316	male	amygdala	50 ug/kg mixed BP
LOC102553046	92.9798	-0.442225	0.14495	-3.05087	0.0022818	NA	male	amygdala	50 ug/kg mixed BP
Xylt1	284.72	-0.32164	0.105496	-3.04883	0.00229735	NA	male	amygdala	50 ug/kg mixed BP
Brinp3	882.632	-0.205183	0.0673627	-3.04594	0.00231954	0.0554531	male	amygdala	50 ug/kg mixed BP
LOC120094354	3.79836	2.2029	0.723451	3.04499	0.00232685	NA	male	amygdala	50 ug/kg mixed BP
Tomm7-ps1	12.6769	-1.09884	0.361444	-3.04013	0.00236479	NA	male	amygdala	50 ug/kg mixed BP
Csmd1	4902.21	-0.258971	0.0851903	-3.03991	0.00236651	0.0559258	male	amygdala	50 ug/kg mixed BP
Ak2	85.4079	0.505548	0.166509	3.03616	0.0023961	NA	male	amygdala	50 ug/kg mixed BP
Rpl23a-ps14	17.9434	1.19721	0.394779	3.03262	0.00242444	NA	male	amygdala	50 ug/kg mixed BP
Epha4	343.545	-0.320878	0.105918	-3.02949	0.00244965	NA	male	amygdala	50 ug/kg mixed BP
Nalf1	2861.91	-0.221762	0.073255	-3.02726	0.00246783	0.0569463	male	amygdala	50 ug/kg mixed BP
Otud7a	546.242	-0.251707	0.0831816	-3.02599	0.00247821	0.0569463	male	amygdala	50 ug/kg mixed BP
Robo1	2908.89	-0.246188	0.0814491	-3.02259	0.00250619	0.0569463	male	amygdala	50 ug/kg mixed BP
Cdkl4	59.4615	0.538748	0.178399	3.0199	0.00252859	NA	male	amygdala	50 ug/kg mixed BP
Gria3	458.436	-0.293407	0.0972046	-3.01844	0.00254076	0.0569463	male	amygdala	50 ug/kg mixed BP
Abcc4	176.241	0.364038	0.120612	3.01825	0.00254243	NA	male	amygdala	50 ug/kg mixed BP
Prickle2	930.025	-0.242367	0.0803406	-3.01674	0.00255509	0.0569463	male	amygdala	50 ug/kg mixed BP
Cga	11.8022	3.41454	1.13207	3.01618	0.00255978	NA	male	amygdala	50 ug/kg mixed BP
Mmd	323.41	-0.303656	0.100739	-3.0143	0.00257575	NA	male	amygdala	50 ug/kg mixed BP
Lrp1	398.872	-0.270321	0.0897632	-3.01149	0.00259971	0.0569463	male	amygdala	50 ug/kg mixed BP
Epha6	2338.85	-0.221552	0.0735801	-3.01104	0.00260358	0.0569463	male	amygdala	50 ug/kg mixed BP
Rab11b	276.941	-0.279032	0.0927003	-3.01005	0.00261209	NA	male	amygdala	50 ug/kg mixed BP
Lin7a	358.367	-0.218745	0.0726811	-3.00966	0.0026154	NA	male	amygdala	50 ug/kg mixed BP
Gria4	1340.11	-0.20415	0.0679556	-3.00417	0.00266302	0.0571811	male	amygdala	50 ug/kg mixed BP
Lnc012	1033.13	-0.227524	0.0757558	-3.00339	0.00266994	0.0571811	male	amygdala	50 ug/kg mixed BP
Kcnj3	239.323	-0.328063	0.10927	-3.0023	0.00267944	NA	male	amygdala	50 ug/kg mixed BP
LOC120093363	72.6665	-0.496011	0.165279	-3.00106	0.00269045	NA	male	amygdala	50 ug/kg mixed BP
mt-Rnr2	48196.4	-0.306603	0.102407	-2.99396	0.00275379	0.0578199	male	amygdala	50 ug/kg mixed BP
Ebf3	11.0646	1.31151	0.438092	2.99369	0.0027563	NA	male	amygdala	50 ug/kg mixed BP
Ssmem1	13.0271	1.41182	0.471764	2.99264	0.00276575	NA	male	amygdala	50 ug/kg mixed BP
Rpl11-ps1	749.031	-0.35739	0.119486	-2.99106	0.0027801	0.0578199	male	amygdala	50 ug/kg mixed BP
Mapk10	999.498	-0.218234	0.0729728	-2.99062	0.00278413	0.0578199	male	amygdala	50 ug/kg mixed BP
Ect2	32.6816	1.00627	0.336933	2.98656	0.00282137	NA	male	amygdala	50 ug/kg mixed BP
Rpl11-ps6	26.523	-0.768956	0.258089	-2.97943	0.00288786	NA	male	amygdala	50 ug/kg mixed BP
Cplx2	1091.86	-0.22838	0.0766951	-2.97776	0.00290361	0.0596982	male	amygdala	50 ug/kg mixed BP
Sumo2	287.275	-0.345154	0.115943	-2.97692	0.00291158	NA	male	amygdala	50 ug/kg mixed BP
RGD1564999	3.23099	2.4735	0.832792	2.97013	0.00297675	NA	male	amygdala	50 ug/kg mixed BP
LOC102550295	4.55879	2.05406	0.691737	2.96942	0.00298363	NA	male	amygdala	50 ug/kg mixed BP
Tomm7-ps2	16.6151	-0.8557	0.288172	-2.96941	0.00298374	NA	male	amygdala	50 ug/kg mixed BP
Gabra1	280.321	-0.265718	0.0895003	-2.96891	0.00298859	NA	male	amygdala	50 ug/kg mixed BP
Tulp1	6.86794	1.9486	0.656675	2.96737	0.0030036	NA	male	amygdala	50 ug/kg mixed BP
COX2	7157.27	-0.264067	0.0890249	-2.96622	0.00301484	0.0608347	male	amygdala	50 ug/kg mixed BP
Rbfox1	8063.19	-0.253537	0.0854842	-2.96589	0.00301806	0.0608347	male	amygdala	50 ug/kg mixed BP
Cops4	149.94	-0.286913	0.09683	-2.96306	0.00304596	NA	male	amygdala	50 ug/kg mixed BP
LOC120095055	27.4637	-0.680204	0.2296	-2.96256	0.00305091	NA	male	amygdala	50 ug/kg mixed BP
Pitpnm2	205.432	-0.246819	0.0833743	-2.96037	0.00307265	NA	male	amygdala	50 ug/kg mixed BP
LOC120100915	13.8488	1.13628	0.383942	2.9595	0.00308144	NA	male	amygdala	50 ug/kg mixed BP
LOC120093803	78.2249	-0.479253	0.161972	-2.95887	0.00308771	NA	male	amygdala	50 ug/kg mixed BP
Negr1	3232.72	-0.211447	0.0714739	-2.95838	0.00309261	0.0613214	male	amygdala	50 ug/kg mixed BP
Rfx3	548.483	-0.218323	0.0738415	-2.95664	0.00311008	0.0613214	male	amygdala	50 ug/kg mixed BP
Ddx21-ps11	41.8656	-0.697732	0.236063	-2.9557	0.0031196	NA	male	amygdala	50 ug/kg mixed BP
Rps6-ps3	16.5039	1.34854	0.456368	2.95494	0.00312727	NA	male	amygdala	50 ug/kg mixed BP
Ctnna2	3075.62	-0.248578	0.0841353	-2.95451	0.00313169	0.0613214	male	amygdala	50 ug/kg mixed BP
Tnfrsf22	9.26031	1.34769	0.456393	2.95292	0.00314785	NA	male	amygdala	50 ug/kg mixed BP
Fbp2	9.47733	1.31707	0.446166	2.95197	0.0031575	NA	male	amygdala	50 ug/kg mixed BP
Gnrhr	6.49716	1.83521	0.621724	2.9518	0.00315927	NA	male	amygdala	50 ug/kg mixed BP
Erg	77.2979	0.492858	0.16704	2.95054	0.00317219	NA	male	amygdala	50 ug/kg mixed BP
Grik2	2098.05	-0.231078	0.0783407	-2.94965	0.00318129	0.061705	male	amygdala	50 ug/kg mixed BP
Gal3st3	81.1139	-0.462406	0.156796	-2.94908	0.00318717	NA	male	amygdala	50 ug/kg mixed BP
LOC103692081	65.4504	-0.608485	0.206675	-2.94416	0.00323832	NA	male	amygdala	50 ug/kg mixed BP
C1qtnf4	117.093	-0.508864	0.172963	-2.94204	0.00326059	NA	male	amygdala	50 ug/kg mixed BP
Apc2	256.908	-0.40204	0.136674	-2.94159	0.00326532	NA	male	amygdala	50 ug/kg mixed BP
Kdelr3	42.573	-1.59897	0.543761	-2.94057	0.00327613	NA	male	amygdala	50 ug/kg mixed BP
LOC680920	6.55267	1.78576	0.607428	2.93987	0.00328348	NA	male	amygdala	50 ug/kg mixed BP
LOC120100844	192.024	-0.287118	0.097677	-2.93947	0.00328776	NA	male	amygdala	50 ug/kg mixed BP
Adcy2	523.246	-0.245246	0.0834389	-2.93923	0.0032903	0.063047	male	amygdala	50 ug/kg mixed BP
LOC120098271	96.639	-0.495108	0.168479	-2.9387	0.00329593	NA	male	amygdala	50 ug/kg mixed BP
Adgrb3	3219.48	-0.26104	0.0888734	-2.93721	0.00331181	0.063047	male	amygdala	50 ug/kg mixed BP
LOC102552995	8.1465	1.47712	0.503036	2.93642	0.0033203	NA	male	amygdala	50 ug/kg mixed BP
Trim7	28.117	-0.684169	0.233237	-2.93337	0.00335309	NA	male	amygdala	50 ug/kg mixed BP
Arap3	70.9535	0.399573	0.136222	2.93325	0.00335435	NA	male	amygdala	50 ug/kg mixed BP
Trnap-agg_65	10.9885	-1.04949	0.3579	-2.93235	0.00336408	NA	male	amygdala	50 ug/kg mixed BP
LOC120098166	459.693	-0.253522	0.0864808	-2.93154	0.00337289	0.0630934	male	amygdala	50 ug/kg mixed BP
Zgrf1	42.5795	0.651162	0.222368	2.9283	0.0034082	NA	male	amygdala	50 ug/kg mixed BP
Ldha	479.863	-0.311542	0.106484	-2.92571	0.00343666	0.0630934	male	amygdala	50 ug/kg mixed BP
LOC498555	163.317	-0.319509	0.109237	-2.92493	0.00344537	NA	male	amygdala	50 ug/kg mixed BP
Dnm1	557.56	-0.311987	0.106677	-2.9246	0.00344896	0.0630934	male	amygdala	50 ug/kg mixed BP
RT1-A2	48.5107	0.649278	0.22206	2.92389	0.00345683	NA	male	amygdala	50 ug/kg mixed BP
Caprin2	81.7989	0.424432	0.145192	2.92324	0.00346411	NA	male	amygdala	50 ug/kg mixed BP
Elavl4	647.574	-0.21088	0.0721461	-2.92296	0.00346722	0.0630934	male	amygdala	50 ug/kg mixed BP
Slc35f4	385.798	-0.268104	0.0917411	-2.9224	0.00347346	NA	male	amygdala	50 ug/kg mixed BP
LOC102556470	614.338	-0.253935	0.0869445	-2.92065	0.003493	0.0630934	male	amygdala	50 ug/kg mixed BP
Atp1a3	707.912	-0.227278	0.0778302	-2.92017	0.00349837	0.0630934	male	amygdala	50 ug/kg mixed BP
Rph3al	86.5641	0.561183	0.192224	2.91942	0.00350687	NA	male	amygdala	50 ug/kg mixed BP
LOC102549969	12.7112	1.2479	0.427471	2.91927	0.00350858	NA	male	amygdala	50 ug/kg mixed BP
Emp2	10.1687	1.09541	0.375379	2.91814	0.00352122	NA	male	amygdala	50 ug/kg mixed BP
LOC100360453	52.8695	-0.587092	0.201202	-2.91793	0.00352369	NA	male	amygdala	50 ug/kg mixed BP
Pomc	13.7146	1.79797	0.616198	2.91784	0.00352465	NA	male	amygdala	50 ug/kg mixed BP
Pheta2	4.68382	1.97696	0.677545	2.91783	0.00352471	NA	male	amygdala	50 ug/kg mixed BP
Cenpa	17.1681	0.902878	0.309454	2.91765	0.00352681	NA	male	amygdala	50 ug/kg mixed BP
Gypc	11.0413	1.0615	0.364407	2.91296	0.0035802	NA	male	amygdala	50 ug/kg mixed BP
Gata6	4.5472	2.19809	0.754675	2.91263	0.00358401	NA	male	amygdala	50 ug/kg mixed BP
LOC685078	14.7459	1.48369	0.509408	2.91257	0.00358467	NA	male	amygdala	50 ug/kg mixed BP
LOC120100041	7.05215	1.64831	0.566107	2.91166	0.00359509	NA	male	amygdala	50 ug/kg mixed BP
Kcnh7	1149.17	-0.227901	0.0782915	-2.91093	0.00360357	0.0634266	male	amygdala	50 ug/kg mixed BP
COX3	10979.5	-0.245071	0.0842388	-2.90924	0.00362303	0.0634266	male	amygdala	50 ug/kg mixed BP
Ank2	4562.83	-0.222096	0.0763478	-2.90901	0.0036258	0.0634266	male	amygdala	50 ug/kg mixed BP
Dlgap1	3024.13	-0.187836	0.0646366	-2.90603	0.00366042	0.0634266	male	amygdala	50 ug/kg mixed BP
LOC120097467	168.131	-0.427563	0.147143	-2.90576	0.00366367	NA	male	amygdala	50 ug/kg mixed BP
Cnih2	484.946	-0.277096	0.0954121	-2.90421	0.00368186	0.0634266	male	amygdala	50 ug/kg mixed BP
Myt1l	1907.64	-0.248732	0.0857251	-2.90151	0.00371367	0.0634266	male	amygdala	50 ug/kg mixed BP
Cpe	2169.17	-0.17079	0.0588961	-2.89984	0.00373349	0.0634266	male	amygdala	50 ug/kg mixed BP
Nlrp4	7.4985	1.95676	0.67489	2.89938	0.00373905	NA	male	amygdala	50 ug/kg mixed BP
Tmem42	42.8545	-0.535489	0.184732	-2.89874	0.00374666	NA	male	amygdala	50 ug/kg mixed BP
LOC498300	17.5274	0.915078	0.315698	2.89858	0.00374855	NA	male	amygdala	50 ug/kg mixed BP
Slc22a16	7.76921	1.4007	0.483258	2.89846	0.00375004	NA	male	amygdala	50 ug/kg mixed BP
Snw1-ps2	18.6966	1.14123	0.393752	2.89835	0.00375136	NA	male	amygdala	50 ug/kg mixed BP
Clnk	53.2234	0.519198	0.179152	2.89808	0.00375449	NA	male	amygdala	50 ug/kg mixed BP
Syt1	3219.82	-0.229947	0.0793654	-2.89732	0.00376364	0.0634266	male	amygdala	50 ug/kg mixed BP
LOC120096997	4.08408	2.00876	0.693408	2.89694	0.00376827	NA	male	amygdala	50 ug/kg mixed BP
Lrrc27	18.518	0.796974	0.27533	2.89461	0.00379626	NA	male	amygdala	50 ug/kg mixed BP
Ngef	335.397	-0.276188	0.0954525	-2.89346	0.00381018	NA	male	amygdala	50 ug/kg mixed BP
Vom2r8	5.92649	2.10664	0.728131	2.89321	0.00381326	NA	male	amygdala	50 ug/kg mixed BP
B3galt1	1094.96	-0.193726	0.0670349	-2.88993	0.00385328	0.0637789	male	amygdala	50 ug/kg mixed BP
Pdpn	94.6222	0.402881	0.139432	2.88944	0.00385933	NA	male	amygdala	50 ug/kg mixed BP
Pja2	888.849	-0.252693	0.08747	-2.88891	0.00386577	0.0637789	male	amygdala	50 ug/kg mixed BP
LOC120094295	11.1162	1.74892	0.605401	2.88887	0.00386633	NA	male	amygdala	50 ug/kg mixed BP
Hecw2	787.194	-0.203221	0.0703687	-2.88795	0.00387761	0.0637789	male	amygdala	50 ug/kg mixed BP
Galntl5	12.2803	1.57881	0.546691	2.88794	0.00387777	NA	male	amygdala	50 ug/kg mixed BP
Rpgrip1l	263.52	-0.427218	0.147933	-2.88792	0.00387796	NA	male	amygdala	50 ug/kg mixed BP
Tead1	224.596	0.314359	0.10886	2.88773	0.00388039	NA	male	amygdala	50 ug/kg mixed BP
LOC120098830	16.5052	1.1861	0.411032	2.88566	0.00390595	NA	male	amygdala	50 ug/kg mixed BP
LOC120093570	7.54253	1.45536	0.504425	2.88518	0.00391191	NA	male	amygdala	50 ug/kg mixed BP
LOC120095056	45.4102	-0.645238	0.223726	-2.88405	0.00392591	NA	male	amygdala	50 ug/kg mixed BP
Zan	21.379	1.06469	0.369324	2.88281	0.0039414	NA	male	amygdala	50 ug/kg mixed BP
Tmem108	595.307	-0.215783	0.0748909	-2.8813	0.00396036	0.0642564	male	amygdala	50 ug/kg mixed BP
Nkiras2-ps1	2.8333	2.54069	0.881987	2.88064	0.00396865	NA	male	amygdala	50 ug/kg mixed BP
Cnr2	17.8081	1.2059	0.418626	2.88061	0.00396905	NA	male	amygdala	50 ug/kg mixed BP
Marcks	1494.96	-0.190695	0.0662121	-2.88006	0.00397602	0.0642564	male	amygdala	50 ug/kg mixed BP
LOC102547456	10.4428	1.4438	0.501486	2.87904	0.00398888	NA	male	amygdala	50 ug/kg mixed BP
LOC120098517	5.42448	1.84365	0.640594	2.87803	0.00400165	NA	male	amygdala	50 ug/kg mixed BP
Actr2	647.501	-0.256435	0.0891592	-2.87615	0.00402564	0.0642564	male	amygdala	50 ug/kg mixed BP
Arhgef10	42.2009	0.553612	0.192636	2.87387	0.00405473	NA	male	amygdala	50 ug/kg mixed BP
Cntnap5a	1408.9	-0.189327	0.0658828	-2.8737	0.00405696	0.0642564	male	amygdala	50 ug/kg mixed BP
Snap25	1651.72	-0.224846	0.0782552	-2.87324	0.00406291	0.0642564	male	amygdala	50 ug/kg mixed BP
Gadl1	20.3036	1.09849	0.382392	2.87269	0.00406993	NA	male	amygdala	50 ug/kg mixed BP
Ugt1a9	68.1011	0.434418	0.151237	2.87243	0.00407327	NA	male	amygdala	50 ug/kg mixed BP
LOC120094342	28.3799	-0.717264	0.249732	-2.87214	0.00407704	NA	male	amygdala	50 ug/kg mixed BP
Lsamp	9228.85	-0.234351	0.0816477	-2.87027	0.00410122	0.0643672	male	amygdala	50 ug/kg mixed BP
Cacnb1	96.7635	-0.424578	0.147985	-2.86906	0.00411697	NA	male	amygdala	50 ug/kg mixed BP
Syk	32.9443	0.711607	0.248108	2.86814	0.00412899	NA	male	amygdala	50 ug/kg mixed BP
Polr2a	99.4555	-0.338462	0.118014	-2.86798	0.00413098	NA	male	amygdala	50 ug/kg mixed BP
Cep128	113.02	0.511255	0.178283	2.86766	0.00413515	NA	male	amygdala	50 ug/kg mixed BP
Morf4l1-ps8	34.0079	-0.624746	0.217875	-2.86745	0.0041379	NA	male	amygdala	50 ug/kg mixed BP
Zeb2	934.064	-0.17765	0.0619606	-2.86714	0.00414198	0.0645144	male	amygdala	50 ug/kg mixed BP
Trnap-agg_24	10.1569	-1.06531	0.371974	-2.86393	0.00418423	NA	male	amygdala	50 ug/kg mixed BP
Polr3f-ps2	32.9932	-0.547186	0.191203	-2.86181	0.00421235	NA	male	amygdala	50 ug/kg mixed BP
Gba3	18.8554	0.8016	0.280154	2.86128	0.00421929	NA	male	amygdala	50 ug/kg mixed BP
Nutm1	11.3583	1.26644	0.443028	2.8586	0.00425521	NA	male	amygdala	50 ug/kg mixed BP
Magi2	2274.47	-0.196722	0.0688358	-2.85784	0.00426533	0.0654805	male	amygdala	50 ug/kg mixed BP
Opcml	2596.19	-0.228039	0.0797991	-2.85767	0.0042677	0.0654805	male	amygdala	50 ug/kg mixed BP
LOC102555545	10.625	1.50078	0.525431	2.85629	0.00428622	NA	male	amygdala	50 ug/kg mixed BP
LOC102547106	14.4345	-1.02338	0.35834	-2.8559	0.00429148	NA	male	amygdala	50 ug/kg mixed BP
Cdkl5	358.558	-0.221841	0.0777268	-2.85411	0.00431573	NA	male	amygdala	50 ug/kg mixed BP
LOC120103578	17.3575	0.874685	0.30649	2.85388	0.00431894	NA	male	amygdala	50 ug/kg mixed BP
Pde2a	362.399	-0.295819	0.103668	-2.85353	0.00432364	NA	male	amygdala	50 ug/kg mixed BP
Grin2a	514.696	-0.289977	0.101654	-2.85261	0.00433623	0.0660392	male	amygdala	50 ug/kg mixed BP
LOC102552767	19.6541	-0.759901	0.266606	-2.85028	0.00436814	NA	male	amygdala	50 ug/kg mixed BP
Atp6v0d2	7.50927	1.34011	0.470588	2.84774	0.00440306	NA	male	amygdala	50 ug/kg mixed BP
Nop10	190.065	-0.326927	0.114833	-2.84698	0.00441356	NA	male	amygdala	50 ug/kg mixed BP
C7	24.1436	1.01574	0.356893	2.84607	0.00442622	NA	male	amygdala	50 ug/kg mixed BP
LOC108351965	4.13466	2.2276	0.783012	2.84491	0.00444238	NA	male	amygdala	50 ug/kg mixed BP
Rnf138-ps2	5.04344	-1.78122	0.626997	-2.84087	0.00449901	NA	male	amygdala	50 ug/kg mixed BP
ND3	2767.48	-0.283903	0.0999704	-2.83987	0.0045132	0.0667038	male	amygdala	50 ug/kg mixed BP
Lhfpl3	1439.72	-0.195681	0.0689211	-2.8392	0.00452272	0.0667038	male	amygdala	50 ug/kg mixed BP
Slc25a23	297.478	-0.287662	0.101388	-2.83725	0.0045504	NA	male	amygdala	50 ug/kg mixed BP
Nrg1	3487.95	-0.238907	0.0842238	-2.83657	0.00456014	0.0667038	male	amygdala	50 ug/kg mixed BP
Col28a1	20.2883	0.91215	0.32163	2.83602	0.00456789	NA	male	amygdala	50 ug/kg mixed BP
Slc44a3	17.4984	1.17969	0.41625	2.83408	0.00459576	NA	male	amygdala	50 ug/kg mixed BP
LOC108352943	9.81374	1.33788	0.472131	2.83371	0.00460111	NA	male	amygdala	50 ug/kg mixed BP
Cd200	453.801	-0.267633	0.0944887	-2.83243	0.00461956	0.0667038	male	amygdala	50 ug/kg mixed BP
Prkcg	542.399	-0.246687	0.0870939	-2.83242	0.00461966	0.0667038	male	amygdala	50 ug/kg mixed BP
LOC120100559	4.05392	1.76001	0.621381	2.83241	0.0046199	NA	male	amygdala	50 ug/kg mixed BP
Gabra2	482.741	-0.248429	0.0877399	-2.83142	0.00463413	0.0667038	male	amygdala	50 ug/kg mixed BP
Prss27	5.33761	2.11062	0.745486	2.8312	0.00463732	NA	male	amygdala	50 ug/kg mixed BP
Lmo3	576.497	-0.239053	0.0844465	-2.83082	0.00464288	0.0667038	male	amygdala	50 ug/kg mixed BP
LOC120102261	11.4857	1.18814	0.419913	2.82949	0.00466228	NA	male	amygdala	50 ug/kg mixed BP
RT1-CE13	13.5077	1.11508	0.3941	2.82945	0.00466286	NA	male	amygdala	50 ug/kg mixed BP
Nckap1	551.135	-0.212861	0.0752447	-2.82891	0.00467062	0.0667038	male	amygdala	50 ug/kg mixed BP
Schip1	1478.89	-0.221872	0.0784326	-2.82883	0.00467186	0.0667038	male	amygdala	50 ug/kg mixed BP
Rpl30l1	8.04378	-1.78077	0.630162	-2.82589	0.00471497	NA	male	amygdala	50 ug/kg mixed BP
Sntg1	897.335	-0.223719	0.0791698	-2.82581	0.00471612	0.0668673	male	amygdala	50 ug/kg mixed BP
Atp5mc3	661.773	-0.238522	0.0844738	-2.82363	0.00474836	0.0668673	male	amygdala	50 ug/kg mixed BP
Zdhhc21	220.377	-0.290989	0.103101	-2.82235	0.00476726	NA	male	amygdala	50 ug/kg mixed BP
Smc5	188.702	-0.303747	0.107736	-2.81938	0.00481171	NA	male	amygdala	50 ug/kg mixed BP
LOC120098888	11.9907	1.28043	0.45428	2.81859	0.00482351	NA	male	amygdala	50 ug/kg mixed BP
Cecr2	73.5533	0.54326	0.192767	2.81823	0.00482895	NA	male	amygdala	50 ug/kg mixed BP
Dgki	819.192	-0.191771	0.0680513	-2.81804	0.00483177	0.0675791	male	amygdala	50 ug/kg mixed BP
Eva1a	16.5174	0.78259	0.27778	2.8173	0.00484293	NA	male	amygdala	50 ug/kg mixed BP
Tp73	26.2311	0.705299	0.250453	2.81609	0.00486121	NA	male	amygdala	50 ug/kg mixed BP
Shisa9	571.389	-0.21758	0.0772795	-2.81549	0.00487024	0.0676569	male	amygdala	50 ug/kg mixed BP
Ttyh3	318.429	-0.360027	0.127948	-2.81386	0.00489509	NA	male	amygdala	50 ug/kg mixed BP
Ak3	245.281	-0.259546	0.0922877	-2.81236	0.0049179	NA	male	amygdala	50 ug/kg mixed BP
LOC120095892	13.4453	1.18115	0.42003	2.81205	0.00492263	NA	male	amygdala	50 ug/kg mixed BP
Lmod1	38.4421	0.617825	0.219774	2.81118	0.00493599	NA	male	amygdala	50 ug/kg mixed BP
LOC108353339	13.6879	1.55009	0.551602	2.81016	0.00495164	NA	male	amygdala	50 ug/kg mixed BP
LOC102555365	3.26575	2.502	0.890936	2.80828	0.0049807	NA	male	amygdala	50 ug/kg mixed BP
LOC108353341	10.3772	1.98397	0.707385	2.80465	0.00503714	NA	male	amygdala	50 ug/kg mixed BP
Tyw5-ps1	9.63403	1.45851	0.520074	2.80443	0.00504056	NA	male	amygdala	50 ug/kg mixed BP
Fcgbpl1	8.35768	1.47728	0.52679	2.80431	0.00504245	NA	male	amygdala	50 ug/kg mixed BP
Spink13	19.4546	1.25435	0.447407	2.80359	0.00505375	NA	male	amygdala	50 ug/kg mixed BP
LOC102549042	12.4854	1.33118	0.474885	2.80316	0.0050605	NA	male	amygdala	50 ug/kg mixed BP
Cdc42bpa	797.03	-0.197197	0.0703528	-2.80298	0.00506331	0.0681121	male	amygdala	50 ug/kg mixed BP
Cda	17.5908	1.21144	0.433032	2.79758	0.00514867	NA	male	amygdala	50 ug/kg mixed BP
Rictor	164.749	-0.252012	0.0900923	-2.79727	0.00515368	NA	male	amygdala	50 ug/kg mixed BP
Prom1	57.1968	0.437838	0.156544	2.7969	0.0051595	NA	male	amygdala	50 ug/kg mixed BP
Exd1	20.9444	1.1213	0.400914	2.79686	0.00516024	NA	male	amygdala	50 ug/kg mixed BP
LOC120099721	12.8234	2.31236	0.827015	2.79603	0.00517338	NA	male	amygdala	50 ug/kg mixed BP
Grtp1	397.14	-0.247765	0.0886207	-2.79579	0.00517728	0.0681121	male	amygdala	50 ug/kg mixed BP
Tpx2	59.4357	0.54967	0.196631	2.79544	0.00518284	NA	male	amygdala	50 ug/kg mixed BP
Smg5l1	116.523	-0.302419	0.108205	-2.79488	0.00519197	NA	male	amygdala	50 ug/kg mixed BP
Mdga2	2595.94	-0.228042	0.0816266	-2.79373	0.00521046	0.0681121	male	amygdala	50 ug/kg mixed BP
Snrpn	572.563	-0.384249	0.137547	-2.79358	0.00521281	0.0681121	male	amygdala	50 ug/kg mixed BP
Ywhah	1494.75	-0.166939	0.0597953	-2.79183	0.00524106	0.0681121	male	amygdala	50 ug/kg mixed BP
Hcn1	498.41	-0.209167	0.07494	-2.79113	0.00525246	0.0681121	male	amygdala	50 ug/kg mixed BP
LOC103694152	15.2586	0.960982	0.344449	2.78991	0.00527224	NA	male	amygdala	50 ug/kg mixed BP
LOC120101030	3.53236	2.07994	0.745581	2.78969	0.0052758	NA	male	amygdala	50 ug/kg mixed BP
Cd80	29.1474	0.647662	0.232264	2.78847	0.00529578	NA	male	amygdala	50 ug/kg mixed BP
Arpp21	2017.76	-0.240057	0.086094	-2.78832	0.00529826	0.0681121	male	amygdala	50 ug/kg mixed BP
Mospd3-ps1	9.25398	2.02829	0.727459	2.78818	0.00530044	NA	male	amygdala	50 ug/kg mixed BP
Snurf	572.726	-0.383791	0.137662	-2.78792	0.00530479	0.0681121	male	amygdala	50 ug/kg mixed BP
LOC120098167	527.055	-0.238622	0.085642	-2.78628	0.00533172	0.0681121	male	amygdala	50 ug/kg mixed BP
LOC102549789	518.658	-0.237525	0.0853306	-2.78359	0.00537609	0.0681121	male	amygdala	50 ug/kg mixed BP
Cadps	1547.68	-0.177791	0.0638806	-2.78318	0.00538296	0.0681121	male	amygdala	50 ug/kg mixed BP
Grid2	2065.15	-0.209781	0.0754258	-2.78129	0.00541437	0.0681121	male	amygdala	50 ug/kg mixed BP
Dynll1	1074.39	-0.189712	0.0682167	-2.78103	0.00541873	0.0681121	male	amygdala	50 ug/kg mixed BP
Csrnp3	499.353	-0.226875	0.0816044	-2.78018	0.00543289	0.0681121	male	amygdala	50 ug/kg mixed BP
Rbfox2	1290.89	-0.137957	0.0496293	-2.77975	0.00544015	0.0681121	male	amygdala	50 ug/kg mixed BP
Kif2c	20.3473	0.882419	0.317566	2.7787	0.00545774	NA	male	amygdala	50 ug/kg mixed BP
Usp22	730.247	-0.216647	0.0780305	-2.77644	0.00549582	0.0681121	male	amygdala	50 ug/kg mixed BP
Phf20l1	415.007	-0.253852	0.0914936	-2.77454	0.00552803	0.0681121	male	amygdala	50 ug/kg mixed BP
Fcrlb	4.95863	2.08767	0.752511	2.77427	0.00553252	NA	male	amygdala	50 ug/kg mixed BP
Rad51d	29.0085	0.637358	0.2298	2.77353	0.00554517	NA	male	amygdala	50 ug/kg mixed BP
LOC120100795	12.8111	1.24302	0.448439	2.77187	0.00557348	NA	male	amygdala	50 ug/kg mixed BP
LOC120097473	1549.94	-0.178739	0.0645404	-2.76941	0.00561574	0.0681121	male	amygdala	50 ug/kg mixed BP
Snn	347.674	-0.216234	0.0780836	-2.76926	0.00561833	NA	male	amygdala	50 ug/kg mixed BP
Pcdh17	796.827	-0.256462	0.092614	-2.76915	0.00562033	0.0681121	male	amygdala	50 ug/kg mixed BP
LOC120098887	4.04618	1.99782	0.721465	2.76911	0.00562091	NA	male	amygdala	50 ug/kg mixed BP
Dyrk1a	311.896	-0.20821	0.0751938	-2.76898	0.00562317	NA	male	amygdala	50 ug/kg mixed BP
Cttnbp2	484.537	-0.254305	0.091859	-2.76842	0.00563281	0.0681121	male	amygdala	50 ug/kg mixed BP
Ccser1	1231.65	-0.196109	0.0708565	-2.7677	0.00564538	0.0681121	male	amygdala	50 ug/kg mixed BP
LOC108352072	48.1988	0.728695	0.263383	2.76667	0.00566317	NA	male	amygdala	50 ug/kg mixed BP
Tanc1	147.285	0.438042	0.158343	2.76641	0.00566773	NA	male	amygdala	50 ug/kg mixed BP
Dnph1	19.7415	0.764591	0.276387	2.76638	0.00566822	NA	male	amygdala	50 ug/kg mixed BP
Klhl7	178.649	-0.288904	0.104438	-2.76627	0.00567015	NA	male	amygdala	50 ug/kg mixed BP
Rbfox3	957.158	-0.211494	0.0764754	-2.76552	0.00568321	0.0681121	male	amygdala	50 ug/kg mixed BP
Hmga2	30.6293	1.05933	0.383054	2.7655	0.00568364	NA	male	amygdala	50 ug/kg mixed BP
LOC102547623	17.0715	0.951566	0.34409	2.76545	0.00568435	NA	male	amygdala	50 ug/kg mixed BP
Celsr1	55.3513	0.679715	0.245868	2.76456	0.00570003	NA	male	amygdala	50 ug/kg mixed BP
Kctd16	1252.99	-0.252503	0.0913541	-2.764	0.00570968	0.0681121	male	amygdala	50 ug/kg mixed BP
Riok3	193.544	-0.300792	0.108848	-2.76342	0.0057199	NA	male	amygdala	50 ug/kg mixed BP
Dppa2	2.9356	2.78985	1.01005	2.7621	0.00574307	NA	male	amygdala	50 ug/kg mixed BP
Cnksr2	680.807	-0.280464	0.101544	-2.762	0.00574478	0.0681121	male	amygdala	50 ug/kg mixed BP
LOC102550049	14.5135	1.16234	0.421003	2.76089	0.00576445	NA	male	amygdala	50 ug/kg mixed BP
Uimc1	219.617	-0.234749	0.0850498	-2.76013	0.0057778	NA	male	amygdala	50 ug/kg mixed BP
Hivep2	838.197	-0.200611	0.0727236	-2.75855	0.00580589	0.0681121	male	amygdala	50 ug/kg mixed BP
Cldnd1	71.0066	-0.443958	0.160941	-2.75851	0.00580656	NA	male	amygdala	50 ug/kg mixed BP
Mtg2	122.267	-0.334123	0.121204	-2.75669	0.005839	NA	male	amygdala	50 ug/kg mixed BP
Slc3a1	441.437	-0.220346	0.0799575	-2.75579	0.00585501	0.0681121	male	amygdala	50 ug/kg mixed BP
Baiap2l2	35.7804	0.531683	0.19299	2.75498	0.00586963	NA	male	amygdala	50 ug/kg mixed BP
LOC120098519	9.90252	1.26416	0.458903	2.75474	0.00587386	NA	male	amygdala	50 ug/kg mixed BP
LOC120097547	181.065	-0.334925	0.121658	-2.75299	0.00590535	NA	male	amygdala	50 ug/kg mixed BP
Hp1bp3	513.714	-0.232412	0.0844242	-2.75291	0.00590683	0.0681121	male	amygdala	50 ug/kg mixed BP
Tmeff2	1443.79	-0.21321	0.0774575	-2.75261	0.00591228	0.0681121	male	amygdala	50 ug/kg mixed BP
Btbd3	221.848	-0.293042	0.106473	-2.75225	0.00591866	NA	male	amygdala	50 ug/kg mixed BP
Cntnap5b	1064.54	-0.197841	0.0719098	-2.75124	0.00593701	0.0681121	male	amygdala	50 ug/kg mixed BP
Dclk1	1881.21	-0.174753	0.0635275	-2.75082	0.00594456	0.0681121	male	amygdala	50 ug/kg mixed BP
Kcnd2	2116.15	-0.238231	0.0866352	-2.74982	0.00596286	0.0681121	male	amygdala	50 ug/kg mixed BP
LOC120093712	5.23792	1.65228	0.601032	2.74908	0.00597632	NA	male	amygdala	50 ug/kg mixed BP
Camk2a	932.548	-0.237739	0.0864924	-2.74867	0.00598377	0.0681121	male	amygdala	50 ug/kg mixed BP
Ntrk2	1354.96	-0.182601	0.0664491	-2.74799	0.00599625	0.0681121	male	amygdala	50 ug/kg mixed BP
Treml1	5.5061	1.52389	0.554659	2.74744	0.00600623	NA	male	amygdala	50 ug/kg mixed BP
Cdh26	7.87513	1.34923	0.491189	2.74687	0.00601667	NA	male	amygdala	50 ug/kg mixed BP
Ext1	685.705	-0.174808	0.0636693	-2.74557	0.00604064	0.0682393	male	amygdala	50 ug/kg mixed BP
Aatk	288.358	-0.235339	0.0857933	-2.74309	0.00608633	NA	male	amygdala	50 ug/kg mixed BP
Spdye4	3.30191	2.15751	0.786784	2.74219	0.00610313	NA	male	amygdala	50 ug/kg mixed BP
Slc12a5	460.373	-0.225776	0.0823432	-2.74189	0.00610875	0.0685379	male	amygdala	50 ug/kg mixed BP
Spdye4-ps1	16.2915	0.830349	0.302855	2.74174	0.00611142	NA	male	amygdala	50 ug/kg mixed BP
LOC120101555	83.0834	-0.444772	0.162349	-2.73961	0.00615124	NA	male	amygdala	50 ug/kg mixed BP
LOC120095692	8.29085	1.58464	0.578633	2.73858	0.00617047	NA	male	amygdala	50 ug/kg mixed BP
ATP6	10734.2	-0.256258	0.0936257	-2.73705	0.00619925	0.0685379	male	amygdala	50 ug/kg mixed BP
Apc	2408.22	-0.244829	0.0895001	-2.73551	0.00622833	0.0685379	male	amygdala	50 ug/kg mixed BP
Kcnq5	1637.38	-0.193692	0.0708211	-2.73495	0.006239	0.0685379	male	amygdala	50 ug/kg mixed BP
Hspg2	124.099	0.337184	0.123316	2.7343	0.00625133	NA	male	amygdala	50 ug/kg mixed BP
Tenm4	1396.09	-0.150253	0.0549587	-2.73393	0.00625826	0.0685379	male	amygdala	50 ug/kg mixed BP
Ly75	87.0772	0.453333	0.165836	2.73363	0.00626402	NA	male	amygdala	50 ug/kg mixed BP
Srgap3	444.482	-0.252541	0.0923885	-2.73347	0.00626708	0.0685379	male	amygdala	50 ug/kg mixed BP
Arfgef3	244.228	-0.262153	0.0959843	-2.7312	0.00631035	NA	male	amygdala	50 ug/kg mixed BP
LOC102547807	5.49738	1.45776	0.533962	2.73007	0.006332	NA	male	amygdala	50 ug/kg mixed BP
Tuba1b-ps3	22.2748	0.807928	0.295994	2.72955	0.00634217	NA	male	amygdala	50 ug/kg mixed BP
Trim69	7.69635	1.60457	0.587966	2.72902	0.00635226	NA	male	amygdala	50 ug/kg mixed BP
Leng8	102.387	-0.321486	0.117811	-2.72883	0.00635602	NA	male	amygdala	50 ug/kg mixed BP
Galntl6	1705.38	-0.231515	0.0848703	-2.72786	0.00637459	0.0691726	male	amygdala	50 ug/kg mixed BP
Myom1	37.0972	0.98742	0.36204	2.72738	0.00638402	NA	male	amygdala	50 ug/kg mixed BP
ND4	10018.6	-0.252507	0.0925971	-2.72694	0.00639241	0.0691726	male	amygdala	50 ug/kg mixed BP
Lamp1	501.084	-0.21606	0.0793165	-2.72402	0.00644919	0.0693225	male	amygdala	50 ug/kg mixed BP
LOC108352312	5.99103	1.47584	0.541899	2.72345	0.00646032	NA	male	amygdala	50 ug/kg mixed BP
LOC120096285	6.80378	1.74106	0.639394	2.72299	0.00646943	NA	male	amygdala	50 ug/kg mixed BP
P3h3	300.615	-0.657042	0.241357	-2.72228	0.0064833	NA	male	amygdala	50 ug/kg mixed BP
Grm5	3275.37	-0.258506	0.0949862	-2.72151	0.00649836	0.0693225	male	amygdala	50 ug/kg mixed BP
LOC120099384	25.3617	-0.636602	0.233918	-2.72147	0.00649923	NA	male	amygdala	50 ug/kg mixed BP
Syne3	24.8614	1.09201	0.401306	2.72113	0.00650594	NA	male	amygdala	50 ug/kg mixed BP
LOC102555236	18.0476	1.38406	0.508941	2.71949	0.00653817	NA	male	amygdala	50 ug/kg mixed BP
Irgm2	16.7467	0.800732	0.294478	2.71915	0.00654491	NA	male	amygdala	50 ug/kg mixed BP
Fmn2	525.509	-0.181295	0.0666829	-2.71876	0.00655277	0.0693225	male	amygdala	50 ug/kg mixed BP
Fbxl16	328.31	-0.282834	0.104035	-2.71864	0.00655511	NA	male	amygdala	50 ug/kg mixed BP
LOC120096504	151.569	-0.358848	0.132033	-2.71788	0.00657026	NA	male	amygdala	50 ug/kg mixed BP
Zbtb18	522.182	-0.234044	0.0861142	-2.71784	0.00657104	0.0693225	male	amygdala	50 ug/kg mixed BP
Sorbs2	753.648	-0.203589	0.0749182	-2.71748	0.00657804	0.0693225	male	amygdala	50 ug/kg mixed BP
Pde1a	515.38	-0.240727	0.0886344	-2.71595	0.00660856	0.0693225	male	amygdala	50 ug/kg mixed BP
LOC102555576	16.492	0.881551	0.324776	2.71433	0.00664092	NA	male	amygdala	50 ug/kg mixed BP
Slc24a5	184.128	-0.273953	0.100952	-2.7137	0.00665355	NA	male	amygdala	50 ug/kg mixed BP
Dync1i1	951.164	-0.166878	0.061537	-2.71183	0.00669122	0.0698332	male	amygdala	50 ug/kg mixed BP
Crb1	24.8015	0.998514	0.368209	2.71181	0.0066917	NA	male	amygdala	50 ug/kg mixed BP
LOC120093694	38.91	0.904314	0.333494	2.71163	0.00669523	NA	male	amygdala	50 ug/kg mixed BP
LOC102549548	87.6938	-0.355751	0.131209	-2.71133	0.00670143	NA	male	amygdala	50 ug/kg mixed BP
Retreg1	254.147	-0.217997	0.0804024	-2.71132	0.00670157	NA	male	amygdala	50 ug/kg mixed BP
LOC103691948	7.52931	1.38466	0.510734	2.71111	0.00670574	NA	male	amygdala	50 ug/kg mixed BP
Fcho1	143.941	-0.453439	0.16731	-2.71017	0.00672479	NA	male	amygdala	50 ug/kg mixed BP
Bub1b	24.8138	0.902362	0.333015	2.70967	0.00673497	NA	male	amygdala	50 ug/kg mixed BP
LOC120101496	6.17017	2.0904	0.772304	2.7067	0.00679557	NA	male	amygdala	50 ug/kg mixed BP
RT1-CE10	14.1537	1.27675	0.472879	2.69996	0.00693476	NA	male	amygdala	50 ug/kg mixed BP
Adgrl3	2208.51	-0.169182	0.062669	-2.69961	0.00694208	0.0720854	male	amygdala	50 ug/kg mixed BP
Ptprc	32.879	0.562473	0.208378	2.69929	0.00694869	NA	male	amygdala	50 ug/kg mixed BP
LOC120099931	62.0228	0.396825	0.147015	2.69921	0.00695045	NA	male	amygdala	50 ug/kg mixed BP
Dpp3-ps3	21.943	1.15176	0.426797	2.69861	0.00696303	NA	male	amygdala	50 ug/kg mixed BP
Tecta	14.304	1.21092	0.448789	2.69819	0.00697183	NA	male	amygdala	50 ug/kg mixed BP
Gfral	21.1735	0.740439	0.274457	2.69783	0.00697924	NA	male	amygdala	50 ug/kg mixed BP
Oas3	11.1282	1.27821	0.473937	2.69701	0.00699655	NA	male	amygdala	50 ug/kg mixed BP
Syn3	2444.92	-0.116366	0.0431649	-2.69585	0.00702084	0.0725369	male	amygdala	50 ug/kg mixed BP
Odad1	30.6653	0.616754	0.228792	2.6957	0.00702412	NA	male	amygdala	50 ug/kg mixed BP
Ak9	31.2705	0.84934	0.315082	2.69561	0.00702593	NA	male	amygdala	50 ug/kg mixed BP
RGD1562690	65.487	-0.652213	0.241959	-2.69555	0.0070272	NA	male	amygdala	50 ug/kg mixed BP
Atxn1	969.926	-0.163301	0.0606628	-2.69194	0.00710379	0.0726727	male	amygdala	50 ug/kg mixed BP
Cep170b	286.274	-0.26579	0.098769	-2.69103	0.0071232	NA	male	amygdala	50 ug/kg mixed BP
Ptprn2	1089.17	-0.175485	0.0652154	-2.69086	0.00712686	0.0726727	male	amygdala	50 ug/kg mixed BP
Tmc2	25.4898	0.702704	0.261308	2.68918	0.00716272	NA	male	amygdala	50 ug/kg mixed BP
Rims2	981.888	-0.18958	0.0705067	-2.68882	0.00717056	0.0726727	male	amygdala	50 ug/kg mixed BP
Frmd3	473.438	-0.196403	0.0730506	-2.68859	0.00717537	0.0726727	male	amygdala	50 ug/kg mixed BP
Dennd4a	281.151	-0.210363	0.0782927	-2.68688	0.00721221	NA	male	amygdala	50 ug/kg mixed BP
Hsp90aa1-ps17	1193.09	-0.254689	0.0948303	-2.68573	0.00723716	0.0727588	male	amygdala	50 ug/kg mixed BP
Limch1	837.05	-0.213402	0.0794817	-2.68492	0.00725465	0.0727588	male	amygdala	50 ug/kg mixed BP
Mtnr1a	3.9105	2.14879	0.80043	2.68455	0.00726275	NA	male	amygdala	50 ug/kg mixed BP
LOC120101869	18.031	1.0343	0.38538	2.68384	0.00727819	NA	male	amygdala	50 ug/kg mixed BP
Pde1c	158.798	0.280417	0.104501	2.6834	0.00728782	NA	male	amygdala	50 ug/kg mixed BP
RGD1309651	33.4881	0.618777	0.230615	2.68316	0.00729304	NA	male	amygdala	50 ug/kg mixed BP
Chrna10	3.64095	1.73383	0.646293	2.68274	0.00730226	NA	male	amygdala	50 ug/kg mixed BP
Zmynd11	443.61	-0.193314	0.0720797	-2.68195	0.00731936	0.0730515	male	amygdala	50 ug/kg mixed BP
LOC102549484	5.69706	1.74974	0.653258	2.67849	0.00739558	NA	male	amygdala	50 ug/kg mixed BP
Gpc6	1058.76	-0.198259	0.0740452	-2.67754	0.00741649	0.0734993	male	amygdala	50 ug/kg mixed BP
RT1-CE11	15.0973	1.1284	0.421535	2.67687	0.00743134	NA	male	amygdala	50 ug/kg mixed BP
Gng2	1554.39	-0.205782	0.076886	-2.67646	0.00744053	0.0734993	male	amygdala	50 ug/kg mixed BP
LOC120099716	8.23087	1.47991	0.553131	2.67552	0.00746142	NA	male	amygdala	50 ug/kg mixed BP
Unc13a	274.358	-0.297883	0.111385	-2.67436	0.00748718	NA	male	amygdala	50 ug/kg mixed BP
Chd4	438.204	-0.257326	0.0962406	-2.67378	0.00750011	0.0734993	male	amygdala	50 ug/kg mixed BP
Gabrb1	1392.54	-0.189971	0.071061	-2.67335	0.0075097	0.0734993	male	amygdala	50 ug/kg mixed BP
LOC120094254	4.54969	1.69337	0.63348	2.67312	0.00751493	NA	male	amygdala	50 ug/kg mixed BP
Otop3	6.98036	1.46848	0.549572	2.67205	0.00753904	NA	male	amygdala	50 ug/kg mixed BP
R3hdm1	603.361	-0.187994	0.0703603	-2.67187	0.00754297	0.0734993	male	amygdala	50 ug/kg mixed BP
Serpina3j	5.26985	1.72356	0.645361	2.67069	0.00756955	NA	male	amygdala	50 ug/kg mixed BP
Sltm	441.99	-0.283746	0.106285	-2.66966	0.00759283	0.0736361	male	amygdala	50 ug/kg mixed BP
Atp6v1c2	54.1064	0.541269	0.202766	2.66943	0.00759801	NA	male	amygdala	50 ug/kg mixed BP
Myo15b	51.3388	0.539284	0.202031	2.66932	0.00760046	NA	male	amygdala	50 ug/kg mixed BP
LOC108349241	37.5403	0.494649	0.185481	2.66684	0.00765689	NA	male	amygdala	50 ug/kg mixed BP
Leng9	63.7852	-0.520113	0.195114	-2.66569	0.00768295	NA	male	amygdala	50 ug/kg mixed BP
LOC120094270	88.8722	-0.687652	0.258033	-2.66498	0.00769924	NA	male	amygdala	50 ug/kg mixed BP
LOC100362843	405.759	0.618935	0.232292	2.66446	0.00771112	0.0744323	male	amygdala	50 ug/kg mixed BP
LOC120097764	9.76187	1.68973	0.63419	2.66439	0.00771272	NA	male	amygdala	50 ug/kg mixed BP
LOC120098834	14.1194	1.08905	0.408791	2.66409	0.00771974	NA	male	amygdala	50 ug/kg mixed BP
LOC102554883	124.316	-0.338367	0.127104	-2.66213	0.00776486	NA	male	amygdala	50 ug/kg mixed BP
LOC108352947	16.4441	1.02941	0.386711	2.66197	0.00776841	NA	male	amygdala	50 ug/kg mixed BP
Brox	107.734	-0.331133	0.124433	-2.66113	0.00778778	NA	male	amygdala	50 ug/kg mixed BP
LOC100909777	63.3363	-0.390776	0.14687	-2.66069	0.007798	NA	male	amygdala	50 ug/kg mixed BP
Fut9	816.664	-0.20284	0.0762469	-2.6603	0.00780699	0.0750055	male	amygdala	50 ug/kg mixed BP
LOC120103593	15.7037	1.35245	0.508397	2.66022	0.00780904	NA	male	amygdala	50 ug/kg mixed BP
Or6b9	2.58715	2.65485	0.998007	2.66016	0.00781045	NA	male	amygdala	50 ug/kg mixed BP
LOC103694041	4.85191	1.74866	0.657711	2.65871	0.00784404	NA	male	amygdala	50 ug/kg mixed BP
Rgs17	369.931	-0.182991	0.0688294	-2.65861	0.00784626	NA	male	amygdala	50 ug/kg mixed BP
LOC102555378	12.1289	1.10105	0.414143	2.65861	0.00784636	NA	male	amygdala	50 ug/kg mixed BP
Ppp2r2b	1581.99	-0.185713	0.0698954	-2.65701	0.00788366	0.0752316	male	amygdala	50 ug/kg mixed BP
Hells	46.2212	0.574927	0.216442	2.65626	0.00790134	NA	male	amygdala	50 ug/kg mixed BP
Fgf13	623.318	-0.187493	0.0705883	-2.65616	0.00790371	0.0752316	male	amygdala	50 ug/kg mixed BP
Fam168a	670.548	-0.188285	0.0710074	-2.65163	0.00801044	0.075259	male	amygdala	50 ug/kg mixed BP
Gpc5	2077.62	-0.211572	0.0797969	-2.65138	0.00801626	0.075259	male	amygdala	50 ug/kg mixed BP
Alcam	906.488	-0.208067	0.0784749	-2.65138	0.00801641	0.075259	male	amygdala	50 ug/kg mixed BP
Krt25	11.336	1.58585	0.598216	2.65097	0.00802619	NA	male	amygdala	50 ug/kg mixed BP
Ptpn3	82.8544	0.522416	0.197176	2.64948	0.00806151	NA	male	amygdala	50 ug/kg mixed BP
LOC102556374	3.17669	2.29272	0.865945	2.64765	0.00810523	NA	male	amygdala	50 ug/kg mixed BP
LOC120097484	14.5896	-0.849712	0.320959	-2.64742	0.00811086	NA	male	amygdala	50 ug/kg mixed BP
S100a11-ps4	3.77794	-1.98475	0.749803	-2.64703	0.00812023	NA	male	amygdala	50 ug/kg mixed BP
Nbea	1520.59	-0.178606	0.0674777	-2.64689	0.00812361	0.075906	male	amygdala	50 ug/kg mixed BP
Zfp420-ps2	88.3629	-0.380798	0.143889	-2.64646	0.00813386	NA	male	amygdala	50 ug/kg mixed BP
Bex4-ps2	13.5799	1.08729	0.411002	2.64546	0.0081579	NA	male	amygdala	50 ug/kg mixed BP
Acer2	35.9919	0.554376	0.209571	2.64529	0.00816214	NA	male	amygdala	50 ug/kg mixed BP
Mib2	110.709	-0.311389	0.117718	-2.64522	0.00816389	NA	male	amygdala	50 ug/kg mixed BP
Chsy3	623.179	-0.210144	0.0794699	-2.64432	0.00818558	0.075906	male	amygdala	50 ug/kg mixed BP
Gramd2a	22.2591	0.772117	0.292013	2.64412	0.00819045	NA	male	amygdala	50 ug/kg mixed BP
Cacna1c	1254.82	-0.185645	0.0702659	-2.64204	0.0082409	0.075906	male	amygdala	50 ug/kg mixed BP
Sub1	593.331	-0.204811	0.0775235	-2.64192	0.00824384	0.075906	male	amygdala	50 ug/kg mixed BP
Lima1	114.185	0.382354	0.14477	2.64112	0.00826326	NA	male	amygdala	50 ug/kg mixed BP
Ptprg	1522.28	-0.140696	0.053277	-2.64085	0.00826992	0.075906	male	amygdala	50 ug/kg mixed BP
LOC120093073	136.642	-0.319449	0.120966	-2.64081	0.00827091	NA	male	amygdala	50 ug/kg mixed BP
LOC100912227	245.205	-0.261027	0.098915	-2.6389	0.0083176	NA	male	amygdala	50 ug/kg mixed BP
Eef1a2	252.864	-0.478809	0.18148	-2.63836	0.00833069	NA	male	amygdala	50 ug/kg mixed BP
LOC102552153	11.8456	1.18633	0.449758	2.63772	0.00834663	NA	male	amygdala	50 ug/kg mixed BP
Aass	16.4282	0.993101	0.376965	2.63446	0.0084271	NA	male	amygdala	50 ug/kg mixed BP
Rusc1	194.285	-0.288118	0.109555	-2.62989	0.00854114	NA	male	amygdala	50 ug/kg mixed BP
Stard3nl	128.489	-0.308933	0.117501	-2.6292	0.00855865	NA	male	amygdala	50 ug/kg mixed BP
Lrrtm3	457.252	-0.238741	0.0908144	-2.62889	0.00856649	0.078031	male	amygdala	50 ug/kg mixed BP
LOC102550111	10.5293	1.0946	0.416416	2.62863	0.0085729	NA	male	amygdala	50 ug/kg mixed BP
Eif4h	452.765	-0.225912	0.0859945	-2.62706	0.00861265	0.078031	male	amygdala	50 ug/kg mixed BP
Fpr2-ps4	5.69675	1.28367	0.488726	2.62657	0.00862509	NA	male	amygdala	50 ug/kg mixed BP
LOC102546482	19.1278	1.17067	0.445821	2.62587	0.00864276	NA	male	amygdala	50 ug/kg mixed BP
LOC108352699	12.077	1.20374	0.458536	2.62518	0.00866022	NA	male	amygdala	50 ug/kg mixed BP
Celsr3	71.1925	-0.370515	0.14115	-2.62497	0.00866559	NA	male	amygdala	50 ug/kg mixed BP
Scn8a	678.302	-0.177157	0.0675222	-2.62368	0.0086986	0.078031	male	amygdala	50 ug/kg mixed BP
Cntn3	444.312	-0.191044	0.0728307	-2.62312	0.00871291	0.078031	male	amygdala	50 ug/kg mixed BP
Otx2	4.56212	2.11342	0.805776	2.62283	0.00872015	NA	male	amygdala	50 ug/kg mixed BP
Slc4a10	522.322	-0.237922	0.0907324	-2.62224	0.00873537	0.078031	male	amygdala	50 ug/kg mixed BP
LOC102546491	34.2657	0.93564	0.356956	2.62117	0.00876295	NA	male	amygdala	50 ug/kg mixed BP
Baiap2	415.289	-0.197525	0.0754031	-2.61959	0.00880355	0.078031	male	amygdala	50 ug/kg mixed BP
Sell	3.85858	2.16411	0.8262	2.61935	0.00880973	NA	male	amygdala	50 ug/kg mixed BP
Eno1	749.102	-0.296969	0.113436	-2.61794	0.0088463	0.078031	male	amygdala	50 ug/kg mixed BP
LOC120097342	274.623	-0.325966	0.12454	-2.61735	0.00886146	NA	male	amygdala	50 ug/kg mixed BP
LOC120102262	656.505	0.233346	0.0891638	2.61704	0.00886948	0.078031	male	amygdala	50 ug/kg mixed BP
Cnih1	86.7329	-0.368083	0.140653	-2.61695	0.00887192	NA	male	amygdala	50 ug/kg mixed BP
Apba1	844.598	-0.173403	0.0662843	-2.61605	0.00889528	0.078031	male	amygdala	50 ug/kg mixed BP
LOC120100798	105.95	-0.351053	0.134194	-2.61601	0.00889627	NA	male	amygdala	50 ug/kg mixed BP
Rundc3b	254.482	-0.226087	0.086449	-2.61526	0.0089159	NA	male	amygdala	50 ug/kg mixed BP
Itga10	18.8491	1.12938	0.431918	2.6148	0.00892805	NA	male	amygdala	50 ug/kg mixed BP
Ncaph2	139.355	-0.286064	0.109406	-2.6147	0.00893059	NA	male	amygdala	50 ug/kg mixed BP
Arl8a	466.07	-0.216339	0.0827403	-2.61467	0.00893137	0.078031	male	amygdala	50 ug/kg mixed BP
LOC103693460	5.2654	1.84291	0.704846	2.61462	0.00893258	NA	male	amygdala	50 ug/kg mixed BP
Ivns1abp-ps1	4.87612	2.03044	0.776643	2.61438	0.0089389	NA	male	amygdala	50 ug/kg mixed BP
Slc35f1	1038.78	-0.214133	0.081929	-2.61365	0.00895815	0.078031	male	amygdala	50 ug/kg mixed BP
Cdc42bpb	278.903	-0.262281	0.100373	-2.61307	0.00897327	NA	male	amygdala	50 ug/kg mixed BP
LOC102547905	13.0965	1.18692	0.454293	2.61269	0.00898339	NA	male	amygdala	50 ug/kg mixed BP
LOC102552692	7.59457	1.13418	0.434189	2.61219	0.00899649	NA	male	amygdala	50 ug/kg mixed BP
Marchf1	2394.55	-0.203884	0.0780801	-2.61122	0.00902197	0.078031	male	amygdala	50 ug/kg mixed BP
Serp1	81.2301	-0.392608	0.150389	-2.61061	0.00903801	NA	male	amygdala	50 ug/kg mixed BP
Zfp568	46.8345	0.539913	0.20684	2.61029	0.00904648	NA	male	amygdala	50 ug/kg mixed BP
Pak5	456.43	-0.20242	0.0775472	-2.61028	0.00904681	0.078031	male	amygdala	50 ug/kg mixed BP
Fbxo11	496.913	-0.19166	0.0734309	-2.61008	0.00905221	0.078031	male	amygdala	50 ug/kg mixed BP
Odad2	32.4887	0.985074	0.377423	2.61	0.00905422	NA	male	amygdala	50 ug/kg mixed BP
Slc8a1	1216.74	-0.224126	0.0858926	-2.60938	0.00907072	0.078031	male	amygdala	50 ug/kg mixed BP
LOC501116	6.86326	-1.15849	0.444155	-2.6083	0.00909938	NA	male	amygdala	50 ug/kg mixed BP
Snca	751.126	-0.216775	0.0831362	-2.60747	0.00912146	0.0781405	male	amygdala	50 ug/kg mixed BP
Ocln	51.773	0.574319	0.220276	2.60727	0.00912674	NA	male	amygdala	50 ug/kg mixed BP
Pkd2	84.0297	-0.386275	0.148166	-2.60704	0.00913295	NA	male	amygdala	50 ug/kg mixed BP
LOC108348742	5.83445	1.72189	0.660516	2.60689	0.00913689	NA	male	amygdala	50 ug/kg mixed BP
Wfdc1	16.927	0.936106	0.359163	2.60635	0.00915124	NA	male	amygdala	50 ug/kg mixed BP
Best3	22.512	1.23205	0.47279	2.60591	0.00916294	NA	male	amygdala	50 ug/kg mixed BP
Tnks1bp1	63.6488	-0.409253	0.15712	-2.60471	0.00919515	NA	male	amygdala	50 ug/kg mixed BP
LOC102550499	36.7797	0.47175	0.181177	2.6038	0.00921953	NA	male	amygdala	50 ug/kg mixed BP
Glrb	259.893	-0.223734	0.085942	-2.60331	0.00923275	NA	male	amygdala	50 ug/kg mixed BP
LOC120096963	5.57799	1.40049	0.538172	2.6023	0.00925996	NA	male	amygdala	50 ug/kg mixed BP
C1h16orf92	142.369	-0.34775	0.133639	-2.60216	0.00926392	NA	male	amygdala	50 ug/kg mixed BP
LOC120095655	9.59473	1.11354	0.427949	2.60204	0.00926718	NA	male	amygdala	50 ug/kg mixed BP
LOC691196	14.2592	0.982935	0.377899	2.60105	0.00929387	NA	male	amygdala	50 ug/kg mixed BP
Bud31	149.812	-0.270595	0.10404	-2.60088	0.00929838	NA	male	amygdala	50 ug/kg mixed BP
Zrsr2	325.327	-0.374609	0.144062	-2.60034	0.00931322	NA	male	amygdala	50 ug/kg mixed BP
Stox2	544.961	-0.215135	0.0827352	-2.60028	0.00931481	0.0792994	male	amygdala	50 ug/kg mixed BP
LOC102556284	5.24918	1.53307	0.589642	2.6	0.0093225	NA	male	amygdala	50 ug/kg mixed BP
LOC120097343	171.789	-0.321817	0.123792	-2.59966	0.00933149	NA	male	amygdala	50 ug/kg mixed BP
Xbp1	111.93	-0.342448	0.131756	-2.59911	0.00934669	NA	male	amygdala	50 ug/kg mixed BP
Ctnnd2	2272.78	-0.182203	0.0701072	-2.59892	0.00935166	0.0792994	male	amygdala	50 ug/kg mixed BP
Cacnb4	661.757	-0.219276	0.0843966	-2.59816	0.00937245	0.0792994	male	amygdala	50 ug/kg mixed BP
Pbx1	1619.15	-0.182898	0.0704336	-2.59675	0.00941102	0.0792995	male	amygdala	50 ug/kg mixed BP
Clic5	17.2708	0.735828	0.283522	2.59531	0.00945058	NA	male	amygdala	50 ug/kg mixed BP
Klhl36	45.9888	0.433677	0.16718	2.59407	0.00948482	NA	male	amygdala	50 ug/kg mixed BP
LOC108352024	4.63887	1.72433	0.664907	2.59334	0.00950488	NA	male	amygdala	50 ug/kg mixed BP
Rab30	260.604	-0.215383	0.0830635	-2.59299	0.00951444	NA	male	amygdala	50 ug/kg mixed BP
Unc5c	607.864	-0.205662	0.0793672	-2.59128	0.00956209	0.0799262	male	amygdala	50 ug/kg mixed BP
Ralyl	2168.87	-0.23005	0.0887801	-2.59124	0.00956316	0.0799262	male	amygdala	50 ug/kg mixed BP
C2cd2l	183.435	-0.237837	0.0917924	-2.59104	0.00956875	NA	male	amygdala	50 ug/kg mixed BP
LOC120095551	126.704	-0.347284	0.134085	-2.59003	0.00959671	NA	male	amygdala	50 ug/kg mixed BP
Actr3b	292.397	-0.225714	0.0871626	-2.58957	0.0096096	NA	male	amygdala	50 ug/kg mixed BP
LOC120098829	11.6486	1.07984	0.417049	2.58925	0.0096185	NA	male	amygdala	50 ug/kg mixed BP
LOC103690083	146.508	0.519831	0.200817	2.58858	0.0096372	NA	male	amygdala	50 ug/kg mixed BP
Fchsd2	685.879	-0.169521	0.0654915	-2.58844	0.0096411	0.0802514	male	amygdala	50 ug/kg mixed BP
LOC120096316	8.75287	1.71126	0.661337	2.58757	0.00966546	NA	male	amygdala	50 ug/kg mixed BP
Abca12	32.4851	0.738759	0.285559	2.58706	0.00967991	NA	male	amygdala	50 ug/kg mixed BP
LOC102549374	6.14753	1.57948	0.610674	2.58645	0.0096971	NA	male	amygdala	50 ug/kg mixed BP
Pex14	142.504	0.36339	0.14058	2.58494	0.00973969	NA	male	amygdala	50 ug/kg mixed BP
Arc	5.97456	-1.28935	0.4988	-2.58491	0.00974039	NA	male	amygdala	50 ug/kg mixed BP
LOC120099822	88.1652	-0.396276	0.153354	-2.58406	0.00976451	NA	male	amygdala	50 ug/kg mixed BP
Rmdn1	93.1281	-0.306894	0.118777	-2.58377	0.00977268	NA	male	amygdala	50 ug/kg mixed BP
Lrguk	57.1567	0.503473	0.194878	2.58353	0.00977941	NA	male	amygdala	50 ug/kg mixed BP
Nyap2	261.23	-0.244005	0.0944514	-2.58339	0.00978355	NA	male	amygdala	50 ug/kg mixed BP
Cog5-ps1	610.249	-0.281597	0.109026	-2.58285	0.00979868	0.0812342	male	amygdala	50 ug/kg mixed BP
RGD1308065	6.41225	1.3675	0.52978	2.58126	0.00984391	NA	male	amygdala	50 ug/kg mixed BP
Ppfia2	1282.94	-0.226321	0.0876854	-2.58105	0.00984995	0.0812801	male	amygdala	50 ug/kg mixed BP
Capn13	15.6021	1.14579	0.443965	2.58081	0.00985696	NA	male	amygdala	50 ug/kg mixed BP
Ssh2	861.631	-0.154377	0.0598387	-2.57989	0.00988328	0.0812801	male	amygdala	50 ug/kg mixed BP
Ankrd40cl	11.6786	0.827542	0.320878	2.57899	0.00990902	NA	male	amygdala	50 ug/kg mixed BP
LOC108352153	15.2589	0.915465	0.355033	2.57853	0.00992208	NA	male	amygdala	50 ug/kg mixed BP
Nr4a2	124.868	-0.335366	0.130064	-2.57847	0.00992396	NA	male	amygdala	50 ug/kg mixed BP
LOC120102989	5.65413	1.49506	0.580025	2.57757	0.00994971	NA	male	amygdala	50 ug/kg mixed BP
LOC102547011	4.78849	1.99124	0.772697	2.577	0.00996621	NA	male	amygdala	50 ug/kg mixed BP
Tas1r3	15.0551	-0.86524	0.335795	-2.57669	0.00997516	NA	male	amygdala	50 ug/kg mixed BP
Zfp37-ps2	4.33745	2.03597	0.790233	2.57642	0.00998299	NA	male	amygdala	50 ug/kg mixed BP
Vof16	97.5823	-0.379652	0.147391	-2.57582	0.0100002	NA	male	amygdala	50 ug/kg mixed BP
Myef2	244.088	-0.223803	0.0869009	-2.57538	0.010013	NA	male	amygdala	50 ug/kg mixed BP
Impg1	17.0359	0.968935	0.376231	2.57538	0.0100131	NA	male	amygdala	50 ug/kg mixed BP
Bex2	620.405	-0.210321	0.081709	-2.57403	0.0100523	0.0823405	male	amygdala	50 ug/kg mixed BP
Duox1	7.7263	1.11815	0.43446	2.57366	0.010063	NA	male	amygdala	50 ug/kg mixed BP
Polb	59.4531	-0.431476	0.167715	-2.57267	0.0100916	NA	male	amygdala	50 ug/kg mixed BP
LOC120094148	74.1442	-0.363932	0.14147	-2.5725	0.0100968	NA	male	amygdala	50 ug/kg mixed BP
Musk	18.1866	1.11136	0.432163	2.57162	0.0101223	NA	male	amygdala	50 ug/kg mixed BP
RGD1560212	61.7073	-0.431582	0.167828	-2.57157	0.0101239	NA	male	amygdala	50 ug/kg mixed BP
Ehmt2	158.096	-0.273892	0.106544	-2.57069	0.0101496	NA	male	amygdala	50 ug/kg mixed BP
LOC103694592	6.82727	1.78556	0.69459	2.57067	0.0101502	NA	male	amygdala	50 ug/kg mixed BP
Elfn2	240.964	-0.388609	0.151204	-2.5701	0.0101668	NA	male	amygdala	50 ug/kg mixed BP
Pcdha4	1229.07	-0.189842	0.0738819	-2.56953	0.0101836	0.0830853	male	amygdala	50 ug/kg mixed BP
LOC103692815	3.15842	2.42723	0.944938	2.56866	0.0102092	NA	male	amygdala	50 ug/kg mixed BP
Mx1	8.24509	1.25012	0.486732	2.5684	0.010217	NA	male	amygdala	50 ug/kg mixed BP
LOC120095830	7.50149	1.29203	0.503553	2.56582	0.0102933	NA	male	amygdala	50 ug/kg mixed BP
LOC102557053	12.3156	1.39647	0.544267	2.56578	0.0102944	NA	male	amygdala	50 ug/kg mixed BP
RGD1563815	18.7469	1.01005	0.393907	2.56417	0.0103422	NA	male	amygdala	50 ug/kg mixed BP
Sptbn2	755.221	-0.190771	0.0744007	-2.5641	0.0103445	0.0837396	male	amygdala	50 ug/kg mixed BP
Klhl29	649.793	-0.211132	0.0823425	-2.56407	0.0103453	0.0837396	male	amygdala	50 ug/kg mixed BP
LOC120100883	8.77978	1.21311	0.473961	2.55951	0.0104819	NA	male	amygdala	50 ug/kg mixed BP
Sf1	141.469	-0.295206	0.115402	-2.55805	0.010526	NA	male	amygdala	50 ug/kg mixed BP
Lnc215	474.917	-0.184391	0.0720993	-2.55746	0.010544	0.0850135	male	amygdala	50 ug/kg mixed BP
Efcab6	49.3821	0.473942	0.185333	2.55725	0.0105502	NA	male	amygdala	50 ug/kg mixed BP
Hnf4a	19.0202	1.16483	0.455654	2.55639	0.0105765	NA	male	amygdala	50 ug/kg mixed BP
LOC102551541	27.1809	0.940405	0.367912	2.55606	0.0105865	NA	male	amygdala	50 ug/kg mixed BP
Mrgprd	7.57731	1.83016	0.71621	2.55533	0.0106086	NA	male	amygdala	50 ug/kg mixed BP
Pfkp	750.296	-0.199747	0.0781717	-2.55524	0.0106115	0.0852234	male	amygdala	50 ug/kg mixed BP
LOC120099811	373.764	-0.329021	0.128855	-2.55342	0.010667	NA	male	amygdala	50 ug/kg mixed BP
LOC120098497	15.5463	1.12224	0.439599	2.55286	0.0106842	NA	male	amygdala	50 ug/kg mixed BP
Hspa8-ps31	292.571	-0.372647	0.145976	-2.55279	0.0106864	NA	male	amygdala	50 ug/kg mixed BP
Rgs12	145.461	-0.28073	0.109984	-2.55247	0.0106964	NA	male	amygdala	50 ug/kg mixed BP
Ppia-ps15	37.9665	-0.719007	0.281755	-2.55189	0.0107142	NA	male	amygdala	50 ug/kg mixed BP
Chd3	798.304	-0.212588	0.0833104	-2.55175	0.0107182	0.0857458	male	amygdala	50 ug/kg mixed BP
LOC120094657	3.23751	2.3567	0.923736	2.55127	0.010733	NA	male	amygdala	50 ug/kg mixed BP
LOC108351599	193.585	-0.280508	0.110029	-2.5494	0.0107907	NA	male	amygdala	50 ug/kg mixed BP
Tmem116	77.6164	0.554206	0.217397	2.54927	0.0107947	NA	male	amygdala	50 ug/kg mixed BP
LOC102555991	41.7608	0.846975	0.332347	2.54846	0.0108198	NA	male	amygdala	50 ug/kg mixed BP
Slc25a13	90.1052	0.537794	0.211028	2.54845	0.0108203	NA	male	amygdala	50 ug/kg mixed BP
Rraga	215.088	-0.242996	0.0953572	-2.54827	0.0108259	NA	male	amygdala	50 ug/kg mixed BP
Sh3bgr	13.9335	0.971486	0.381381	2.54728	0.0108566	NA	male	amygdala	50 ug/kg mixed BP
Ccdc71l	27.3805	-0.554337	0.21764	-2.54704	0.0108642	NA	male	amygdala	50 ug/kg mixed BP
LOC120095081	5.00217	1.95679	0.768321	2.54684	0.0108704	NA	male	amygdala	50 ug/kg mixed BP
Dsg4	3.81619	1.69332	0.665142	2.5458	0.0109027	NA	male	amygdala	50 ug/kg mixed BP
Prkar1a	483.555	-0.2211	0.0868516	-2.54572	0.0109053	0.0869046	male	amygdala	50 ug/kg mixed BP
Fam83f	28.2017	0.660266	0.259528	2.5441	0.0109559	NA	male	amygdala	50 ug/kg mixed BP
Rad51c	19.4683	1.05934	0.416463	2.54367	0.0109695	NA	male	amygdala	50 ug/kg mixed BP
Manf	279.582	-0.200441	0.0788023	-2.54359	0.0109721	NA	male	amygdala	50 ug/kg mixed BP
Tmem167a	205.321	-0.22536	0.0886372	-2.5425	0.0110064	NA	male	amygdala	50 ug/kg mixed BP
Ntmt2	7.75429	1.04682	0.411745	2.54241	0.0110092	NA	male	amygdala	50 ug/kg mixed BP
LOC102547255	79.6229	-0.360932	0.141965	-2.5424	0.0110095	NA	male	amygdala	50 ug/kg mixed BP
LOC120097047	8.30226	1.63727	0.644048	2.54216	0.0110171	NA	male	amygdala	50 ug/kg mixed BP
Adal	149.249	-0.406469	0.159978	-2.54077	0.0110608	NA	male	amygdala	50 ug/kg mixed BP
Efcab8	13.7988	1.01817	0.400745	2.54069	0.0110634	NA	male	amygdala	50 ug/kg mixed BP
Ptgdrl1-ps1	3.61842	2.04552	0.805129	2.54061	0.0110658	NA	male	amygdala	50 ug/kg mixed BP
Rapgef4	337.985	-0.19092	0.0752023	-2.53875	0.0111249	NA	male	amygdala	50 ug/kg mixed BP
Grhl3	11.3609	1.29042	0.508515	2.53763	0.0111606	NA	male	amygdala	50 ug/kg mixed BP
LOC108353253	28.2733	0.945593	0.372835	2.53622	0.0112056	NA	male	amygdala	50 ug/kg mixed BP
Crip2	191.032	-0.378906	0.149436	-2.53557	0.0112265	NA	male	amygdala	50 ug/kg mixed BP
LOC120096711	18.4068	0.686489	0.270788	2.53515	0.0112399	NA	male	amygdala	50 ug/kg mixed BP
Glod5	14.3294	0.823561	0.325026	2.53383	0.0112823	NA	male	amygdala	50 ug/kg mixed BP
LOC102555465	4.63538	1.94128	0.766452	2.53281	0.0113151	NA	male	amygdala	50 ug/kg mixed BP
Pbk	6.5099	1.19976	0.473752	2.53247	0.0113262	NA	male	amygdala	50 ug/kg mixed BP
Plaat1	11.0499	0.98775	0.39012	2.53191	0.0113442	NA	male	amygdala	50 ug/kg mixed BP
Cnot4	270.292	-0.181759	0.0718206	-2.53073	0.0113825	NA	male	amygdala	50 ug/kg mixed BP
Trim25	24.5941	0.738214	0.291882	2.52915	0.0114338	NA	male	amygdala	50 ug/kg mixed BP
Fam83b	12.5249	1.57839	0.624111	2.52903	0.011438	NA	male	amygdala	50 ug/kg mixed BP
Rnf130	551.668	-0.189486	0.0749633	-2.52771	0.0114808	0.0909284	male	amygdala	50 ug/kg mixed BP
Map1b	7936.82	-0.235052	0.0930101	-2.52717	0.0114987	0.0909284	male	amygdala	50 ug/kg mixed BP
Chd7	183.907	0.269424	0.106634	2.52662	0.0115168	NA	male	amygdala	50 ug/kg mixed BP
Cdh11	343.166	-0.239928	0.0949746	-2.52624	0.0115292	NA	male	amygdala	50 ug/kg mixed BP
LOC108350212	66.7139	-0.456638	0.180814	-2.52546	0.0115546	NA	male	amygdala	50 ug/kg mixed BP
LOC120097859	10.7295	1.82427	0.722451	2.52511	0.0115662	NA	male	amygdala	50 ug/kg mixed BP
Dcx	265.392	-0.255038	0.101007	-2.52495	0.0115716	NA	male	amygdala	50 ug/kg mixed BP
Ppp1cb-ps5	361.511	0.383401	0.151852	2.52483	0.0115754	NA	male	amygdala	50 ug/kg mixed BP
Adam22	514.4	-0.157009	0.0622014	-2.5242	0.0115962	0.0910283	male	amygdala	50 ug/kg mixed BP
Scn2a	1332.56	-0.180211	0.0713966	-2.52409	0.0115999	0.0910283	male	amygdala	50 ug/kg mixed BP
Lats2	29.3607	0.578358	0.229202	2.52336	0.0116241	NA	male	amygdala	50 ug/kg mixed BP
Vdac3	360.528	-0.238806	0.0947139	-2.52134	0.0116909	NA	male	amygdala	50 ug/kg mixed BP
Eya1	49.6811	0.717203	0.28466	2.5195	0.011752	NA	male	amygdala	50 ug/kg mixed BP
Atp8b1	29.0846	0.890311	0.353425	2.5191	0.0117656	NA	male	amygdala	50 ug/kg mixed BP
Ntan1	183.569	-0.271644	0.107902	-2.51751	0.0118187	NA	male	amygdala	50 ug/kg mixed BP
Fam20b	151.769	-0.262574	0.104348	-2.51634	0.0118581	NA	male	amygdala	50 ug/kg mixed BP
Adgrl2	1012.59	-0.177742	0.0706729	-2.51499	0.0119036	0.0930561	male	amygdala	50 ug/kg mixed BP
Mdfic2	15.5446	1.08434	0.431356	2.51379	0.0119443	NA	male	amygdala	50 ug/kg mixed BP
Nktr	526.209	-0.255651	0.10174	-2.51277	0.0119786	0.0932879	male	amygdala	50 ug/kg mixed BP
S100a3	25.0952	0.639888	0.254718	2.51214	0.0120001	NA	male	amygdala	50 ug/kg mixed BP
RGD1563570	303.195	-0.230163	0.0916328	-2.5118	0.0120117	NA	male	amygdala	50 ug/kg mixed BP
Fam178b	35.8545	0.952848	0.379387	2.51155	0.0120202	NA	male	amygdala	50 ug/kg mixed BP
LOC120093697	32.1606	1.02565	0.408373	2.51155	0.0120204	NA	male	amygdala	50 ug/kg mixed BP
LOC120094302	4.98074	1.92481	0.766413	2.51145	0.0120237	NA	male	amygdala	50 ug/kg mixed BP
LOC120097077	123.787	-0.321986	0.128255	-2.51052	0.0120554	NA	male	amygdala	50 ug/kg mixed BP
LOC102556461	9.35338	1.39653	0.556294	2.51043	0.0120585	NA	male	amygdala	50 ug/kg mixed BP
Sgpp2	28.2911	0.808604	0.322176	2.50982	0.0120793	NA	male	amygdala	50 ug/kg mixed BP
Higd2a	222.616	-0.242507	0.0966359	-2.5095	0.0120903	NA	male	amygdala	50 ug/kg mixed BP
Mep1a	4.37537	1.78519	0.711753	2.50815	0.0121364	NA	male	amygdala	50 ug/kg mixed BP
Grm3	1462.06	-0.183483	0.0731552	-2.50813	0.0121372	0.0939915	male	amygdala	50 ug/kg mixed BP
Dnai1	37.0271	0.465565	0.185649	2.50776	0.0121498	NA	male	amygdala	50 ug/kg mixed BP
Prepl	536.983	-0.192867	0.0769173	-2.50746	0.0121604	0.0939915	male	amygdala	50 ug/kg mixed BP
Stk38l	82.5919	0.362845	0.144819	2.50551	0.0122274	NA	male	amygdala	50 ug/kg mixed BP
Gabrg3	1312.98	-0.223021	0.0890161	-2.5054	0.0122312	0.0940458	male	amygdala	50 ug/kg mixed BP
Slc9b1	14.7804	0.890467	0.355506	2.50479	0.0122524	NA	male	amygdala	50 ug/kg mixed BP
COX1	11910.8	-0.232374	0.0927789	-2.5046	0.0122589	0.0940458	male	amygdala	50 ug/kg mixed BP
LOC252890	82.969	-0.513552	0.205054	-2.50448	0.0122632	NA	male	amygdala	50 ug/kg mixed BP
Rasa1	414.634	-0.260018	0.103897	-2.50264	0.0123269	0.0942163	male	amygdala	50 ug/kg mixed BP
LOC108349468	28.5255	0.924048	0.369388	2.50156	0.0123646	NA	male	amygdala	50 ug/kg mixed BP
Oas2	10.4227	1.05654	0.422508	2.50063	0.0123973	NA	male	amygdala	50 ug/kg mixed BP
Add2	265.569	-0.285275	0.114093	-2.50038	0.0124059	NA	male	amygdala	50 ug/kg mixed BP
Ppp1r15b	43.1546	-0.480263	0.19209	-2.50019	0.0124125	NA	male	amygdala	50 ug/kg mixed BP
Camsap2	495.118	-0.195487	0.0782102	-2.49951	0.0124364	0.0947007	male	amygdala	50 ug/kg mixed BP
Gckr	22.6271	0.890253	0.356375	2.49808	0.0124868	NA	male	amygdala	50 ug/kg mixed BP
Tanc2	1352.27	-0.146841	0.0588213	-2.4964	0.0125462	0.0949311	male	amygdala	50 ug/kg mixed BP
LOC120094236	4.516	1.75115	0.701517	2.49623	0.0125521	NA	male	amygdala	50 ug/kg mixed BP
LOC120098524	11.6569	1.19638	0.479279	2.4962	0.0125532	NA	male	amygdala	50 ug/kg mixed BP
LOC103690870	617.088	-0.24697	0.0989447	-2.49604	0.012559	0.0949311	male	amygdala	50 ug/kg mixed BP
LOC108349957	11.0789	0.876651	0.351354	2.49506	0.0125934	NA	male	amygdala	50 ug/kg mixed BP
LOC102552792	7.28952	1.88703	0.756438	2.49463	0.0126089	NA	male	amygdala	50 ug/kg mixed BP
Lrfn5	1437.73	-0.267571	0.10729	-2.49391	0.0126345	0.095152	male	amygdala	50 ug/kg mixed BP
LOC120098584	16.5323	1.12124	0.449652	2.49358	0.0126462	NA	male	amygdala	50 ug/kg mixed BP
LOC120094721	5.41685	1.50471	0.603525	2.4932	0.0126597	NA	male	amygdala	50 ug/kg mixed BP
LOC120099193	11.501	0.972265	0.390047	2.49269	0.0126781	NA	male	amygdala	50 ug/kg mixed BP
LOC120097095	83.8586	0.394607	0.158319	2.49248	0.0126855	NA	male	amygdala	50 ug/kg mixed BP
LOC120093577	3.88137	1.91753	0.769523	2.49185	0.012708	NA	male	amygdala	50 ug/kg mixed BP
Camk4	1136.79	-0.160042	0.0642344	-2.49154	0.0127192	0.0954404	male	amygdala	50 ug/kg mixed BP
Ap2a1	268.112	-0.22347	0.0897406	-2.49018	0.0127679	NA	male	amygdala	50 ug/kg mixed BP
ND1	5080.56	-0.259096	0.104077	-2.48946	0.0127936	0.0956495	male	amygdala	50 ug/kg mixed BP
LOC108352545	14.6635	0.850886	0.341958	2.48828	0.0128363	NA	male	amygdala	50 ug/kg mixed BP
Cdk14	777.516	-0.134063	0.0539047	-2.48703	0.0128813	0.0959565	male	amygdala	50 ug/kg mixed BP
LOC120099989	20.1924	0.994378	0.399856	2.48684	0.0128884	NA	male	amygdala	50 ug/kg mixed BP
Ip6k3	4.6005	1.83802	0.739184	2.48655	0.0128988	NA	male	amygdala	50 ug/kg mixed BP
LOC120099202	4.57366	1.58204	0.636252	2.48649	0.0129009	NA	male	amygdala	50 ug/kg mixed BP
Edil3	809.183	-0.185135	0.0745175	-2.48445	0.0129751	0.0960571	male	amygdala	50 ug/kg mixed BP
Ywhaz	1171.94	-0.207366	0.0834774	-2.48409	0.0129883	0.0960571	male	amygdala	50 ug/kg mixed BP
Mms22l	78.2948	0.489168	0.196985	2.48328	0.0130178	NA	male	amygdala	50 ug/kg mixed BP
Ildr1	3.43185	1.72242	0.693632	2.48319	0.013021	NA	male	amygdala	50 ug/kg mixed BP
LOC102549543	6.97712	1.20269	0.484401	2.48284	0.0130341	NA	male	amygdala	50 ug/kg mixed BP
Cdk15	24.0599	0.726564	0.292663	2.4826	0.0130429	NA	male	amygdala	50 ug/kg mixed BP
Vrk2	71.8054	0.371472	0.149696	2.4815	0.013083	NA	male	amygdala	50 ug/kg mixed BP
Hmgb1	415.109	-0.310952	0.125311	-2.48143	0.0130855	0.0960854	male	amygdala	50 ug/kg mixed BP
Uchl1	1321.73	-0.249626	0.100597	-2.48143	0.0130856	0.0960854	male	amygdala	50 ug/kg mixed BP
LOC120100048	6.88972	1.13156	0.456097	2.48096	0.0131029	NA	male	amygdala	50 ug/kg mixed BP
LOC120100237	4.65291	-2.3673	0.95422	-2.48087	0.0131062	NA	male	amygdala	50 ug/kg mixed BP
LOC102554881	33.1444	-0.535743	0.215976	-2.48056	0.0131174	NA	male	amygdala	50 ug/kg mixed BP
LOC501391	7.6961	1.29241	0.521355	2.47894	0.0131775	NA	male	amygdala	50 ug/kg mixed BP
Rtn3	2254.34	-0.175038	0.0706144	-2.47878	0.0131832	0.0964576	male	amygdala	50 ug/kg mixed BP
Ccdc63	5.95543	1.56726	0.632412	2.47823	0.0132038	NA	male	amygdala	50 ug/kg mixed BP
Cytip	14.713	0.92055	0.371463	2.47817	0.0132057	NA	male	amygdala	50 ug/kg mixed BP
LOC120100775	13.5185	0.846953	0.341908	2.47713	0.0132443	NA	male	amygdala	50 ug/kg mixed BP
LOC120094756	21.9053	1.0095	0.407543	2.47703	0.013248	NA	male	amygdala	50 ug/kg mixed BP
Klhl24	352.279	-0.21375	0.0863383	-2.47573	0.0132964	NA	male	amygdala	50 ug/kg mixed BP
Syce3	11.6439	1.05926	0.427958	2.47515	0.0133181	NA	male	amygdala	50 ug/kg mixed BP
Nav2	775.646	-0.167262	0.0675958	-2.47444	0.0133447	0.0972931	male	amygdala	50 ug/kg mixed BP
Mgam	28.9661	0.650424	0.262914	2.4739	0.0133646	NA	male	amygdala	50 ug/kg mixed BP
Ncln	126.121	-0.358753	0.145021	-2.47381	0.013368	NA	male	amygdala	50 ug/kg mixed BP
Rbpms	87.3833	0.609111	0.246304	2.47301	0.0133982	NA	male	amygdala	50 ug/kg mixed BP
Pola1	129.962	0.256697	0.103805	2.47289	0.0134027	NA	male	amygdala	50 ug/kg mixed BP
LOC103692952	4.82743	1.50598	0.609038	2.47272	0.0134091	NA	male	amygdala	50 ug/kg mixed BP
Nsg2	1107.77	-0.161587	0.0653549	-2.47245	0.0134189	0.0974887	male	amygdala	50 ug/kg mixed BP
Smarca1	279.776	-0.261738	0.105888	-2.47183	0.0134425	NA	male	amygdala	50 ug/kg mixed BP
LOC120103623	73.7294	-0.39132	0.158323	-2.47165	0.0134492	NA	male	amygdala	50 ug/kg mixed BP
Bex3	482.676	-0.267422	0.108272	-2.46991	0.0135147	0.0978389	male	amygdala	50 ug/kg mixed BP
LOC103691422	6.19444	1.3258	0.536877	2.46946	0.0135316	NA	male	amygdala	50 ug/kg mixed BP
LOC108349494	4.14504	1.6656	0.674693	2.46868	0.0135614	NA	male	amygdala	50 ug/kg mixed BP
Cyct	4.25938	1.66039	0.672588	2.46866	0.0135619	NA	male	amygdala	50 ug/kg mixed BP
LOC102554599	17.583	1.083	0.43874	2.46843	0.0135709	NA	male	amygdala	50 ug/kg mixed BP
Fgf12	1938.42	-0.165469	0.0670382	-2.46828	0.0135765	0.097941	male	amygdala	50 ug/kg mixed BP
LOC108348944	38.5418	-0.60922	0.246825	-2.46822	0.0135786	NA	male	amygdala	50 ug/kg mixed BP
Nxf3	4.55602	1.49475	0.605637	2.46807	0.0135845	NA	male	amygdala	50 ug/kg mixed BP
Fth1-ps4	37.163	-0.592745	0.240243	-2.46727	0.0136148	NA	male	amygdala	50 ug/kg mixed BP
Ndrg2	520.792	-0.216166	0.0876859	-2.46523	0.0136926	0.0984338	male	amygdala	50 ug/kg mixed BP
Sgtb	226.71	-0.220817	0.0896017	-2.46443	0.013723	NA	male	amygdala	50 ug/kg mixed BP
Acsbg2	13.9667	1.40676	0.57108	2.46334	0.013765	NA	male	amygdala	50 ug/kg mixed BP
Ankrd2	7.31168	1.31008	0.53188	2.46311	0.0137736	NA	male	amygdala	50 ug/kg mixed BP
LOC102554278	20.4866	1.13613	0.461292	2.46292	0.0137809	NA	male	amygdala	50 ug/kg mixed BP
Gprasp1	523.145	-0.211245	0.0857765	-2.46274	0.0137881	0.0987748	male	amygdala	50 ug/kg mixed BP
LOC103692757	29.1713	0.558199	0.226683	2.46246	0.0137986	NA	male	amygdala	50 ug/kg mixed BP
Fdft1	195.327	-0.255876	0.103913	-2.4624	0.0138012	NA	male	amygdala	50 ug/kg mixed BP
Caps2	16.5306	0.872265	0.354257	2.46224	0.0138073	NA	male	amygdala	50 ug/kg mixed BP
Atxn2l	126.518	-0.340163	0.138244	-2.4606	0.0138706	NA	male	amygdala	50 ug/kg mixed BP
Lama2	165.127	0.436007	0.177213	2.46035	0.0138802	NA	male	amygdala	50 ug/kg mixed BP
Mreg	32.3929	0.639039	0.25975	2.46021	0.0138856	NA	male	amygdala	50 ug/kg mixed BP
Timm9	71.7199	-0.355796	0.144771	-2.45764	0.0139853	NA	male	amygdala	50 ug/kg mixed BP
Pgm5	50.1827	0.570799	0.232273	2.45745	0.0139928	NA	male	amygdala	50 ug/kg mixed BP
LOC108350515	4.81886	1.63908	0.667863	2.45422	0.0141192	NA	male	amygdala	50 ug/kg mixed BP
Kcnt2	407.298	-0.173077	0.0705277	-2.45403	0.0141264	0.100672	male	amygdala	50 ug/kg mixed BP
Dtna	599.867	-0.17361	0.0707626	-2.45341	0.0141509	0.100672	male	amygdala	50 ug/kg mixed BP
Muc2	5.59991	1.68044	0.685061	2.45298	0.0141679	NA	male	amygdala	50 ug/kg mixed BP
Zcchc24	117.424	-0.278985	0.113737	-2.4529	0.0141712	NA	male	amygdala	50 ug/kg mixed BP
Dsc1	7.91615	1.76359	0.719068	2.4526	0.0141828	NA	male	amygdala	50 ug/kg mixed BP
LOC102552484	9.61285	1.03233	0.42093	2.45251	0.0141864	NA	male	amygdala	50 ug/kg mixed BP
LOC100910802	19.3649	0.802387	0.327193	2.45234	0.0141931	NA	male	amygdala	50 ug/kg mixed BP
Clhc1	16.8429	0.693037	0.282633	2.45207	0.0142038	NA	male	amygdala	50 ug/kg mixed BP
Moap1	104.414	-0.372721	0.152028	-2.45166	0.0142199	NA	male	amygdala	50 ug/kg mixed BP
Cfap99	44.5411	0.478723	0.195273	2.45156	0.0142239	NA	male	amygdala	50 ug/kg mixed BP
LOC120096598	115.259	-0.341073	0.13913	-2.45147	0.0142273	NA	male	amygdala	50 ug/kg mixed BP
Hspa13	125.613	0.249084	0.101616	2.45122	0.0142372	NA	male	amygdala	50 ug/kg mixed BP
LOC120095597	300.236	-0.349028	0.142406	-2.45093	0.0142487	NA	male	amygdala	50 ug/kg mixed BP
Megf8	388.674	-0.164119	0.0669649	-2.45082	0.0142531	NA	male	amygdala	50 ug/kg mixed BP
Cdh9	103.835	-0.345375	0.140979	-2.44984	0.0142918	NA	male	amygdala	50 ug/kg mixed BP
Aif1l	21.7304	0.831459	0.339489	2.44915	0.0143195	NA	male	amygdala	50 ug/kg mixed BP
Cwf19l2	246.33	-0.254831	0.104049	-2.44914	0.0143197	NA	male	amygdala	50 ug/kg mixed BP
Ano2	53.4144	0.617972	0.252382	2.44856	0.0143428	NA	male	amygdala	50 ug/kg mixed BP
Lrrn1	98.5601	-0.312694	0.127734	-2.44802	0.0143644	NA	male	amygdala	50 ug/kg mixed BP
Sh3rf2	27.1922	0.635764	0.259742	2.44768	0.014378	NA	male	amygdala	50 ug/kg mixed BP
Creb3l1	38.6834	0.669291	0.273466	2.44743	0.0143878	NA	male	amygdala	50 ug/kg mixed BP
Trio	644.038	-0.161558	0.066015	-2.44729	0.0143936	0.102046	male	amygdala	50 ug/kg mixed BP
Cnp	256.24	-0.28932	0.118223	-2.44725	0.014395	NA	male	amygdala	50 ug/kg mixed BP
Zcchc9	136.795	-0.281142	0.114894	-2.44696	0.0144066	NA	male	amygdala	50 ug/kg mixed BP
Rtn4ip1	42.7266	0.445562	0.182105	2.44673	0.014416	NA	male	amygdala	50 ug/kg mixed BP
Olah	17.5703	1.10789	0.453082	2.44523	0.0144761	NA	male	amygdala	50 ug/kg mixed BP
Eif3i	117.401	-0.311623	0.127444	-2.44517	0.0144784	NA	male	amygdala	50 ug/kg mixed BP
Tacr1	63.5105	0.392655	0.160595	2.44501	0.0144849	NA	male	amygdala	50 ug/kg mixed BP
LOC102549070	4.67743	1.48907	0.609104	2.44469	0.0144978	NA	male	amygdala	50 ug/kg mixed BP
LOC102546657	13.2016	0.856571	0.350418	2.44443	0.0145083	NA	male	amygdala	50 ug/kg mixed BP
Sugp2	260.257	-0.199298	0.0815457	-2.444	0.0145252	NA	male	amygdala	50 ug/kg mixed BP
Ino80	288.59	0.190574	0.0780071	2.44303	0.0145643	NA	male	amygdala	50 ug/kg mixed BP
Atp2b1	2245.74	-0.201435	0.0825035	-2.44153	0.0146252	0.103012	male	amygdala	50 ug/kg mixed BP
Bltp2	151.358	-0.261452	0.107089	-2.44144	0.0146288	NA	male	amygdala	50 ug/kg mixed BP
Tmem14c	122.686	-0.343249	0.140593	-2.44144	0.0146289	NA	male	amygdala	50 ug/kg mixed BP
Rfx6	9.73591	1.0729	0.439525	2.44105	0.0146447	NA	male	amygdala	50 ug/kg mixed BP
Mroh8	43.2078	0.641746	0.262932	2.44073	0.0146576	NA	male	amygdala	50 ug/kg mixed BP
LOC102556609	5.8206	1.49368	0.612028	2.44054	0.0146653	NA	male	amygdala	50 ug/kg mixed BP
Rnf20	143.965	-0.301495	0.123543	-2.44041	0.0146707	NA	male	amygdala	50 ug/kg mixed BP
Pde4d	1471.85	-0.154206	0.0632011	-2.43992	0.0146905	0.103012	male	amygdala	50 ug/kg mixed BP
Arf1	441.909	-0.220024	0.0901783	-2.43988	0.0146922	0.103012	male	amygdala	50 ug/kg mixed BP
LOC120098531	3.93174	1.99799	0.818955	2.43968	0.0147003	NA	male	amygdala	50 ug/kg mixed BP
LOC108352452	3.36316	1.83886	0.753808	2.43943	0.0147106	NA	male	amygdala	50 ug/kg mixed BP
Naaa	19.1553	0.691846	0.283621	2.43934	0.0147143	NA	male	amygdala	50 ug/kg mixed BP
Dapk3	76.8992	-0.455214	0.186639	-2.43901	0.0147274	NA	male	amygdala	50 ug/kg mixed BP
Luzp2	858.528	-0.209618	0.0859462	-2.43894	0.0147303	0.103012	male	amygdala	50 ug/kg mixed BP
Gdf7	4.26936	1.94555	0.797775	2.43872	0.0147393	NA	male	amygdala	50 ug/kg mixed BP
Fcrl2	48.2947	-0.504592	0.206954	-2.43819	0.014761	NA	male	amygdala	50 ug/kg mixed BP
Pdgfrl	25.6279	0.834785	0.342409	2.43798	0.0147697	NA	male	amygdala	50 ug/kg mixed BP
LOC120102250	67.6292	-0.431531	0.177141	-2.43609	0.0148469	NA	male	amygdala	50 ug/kg mixed BP
Actb	4477	-0.161144	0.0661841	-2.43478	0.0149009	0.103711	male	amygdala	50 ug/kg mixed BP
RT1-CE5	141.117	0.483643	0.19866	2.43453	0.0149113	NA	male	amygdala	50 ug/kg mixed BP
LOC102553416	8.28481	1.29735	0.532914	2.43444	0.0149148	NA	male	amygdala	50 ug/kg mixed BP
Cdh13	1746.58	-0.139296	0.0572282	-2.43405	0.0149311	0.103711	male	amygdala	50 ug/kg mixed BP
Cenpm	17.851	0.671518	0.27603	2.43277	0.0149838	NA	male	amygdala	50 ug/kg mixed BP
LOC102550087	11.0985	1.19074	0.489556	2.43228	0.0150043	NA	male	amygdala	50 ug/kg mixed BP
F2	15.0268	0.939692	0.386403	2.4319	0.0150199	NA	male	amygdala	50 ug/kg mixed BP
Lrmda	228.79	0.446016	0.183418	2.43169	0.0150286	NA	male	amygdala	50 ug/kg mixed BP
Cyp2c7	11.0245	2.14521	0.882382	2.43116	0.0150507	NA	male	amygdala	50 ug/kg mixed BP
Rnf14	462.713	-0.178145	0.0732951	-2.43051	0.0150775	0.104375	male	amygdala	50 ug/kg mixed BP
Dnajc6	321.255	-0.194347	0.0799727	-2.43017	0.0150919	NA	male	amygdala	50 ug/kg mixed BP
Ube2v1-ps2	62.3907	-0.482675	0.198676	-2.42946	0.0151214	NA	male	amygdala	50 ug/kg mixed BP
LOC120094263	13.1192	0.825044	0.33966	2.42903	0.0151393	NA	male	amygdala	50 ug/kg mixed BP
Ropn1l	9.59069	1.0595	0.436197	2.42894	0.0151429	NA	male	amygdala	50 ug/kg mixed BP
Dpep1	10.239	1.63412	0.672906	2.42845	0.0151634	NA	male	amygdala	50 ug/kg mixed BP
Xkr4	1933.7	-0.211457	0.0871751	-2.42566	0.0152806	0.105195	male	amygdala	50 ug/kg mixed BP
Septin3	633.678	-0.185142	0.0763398	-2.42524	0.0152984	0.105195	male	amygdala	50 ug/kg mixed BP
Hap1	206.848	-0.353372	0.145709	-2.42518	0.0153007	NA	male	amygdala	50 ug/kg mixed BP
Htr1d	25.1817	0.577322	0.238066	2.42505	0.0153064	NA	male	amygdala	50 ug/kg mixed BP
Tmprss6	18.4847	0.756667	0.31206	2.42475	0.0153189	NA	male	amygdala	50 ug/kg mixed BP
Snx10	275.562	-0.356206	0.146958	-2.42386	0.0153566	NA	male	amygdala	50 ug/kg mixed BP
Nemp1	22.326	0.688938	0.284268	2.42355	0.0153697	NA	male	amygdala	50 ug/kg mixed BP
Tedc2	24.4993	0.545262	0.225044	2.42291	0.0153967	NA	male	amygdala	50 ug/kg mixed BP
Ncdn	315.206	-0.26351	0.108776	-2.42249	0.0154147	NA	male	amygdala	50 ug/kg mixed BP
Shoc1	34.8024	0.614516	0.253788	2.42138	0.0154619	NA	male	amygdala	50 ug/kg mixed BP
Gng10	379.536	-0.236157	0.0975819	-2.42009	0.0155166	NA	male	amygdala	50 ug/kg mixed BP
Mef2c	1834.97	-0.254519	0.10524	-2.41847	0.0155859	0.106816	male	amygdala	50 ug/kg mixed BP
Adgrl1	783.185	-0.254657	0.105351	-2.41724	0.0156388	0.106822	male	amygdala	50 ug/kg mixed BP
Rnps1	209.321	-0.242111	0.100177	-2.41682	0.0156566	NA	male	amygdala	50 ug/kg mixed BP
Galm	38.1727	0.48899	0.202333	2.41675	0.0156597	NA	male	amygdala	50 ug/kg mixed BP
Mfhas1	243.199	-0.216037	0.0893949	-2.41666	0.0156637	NA	male	amygdala	50 ug/kg mixed BP
Phf24	339.549	-0.182673	0.0755907	-2.41661	0.0156657	NA	male	amygdala	50 ug/kg mixed BP
Adss1	9.62181	1.10562	0.457559	2.41634	0.0156776	NA	male	amygdala	50 ug/kg mixed BP
Scara5	17.8662	0.779607	0.322727	2.41568	0.0157057	NA	male	amygdala	50 ug/kg mixed BP
Polr1b	35.2427	0.47036	0.194728	2.41547	0.0157148	NA	male	amygdala	50 ug/kg mixed BP
Lrfn2	278.174	-0.230234	0.0953301	-2.41512	0.0157299	NA	male	amygdala	50 ug/kg mixed BP
LOC685989	389.137	0.336581	0.139367	2.41507	0.0157323	NA	male	amygdala	50 ug/kg mixed BP
RGD1562636	3.772	1.86944	0.774363	2.41416	0.0157713	NA	male	amygdala	50 ug/kg mixed BP
Basp1	3212.44	-0.176221	0.0730182	-2.41339	0.0158049	0.107599	male	amygdala	50 ug/kg mixed BP
LOC108348385	22.422	0.990574	0.410555	2.41277	0.0158318	NA	male	amygdala	50 ug/kg mixed BP
Cert1	337.629	-0.185297	0.0768208	-2.41207	0.0158624	NA	male	amygdala	50 ug/kg mixed BP
Lama3	51.501	0.542005	0.224734	2.41176	0.0158757	NA	male	amygdala	50 ug/kg mixed BP
LOC108348531	3.26887	1.61758	0.67073	2.41168	0.0158794	NA	male	amygdala	50 ug/kg mixed BP
Cnnm1	116.588	-0.288196	0.119501	-2.41166	0.0158801	NA	male	amygdala	50 ug/kg mixed BP
LOC108351200	27.1429	0.708261	0.293704	2.41148	0.0158878	NA	male	amygdala	50 ug/kg mixed BP
LOC120096953	6.24368	1.64787	0.683579	2.41066	0.0159239	NA	male	amygdala	50 ug/kg mixed BP
Sybu	622.64	-0.198984	0.082548	-2.41052	0.0159298	0.10784	male	amygdala	50 ug/kg mixed BP
Prkce	660.055	-0.182181	0.075596	-2.40993	0.0159555	0.10784	male	amygdala	50 ug/kg mixed BP
LOC120097576	15.5208	0.960243	0.398641	2.40879	0.0160054	NA	male	amygdala	50 ug/kg mixed BP
Nisch	566.18	-0.196343	0.081514	-2.40871	0.0160091	0.10784	male	amygdala	50 ug/kg mixed BP
Nrsn1	180.612	-0.229289	0.0951977	-2.40856	0.0160157	NA	male	amygdala	50 ug/kg mixed BP
Fkbp1a	519.831	-0.250974	0.104235	-2.40777	0.0160501	0.10784	male	amygdala	50 ug/kg mixed BP
Prkacb-ps1	21.4985	-0.598055	0.248401	-2.40762	0.0160569	NA	male	amygdala	50 ug/kg mixed BP
Klk15-ps2	4.05194	1.93154	0.802919	2.40565	0.0161437	NA	male	amygdala	50 ug/kg mixed BP
LOC120099815	5.21195	1.72633	0.717672	2.40545	0.0161526	NA	male	amygdala	50 ug/kg mixed BP
Rplp0-ps7	133.076	-0.500172	0.207936	-2.40542	0.0161539	NA	male	amygdala	50 ug/kg mixed BP
Sfpq	554.325	-0.209203	0.0869935	-2.40482	0.0161805	0.108362	male	amygdala	50 ug/kg mixed BP
Spata4	3.95813	1.46206	0.608272	2.40363	0.0162332	NA	male	amygdala	50 ug/kg mixed BP
Gpr160	97.8588	0.276091	0.114872	2.40346	0.0162406	NA	male	amygdala	50 ug/kg mixed BP
Ryr2	805.227	-0.190006	0.0790585	-2.40336	0.0162452	0.108442	male	amygdala	50 ug/kg mixed BP
Tead4	50.3581	0.573934	0.238809	2.40332	0.0162472	NA	male	amygdala	50 ug/kg mixed BP
Fancd2	42.9395	0.569553	0.236991	2.40327	0.0162494	NA	male	amygdala	50 ug/kg mixed BP
Ccdc154	3.78898	1.71185	0.712318	2.40321	0.0162516	NA	male	amygdala	50 ug/kg mixed BP
LOC108352551	13.2346	-1.02484	0.426745	-2.40152	0.0163273	NA	male	amygdala	50 ug/kg mixed BP
Khdrbs3	253.254	-0.245177	0.102146	-2.40026	0.0163832	NA	male	amygdala	50 ug/kg mixed BP
Nusap1	73.9018	0.45915	0.191357	2.39944	0.0164202	NA	male	amygdala	50 ug/kg mixed BP
Pias4	34.4547	-0.533053	0.222163	-2.39938	0.0164228	NA	male	amygdala	50 ug/kg mixed BP
Apeg3	87.1429	-0.424132	0.176809	-2.39882	0.0164481	NA	male	amygdala	50 ug/kg mixed BP
LOC120102361	11.0535	1.28063	0.534091	2.39777	0.016495	NA	male	amygdala	50 ug/kg mixed BP
LOC103691754	20.8689	0.789087	0.329132	2.39748	0.0165085	NA	male	amygdala	50 ug/kg mixed BP
Mcoln2	7.33454	1.3844	0.577475	2.39734	0.0165145	NA	male	amygdala	50 ug/kg mixed BP
Ank3	2534.19	-0.136906	0.0571337	-2.39624	0.0165644	0.110209	male	amygdala	50 ug/kg mixed BP
Flrt2	267.747	-0.208096	0.0868561	-2.39587	0.016581	NA	male	amygdala	50 ug/kg mixed BP
Rps23-ps2	343.319	-0.212262	0.0886183	-2.39524	0.0166094	NA	male	amygdala	50 ug/kg mixed BP
LOC120101499	9.29011	1.71563	0.716296	2.39513	0.0166143	NA	male	amygdala	50 ug/kg mixed BP
Auts2	4061.86	-0.111574	0.0465849	-2.39507	0.0166171	0.110209	male	amygdala	50 ug/kg mixed BP
Shank3	293.789	-0.251705	0.105124	-2.39435	0.0166498	NA	male	amygdala	50 ug/kg mixed BP
Tcp11x2	19.9693	1.58374	0.661767	2.3932	0.0167022	NA	male	amygdala	50 ug/kg mixed BP
LOC108352972	9.9468	1.12277	0.4692	2.39295	0.0167136	NA	male	amygdala	50 ug/kg mixed BP
Twf2	53.3494	-0.376977	0.157556	-2.39266	0.0167268	NA	male	amygdala	50 ug/kg mixed BP
Kcnq2	402.306	-0.228199	0.0953851	-2.39239	0.0167389	0.11066	male	amygdala	50 ug/kg mixed BP
Taf8	69.8621	0.365199	0.152672	2.39204	0.0167549	NA	male	amygdala	50 ug/kg mixed BP
Tsacc	7.46996	1.42038	0.593986	2.39126	0.0167905	NA	male	amygdala	50 ug/kg mixed BP
Avpr1b	5.32151	1.43704	0.600961	2.39123	0.0167919	NA	male	amygdala	50 ug/kg mixed BP
Cilp	10.2927	1.24446	0.520547	2.39067	0.0168177	NA	male	amygdala	50 ug/kg mixed BP
LOC120097183	172.959	-0.277071	0.115907	-2.39045	0.0168278	NA	male	amygdala	50 ug/kg mixed BP
Dntt	5.32854	2.04225	0.854352	2.39041	0.0168294	NA	male	amygdala	50 ug/kg mixed BP
LOC120100567	3.86254	1.66607	0.697166	2.38978	0.0168586	NA	male	amygdala	50 ug/kg mixed BP
Actg1	3204.72	-0.166951	0.0698618	-2.38973	0.0168606	0.111107	male	amygdala	50 ug/kg mixed BP
Zbtb16	152.639	0.274529	0.114971	2.38782	0.0169487	NA	male	amygdala	50 ug/kg mixed BP
Ebf2	43.9783	0.794347	0.332674	2.38776	0.0169513	NA	male	amygdala	50 ug/kg mixed BP
Rpl7-ps12	3.09362	1.90676	0.798571	2.38772	0.0169532	NA	male	amygdala	50 ug/kg mixed BP
Mypn	42.0549	0.805992	0.337648	2.38708	0.0169828	NA	male	amygdala	50 ug/kg mixed BP
Begain	82.5574	-0.310144	0.129945	-2.38672	0.0169992	NA	male	amygdala	50 ug/kg mixed BP
Pou3f3	58.8423	-0.401091	0.168062	-2.38656	0.0170068	NA	male	amygdala	50 ug/kg mixed BP
Mprip	690.924	-0.138664	0.0581048	-2.38645	0.0170119	0.111746	male	amygdala	50 ug/kg mixed BP
LOC108351462	11.7671	0.809873	0.339398	2.3862	0.0170234	NA	male	amygdala	50 ug/kg mixed BP
LOC120096697	8.06313	1.05035	0.440225	2.38594	0.0170355	NA	male	amygdala	50 ug/kg mixed BP
Plac8	20.2619	0.845887	0.354545	2.38584	0.0170402	NA	male	amygdala	50 ug/kg mixed BP
Hs6st1	160.347	-0.229641	0.0962959	-2.38475	0.017091	NA	male	amygdala	50 ug/kg mixed BP
Map3k19	14.1892	1.07556	0.451043	2.38461	0.0170971	NA	male	amygdala	50 ug/kg mixed BP
Prkacb	821.631	-0.143008	0.0599724	-2.38457	0.0170993	0.111962	male	amygdala	50 ug/kg mixed BP
LOC100361434	9.59832	1.44688	0.607006	2.38363	0.0171428	NA	male	amygdala	50 ug/kg mixed BP
LOC120101928	3.75476	2.16792	0.909568	2.38346	0.0171506	NA	male	amygdala	50 ug/kg mixed BP
LOC120095942	6.29571	1.41053	0.591868	2.38319	0.0171636	NA	male	amygdala	50 ug/kg mixed BP
LOC120102280	7.75663	1.49633	0.627975	2.38278	0.0171826	NA	male	amygdala	50 ug/kg mixed BP
Fuz	175.795	-0.247703	0.103956	-2.38276	0.0171835	NA	male	amygdala	50 ug/kg mixed BP
Camk2b	1395.37	-0.162828	0.0683413	-2.38257	0.0171921	0.112213	male	amygdala	50 ug/kg mixed BP
LOC102556135	4.01898	1.79998	0.755527	2.38242	0.0171993	NA	male	amygdala	50 ug/kg mixed BP
LOC120096907	9.88951	1.75811	0.73799	2.3823	0.017205	NA	male	amygdala	50 ug/kg mixed BP
Ninj2	53.171	0.600801	0.252206	2.38218	0.0172104	NA	male	amygdala	50 ug/kg mixed BP
LOC120099711	9.06457	1.69199	0.710308	2.38206	0.0172162	NA	male	amygdala	50 ug/kg mixed BP
LOC102552372	6.71361	1.32321	0.555612	2.38154	0.0172403	NA	male	amygdala	50 ug/kg mixed BP
Dock2	124.392	0.374236	0.15717	2.38109	0.0172614	NA	male	amygdala	50 ug/kg mixed BP
LOC120093326	112.034	-0.45605	0.19159	-2.38035	0.0172964	NA	male	amygdala	50 ug/kg mixed BP
LOC120093330	140.921	-0.404052	0.169842	-2.37899	0.0173603	NA	male	amygdala	50 ug/kg mixed BP
Iho1	21.8557	0.803791	0.337901	2.37878	0.0173702	NA	male	amygdala	50 ug/kg mixed BP
Nfatc2	98.3602	0.31401	0.132009	2.3787	0.0173738	NA	male	amygdala	50 ug/kg mixed BP
LOC108348511	3.08331	2.24644	0.944821	2.37763	0.0174241	NA	male	amygdala	50 ug/kg mixed BP
Egfem1	606.49	-0.179161	0.0753557	-2.37754	0.0174288	0.113397	male	amygdala	50 ug/kg mixed BP
Rab32	5.54359	1.31328	0.552488	2.37703	0.0174526	NA	male	amygdala	50 ug/kg mixed BP
LOC102552091	18.3087	0.984638	0.414258	2.37687	0.0174601	NA	male	amygdala	50 ug/kg mixed BP
Myo15a	18.4399	0.795436	0.334658	2.37686	0.0174606	NA	male	amygdala	50 ug/kg mixed BP
Tex21	18.3965	0.902576	0.379735	2.37686	0.0174607	NA	male	amygdala	50 ug/kg mixed BP
LOC120099650	7.07997	1.15508	0.485976	2.37683	0.0174621	NA	male	amygdala	50 ug/kg mixed BP
LOC102552452	10.5362	0.888107	0.373695	2.37656	0.017475	NA	male	amygdala	50 ug/kg mixed BP
LOC120097044	3.62479	1.74044	0.732352	2.37651	0.0174773	NA	male	amygdala	50 ug/kg mixed BP
LOC108352575	10.728	1.01197	0.425887	2.37615	0.0174942	NA	male	amygdala	50 ug/kg mixed BP
Slx4	41.4246	-0.41825	0.17602	-2.37615	0.0174943	NA	male	amygdala	50 ug/kg mixed BP
Samd12	367.132	-0.184524	0.0776674	-2.37582	0.0175099	NA	male	amygdala	50 ug/kg mixed BP
LOC120099203	14.5398	0.875575	0.368616	2.3753	0.0175345	NA	male	amygdala	50 ug/kg mixed BP
LOC120100659	449.975	-0.229265	0.0965326	-2.375	0.0175491	0.11382	male	amygdala	50 ug/kg mixed BP
RT1-A1	18.2467	0.846658	0.35654	2.37465	0.0175656	NA	male	amygdala	50 ug/kg mixed BP
LOC102549184	13.4667	1.14936	0.484034	2.37454	0.0175709	NA	male	amygdala	50 ug/kg mixed BP
Atp5pb-ps3	17.8429	1.02269	0.431066	2.37246	0.0176702	NA	male	amygdala	50 ug/kg mixed BP
Plcxd3	317.621	-0.206357	0.0869939	-2.37209	0.0176878	NA	male	amygdala	50 ug/kg mixed BP
Phkg1	51.4506	0.379356	0.159951	2.3717	0.0177066	NA	male	amygdala	50 ug/kg mixed BP
Rorb	213.834	-0.251888	0.106213	-2.37154	0.017714	NA	male	amygdala	50 ug/kg mixed BP
LOC102546462	13.2389	0.776164	0.32741	2.37062	0.0177583	NA	male	amygdala	50 ug/kg mixed BP
Ugt1a8	60.0841	0.352614	0.148747	2.37056	0.0177613	NA	male	amygdala	50 ug/kg mixed BP
Grin2b	2298.37	-0.17947	0.0757326	-2.36979	0.0177984	0.114919	male	amygdala	50 ug/kg mixed BP
Spty2d1-ps1	13.9257	0.863631	0.364479	2.36949	0.0178124	NA	male	amygdala	50 ug/kg mixed BP
Ppp3cb	704.364	-0.1658	0.0699838	-2.36912	0.0178303	0.114919	male	amygdala	50 ug/kg mixed BP
Mak	17.0974	0.674033	0.284627	2.36813	0.0178784	NA	male	amygdala	50 ug/kg mixed BP
Dlgap2	1195.4	-0.182356	0.0770316	-2.36729	0.0179189	0.115078	male	amygdala	50 ug/kg mixed BP
Txnl4a-ps9	11.1133	1.03956	0.439157	2.36717	0.0179249	NA	male	amygdala	50 ug/kg mixed BP
Ube2s	175.032	-0.304872	0.1288	-2.36702	0.0179319	NA	male	amygdala	50 ug/kg mixed BP
ND2	5584.46	-0.255365	0.107918	-2.3663	0.017967	0.115078	male	amygdala	50 ug/kg mixed BP
Lmx1b	16.4227	1.0483	0.443057	2.36606	0.0179784	NA	male	amygdala	50 ug/kg mixed BP
LOC102548512	9.23556	1.67591	0.708387	2.36581	0.0179906	NA	male	amygdala	50 ug/kg mixed BP
Slc35d2	18.641	0.862076	0.3645	2.36509	0.0180255	NA	male	amygdala	50 ug/kg mixed BP
Gata4	14.0177	1.32761	0.561348	2.36503	0.0180285	NA	male	amygdala	50 ug/kg mixed BP
LOC102548698	4.14073	1.64284	0.694795	2.3645	0.0180543	NA	male	amygdala	50 ug/kg mixed BP
Dusp19	60.7732	-0.366887	0.155218	-2.3637	0.0180935	NA	male	amygdala	50 ug/kg mixed BP
LOC102549861	5.29397	1.81086	0.766145	2.36359	0.0180986	NA	male	amygdala	50 ug/kg mixed BP
LOC102550304	3.67872	1.86106	0.787455	2.36338	0.018109	NA	male	amygdala	50 ug/kg mixed BP
Clstn2	982.196	-0.145786	0.0617128	-2.36233	0.0181604	0.115956	male	amygdala	50 ug/kg mixed BP
LOC120093224	4.81379	1.62017	0.685858	2.36225	0.0181645	NA	male	amygdala	50 ug/kg mixed BP
Ccnb2-ps1	22.2988	-0.572447	0.242335	-2.36221	0.0181662	NA	male	amygdala	50 ug/kg mixed BP
Eci3	16.6722	0.66068	0.279706	2.36206	0.0181739	NA	male	amygdala	50 ug/kg mixed BP
Magee1	109.047	-0.334639	0.141706	-2.36149	0.0182016	NA	male	amygdala	50 ug/kg mixed BP
LOC120094083	3.40551	2.02826	0.859243	2.36052	0.0182494	NA	male	amygdala	50 ug/kg mixed BP
LOC108349074	11.8273	0.985106	0.4174	2.3601	0.01827	NA	male	amygdala	50 ug/kg mixed BP
Rbm4b	137.58	-0.24116	0.102198	-2.35973	0.0182884	NA	male	amygdala	50 ug/kg mixed BP
Ctse	5.34659	1.64006	0.695142	2.35932	0.0183086	NA	male	amygdala	50 ug/kg mixed BP
Fcgbp	19.8859	0.700802	0.297184	2.35814	0.0183668	NA	male	amygdala	50 ug/kg mixed BP
Rab11fip1	12.6655	0.919574	0.389973	2.35805	0.0183713	NA	male	amygdala	50 ug/kg mixed BP
Kif1c	157.01	-0.223984	0.0949899	-2.35798	0.0183746	NA	male	amygdala	50 ug/kg mixed BP
LOC120094451	7.54467	-1.35136	0.573112	-2.35793	0.0183772	NA	male	amygdala	50 ug/kg mixed BP
Adad1	149.857	0.342661	0.145341	2.35764	0.0183916	NA	male	amygdala	50 ug/kg mixed BP
Tecpr1	237.301	-0.199821	0.0847666	-2.3573	0.0184082	NA	male	amygdala	50 ug/kg mixed BP
LOC102550659	4.92207	1.52999	0.649208	2.3567	0.018438	NA	male	amygdala	50 ug/kg mixed BP
Gls	477.352	-0.220392	0.0935458	-2.35598	0.0184739	0.117387	male	amygdala	50 ug/kg mixed BP
Tgfb1i1	41.1551	-0.518387	0.220042	-2.35585	0.0184803	NA	male	amygdala	50 ug/kg mixed BP
Arpc3	330.671	-0.181729	0.0771443	-2.3557	0.0184878	NA	male	amygdala	50 ug/kg mixed BP
Cfi	11.8408	1.07246	0.455397	2.35501	0.0185223	NA	male	amygdala	50 ug/kg mixed BP
Ttc14	89.5276	-0.336117	0.14274	-2.35475	0.0185351	NA	male	amygdala	50 ug/kg mixed BP
Adamts9	75.714	0.371349	0.157707	2.35467	0.0185392	NA	male	amygdala	50 ug/kg mixed BP
LOC103690562	4.27146	2.00361	0.851022	2.35436	0.0185545	NA	male	amygdala	50 ug/kg mixed BP
Ube3a	5467.2	-0.177623	0.0754541	-2.35406	0.0185697	0.117387	male	amygdala	50 ug/kg mixed BP
Fbxw7	727.17	-0.209827	0.0891351	-2.35403	0.0185712	0.117387	male	amygdala	50 ug/kg mixed BP
Zfp512b	114.766	-0.346635	0.14726	-2.3539	0.0185775	NA	male	amygdala	50 ug/kg mixed BP
LOC120099121	12.4171	-0.880655	0.374177	-2.35358	0.0185938	NA	male	amygdala	50 ug/kg mixed BP
LOC120100778	118.058	-0.273656	0.1163	-2.35302	0.0186216	NA	male	amygdala	50 ug/kg mixed BP
Vwa3a	99.3432	-0.294894	0.125341	-2.35273	0.018636	NA	male	amygdala	50 ug/kg mixed BP
Mpp7	112.862	0.492209	0.209259	2.35216	0.0186649	NA	male	amygdala	50 ug/kg mixed BP
Rpl9	427.556	-0.279583	0.118864	-2.35213	0.0186663	0.117387	male	amygdala	50 ug/kg mixed BP
Rabgap1l	749.266	-0.120473	0.0512234	-2.35191	0.0186775	0.117387	male	amygdala	50 ug/kg mixed BP
Nr1h5	6.29171	1.4053	0.597592	2.3516	0.0186927	NA	male	amygdala	50 ug/kg mixed BP
LOC102555503	8.28802	1.0902	0.463719	2.351	0.0187229	NA	male	amygdala	50 ug/kg mixed BP
LOC108348476	8.37386	1.82583	0.776636	2.35094	0.0187259	NA	male	amygdala	50 ug/kg mixed BP
Neto2	447.416	-0.211528	0.0899767	-2.35092	0.0187271	0.117387	male	amygdala	50 ug/kg mixed BP
Gsap	32.3565	0.886906	0.377319	2.35055	0.0187457	NA	male	amygdala	50 ug/kg mixed BP
Slc25a30	41.5638	0.448821	0.190979	2.35011	0.0187679	NA	male	amygdala	50 ug/kg mixed BP
Prrg2	11.8527	0.821784	0.349722	2.34982	0.0187825	NA	male	amygdala	50 ug/kg mixed BP
Lrrc19	20.181	-0.584139	0.248734	-2.34845	0.0188517	NA	male	amygdala	50 ug/kg mixed BP
Ralgapa1	862.085	-0.141665	0.0603341	-2.348	0.0188744	0.117951	male	amygdala	50 ug/kg mixed BP
Adgrb1	274.346	-0.382216	0.162821	-2.34746	0.0189017	NA	male	amygdala	50 ug/kg mixed BP
Garin1b	9.7462	1.02909	0.438438	2.34717	0.0189166	NA	male	amygdala	50 ug/kg mixed BP
Rad54l	57.3185	0.640159	0.272759	2.34698	0.0189263	NA	male	amygdala	50 ug/kg mixed BP
Srpx2	4.7724	1.34986	0.575214	2.34672	0.0189396	NA	male	amygdala	50 ug/kg mixed BP
LOC120102500	46.2791	-0.474108	0.202073	-2.34622	0.0189648	NA	male	amygdala	50 ug/kg mixed BP
LOC102546594	9.97311	1.13178	0.482517	2.34559	0.0189972	NA	male	amygdala	50 ug/kg mixed BP
Plppr5	299.308	-0.170983	0.0729673	-2.34329	0.0191147	NA	male	amygdala	50 ug/kg mixed BP
LOC102548080	387.001	-0.226049	0.0964724	-2.34314	0.0191221	NA	male	amygdala	50 ug/kg mixed BP
Gna14	46.6473	0.494503	0.211072	2.34282	0.0191388	NA	male	amygdala	50 ug/kg mixed BP
Fcgr3a	8.88549	0.980343	0.418464	2.34272	0.0191439	NA	male	amygdala	50 ug/kg mixed BP
Dctd	17.0142	0.843885	0.360251	2.34249	0.0191554	NA	male	amygdala	50 ug/kg mixed BP
Mtmr12	138.4	0.248843	0.106235	2.34239	0.0191608	NA	male	amygdala	50 ug/kg mixed BP
Epha7	381.201	-0.186205	0.0795049	-2.34205	0.019178	NA	male	amygdala	50 ug/kg mixed BP
Ccdc66	255.935	-0.185943	0.0794091	-2.34158	0.0192023	NA	male	amygdala	50 ug/kg mixed BP
LOC120101597	6.84725	1.50958	0.644762	2.3413	0.019217	NA	male	amygdala	50 ug/kg mixed BP
Cplx3	47.9093	-0.452487	0.193344	-2.34032	0.0192674	NA	male	amygdala	50 ug/kg mixed BP
Slc47a1	34.0961	0.619877	0.2649	2.34004	0.0192818	NA	male	amygdala	50 ug/kg mixed BP
RGD1559578	6.92879	1.44146	0.615999	2.34003	0.0192822	NA	male	amygdala	50 ug/kg mixed BP
LOC108352387	99.9854	-0.311597	0.133164	-2.33995	0.0192865	NA	male	amygdala	50 ug/kg mixed BP
LOC120103628	59.5428	0.338696	0.144832	2.33855	0.0193589	NA	male	amygdala	50 ug/kg mixed BP
LOC120097519	4.99733	1.59701	0.682978	2.3383	0.0193716	NA	male	amygdala	50 ug/kg mixed BP
Sgcd	1339.88	-0.176827	0.0756275	-2.33813	0.0193803	0.11955	male	amygdala	50 ug/kg mixed BP
Plcb1	1919.19	-0.169438	0.0724691	-2.33807	0.0193835	0.11955	male	amygdala	50 ug/kg mixed BP
Cpeb4	479.673	-0.187327	0.0801326	-2.33771	0.0194025	0.11955	male	amygdala	50 ug/kg mixed BP
Il5ra	7.36986	1.23541	0.528682	2.33677	0.0194511	NA	male	amygdala	50 ug/kg mixed BP
Gpr17	170.355	-0.322759	0.138134	-2.33656	0.0194622	NA	male	amygdala	50 ug/kg mixed BP
Dctn1	386.739	-0.204756	0.0876574	-2.33587	0.019498	NA	male	amygdala	50 ug/kg mixed BP
Ptprz1	1383.79	-0.16609	0.071109	-2.33571	0.0195063	0.11955	male	amygdala	50 ug/kg mixed BP
Drd4	2.75167	2.18007	0.933629	2.33505	0.0195406	NA	male	amygdala	50 ug/kg mixed BP
Pkp4	435.726	-0.172487	0.0738841	-2.33456	0.0195666	0.11955	male	amygdala	50 ug/kg mixed BP
Sphkap	546.855	-0.16331	0.0699694	-2.33402	0.0195946	0.11955	male	amygdala	50 ug/kg mixed BP
Hoxc9	3.29195	1.93701	0.830003	2.33373	0.0196097	NA	male	amygdala	50 ug/kg mixed BP
Rab44	15.3138	1.21708	0.521518	2.33373	0.0196101	NA	male	amygdala	50 ug/kg mixed BP
Stxbp1	995.831	-0.163164	0.0699329	-2.33315	0.0196402	0.11955	male	amygdala	50 ug/kg mixed BP
Rn18s	16891.2	-0.483409	0.20722	-2.33283	0.0196572	0.11955	male	amygdala	50 ug/kg mixed BP
Rn45s	19454.9	-0.480652	0.206072	-2.33245	0.0196771	0.11955	male	amygdala	50 ug/kg mixed BP
Pkhd1	63.9013	0.48648	0.208598	2.33214	0.0196935	NA	male	amygdala	50 ug/kg mixed BP
Zfp683	3.13894	1.85901	0.797179	2.33198	0.0197016	NA	male	amygdala	50 ug/kg mixed BP
Mras	250.093	-0.193792	0.0831158	-2.33159	0.0197223	NA	male	amygdala	50 ug/kg mixed BP
Fem1b-ps1	19.7817	0.541759	0.232396	2.33119	0.0197436	NA	male	amygdala	50 ug/kg mixed BP
LOC120099695	16897.1	-0.483526	0.20745	-2.33081	0.0197636	0.11955	male	amygdala	50 ug/kg mixed BP
LOC120102105	16897.3	-0.4835	0.20745	-2.33069	0.0197699	0.11955	male	amygdala	50 ug/kg mixed BP
Fkbp6	23.7831	0.941069	0.403807	2.33049	0.0197801	NA	male	amygdala	50 ug/kg mixed BP
Rps26-ps2	11.8326	1.42189	0.610166	2.33034	0.0197881	NA	male	amygdala	50 ug/kg mixed BP
Zc3hav1	32.1133	0.587716	0.252244	2.32995	0.0198087	NA	male	amygdala	50 ug/kg mixed BP
Myo18b	42.1477	0.533777	0.229115	2.32973	0.0198203	NA	male	amygdala	50 ug/kg mixed BP
Lrrc8b	378.255	-0.189112	0.0812636	-2.32714	0.0199577	NA	male	amygdala	50 ug/kg mixed BP
Cop1	184.747	-0.192198	0.0826042	-2.32673	0.0199796	NA	male	amygdala	50 ug/kg mixed BP
Padi1	9.93423	1.26468	0.543556	2.32668	0.0199822	NA	male	amygdala	50 ug/kg mixed BP
LOC108350970	12.4033	1.00381	0.431607	2.32575	0.0200318	NA	male	amygdala	50 ug/kg mixed BP
LOC108348945	4.06932	1.46277	0.62896	2.3257	0.0200344	NA	male	amygdala	50 ug/kg mixed BP
LOC103693133	5.54009	1.76244	0.758102	2.32481	0.0200823	NA	male	amygdala	50 ug/kg mixed BP
LOC103693508	583.68	-0.192828	0.0829738	-2.32396	0.0201276	0.121087	male	amygdala	50 ug/kg mixed BP
Arhgap20	263.839	-0.21824	0.0939532	-2.32286	0.0201866	NA	male	amygdala	50 ug/kg mixed BP
LOC120097489	9.1485	0.978742	0.421368	2.32277	0.0201915	NA	male	amygdala	50 ug/kg mixed BP
Fam177b	2.68636	2.31869	0.998471	2.32224	0.0202201	NA	male	amygdala	50 ug/kg mixed BP
Trnw	51.0131	-0.512493	0.22069	-2.32224	0.0202203	NA	male	amygdala	50 ug/kg mixed BP
H4cl3	5.93347	1.40612	0.605584	2.32193	0.0202368	NA	male	amygdala	50 ug/kg mixed BP
Itga11	51.1504	0.50855	0.219029	2.32184	0.0202417	NA	male	amygdala	50 ug/kg mixed BP
LOC108351097	16674.9	-0.489352	0.2108	-2.32141	0.020265	0.121087	male	amygdala	50 ug/kg mixed BP
LOC108352829	16675	-0.489347	0.210801	-2.32137	0.0202667	0.121087	male	amygdala	50 ug/kg mixed BP
Gabrb3	1524.29	-0.170798	0.0735847	-2.32111	0.0202809	0.121087	male	amygdala	50 ug/kg mixed BP
Ckmt2	9.62747	0.967658	0.416914	2.321	0.0202868	NA	male	amygdala	50 ug/kg mixed BP
Actr3	150.186	-0.28015	0.120727	-2.32052	0.0203127	NA	male	amygdala	50 ug/kg mixed BP
RGD1560813	54.8878	-0.370574	0.159695	-2.32052	0.020313	NA	male	amygdala	50 ug/kg mixed BP
Zc3h12b	329.525	-0.191585	0.0825891	-2.31974	0.0203552	NA	male	amygdala	50 ug/kg mixed BP
Mcrs1	42.2272	-0.502104	0.216464	-2.31958	0.0203638	NA	male	amygdala	50 ug/kg mixed BP
Cbx6	605.056	-0.204983	0.0884059	-2.31866	0.0204137	0.121087	male	amygdala	50 ug/kg mixed BP
LOC120101677	128.122	-0.468629	0.202143	-2.3183	0.0204331	NA	male	amygdala	50 ug/kg mixed BP
Fyn	430.121	-0.18427	0.0794871	-2.31824	0.0204364	0.121087	male	amygdala	50 ug/kg mixed BP
Smarcc2	633.648	-0.182584	0.0787598	-2.31824	0.0204364	0.121087	male	amygdala	50 ug/kg mixed BP
LOC100361907	6.25166	1.58055	0.681891	2.3179	0.0204549	NA	male	amygdala	50 ug/kg mixed BP
Ttll6	17.6309	1.25417	0.541202	2.31738	0.020483	NA	male	amygdala	50 ug/kg mixed BP
Col4a4	6.04742	1.24816	0.5388	2.31656	0.0205275	NA	male	amygdala	50 ug/kg mixed BP
Rnf43	71.0546	0.398708	0.172142	2.31615	0.0205499	NA	male	amygdala	50 ug/kg mixed BP
Ppef2	19.3348	0.663701	0.286556	2.31613	0.0205512	NA	male	amygdala	50 ug/kg mixed BP
Supt5h	227.683	-0.216627	0.093534	-2.31602	0.0205572	NA	male	amygdala	50 ug/kg mixed BP
Gabpb2	64.6466	0.381433	0.164696	2.31598	0.0205592	NA	male	amygdala	50 ug/kg mixed BP
Wnt3a	20.3171	1.58069	0.68259	2.31572	0.0205736	NA	male	amygdala	50 ug/kg mixed BP
Atp5pb	372.451	-0.238449	0.102971	-2.3157	0.0205749	NA	male	amygdala	50 ug/kg mixed BP
Ildr2	461.608	-0.17572	0.0758935	-2.31534	0.0205941	0.121627	male	amygdala	50 ug/kg mixed BP
Treml4	15.5538	1.27019	0.548647	2.31514	0.0206055	NA	male	amygdala	50 ug/kg mixed BP
LOC120094123	454.031	-0.188303	0.0813794	-2.31389	0.0206735	0.121627	male	amygdala	50 ug/kg mixed BP
Grhl2	63.008	0.592776	0.256198	2.31374	0.0206818	NA	male	amygdala	50 ug/kg mixed BP
Tlcd3b	149.66	-0.299344	0.12938	-2.31369	0.0206849	NA	male	amygdala	50 ug/kg mixed BP
Tnfrsf9	32.9328	0.662026	0.286162	2.31347	0.0206968	NA	male	amygdala	50 ug/kg mixed BP
Plppr4	456.106	-0.188489	0.0814797	-2.31332	0.020705	0.121627	male	amygdala	50 ug/kg mixed BP
Eddm3b	3.01041	1.90992	0.825822	2.31275	0.0207364	NA	male	amygdala	50 ug/kg mixed BP
LOC120101632	3.84271	1.5279	0.660788	2.31225	0.0207641	NA	male	amygdala	50 ug/kg mixed BP
LOC120093143	6.56164	1.64617	0.711945	2.31222	0.0207657	NA	male	amygdala	50 ug/kg mixed BP
LOC120097074	5.73242	1.39727	0.60432	2.31214	0.0207702	NA	male	amygdala	50 ug/kg mixed BP
Tll2	35.5435	0.450056	0.194797	2.31038	0.0208669	NA	male	amygdala	50 ug/kg mixed BP
Rit2	372.554	-0.191522	0.0829123	-2.30993	0.0208919	NA	male	amygdala	50 ug/kg mixed BP
LOC120096887	10.1423	0.953169	0.412702	2.30958	0.0209114	NA	male	amygdala	50 ug/kg mixed BP
Sln	19.0829	0.734738	0.318181	2.30918	0.0209335	NA	male	amygdala	50 ug/kg mixed BP
Lin28a	21.8038	0.784948	0.340022	2.30852	0.02097	NA	male	amygdala	50 ug/kg mixed BP
Tjp2	87.0153	0.399889	0.173259	2.30804	0.0209967	NA	male	amygdala	50 ug/kg mixed BP
Mark2	308.884	-0.191447	0.0829855	-2.30699	0.0210552	NA	male	amygdala	50 ug/kg mixed BP
LOC120098791	3.72979	1.61992	0.702427	2.30618	0.0211004	NA	male	amygdala	50 ug/kg mixed BP
LOC24906	2.92725	1.82499	0.79145	2.30588	0.0211172	NA	male	amygdala	50 ug/kg mixed BP
LOC120099720	8.98813	1.26567	0.549025	2.3053	0.0211498	NA	male	amygdala	50 ug/kg mixed BP
Kcnn2	470.766	-0.189726	0.08232	-2.30474	0.021181	0.124069	male	amygdala	50 ug/kg mixed BP
Sun3	8.15818	1.2332	0.535075	2.30473	0.0211819	NA	male	amygdala	50 ug/kg mixed BP
Dapk2	34.4607	0.796642	0.345894	2.30314	0.021271	NA	male	amygdala	50 ug/kg mixed BP
LOC120093142	6.56893	1.04541	0.453911	2.30312	0.0212721	NA	male	amygdala	50 ug/kg mixed BP
LOC120102354	5.24079	1.598	0.693853	2.30309	0.0212739	NA	male	amygdala	50 ug/kg mixed BP
Pou4f1	5.11506	1.61992	0.703413	2.30295	0.0212817	NA	male	amygdala	50 ug/kg mixed BP
B4galnt4	69.4438	-0.374221	0.162511	-2.30274	0.0212935	NA	male	amygdala	50 ug/kg mixed BP
Atp8b3	19.9265	0.653718	0.283921	2.30246	0.021309	NA	male	amygdala	50 ug/kg mixed BP
LOC120101788	10.001	1.1949	0.519007	2.30229	0.021319	NA	male	amygdala	50 ug/kg mixed BP
LOC103691720	15.9953	0.918119	0.398792	2.30225	0.0213211	NA	male	amygdala	50 ug/kg mixed BP
Stmnd1	6.58718	1.34646	0.584934	2.30189	0.0213411	NA	male	amygdala	50 ug/kg mixed BP
Apol3	24.3742	0.539898	0.234546	2.30188	0.0213419	NA	male	amygdala	50 ug/kg mixed BP
LOC120093819	15.0781	0.82204	0.357129	2.3018	0.0213462	NA	male	amygdala	50 ug/kg mixed BP
Csnk2a1	678.358	-0.149429	0.0649311	-2.30135	0.0213718	0.124831	male	amygdala	50 ug/kg mixed BP
Esr1	77.5002	0.505809	0.219795	2.30128	0.0213757	NA	male	amygdala	50 ug/kg mixed BP
Lrcol1	6.82445	1.32173	0.574523	2.30057	0.0214162	NA	male	amygdala	50 ug/kg mixed BP
App	1559.1	-0.151265	0.0657654	-2.30007	0.0214442	0.124899	male	amygdala	50 ug/kg mixed BP
Baz1a	75.5639	0.501062	0.217861	2.29992	0.0214529	NA	male	amygdala	50 ug/kg mixed BP
Ano1	32.6033	0.800505	0.348065	2.29987	0.0214555	NA	male	amygdala	50 ug/kg mixed BP
Fcgr2a-ps1	19.1146	0.871513	0.378976	2.29965	0.0214681	NA	male	amygdala	50 ug/kg mixed BP
Stat4	21.7744	0.673725	0.292972	2.29962	0.0214697	NA	male	amygdala	50 ug/kg mixed BP
LOC120102875	3.09352	1.97992	0.86118	2.29908	0.0215004	NA	male	amygdala	50 ug/kg mixed BP
Melk	24.2586	0.828737	0.360501	2.29884	0.0215138	NA	male	amygdala	50 ug/kg mixed BP
Mex3b	18.7089	-0.655479	0.285379	-2.29687	0.0216263	NA	male	amygdala	50 ug/kg mixed BP
LOC102553008	4.37348	1.51583	0.660176	2.29609	0.0216705	NA	male	amygdala	50 ug/kg mixed BP
Arf3	872.427	-0.207491	0.0903903	-2.2955	0.0217046	0.126059	male	amygdala	50 ug/kg mixed BP
Tasor	313.407	-0.172777	0.0752689	-2.29546	0.0217068	NA	male	amygdala	50 ug/kg mixed BP
Klf9	360.18	-0.237086	0.103293	-2.29529	0.0217168	NA	male	amygdala	50 ug/kg mixed BP
LOC103690547	2.84712	1.98521	0.865067	2.29486	0.0217412	NA	male	amygdala	50 ug/kg mixed BP
Srp19-ps3	19.7372	-0.689448	0.30047	-2.29456	0.0217582	NA	male	amygdala	50 ug/kg mixed BP
LOC120096293	11.4092	1.18686	0.517393	2.29392	0.0217952	NA	male	amygdala	50 ug/kg mixed BP
Oacyl	17.9508	0.643924	0.280744	2.29363	0.0218115	NA	male	amygdala	50 ug/kg mixed BP
Cyth3	156.295	-0.223225	0.0973451	-2.29313	0.0218404	NA	male	amygdala	50 ug/kg mixed BP
Pou2f3	13.3308	1.05332	0.459426	2.29269	0.0218658	NA	male	amygdala	50 ug/kg mixed BP
Slc22a1	8.34278	1.17842	0.514045	2.29244	0.0218805	NA	male	amygdala	50 ug/kg mixed BP
Phlpp1	321.608	-0.194284	0.084764	-2.29206	0.0219021	NA	male	amygdala	50 ug/kg mixed BP
LOC108349843	42.7981	-0.53272	0.232442	-2.29184	0.0219147	NA	male	amygdala	50 ug/kg mixed BP
LOC120101727	2.87607	2.22958	0.972861	2.29177	0.0219187	NA	male	amygdala	50 ug/kg mixed BP
Pappa2	64.0082	0.379684	0.165695	2.29146	0.0219366	NA	male	amygdala	50 ug/kg mixed BP
LOC100359517	30.8604	0.84487	0.368789	2.29093	0.0219674	NA	male	amygdala	50 ug/kg mixed BP
Myh14	71.8768	0.504314	0.220144	2.29084	0.0219728	NA	male	amygdala	50 ug/kg mixed BP
Adprs	113.07	-0.291175	0.127122	-2.29052	0.0219912	NA	male	amygdala	50 ug/kg mixed BP
Upk3bl1	4.86053	1.74092	0.760072	2.29047	0.0219938	NA	male	amygdala	50 ug/kg mixed BP
LOC120098149	2.86888	1.69854	0.741754	2.2899	0.0220269	NA	male	amygdala	50 ug/kg mixed BP
LOC120100949	9.77984	0.938399	0.409812	2.28983	0.0220314	NA	male	amygdala	50 ug/kg mixed BP
Capn3	60.5397	0.3511	0.153353	2.28949	0.0220509	NA	male	amygdala	50 ug/kg mixed BP
LOC108348536	26.018	1.31011	0.572286	2.28925	0.0220648	NA	male	amygdala	50 ug/kg mixed BP
Pebp4	63.6631	0.607694	0.265477	2.28906	0.0220756	NA	male	amygdala	50 ug/kg mixed BP
Deptor	163.754	0.274091	0.119774	2.2884	0.0221143	NA	male	amygdala	50 ug/kg mixed BP
Jph4	392.123	-0.217207	0.0949458	-2.2877	0.0221551	NA	male	amygdala	50 ug/kg mixed BP
Tnrc18	392.472	-0.174003	0.0760931	-2.28672	0.0222123	NA	male	amygdala	50 ug/kg mixed BP
Rab19	5.9264	1.35848	0.594084	2.28668	0.0222147	NA	male	amygdala	50 ug/kg mixed BP
Sult2a1	5.62012	1.70916	0.747498	2.28651	0.0222245	NA	male	amygdala	50 ug/kg mixed BP
LOC120101629	13.738	0.81902	0.358311	2.28578	0.022267	NA	male	amygdala	50 ug/kg mixed BP
Brsk1	461.533	-0.181206	0.0792885	-2.2854	0.0222894	0.12909	male	amygdala	50 ug/kg mixed BP
LOC103691660	15.0947	1.18487	0.518465	2.28535	0.0222923	NA	male	amygdala	50 ug/kg mixed BP
Fam163b	41.6236	-0.517105	0.226279	-2.28526	0.0222977	NA	male	amygdala	50 ug/kg mixed BP
LOC120099787	5.69144	1.61955	0.708704	2.28523	0.0222995	NA	male	amygdala	50 ug/kg mixed BP
Klhl14	37.5061	0.428067	0.187391	2.28435	0.0223509	NA	male	amygdala	50 ug/kg mixed BP
Sytl3	26.508	1.22742	0.537386	2.28407	0.0223676	NA	male	amygdala	50 ug/kg mixed BP
LOC120095686	19.3377	-0.625762	0.274028	-2.28357	0.0223968	NA	male	amygdala	50 ug/kg mixed BP
LOC103693202	148.27	-0.353815	0.155036	-2.28215	0.0224805	NA	male	amygdala	50 ug/kg mixed BP
S100a16	55.5341	-0.434533	0.190415	-2.28202	0.0224879	NA	male	amygdala	50 ug/kg mixed BP
Med13	357.027	-0.158792	0.0695873	-2.28191	0.0224946	NA	male	amygdala	50 ug/kg mixed BP
Plxdc2	352.429	-0.203974	0.0893918	-2.28179	0.0225015	NA	male	amygdala	50 ug/kg mixed BP
Asb12	23.6767	0.666337	0.292142	2.28087	0.0225563	NA	male	amygdala	50 ug/kg mixed BP
LOC120094745	7.05733	1.31276	0.575672	2.2804	0.0225839	NA	male	amygdala	50 ug/kg mixed BP
LOC108348842	57.1772	-0.352034	0.154384	-2.28025	0.0225929	NA	male	amygdala	50 ug/kg mixed BP
Eif4e-ps9	11.4702	1.17928	0.51722	2.28004	0.0226056	NA	male	amygdala	50 ug/kg mixed BP
Pop5	20.2792	0.597817	0.262237	2.27968	0.0226264	NA	male	amygdala	50 ug/kg mixed BP
Ass1-ps2	15.293	0.910251	0.399334	2.27942	0.0226421	NA	male	amygdala	50 ug/kg mixed BP
Eme1	123.416	-0.258744	0.113537	-2.27894	0.0226707	NA	male	amygdala	50 ug/kg mixed BP
Ugt2a1	5.94588	1.37894	0.605141	2.27871	0.0226846	NA	male	amygdala	50 ug/kg mixed BP
LOC102553976	8.38226	1.37783	0.604698	2.27854	0.0226945	NA	male	amygdala	50 ug/kg mixed BP
LOC120100792	7.10401	1.55497	0.682604	2.278	0.0227266	NA	male	amygdala	50 ug/kg mixed BP
LOC108349470	6.51932	1.36487	0.599393	2.27708	0.0227812	NA	male	amygdala	50 ug/kg mixed BP
Glra1	36.5044	0.637391	0.279956	2.27675	0.0228011	NA	male	amygdala	50 ug/kg mixed BP
Lingo1	609.312	-0.148437	0.065217	-2.27604	0.0228434	0.131927	male	amygdala	50 ug/kg mixed BP
Spns3	7.10562	1.15307	0.506708	2.27562	0.0228687	NA	male	amygdala	50 ug/kg mixed BP
Slc23a1	178.485	-0.234647	0.103117	-2.27554	0.0228736	NA	male	amygdala	50 ug/kg mixed BP
Gdpd4	28.314	0.899657	0.395367	2.2755	0.0228762	NA	male	amygdala	50 ug/kg mixed BP
Ephx3	6.85635	1.4619	0.642644	2.27482	0.0229167	NA	male	amygdala	50 ug/kg mixed BP
LOC120103509	9.67627	0.857741	0.377094	2.27461	0.0229294	NA	male	amygdala	50 ug/kg mixed BP
Wfdc15b	3.75148	1.61259	0.708961	2.27458	0.0229313	NA	male	amygdala	50 ug/kg mixed BP
Tex56p	21.0686	0.576481	0.253446	2.27457	0.0229318	NA	male	amygdala	50 ug/kg mixed BP
Slc1a7	13.7147	0.895838	0.393932	2.27409	0.0229604	NA	male	amygdala	50 ug/kg mixed BP
LOC120095132	3.04323	1.83183	0.805897	2.27303	0.0230243	NA	male	amygdala	50 ug/kg mixed BP
Ark2c	536.161	-0.165536	0.07283	-2.27291	0.0230314	0.13264	male	amygdala	50 ug/kg mixed BP
LOC108351236	13.7561	1.13721	0.500337	2.27288	0.0230333	NA	male	amygdala	50 ug/kg mixed BP
Shd	79.7439	-0.308084	0.13555	-2.27284	0.0230359	NA	male	amygdala	50 ug/kg mixed BP
LOC120100861	4.80831	1.74838	0.769296	2.2727	0.023044	NA	male	amygdala	50 ug/kg mixed BP
Asxl3	196.18	-0.225748	0.0993501	-2.27225	0.0230715	NA	male	amygdala	50 ug/kg mixed BP
Sirpb3	32.7843	0.639579	0.281517	2.2719	0.0230925	NA	male	amygdala	50 ug/kg mixed BP
Tceal8	95.7043	-0.272213	0.11982	-2.27185	0.0230955	NA	male	amygdala	50 ug/kg mixed BP
Xpr1	417.421	-0.152025	0.0669237	-2.27161	0.0231099	0.132691	male	amygdala	50 ug/kg mixed BP
Dct	7.32431	1.47697	0.650364	2.27098	0.0231481	NA	male	amygdala	50 ug/kg mixed BP
LOC108352460	3.80951	1.61158	0.709749	2.27064	0.023169	NA	male	amygdala	50 ug/kg mixed BP
Fat3	774.685	-0.215618	0.0949597	-2.27063	0.0231693	0.132691	male	amygdala	50 ug/kg mixed BP
Clul1	3.93507	1.58629	0.698691	2.27037	0.0231851	NA	male	amygdala	50 ug/kg mixed BP
Car6	19.3061	0.994069	0.437859	2.27029	0.0231898	NA	male	amygdala	50 ug/kg mixed BP
Trpm4	41.8172	-0.405345	0.178584	-2.26977	0.0232217	NA	male	amygdala	50 ug/kg mixed BP
Hs3st2	222.319	-0.246517	0.108611	-2.26973	0.0232238	NA	male	amygdala	50 ug/kg mixed BP
Gcm1	5.50302	1.90535	0.839492	2.26965	0.0232289	NA	male	amygdala	50 ug/kg mixed BP
Ubqln2	271.119	-0.201977	0.0890179	-2.26894	0.0232717	NA	male	amygdala	50 ug/kg mixed BP
LOC108348576	4.71416	1.50767	0.664591	2.26857	0.0232947	NA	male	amygdala	50 ug/kg mixed BP
Nid2-ps4	26.4232	0.554963	0.244644	2.26845	0.0233015	NA	male	amygdala	50 ug/kg mixed BP
Nin	210.326	-0.210068	0.0926746	-2.26673	0.0234066	NA	male	amygdala	50 ug/kg mixed BP
Slc38a4	25.305	0.844012	0.372352	2.26671	0.0234081	NA	male	amygdala	50 ug/kg mixed BP
Ndrg3	691.646	-0.148245	0.0654053	-2.26655	0.0234176	0.132864	male	amygdala	50 ug/kg mixed BP
Trpc5	279.617	-0.210303	0.0928046	-2.26608	0.0234464	NA	male	amygdala	50 ug/kg mixed BP
Kirrel3	1815.1	-0.191243	0.0843972	-2.26599	0.0234518	0.132864	male	amygdala	50 ug/kg mixed BP
LOC108350840	62.6109	-0.341828	0.150855	-2.26595	0.0234547	NA	male	amygdala	50 ug/kg mixed BP
LOC120101501	4.00966	1.93571	0.854281	2.2659	0.0234575	NA	male	amygdala	50 ug/kg mixed BP
LOC103695322	138.231	0.364495	0.160869	2.26579	0.0234644	NA	male	amygdala	50 ug/kg mixed BP
Fam234a	64.3424	0.326089	0.143924	2.26569	0.0234701	NA	male	amygdala	50 ug/kg mixed BP
LOC120098259	3.24289	1.67108	0.737608	2.26553	0.0234799	NA	male	amygdala	50 ug/kg mixed BP
LOC120100020	13.8057	0.784585	0.346323	2.26547	0.0234838	NA	male	amygdala	50 ug/kg mixed BP
LOC108348502	8.90199	1.08624	0.479508	2.26532	0.0234932	NA	male	amygdala	50 ug/kg mixed BP
Fance	45.7689	0.426965	0.188514	2.2649	0.0235185	NA	male	amygdala	50 ug/kg mixed BP
Nid2-ps12	25.5906	0.69085	0.305049	2.26472	0.02353	NA	male	amygdala	50 ug/kg mixed BP
Meg3	22445.6	-0.34618	0.152865	-2.26461	0.0235366	0.132864	male	amygdala	50 ug/kg mixed BP
Ptbp2	521.311	-0.165962	0.0732919	-2.26439	0.0235499	0.132864	male	amygdala	50 ug/kg mixed BP
Ntrk3	974.736	-0.179404	0.0792326	-2.26426	0.023558	0.132864	male	amygdala	50 ug/kg mixed BP
Car13	6.90886	1.52449	0.673325	2.26412	0.0235666	NA	male	amygdala	50 ug/kg mixed BP
Plec	133.877	-0.251203	0.11097	-2.26371	0.023592	NA	male	amygdala	50 ug/kg mixed BP
LOC102547042	13.3299	-0.720728	0.318426	-2.26341	0.0236105	NA	male	amygdala	50 ug/kg mixed BP
Grin1	662.995	-0.182857	0.0808078	-2.26287	0.023644	0.132864	male	amygdala	50 ug/kg mixed BP
Hs6st3	982.428	-0.227625	0.100597	-2.26274	0.0236519	0.132864	male	amygdala	50 ug/kg mixed BP
Tmprss9	29.2348	0.617169	0.272843	2.26199	0.0236981	NA	male	amygdala	50 ug/kg mixed BP
Adam32	38.8509	0.742095	0.328076	2.26196	0.0236998	NA	male	amygdala	50 ug/kg mixed BP
Zyg11a	23.226	0.884868	0.391232	2.26175	0.0237131	NA	male	amygdala	50 ug/kg mixed BP
Cage1	17.8244	0.683211	0.302096	2.26157	0.0237242	NA	male	amygdala	50 ug/kg mixed BP
LOC120093707	3.30922	1.89033	0.835952	2.26129	0.0237413	NA	male	amygdala	50 ug/kg mixed BP
Hdac9	833.866	-0.141766	0.062716	-2.26044	0.0237939	0.133293	male	amygdala	50 ug/kg mixed BP
Ms4a8	6.13768	1.62607	0.719388	2.26035	0.0237995	NA	male	amygdala	50 ug/kg mixed BP
Abcg8	4.73946	1.3509	0.597699	2.26018	0.0238103	NA	male	amygdala	50 ug/kg mixed BP
LOC102554479	11.4774	1.16345	0.5148	2.25999	0.0238216	NA	male	amygdala	50 ug/kg mixed BP
Spata16	41.3825	0.590333	0.261274	2.25944	0.0238558	NA	male	amygdala	50 ug/kg mixed BP
Tdrd9	46.4783	0.542805	0.240238	2.25944	0.0238558	NA	male	amygdala	50 ug/kg mixed BP
LOC120093377	114.215	-0.473742	0.209673	-2.25943	0.0238564	NA	male	amygdala	50 ug/kg mixed BP
Srsf7	227.79	-0.239684	0.106095	-2.25915	0.0238742	NA	male	amygdala	50 ug/kg mixed BP
Entrep2	998.002	-0.173442	0.076777	-2.25904	0.0238811	0.133293	male	amygdala	50 ug/kg mixed BP
LOC108351542	7.17956	0.970536	0.429653	2.25888	0.0238907	NA	male	amygdala	50 ug/kg mixed BP
Atp5mc2	360.197	-0.255194	0.112977	-2.25882	0.0238946	NA	male	amygdala	50 ug/kg mixed BP
Tnfrsf26	11.6378	1.11392	0.493241	2.25837	0.0239225	NA	male	amygdala	50 ug/kg mixed BP
Huwe1	650.124	-0.195852	0.0867229	-2.25837	0.0239228	0.133293	male	amygdala	50 ug/kg mixed BP
Pdp1	53.0494	-0.374251	0.165752	-2.25791	0.0239516	NA	male	amygdala	50 ug/kg mixed BP
LOC120099295	10.8224	0.749974	0.332211	2.25753	0.0239752	NA	male	amygdala	50 ug/kg mixed BP
Psma8	15.5847	1.16169	0.514604	2.25744	0.0239806	NA	male	amygdala	50 ug/kg mixed BP
LOC120098779	6.19755	1.41253	0.625789	2.25719	0.023996	NA	male	amygdala	50 ug/kg mixed BP
LOC120100097	4.13447	-1.39415	0.617757	-2.25679	0.0240211	NA	male	amygdala	50 ug/kg mixed BP
Liph	15.6264	1.04659	0.463765	2.25672	0.0240256	NA	male	amygdala	50 ug/kg mixed BP
Scoc	283.111	-0.237087	0.105077	-2.25632	0.0240508	NA	male	amygdala	50 ug/kg mixed BP
Wdr93	85.7118	0.294505	0.130545	2.25597	0.0240727	NA	male	amygdala	50 ug/kg mixed BP
Tecrl	8.34401	1.41734	0.628318	2.25577	0.0240849	NA	male	amygdala	50 ug/kg mixed BP
Lpin2	182.53	-0.216339	0.0959268	-2.25525	0.0241175	NA	male	amygdala	50 ug/kg mixed BP
Eno1-ps6	186.285	-0.452665	0.20075	-2.25487	0.0241415	NA	male	amygdala	50 ug/kg mixed BP
Nxph1	772.412	-0.186728	0.0828133	-2.2548	0.0241457	0.133842	male	amygdala	50 ug/kg mixed BP
RGD1564854	3.19961	1.84647	0.818912	2.25479	0.0241468	NA	male	amygdala	50 ug/kg mixed BP
Astl	7.24991	1.25979	0.558756	2.25464	0.0241561	NA	male	amygdala	50 ug/kg mixed BP
Osbpl1a	511.608	-0.196433	0.0871338	-2.25439	0.0241719	0.133842	male	amygdala	50 ug/kg mixed BP
LOC100912659	15.8757	0.74645	0.331144	2.25416	0.0241862	NA	male	amygdala	50 ug/kg mixed BP
LOC102550999	44.353	0.652931	0.28967	2.25405	0.0241929	NA	male	amygdala	50 ug/kg mixed BP
Zdbf2	456.442	-0.176995	0.078536	-2.25368	0.0242166	0.133842	male	amygdala	50 ug/kg mixed BP
Klk15-ps1	3.46856	1.79729	0.797499	2.25366	0.0242174	NA	male	amygdala	50 ug/kg mixed BP
LOC100362122	18.4666	0.757512	0.336174	2.25334	0.024238	NA	male	amygdala	50 ug/kg mixed BP
Mgat5b	250.191	-0.181807	0.0807047	-2.25274	0.0242754	NA	male	amygdala	50 ug/kg mixed BP
Prlr	47.9168	0.451117	0.200261	2.25264	0.0242818	NA	male	amygdala	50 ug/kg mixed BP
Mfap5	16.9992	0.752178	0.33392	2.25257	0.0242861	NA	male	amygdala	50 ug/kg mixed BP
Eif5-ps5	64.7844	-0.334141	0.148382	-2.2519	0.0243288	NA	male	amygdala	50 ug/kg mixed BP
Cpm	58.3323	0.406917	0.1807	2.25189	0.024329	NA	male	amygdala	50 ug/kg mixed BP
LOC120099712	7.53923	1.56418	0.694697	2.2516	0.0243474	NA	male	amygdala	50 ug/kg mixed BP
Marchf4	309.69	-0.182402	0.0810346	-2.25092	0.0243907	NA	male	amygdala	50 ug/kg mixed BP
LOC103692795	325.542	-0.209356	0.0930099	-2.2509	0.0243917	NA	male	amygdala	50 ug/kg mixed BP
Slc11a1	9.45939	0.828283	0.367986	2.25086	0.0243947	NA	male	amygdala	50 ug/kg mixed BP
Elovl1	50.0832	-0.380654	0.169126	-2.2507	0.0244042	NA	male	amygdala	50 ug/kg mixed BP
Slc1a3	669.55	-0.165502	0.0735635	-2.24979	0.0244625	0.134839	male	amygdala	50 ug/kg mixed BP
LOC108350922	5.92247	1.39079	0.618239	2.24959	0.0244748	NA	male	amygdala	50 ug/kg mixed BP
Hsp90ab1-ps2	75.542	-0.454514	0.20208	-2.24918	0.024501	NA	male	amygdala	50 ug/kg mixed BP
Cdr1	64.5593	-0.873739	0.388497	-2.24902	0.0245112	NA	male	amygdala	50 ug/kg mixed BP
LOC102549998	4.24596	1.48942	0.662342	2.24872	0.0245303	NA	male	amygdala	50 ug/kg mixed BP
Angel2	88.3463	-0.288928	0.128508	-2.24832	0.0245555	NA	male	amygdala	50 ug/kg mixed BP
LOC120094450	7.8601	-1.21767	0.54163	-2.24815	0.0245665	NA	male	amygdala	50 ug/kg mixed BP
LOC108351603	58.7779	0.479388	0.213296	2.24752	0.0246067	NA	male	amygdala	50 ug/kg mixed BP
Adra2b	3.95544	1.41422	0.62927	2.24739	0.024615	NA	male	amygdala	50 ug/kg mixed BP
Slc24a4	135.087	-0.227228	0.101117	-2.24718	0.0246287	NA	male	amygdala	50 ug/kg mixed BP
Col14a1	54.1741	0.476306	0.21198	2.24694	0.0246439	NA	male	amygdala	50 ug/kg mixed BP
Atp11b	164.849	-0.22085	0.0983014	-2.24666	0.0246618	NA	male	amygdala	50 ug/kg mixed BP
Rab12	313.437	-0.24431	0.10875	-2.24653	0.02467	NA	male	amygdala	50 ug/kg mixed BP
LOC120095275	72.444	-0.382126	0.17012	-2.24622	0.0246899	NA	male	amygdala	50 ug/kg mixed BP
Sh2d5	33.5478	-0.420918	0.18739	-2.24622	0.0246902	NA	male	amygdala	50 ug/kg mixed BP
LOC108350763	3.70819	1.78262	0.793685	2.24601	0.0247037	NA	male	amygdala	50 ug/kg mixed BP
Pcdh10	589.035	-0.196854	0.0876652	-2.24552	0.0247346	0.135974	male	amygdala	50 ug/kg mixed BP
Tmprss15	17.4031	1.1205	0.499008	2.24545	0.0247392	NA	male	amygdala	50 ug/kg mixed BP
Wdr64	24.4087	0.811009	0.361219	2.2452	0.0247552	NA	male	amygdala	50 ug/kg mixed BP
Ak6	197.844	-0.236048	0.105135	-2.2452	0.0247554	NA	male	amygdala	50 ug/kg mixed BP
LOC120101622	4.2487	1.39838	0.622917	2.2449	0.0247748	NA	male	amygdala	50 ug/kg mixed BP
Piwil2	48.3426	0.660872	0.294526	2.24385	0.0248421	NA	male	amygdala	50 ug/kg mixed BP
Sgms2	39.3824	0.521108	0.232286	2.24339	0.0248714	NA	male	amygdala	50 ug/kg mixed BP
Usp26	5.67562	1.20063	0.535227	2.24321	0.0248833	NA	male	amygdala	50 ug/kg mixed BP
Paip2	257.096	-0.248298	0.110698	-2.24303	0.0248948	NA	male	amygdala	50 ug/kg mixed BP
Slco6c1	17.7771	0.93158	0.415375	2.24275	0.0249132	NA	male	amygdala	50 ug/kg mixed BP
Pfkfb2	119.8	-0.256283	0.114291	-2.24238	0.0249367	NA	male	amygdala	50 ug/kg mixed BP
Kcnn4	5.10725	1.44693	0.645285	2.24231	0.0249413	NA	male	amygdala	50 ug/kg mixed BP
LOC108351047	35.039	0.434207	0.193717	2.24145	0.0249967	NA	male	amygdala	50 ug/kg mixed BP
Nkain3	715.798	-0.178625	0.0797039	-2.2411	0.0250196	0.137174	male	amygdala	50 ug/kg mixed BP
Mnd1	30.632	0.581287	0.259413	2.24078	0.0250406	NA	male	amygdala	50 ug/kg mixed BP
Adprhl1	14.3526	1.02109	0.455702	2.2407	0.0250454	NA	male	amygdala	50 ug/kg mixed BP
LOC120093370	25.8116	-0.560538	0.250191	-2.24044	0.0250622	NA	male	amygdala	50 ug/kg mixed BP
Gabrr1	11.6718	1.1999	0.535669	2.23999	0.0250914	NA	male	amygdala	50 ug/kg mixed BP
Napb	806.576	-0.151714	0.0677564	-2.23911	0.0251491	0.137517	male	amygdala	50 ug/kg mixed BP
St13-ps3	5.4039	-1.13293	0.506045	-2.2388	0.0251688	NA	male	amygdala	50 ug/kg mixed BP
LOC120094128	10.873	1.14683	0.51236	2.23832	0.0252	NA	male	amygdala	50 ug/kg mixed BP
LOC100909672	393.603	-0.180012	0.0804474	-2.23764	0.0252447	NA	male	amygdala	50 ug/kg mixed BP
Kif1a	1524.14	-0.156481	0.0699541	-2.2369	0.0252927	0.137874	male	amygdala	50 ug/kg mixed BP
Bcl2l13	136.601	0.254779	0.113925	2.23638	0.0253271	NA	male	amygdala	50 ug/kg mixed BP
Kif5c	1081.64	-0.18194	0.0813696	-2.23598	0.0253534	0.137874	male	amygdala	50 ug/kg mixed BP
Psme4	427.334	-0.201168	0.0900069	-2.23503	0.0254155	0.137874	male	amygdala	50 ug/kg mixed BP
Ppp1r3b	11.5908	0.871648	0.390015	2.23491	0.0254233	NA	male	amygdala	50 ug/kg mixed BP
Vps4a	195.087	-0.219372	0.098175	-2.2345	0.0254501	NA	male	amygdala	50 ug/kg mixed BP
Tekt4	3.65232	1.48824	0.666058	2.2344	0.0254569	NA	male	amygdala	50 ug/kg mixed BP
Parp4	94.7646	0.426801	0.191015	2.23438	0.025458	NA	male	amygdala	50 ug/kg mixed BP
Marveld3	8.87539	1.30229	0.582872	2.23426	0.0254662	NA	male	amygdala	50 ug/kg mixed BP
Tlnrd1-ps1	36.5323	0.638814	0.286098	2.23285	0.0255587	NA	male	amygdala	50 ug/kg mixed BP
Dgkb	837.576	-0.205425	0.092005	-2.23276	0.0255651	0.138106	male	amygdala	50 ug/kg mixed BP
LOC102547093	46.0757	1.73265	0.776029	2.23271	0.0255678	NA	male	amygdala	50 ug/kg mixed BP
Timp2	968.931	-0.183394	0.0821531	-2.23234	0.0255926	0.138106	male	amygdala	50 ug/kg mixed BP
Mast3	175.886	-0.216223	0.0968671	-2.23216	0.0256046	NA	male	amygdala	50 ug/kg mixed BP
Pald1	76.4404	0.458207	0.205278	2.23213	0.0256062	NA	male	amygdala	50 ug/kg mixed BP
Ssty1-ps8	3.32147	1.68035	0.752804	2.23212	0.0256068	NA	male	amygdala	50 ug/kg mixed BP
Rad21l1	12.0214	0.816494	0.365815	2.23199	0.0256159	NA	male	amygdala	50 ug/kg mixed BP
LOC102550334	17.6039	0.888113	0.397963	2.23165	0.0256383	NA	male	amygdala	50 ug/kg mixed BP
Satb1	276.74	-0.217311	0.0973791	-2.2316	0.0256414	NA	male	amygdala	50 ug/kg mixed BP
Fam107b	61.673	0.52258	0.234192	2.23142	0.0256533	NA	male	amygdala	50 ug/kg mixed BP
Lamb2-ps1	46.4953	0.617087	0.276613	2.23087	0.0256897	NA	male	amygdala	50 ug/kg mixed BP
Ccdc83	16.2222	0.708652	0.317667	2.2308	0.0256941	NA	male	amygdala	50 ug/kg mixed BP
Plekhj1	198.766	-0.2172	0.0973656	-2.23077	0.0256963	NA	male	amygdala	50 ug/kg mixed BP
LOC100909947	18.9931	0.808765	0.36262	2.23034	0.0257248	NA	male	amygdala	50 ug/kg mixed BP
LOC120102479	245.06	-0.260962	0.117027	-2.22993	0.0257523	NA	male	amygdala	50 ug/kg mixed BP
Ddx21-ps7	4.94748	-1.28961	0.578345	-2.22984	0.0257583	NA	male	amygdala	50 ug/kg mixed BP
Dnajc5b	18.8436	0.960593	0.430833	2.22961	0.025773	NA	male	amygdala	50 ug/kg mixed BP
LOC108349783	13.9421	0.692547	0.310652	2.22933	0.0257918	NA	male	amygdala	50 ug/kg mixed BP
Nr2f1	404.871	-0.175275	0.0786321	-2.22905	0.0258109	0.138592	male	amygdala	50 ug/kg mixed BP
Kcnmb1	14.5394	0.860786	0.386177	2.22899	0.0258145	NA	male	amygdala	50 ug/kg mixed BP
Hpse2	132.88	0.446961	0.200524	2.22896	0.0258165	NA	male	amygdala	50 ug/kg mixed BP
Slc4a4	485.002	-0.162761	0.0730213	-2.22895	0.0258175	0.138592	male	amygdala	50 ug/kg mixed BP
LOC102551127	25.3195	0.553815	0.248567	2.22803	0.0258788	NA	male	amygdala	50 ug/kg mixed BP
Adam3a	9.2187	1.44097	0.646806	2.22781	0.0258929	NA	male	amygdala	50 ug/kg mixed BP
Dlk1	13.2587	1.09512	0.491807	2.22674	0.0259649	NA	male	amygdala	50 ug/kg mixed BP
Naalad2	18.7081	0.810964	0.364268	2.22628	0.0259953	NA	male	amygdala	50 ug/kg mixed BP
Nipbl	538.467	-0.156897	0.0704798	-2.22613	0.0260055	0.139084	male	amygdala	50 ug/kg mixed BP
Slc25a53	15.7395	-0.626757	0.281581	-2.22585	0.0260241	NA	male	amygdala	50 ug/kg mixed BP
Cdkal1	225.283	0.298079	0.13392	2.2258	0.0260279	NA	male	amygdala	50 ug/kg mixed BP
LOC108348412	13.919	0.808361	0.36321	2.2256	0.026041	NA	male	amygdala	50 ug/kg mixed BP
Hormad2	26.6142	0.766592	0.344455	2.22552	0.0260465	NA	male	amygdala	50 ug/kg mixed BP
LOC120093799	537.615	-0.228782	0.102809	-2.2253	0.0260608	0.139084	male	amygdala	50 ug/kg mixed BP
Ccr6	5.3936	1.61187	0.724373	2.22519	0.0260685	NA	male	amygdala	50 ug/kg mixed BP
Cox7c	609.542	-0.224319	0.100838	-2.22454	0.0261122	0.139084	male	amygdala	50 ug/kg mixed BP
LOC120097557	64.5036	-0.324481	0.145887	-2.22418	0.026136	NA	male	amygdala	50 ug/kg mixed BP
Ppdpf	209.395	-0.259552	0.116699	-2.22411	0.0261409	NA	male	amygdala	50 ug/kg mixed BP
Klrg1	3.53416	1.73476	0.779982	2.2241	0.0261417	NA	male	amygdala	50 ug/kg mixed BP
Runx3	10.0116	1.58908	0.714548	2.22389	0.0261557	NA	male	amygdala	50 ug/kg mixed BP
Kcng3	29.2604	0.555928	0.250025	2.22349	0.0261831	NA	male	amygdala	50 ug/kg mixed BP
LOC100361457	3021.94	-0.156597	0.0704295	-2.22346	0.0261849	0.139111	male	amygdala	50 ug/kg mixed BP
Prkaca	236.425	-0.235235	0.105804	-2.22331	0.0261949	NA	male	amygdala	50 ug/kg mixed BP
Chek2	33.3143	0.759337	0.34156	2.22315	0.026206	NA	male	amygdala	50 ug/kg mixed BP
Septin8	321.718	-0.199692	0.0898518	-2.22246	0.026252	NA	male	amygdala	50 ug/kg mixed BP
Pabpc1	451.352	-0.184973	0.0832324	-2.22237	0.0262585	0.139143	male	amygdala	50 ug/kg mixed BP
Cry1	52.8055	0.354819	0.159658	2.22236	0.0262587	NA	male	amygdala	50 ug/kg mixed BP
LOC108351976	8.1619	1.44904	0.652139	2.22198	0.0262846	NA	male	amygdala	50 ug/kg mixed BP
Cenpu	6.85262	1.04354	0.469651	2.22194	0.0262872	NA	male	amygdala	50 ug/kg mixed BP
Uba52-ps14	11.7521	1.13076	0.508929	2.22184	0.0262942	NA	male	amygdala	50 ug/kg mixed BP
Mtarc1	20.4336	0.95222	0.428575	2.22183	0.026295	NA	male	amygdala	50 ug/kg mixed BP
Slc7a6os	77.8658	-0.324808	0.146261	-2.22075	0.0263682	NA	male	amygdala	50 ug/kg mixed BP
Cd22	5.02807	1.65155	0.743873	2.2202	0.0264053	NA	male	amygdala	50 ug/kg mixed BP
Paqr5	24.4782	0.627444	0.282787	2.21878	0.0265016	NA	male	amygdala	50 ug/kg mixed BP
Dglucy	22.8868	0.586961	0.264559	2.21864	0.0265113	NA	male	amygdala	50 ug/kg mixed BP
LOC120098220	14.055	0.755166	0.34039	2.21853	0.0265187	NA	male	amygdala	50 ug/kg mixed BP
LOC108351970	7.26328	0.989158	0.445885	2.21841	0.0265267	NA	male	amygdala	50 ug/kg mixed BP
Sirpb2-ps1	4.26206	1.39764	0.630276	2.21751	0.0265885	NA	male	amygdala	50 ug/kg mixed BP
Snrpn-ps2	44.8339	-0.500491	0.225705	-2.21746	0.0265916	NA	male	amygdala	50 ug/kg mixed BP
Ugt1a7c	58.6037	0.333569	0.150482	2.21668	0.0266452	NA	male	amygdala	50 ug/kg mixed BP
Nxpe5	3.499	2.01505	0.909138	2.21644	0.0266616	NA	male	amygdala	50 ug/kg mixed BP
Fam111a	21.8488	-0.572853	0.258471	-2.21632	0.0266698	NA	male	amygdala	50 ug/kg mixed BP
Syt3	86.9552	-0.338283	0.152653	-2.21602	0.0266903	NA	male	amygdala	50 ug/kg mixed BP
LOC102556510	27.3518	0.842986	0.380477	2.2156	0.0267188	NA	male	amygdala	50 ug/kg mixed BP
Uba52	773.314	-0.204655	0.0924146	-2.21453	0.0267926	0.141571	male	amygdala	50 ug/kg mixed BP
Tinag	21.2926	0.659472	0.297825	2.2143	0.0268084	NA	male	amygdala	50 ug/kg mixed BP
LOC120102158	3.91157	1.40014	0.632479	2.21374	0.0268468	NA	male	amygdala	50 ug/kg mixed BP
Iqank1	10.2364	0.955332	0.431568	2.21363	0.0268543	NA	male	amygdala	50 ug/kg mixed BP
Rpl37-ps2	43.1541	0.40847	0.184541	2.21343	0.0268678	NA	male	amygdala	50 ug/kg mixed BP
Birc6	707.757	-0.117752	0.0532072	-2.21309	0.0268916	0.141571	male	amygdala	50 ug/kg mixed BP
Bin1	371.082	-0.286921	0.129654	-2.21297	0.0268994	NA	male	amygdala	50 ug/kg mixed BP
Eef1g	704.614	-0.186394	0.0842412	-2.21263	0.0269234	0.141571	male	amygdala	50 ug/kg mixed BP
Nrk	4.94383	1.25743	0.568309	2.21258	0.0269264	NA	male	amygdala	50 ug/kg mixed BP
Nup155	52.8159	0.410685	0.185662	2.212	0.0269663	NA	male	amygdala	50 ug/kg mixed BP
LOC120094326	279.195	-0.262552	0.118739	-2.21117	0.0270244	NA	male	amygdala	50 ug/kg mixed BP
Ddx21-ps8	6.76123	-1.10994	0.502131	-2.21046	0.0270735	NA	male	amygdala	50 ug/kg mixed BP
Nid2	47.0827	0.371549	0.168095	2.21035	0.0270808	NA	male	amygdala	50 ug/kg mixed BP
Srp68	173.994	0.223589	0.101158	2.2103	0.0270846	NA	male	amygdala	50 ug/kg mixed BP
Tmem273	4.20484	1.32807	0.600921	2.21007	0.0271005	NA	male	amygdala	50 ug/kg mixed BP
Nmnat2	633.179	-0.159353	0.0721135	-2.20976	0.0271221	0.141921	male	amygdala	50 ug/kg mixed BP
Mlip	234.769	-0.233512	0.105677	-2.20967	0.0271281	NA	male	amygdala	50 ug/kg mixed BP
Vmn2r116l-ps5	42.1553	0.647162	0.292914	2.20939	0.0271473	NA	male	amygdala	50 ug/kg mixed BP
Trank1	285.352	-0.213931	0.0968318	-2.20931	0.027153	NA	male	amygdala	50 ug/kg mixed BP
Mpo	6.73293	1.00124	0.453195	2.20928	0.027155	NA	male	amygdala	50 ug/kg mixed BP
Bahd1	45.9388	-0.399293	0.180746	-2.20914	0.0271652	NA	male	amygdala	50 ug/kg mixed BP
LOC102554288	630.909	-0.144619	0.0654711	-2.2089	0.0271816	0.141921	male	amygdala	50 ug/kg mixed BP
Prr14l	255.595	-0.170629	0.0772492	-2.20882	0.0271872	NA	male	amygdala	50 ug/kg mixed BP
Ccdc88b	16.9263	0.658094	0.297948	2.20876	0.0271915	NA	male	amygdala	50 ug/kg mixed BP
Tulp2	164.323	-0.220329	0.0997557	-2.20869	0.0271965	NA	male	amygdala	50 ug/kg mixed BP
Sarnp	261.359	-0.20302	0.091928	-2.20847	0.0272114	NA	male	amygdala	50 ug/kg mixed BP
Calm2	3821.4	-0.159153	0.0720697	-2.20831	0.0272224	0.141921	male	amygdala	50 ug/kg mixed BP
Nat8f4	21.0084	0.566458	0.256564	2.20786	0.027254	NA	male	amygdala	50 ug/kg mixed BP
Nrgn	1370.4	-0.214309	0.0970737	-2.20769	0.0272659	0.141921	male	amygdala	50 ug/kg mixed BP
LOC100363520	10.322	0.910588	0.412605	2.20693	0.0273193	NA	male	amygdala	50 ug/kg mixed BP
Lancl1	230.296	-0.198365	0.0899079	-2.20632	0.0273618	NA	male	amygdala	50 ug/kg mixed BP
Rasgrf1	262.473	-0.238643	0.108168	-2.20624	0.0273673	NA	male	amygdala	50 ug/kg mixed BP
Ces4a	3.26781	1.87952	0.851919	2.20622	0.0273688	NA	male	amygdala	50 ug/kg mixed BP
LOC120102252	1312.1	-0.364006	0.165025	-2.20576	0.0274012	0.142031	male	amygdala	50 ug/kg mixed BP
Sclt1	287.543	-0.15477	0.0701686	-2.20569	0.0274059	NA	male	amygdala	50 ug/kg mixed BP
Nme7	1241.27	-0.130302	0.059083	-2.20541	0.0274253	0.142031	male	amygdala	50 ug/kg mixed BP
Calm1-ps2	84.4304	-0.335152	0.151975	-2.2053	0.0274328	NA	male	amygdala	50 ug/kg mixed BP
Trpv1	6.03122	1.15682	0.524614	2.20509	0.0274475	NA	male	amygdala	50 ug/kg mixed BP
LOC102551361	11.2659	0.846502	0.383907	2.20496	0.0274567	NA	male	amygdala	50 ug/kg mixed BP
Tmem59	154.177	-0.252873	0.114739	-2.2039	0.0275315	NA	male	amygdala	50 ug/kg mixed BP
Bmp2	31.1213	-0.435398	0.197583	-2.20362	0.0275509	NA	male	amygdala	50 ug/kg mixed BP
Hid1	185.995	-0.426475	0.193537	-2.20359	0.0275534	NA	male	amygdala	50 ug/kg mixed BP
Pkhd1l1	25.1299	0.599598	0.272159	2.20312	0.0275864	NA	male	amygdala	50 ug/kg mixed BP
LOC689589	4.32373	1.79806	0.816183	2.20301	0.027594	NA	male	amygdala	50 ug/kg mixed BP
Ssty1-ps4	9.13601	1.63933	0.744187	2.20285	0.0276056	NA	male	amygdala	50 ug/kg mixed BP
Nfasc	457.638	-0.17568	0.079757	-2.20269	0.0276168	0.142408	male	amygdala	50 ug/kg mixed BP
Ptms	232.848	-0.377198	0.171253	-2.20258	0.0276242	NA	male	amygdala	50 ug/kg mixed BP
Ctnnb1	545.941	-0.18884	0.0857426	-2.20241	0.0276366	0.142408	male	amygdala	50 ug/kg mixed BP
Ccl9	4.97242	1.63916	0.744427	2.20191	0.0276714	NA	male	amygdala	50 ug/kg mixed BP
Cpsf4l	14.2779	0.710518	0.322789	2.20119	0.0277228	NA	male	amygdala	50 ug/kg mixed BP
Sh2d4b	23.1266	0.567351	0.25775	2.20117	0.0277241	NA	male	amygdala	50 ug/kg mixed BP
Samd5	194.694	-0.273534	0.124286	-2.20084	0.0277471	NA	male	amygdala	50 ug/kg mixed BP
Tsga10	151.121	-0.226833	0.103067	-2.20082	0.0277485	NA	male	amygdala	50 ug/kg mixed BP
Lrrc69	31.4761	0.715643	0.32521	2.20056	0.0277674	NA	male	amygdala	50 ug/kg mixed BP
Scn1a	427.726	-0.229939	0.10452	-2.19995	0.0278105	0.142787	male	amygdala	50 ug/kg mixed BP
Car5a	24.5941	0.615997	0.280005	2.19995	0.0278105	NA	male	amygdala	50 ug/kg mixed BP
Cd164l2	29.7883	0.484545	0.220284	2.19964	0.0278325	NA	male	amygdala	50 ug/kg mixed BP
Agap1	917.057	-0.148734	0.0676247	-2.19941	0.027849	0.142787	male	amygdala	50 ug/kg mixed BP
LOC102550607	116.866	0.359889	0.163658	2.19903	0.0278759	NA	male	amygdala	50 ug/kg mixed BP
Cdh3	32.7326	0.627403	0.285331	2.19886	0.0278878	NA	male	amygdala	50 ug/kg mixed BP
LOC108353202	12.5116	1.11219	0.506012	2.19794	0.0279531	NA	male	amygdala	50 ug/kg mixed BP
LOC108352148	23.6003	0.835902	0.380323	2.19788	0.0279579	NA	male	amygdala	50 ug/kg mixed BP
Vom2r59	5.77944	1.26006	0.573443	2.19736	0.0279948	NA	male	amygdala	50 ug/kg mixed BP
Gba2	206.284	-0.208442	0.0948814	-2.19687	0.0280301	NA	male	amygdala	50 ug/kg mixed BP
LOC103693627	10.8906	1.17725	0.535926	2.19667	0.0280441	NA	male	amygdala	50 ug/kg mixed BP
Trng	87.9763	-0.420506	0.191459	-2.19632	0.0280689	NA	male	amygdala	50 ug/kg mixed BP
Ankrd1	11.4893	0.969998	0.441661	2.19625	0.028074	NA	male	amygdala	50 ug/kg mixed BP
Ncl-ps2	112.123	0.440134	0.200448	2.19575	0.0281097	NA	male	amygdala	50 ug/kg mixed BP
LOC102555151	17.9267	-0.567837	0.258631	-2.19555	0.028124	NA	male	amygdala	50 ug/kg mixed BP
LOC120093067	2354.81	-0.463817	0.211303	-2.19503	0.0281615	0.143112	male	amygdala	50 ug/kg mixed BP
Rn28s	2354.32	-0.463758	0.21131	-2.19468	0.0281866	0.143112	male	amygdala	50 ug/kg mixed BP
Cntn1	1668.87	-0.138864	0.0632791	-2.19447	0.0282016	0.143112	male	amygdala	50 ug/kg mixed BP
Fam83a	5.05927	1.17937	0.537451	2.19438	0.0282079	NA	male	amygdala	50 ug/kg mixed BP
Znf740	79.7618	-0.296652	0.135189	-2.19436	0.0282098	NA	male	amygdala	50 ug/kg mixed BP
Hsd17b6	9.86726	0.855663	0.389951	2.19428	0.028215	NA	male	amygdala	50 ug/kg mixed BP
Olig1	191.499	-0.23037	0.104999	-2.19403	0.0282333	NA	male	amygdala	50 ug/kg mixed BP
Adgrd1	42.5423	0.701981	0.319971	2.19389	0.0282433	NA	male	amygdala	50 ug/kg mixed BP
Golga4	273.166	-0.217182	0.0990138	-2.19345	0.0282747	NA	male	amygdala	50 ug/kg mixed BP
Septin6	203.457	-0.20145	0.0918726	-2.19271	0.0283283	NA	male	amygdala	50 ug/kg mixed BP
Ddx21-ps6	7.99414	-0.938479	0.428004	-2.19269	0.0283299	NA	male	amygdala	50 ug/kg mixed BP
Ppig-ps1	6.75849	1.31302	0.598867	2.19251	0.0283428	NA	male	amygdala	50 ug/kg mixed BP
Srms	5.43451	1.16374	0.530781	2.1925	0.0283431	NA	male	amygdala	50 ug/kg mixed BP
Oxr1	1031.01	-0.122312	0.0557896	-2.19239	0.0283515	0.143112	male	amygdala	50 ug/kg mixed BP
Astn1	579.819	-0.168737	0.0769697	-2.19225	0.0283614	0.143112	male	amygdala	50 ug/kg mixed BP
LOC108351808	10.3749	0.955801	0.436034	2.19203	0.0283771	NA	male	amygdala	50 ug/kg mixed BP
Copg2	9098.84	-0.224293	0.102371	-2.19098	0.028453	0.143112	male	amygdala	50 ug/kg mixed BP
Cd300le	3.62169	1.96453	0.896687	2.19088	0.0284604	NA	male	amygdala	50 ug/kg mixed BP
LOC120097508	5.43125	1.7714	0.808683	2.19048	0.0284895	NA	male	amygdala	50 ug/kg mixed BP
Cdk6	88.4507	0.390313	0.178198	2.19034	0.0284999	NA	male	amygdala	50 ug/kg mixed BP
Cyld-ps2	4.91909	1.59467	0.728072	2.19027	0.0285049	NA	male	amygdala	50 ug/kg mixed BP
LOC102551312	3.13957	1.61744	0.738527	2.19009	0.0285176	NA	male	amygdala	50 ug/kg mixed BP
Stox1	50.3284	0.66161	0.302145	2.18971	0.0285451	NA	male	amygdala	50 ug/kg mixed BP
Trpm3	1718	-0.152882	0.0698194	-2.18967	0.0285478	0.143112	male	amygdala	50 ug/kg mixed BP
LOC103691527	1496.24	-0.144863	0.0661833	-2.18882	0.0286099	0.143112	male	amygdala	50 ug/kg mixed BP
Zfta	447.331	-0.265717	0.12141	-2.18859	0.0286268	0.143112	male	amygdala	50 ug/kg mixed BP
Ldoc1	10.7646	0.837615	0.382783	2.18823	0.0286531	NA	male	amygdala	50 ug/kg mixed BP
LOC102555254	7687.51	-0.240784	0.11005	-2.18795	0.0286733	0.143112	male	amygdala	50 ug/kg mixed BP
Olfm1	1368.28	-0.173343	0.0792287	-2.18788	0.0286781	0.143112	male	amygdala	50 ug/kg mixed BP
Sox8	76.9377	0.317821	0.145283	2.1876	0.0286985	NA	male	amygdala	50 ug/kg mixed BP
Shprh	132.015	-0.214486	0.0980656	-2.18717	0.0287301	NA	male	amygdala	50 ug/kg mixed BP
Amer2	185.336	-0.230694	0.105493	-2.1868	0.0287568	NA	male	amygdala	50 ug/kg mixed BP
Ppp1r1b	94.6327	-0.550247	0.251656	-2.1865	0.0287789	NA	male	amygdala	50 ug/kg mixed BP
Gpm6b	1766.97	-0.156584	0.0716285	-2.18606	0.028811	0.143197	male	amygdala	50 ug/kg mixed BP
Mettl24	68.7491	0.433776	0.198437	2.18597	0.0288181	NA	male	amygdala	50 ug/kg mixed BP
Snx3	465.262	-0.175722	0.0803947	-2.18574	0.0288343	0.143197	male	amygdala	50 ug/kg mixed BP
Plk1	10.7198	-0.801764	0.366834	-2.18563	0.0288427	NA	male	amygdala	50 ug/kg mixed BP
Cplx4	11.9274	0.906814	0.414942	2.1854	0.0288595	NA	male	amygdala	50 ug/kg mixed BP
Cfap206	14.5335	0.779621	0.356753	2.18532	0.0288652	NA	male	amygdala	50 ug/kg mixed BP
Nfe2l3	29.2654	0.47752	0.218568	2.18477	0.028906	NA	male	amygdala	50 ug/kg mixed BP
Sox3	7.80595	-0.869294	0.39791	-2.18465	0.0289146	NA	male	amygdala	50 ug/kg mixed BP
Vps29	198.031	-0.226429	0.103655	-2.18444	0.0289296	NA	male	amygdala	50 ug/kg mixed BP
Nxpe1	65.1059	-0.326073	0.149282	-2.18428	0.0289413	NA	male	amygdala	50 ug/kg mixed BP
Eif4e1b	439.036	-0.226814	0.10385	-2.18406	0.0289581	0.143465	male	amygdala	50 ug/kg mixed BP
Pla2g5	27.0919	0.853659	0.390942	2.18359	0.0289922	NA	male	amygdala	50 ug/kg mixed BP
Chrm3	800.125	-0.184737	0.0846445	-2.1825	0.0290727	0.143686	male	amygdala	50 ug/kg mixed BP
LOC103690204	372.324	-0.196956	0.0902715	-2.18181	0.0291232	NA	male	amygdala	50 ug/kg mixed BP
Trim46	165.602	-0.275929	0.126482	-2.18156	0.0291422	NA	male	amygdala	50 ug/kg mixed BP
Umodl1	15.291	1.11485	0.511041	2.18153	0.0291441	NA	male	amygdala	50 ug/kg mixed BP
Ogt	419.572	-0.150932	0.0691918	-2.18135	0.0291574	0.143759	male	amygdala	50 ug/kg mixed BP
Klk15	7.42729	1.44603	0.662971	2.18113	0.029174	NA	male	amygdala	50 ug/kg mixed BP
Blm	57.8514	0.637628	0.292355	2.18101	0.0291827	NA	male	amygdala	50 ug/kg mixed BP
Zcchc14	139.407	-0.217622	0.0997953	-2.18068	0.0292069	NA	male	amygdala	50 ug/kg mixed BP
Tmem242	115.416	0.256643	0.117694	2.18059	0.0292134	NA	male	amygdala	50 ug/kg mixed BP
Cidec	9.08505	0.949775	0.435615	2.18031	0.0292345	NA	male	amygdala	50 ug/kg mixed BP
RGD1305298	13.0219	0.714572	0.327801	2.1799	0.0292651	NA	male	amygdala	50 ug/kg mixed BP
Atp6v0e2	5.08996	-1.14167	0.523798	-2.1796	0.0292871	NA	male	amygdala	50 ug/kg mixed BP
RGD1359127	42.6241	-0.45113	0.207008	-2.17928	0.0293108	NA	male	amygdala	50 ug/kg mixed BP
Wdr62	17.9869	0.652913	0.299604	2.17925	0.0293129	NA	male	amygdala	50 ug/kg mixed BP
LOC100910201	80.028	-0.305541	0.140237	-2.17874	0.0293507	NA	male	amygdala	50 ug/kg mixed BP
Glis3	95.3931	0.494146	0.226805	2.17873	0.0293516	NA	male	amygdala	50 ug/kg mixed BP
Clec2l	105.562	-0.274957	0.126211	-2.17855	0.0293648	NA	male	amygdala	50 ug/kg mixed BP
Uba52-ps21	31.5155	0.840583	0.385906	2.17821	0.0293905	NA	male	amygdala	50 ug/kg mixed BP
Acvr1b	159.212	-0.222112	0.101978	-2.17805	0.0294023	NA	male	amygdala	50 ug/kg mixed BP
Adcyap1r1	186.106	-0.250446	0.114994	-2.1779	0.0294135	NA	male	amygdala	50 ug/kg mixed BP
LOC103691375	4.18961	1.62348	0.745438	2.17788	0.0294147	NA	male	amygdala	50 ug/kg mixed BP
LOC102553542	10.0893	1.24304	0.570808	2.17768	0.0294301	NA	male	amygdala	50 ug/kg mixed BP
LOC120097408	142.561	-0.305042	0.140144	-2.17663	0.0295082	NA	male	amygdala	50 ug/kg mixed BP
LOC120096947	21.2535	1.36495	0.627357	2.17572	0.029576	NA	male	amygdala	50 ug/kg mixed BP
Tro	274.665	-0.212829	0.0978217	-2.17568	0.0295792	NA	male	amygdala	50 ug/kg mixed BP
LOC102554746	5.00544	1.15377	0.530362	2.17543	0.0295976	NA	male	amygdala	50 ug/kg mixed BP
Tmc5	50.9773	0.40384	0.185686	2.17485	0.0296412	NA	male	amygdala	50 ug/kg mixed BP
LOC102550331	8.54468	0.970849	0.446427	2.17471	0.0296519	NA	male	amygdala	50 ug/kg mixed BP
RGD1561327	577.38	-0.277689	0.127721	-2.17419	0.0296911	0.14604	male	amygdala	50 ug/kg mixed BP
Zfp334	37.9358	-0.459182	0.211217	-2.17398	0.0297063	NA	male	amygdala	50 ug/kg mixed BP
Rps10-ps7	49.6246	-0.464611	0.213764	-2.17347	0.0297447	NA	male	amygdala	50 ug/kg mixed BP
LOC102551532	3.61644	1.97588	0.90915	2.17333	0.0297556	NA	male	amygdala	50 ug/kg mixed BP
Dipk1b	133.55	-0.236308	0.108747	-2.17301	0.0297792	NA	male	amygdala	50 ug/kg mixed BP
LOC108352788	8.69701	0.867315	0.399144	2.17294	0.029785	NA	male	amygdala	50 ug/kg mixed BP
Rpl27l1	44.5945	-0.42253	0.194477	-2.17265	0.0298069	NA	male	amygdala	50 ug/kg mixed BP
Akt3	850.987	-0.131426	0.060518	-2.17169	0.0298794	0.146616	male	amygdala	50 ug/kg mixed BP
Otoa	15.2937	0.765122	0.352355	2.17145	0.029897	NA	male	amygdala	50 ug/kg mixed BP
LOC102550245	8.92771	0.90603	0.417269	2.17133	0.029906	NA	male	amygdala	50 ug/kg mixed BP
Eef1akmt3	13.1529	0.77336	0.356265	2.17075	0.0299504	NA	male	amygdala	50 ug/kg mixed BP
Dtl	27.8972	0.490201	0.225835	2.17062	0.0299599	NA	male	amygdala	50 ug/kg mixed BP
Spag5	27.053	0.587673	0.270835	2.16986	0.0300176	NA	male	amygdala	50 ug/kg mixed BP
Tmem160	125.629	-0.327964	0.151148	-2.16982	0.0300208	NA	male	amygdala	50 ug/kg mixed BP
Ttc3	2714.91	-0.168233	0.0775344	-2.16979	0.0300227	0.146658	male	amygdala	50 ug/kg mixed BP
Atad3a	102.236	-0.253213	0.1167	-2.16977	0.030024	NA	male	amygdala	50 ug/kg mixed BP
LOC102555815	3.55094	1.85821	0.856433	2.16971	0.0300288	NA	male	amygdala	50 ug/kg mixed BP
Zfp64	90.0539	0.289803	0.13357	2.16967	0.030032	NA	male	amygdala	50 ug/kg mixed BP
ATP8	1094.94	-0.391916	0.180652	-2.16945	0.0300486	0.146658	male	amygdala	50 ug/kg mixed BP
Acyp2	279.117	-0.175657	0.0809719	-2.16935	0.030056	NA	male	amygdala	50 ug/kg mixed BP
LOC120098893	17.1318	0.635311	0.292891	2.1691	0.0300749	NA	male	amygdala	50 ug/kg mixed BP
Vom2r40	8.43921	1.25752	0.579816	2.16883	0.0300956	NA	male	amygdala	50 ug/kg mixed BP
Ctxn1	647.936	-0.182554	0.084175	-2.16875	0.030102	0.146658	male	amygdala	50 ug/kg mixed BP
Clic6	15.9009	0.63191	0.291468	2.16803	0.0301567	NA	male	amygdala	50 ug/kg mixed BP
Pipox	18.3203	0.66702	0.307669	2.16798	0.0301601	NA	male	amygdala	50 ug/kg mixed BP
LOC120094813	17.3183	-0.604539	0.278878	-2.16776	0.0301772	NA	male	amygdala	50 ug/kg mixed BP
Hnrnpk-ps2	23.6266	-0.582346	0.268684	-2.1674	0.0302044	NA	male	amygdala	50 ug/kg mixed BP
Cndp1	20.2856	0.659816	0.304473	2.16708	0.0302291	NA	male	amygdala	50 ug/kg mixed BP
Potef	1372.22	-0.183735	0.0848036	-2.16659	0.0302661	0.147109	male	amygdala	50 ug/kg mixed BP
Mttp	5.28903	1.3461	0.621509	2.16586	0.0303218	NA	male	amygdala	50 ug/kg mixed BP
Cracd	454.074	-0.147532	0.0681481	-2.16488	0.030397	0.147397	male	amygdala	50 ug/kg mixed BP
LOC120099707	4.51205	1.7974	0.830438	2.1644	0.030434	NA	male	amygdala	50 ug/kg mixed BP
Gucy1b1	216.576	-0.246794	0.11406	-2.16371	0.0304864	NA	male	amygdala	50 ug/kg mixed BP
LOC103694730	16.5743	1.64912	0.762315	2.16331	0.0305177	NA	male	amygdala	50 ug/kg mixed BP
Polr1f	103.902	0.261539	0.120918	2.16295	0.0305447	NA	male	amygdala	50 ug/kg mixed BP
Tppp	88.415	-0.314911	0.14565	-2.16211	0.0306097	NA	male	amygdala	50 ug/kg mixed BP
LOC679586	12.2583	-0.724285	0.335007	-2.162	0.030618	NA	male	amygdala	50 ug/kg mixed BP
Nmu	17.5034	0.707271	0.327195	2.16162	0.0306473	NA	male	amygdala	50 ug/kg mixed BP
LOC120096584	6.6395	1.19939	0.554905	2.16143	0.0306623	NA	male	amygdala	50 ug/kg mixed BP
Gstt1	23.5645	0.591962	0.273894	2.16128	0.0306734	NA	male	amygdala	50 ug/kg mixed BP
Pde11a	70.9207	0.507306	0.234725	2.16128	0.0306737	NA	male	amygdala	50 ug/kg mixed BP
Pdia4	145.263	-0.221491	0.102501	-2.16087	0.0307058	NA	male	amygdala	50 ug/kg mixed BP
LOC120095190	6.31688	1.13708	0.526271	2.16063	0.0307236	NA	male	amygdala	50 ug/kg mixed BP
LOC102552355	5.63211	1.28288	0.593777	2.16055	0.0307303	NA	male	amygdala	50 ug/kg mixed BP
Tafa2	1314.25	-0.175483	0.0812337	-2.16022	0.0307553	0.14858	male	amygdala	50 ug/kg mixed BP
Rpl29-ps6	25.2129	-0.679657	0.314664	-2.15994	0.0307769	NA	male	amygdala	50 ug/kg mixed BP
Asap1	475.992	-0.157986	0.0731473	-2.15983	0.0307855	0.14858	male	amygdala	50 ug/kg mixed BP
Tbx10	5.63008	1.22225	0.565903	2.15983	0.0307858	NA	male	amygdala	50 ug/kg mixed BP
Oip5	7.33604	-0.858982	0.397759	-2.15955	0.0308071	NA	male	amygdala	50 ug/kg mixed BP
LOC497796	4.24667	1.79059	0.829509	2.15861	0.0308803	NA	male	amygdala	50 ug/kg mixed BP
Scin	15.291	0.854804	0.396036	2.1584	0.0308967	NA	male	amygdala	50 ug/kg mixed BP
LOC102546824	11.2185	0.829115	0.384141	2.15836	0.0308997	NA	male	amygdala	50 ug/kg mixed BP
LOC100364958	142.771	3.29014	1.52467	2.15794	0.0309324	NA	male	amygdala	50 ug/kg mixed BP
Rab10	517.884	-0.155915	0.0722522	-2.15793	0.0309332	0.148943	male	amygdala	50 ug/kg mixed BP
Uggt2	282.804	-0.184637	0.0855663	-2.15783	0.0309414	NA	male	amygdala	50 ug/kg mixed BP
LOC120094661	11.2371	0.966643	0.447977	2.1578	0.0309437	NA	male	amygdala	50 ug/kg mixed BP
LOC108353424	42.6146	-0.563364	0.261121	-2.15748	0.0309679	NA	male	amygdala	50 ug/kg mixed BP
Epm2aip1	180.845	-0.248019	0.114977	-2.15712	0.0309962	NA	male	amygdala	50 ug/kg mixed BP
Tph2	26.892	0.862987	0.400144	2.15669	0.0310297	NA	male	amygdala	50 ug/kg mixed BP
Slc35g1	4.43736	1.21967	0.565541	2.15664	0.0310339	NA	male	amygdala	50 ug/kg mixed BP
Pcdhb6	5.11787	-1.03284	0.479065	-2.15596	0.031087	NA	male	amygdala	50 ug/kg mixed BP
Nwd2	383.071	-0.207469	0.0962328	-2.1559	0.0310911	NA	male	amygdala	50 ug/kg mixed BP
Smco2	4.7763	1.32943	0.61667	2.15583	0.0310971	NA	male	amygdala	50 ug/kg mixed BP
LOC102555377	60.4467	-0.339086	0.157295	-2.15573	0.0311044	NA	male	amygdala	50 ug/kg mixed BP
Kng2	3.26885	1.79	0.830375	2.15565	0.0311111	NA	male	amygdala	50 ug/kg mixed BP
Stxbp5l	446.432	-0.171835	0.0797295	-2.15523	0.0311442	0.149071	male	amygdala	50 ug/kg mixed BP
Haus7	123.969	0.273031	0.12669	2.15511	0.0311534	NA	male	amygdala	50 ug/kg mixed BP
Rpl18-ps10	8.79348	0.978331	0.454067	2.1546	0.0311935	NA	male	amygdala	50 ug/kg mixed BP
Eif1-ps3	161.841	-0.269084	0.12489	-2.15456	0.0311959	NA	male	amygdala	50 ug/kg mixed BP
Nr1d1	427.796	-0.217542	0.101007	-2.15374	0.0312608	0.149071	male	amygdala	50 ug/kg mixed BP
Ak7	34.1973	1.01876	0.473027	2.15371	0.0312632	NA	male	amygdala	50 ug/kg mixed BP
Abi2	901.407	-0.133241	0.0618742	-2.15342	0.0312856	0.149071	male	amygdala	50 ug/kg mixed BP
Hecw1	1278.19	-0.1451	0.067384	-2.15334	0.0312923	0.149071	male	amygdala	50 ug/kg mixed BP
Abcc2	18.272	1.02403	0.475675	2.15279	0.0313349	NA	male	amygdala	50 ug/kg mixed BP
Rc3h1	342.489	-0.168307	0.0781828	-2.15273	0.0313397	NA	male	amygdala	50 ug/kg mixed BP
LOC108352088	828.789	-0.232516	0.108021	-2.1525	0.031358	0.149071	male	amygdala	50 ug/kg mixed BP
Myo6	201.109	-0.199083	0.0924932	-2.1524	0.0313656	NA	male	amygdala	50 ug/kg mixed BP
Nlrp12	25.7474	0.809379	0.376064	2.15224	0.0313788	NA	male	amygdala	50 ug/kg mixed BP
Ddn	177.902	-0.288543	0.134079	-2.15204	0.031394	NA	male	amygdala	50 ug/kg mixed BP
Elavl3	1660.96	-0.159562	0.0741501	-2.15187	0.0314073	0.149071	male	amygdala	50 ug/kg mixed BP
Ptchd4	234.125	-0.188938	0.087805	-2.15179	0.0314136	NA	male	amygdala	50 ug/kg mixed BP
LOC120099686	9.49479	1.98135	0.920912	2.15151	0.0314361	NA	male	amygdala	50 ug/kg mixed BP
Sh3bgrl3	168.407	-0.279765	0.130041	-2.15137	0.0314473	NA	male	amygdala	50 ug/kg mixed BP
Rab36	197.924	-0.210841	0.0980179	-2.15105	0.0314726	NA	male	amygdala	50 ug/kg mixed BP
Oaz1	528.111	-0.186187	0.0865735	-2.15062	0.0315059	0.149071	male	amygdala	50 ug/kg mixed BP
LOC108349915	9.20152	0.851855	0.396098	2.15062	0.0315065	NA	male	amygdala	50 ug/kg mixed BP
Snu13	194.391	-0.214557	0.0997691	-2.15053	0.031513	NA	male	amygdala	50 ug/kg mixed BP
Tmem207	2.78391	2.17562	1.01187	2.1501	0.0315472	NA	male	amygdala	50 ug/kg mixed BP
LOC108351887	4.55944	1.69623	0.788944	2.15	0.0315551	NA	male	amygdala	50 ug/kg mixed BP
LOC108351651	20.2854	2.12721	0.989408	2.14998	0.0315565	NA	male	amygdala	50 ug/kg mixed BP
Ift74	200.791	-0.212052	0.0986378	-2.1498	0.0315709	NA	male	amygdala	50 ug/kg mixed BP
LOC120096272	24.5803	0.804092	0.374056	2.14966	0.0315823	NA	male	amygdala	50 ug/kg mixed BP
LOC102552000	1390.51	-0.179072	0.0833101	-2.14946	0.0315979	0.149071	male	amygdala	50 ug/kg mixed BP
Rps2	695.728	-0.266072	0.123801	-2.14919	0.0316197	0.149071	male	amygdala	50 ug/kg mixed BP
Snora28l1	26.6868	-0.740146	0.344449	-2.14878	0.0316517	NA	male	amygdala	50 ug/kg mixed BP
LOC120095207	2.74182	1.63025	0.758704	2.14872	0.0316562	NA	male	amygdala	50 ug/kg mixed BP
LOC102548571	8.78327	0.960936	0.447257	2.14851	0.0316731	NA	male	amygdala	50 ug/kg mixed BP
Arf4	136.968	-0.271374	0.126311	-2.14846	0.0316771	NA	male	amygdala	50 ug/kg mixed BP
LOC120097924	11.8557	1.03856	0.483414	2.1484	0.0316822	NA	male	amygdala	50 ug/kg mixed BP
Esco1-ps1	15.8191	-0.64504	0.300248	-2.14835	0.0316856	NA	male	amygdala	50 ug/kg mixed BP
Chn1	429.704	-0.147083	0.0684698	-2.14815	0.031702	0.149071	male	amygdala	50 ug/kg mixed BP
Zfp423	174.459	0.281084	0.130868	2.14785	0.0317255	NA	male	amygdala	50 ug/kg mixed BP
Add1	456.603	-0.160762	0.0748793	-2.14694	0.0317979	0.149071	male	amygdala	50 ug/kg mixed BP
Slc12a3	160.641	-0.271437	0.12644	-2.14677	0.0318118	NA	male	amygdala	50 ug/kg mixed BP
Ccdc3	36.834	0.426819	0.198835	2.1466	0.0318253	NA	male	amygdala	50 ug/kg mixed BP
Rab6a	880.39	-0.152787	0.0711784	-2.14654	0.0318299	0.149071	male	amygdala	50 ug/kg mixed BP
Apol3-ps1	8.21219	1.26605	0.590128	2.14539	0.0319218	NA	male	amygdala	50 ug/kg mixed BP
Abcb1a	202.577	-0.190324	0.0887234	-2.14514	0.0319415	NA	male	amygdala	50 ug/kg mixed BP
Ola1	455.618	-0.157263	0.0733167	-2.14498	0.0319546	0.149315	male	amygdala	50 ug/kg mixed BP
Pex12	76.889	-0.377334	0.175921	-2.14491	0.0319601	NA	male	amygdala	50 ug/kg mixed BP
Ercc5	66.9647	-0.30459	0.14201	-2.14486	0.0319642	NA	male	amygdala	50 ug/kg mixed BP
Akr1c13	9.00198	1.07074	0.499257	2.14467	0.0319792	NA	male	amygdala	50 ug/kg mixed BP
Dnai2	16.6843	1.10163	0.513685	2.14457	0.031987	NA	male	amygdala	50 ug/kg mixed BP
LOC120102848	4.46944	1.59541	0.744088	2.14412	0.0320232	NA	male	amygdala	50 ug/kg mixed BP
Car9	6.74797	1.2543	0.585028	2.144	0.0320332	NA	male	amygdala	50 ug/kg mixed BP
Actr1b	116.825	-0.258399	0.120535	-2.14376	0.0320518	NA	male	amygdala	50 ug/kg mixed BP
Zfp804a	595.607	-0.189919	0.0886187	-2.1431	0.0321048	0.149677	male	amygdala	50 ug/kg mixed BP
LOC120098851	3.90662	1.57812	0.736501	2.14272	0.0321352	NA	male	amygdala	50 ug/kg mixed BP
Ube2i-ps2	15.2926	0.772651	0.360661	2.14232	0.0321675	NA	male	amygdala	50 ug/kg mixed BP
Fgl1	7.66731	1.21038	0.565008	2.14224	0.0321745	NA	male	amygdala	50 ug/kg mixed BP
Zmym5	211.162	-0.207223	0.0967467	-2.14191	0.0322008	NA	male	amygdala	50 ug/kg mixed BP
Slc8b1	30.2514	0.50031	0.233583	2.14189	0.0322025	NA	male	amygdala	50 ug/kg mixed BP
Clcf1	16.2056	0.6708	0.313191	2.14182	0.0322077	NA	male	amygdala	50 ug/kg mixed BP
Abhd14a	46.7305	-0.441924	0.206373	-2.14138	0.0322433	NA	male	amygdala	50 ug/kg mixed BP
Ddb2	70.3137	0.316611	0.147871	2.14113	0.0322638	NA	male	amygdala	50 ug/kg mixed BP
Klrc2	6.47057	-0.977732	0.456699	-2.14087	0.0322849	NA	male	amygdala	50 ug/kg mixed BP
Trns1	2191.12	-0.515155	0.240667	-2.14053	0.0323116	0.150218	male	amygdala	50 ug/kg mixed BP
LOC120094738	162.796	-0.255053	0.119168	-2.14029	0.0323317	NA	male	amygdala	50 ug/kg mixed BP
Cerkl	20.9223	0.638234	0.298249	2.13993	0.0323601	NA	male	amygdala	50 ug/kg mixed BP
LOC103694025	5.9585	0.998071	0.466408	2.13991	0.0323621	NA	male	amygdala	50 ug/kg mixed BP
Myo7b	1385.31	-0.177286	0.0828499	-2.13985	0.032367	0.150218	male	amygdala	50 ug/kg mixed BP
Msrb3	69.0094	0.574343	0.268463	2.13938	0.0324052	NA	male	amygdala	50 ug/kg mixed BP
Crisp1	6.7207	1.16365	0.543929	2.13934	0.0324081	NA	male	amygdala	50 ug/kg mixed BP
LOC120095867	3.48309	1.51814	0.709751	2.13898	0.0324373	NA	male	amygdala	50 ug/kg mixed BP
Dcdc2c	8.68765	0.881162	0.412014	2.13867	0.0324622	NA	male	amygdala	50 ug/kg mixed BP
Slc28a1	15.363	0.718828	0.336143	2.13846	0.0324795	NA	male	amygdala	50 ug/kg mixed BP
LOC120093193	4.51445	1.45109	0.678704	2.13803	0.0325146	NA	male	amygdala	50 ug/kg mixed BP
LOC120094735	36.8395	0.409054	0.191329	2.13796	0.0325202	NA	male	amygdala	50 ug/kg mixed BP
Ids	488.066	-0.187108	0.0875284	-2.13769	0.032542	0.15069	male	amygdala	50 ug/kg mixed BP
Kbtbd12	16.6191	0.746561	0.349293	2.13735	0.0325694	NA	male	amygdala	50 ug/kg mixed BP
Trdn	90.8125	0.474141	0.221885	2.13688	0.032608	NA	male	amygdala	50 ug/kg mixed BP
Slc2a5	41.3112	0.4606	0.215625	2.13611	0.0326703	NA	male	amygdala	50 ug/kg mixed BP
LOC685291	68.7771	0.895665	0.41932	2.136	0.0326798	NA	male	amygdala	50 ug/kg mixed BP
Rbm47	52.9754	0.597698	0.279915	2.13529	0.0327376	NA	male	amygdala	50 ug/kg mixed BP
Zfp748-ps3	4.25684	1.20251	0.563243	2.13497	0.0327636	NA	male	amygdala	50 ug/kg mixed BP
Mef2a	508.552	-0.188434	0.0882664	-2.13484	0.0327745	0.151257	male	amygdala	50 ug/kg mixed BP
Cfap43	21.3214	0.853022	0.399583	2.13478	0.0327789	NA	male	amygdala	50 ug/kg mixed BP
Prelid2	31.7295	0.527653	0.247193	2.13458	0.0327953	NA	male	amygdala	50 ug/kg mixed BP
Sncb	430.323	-0.231049	0.108251	-2.13438	0.0328116	0.151257	male	amygdala	50 ug/kg mixed BP
LOC103693118	3.94111	1.69312	0.793268	2.13437	0.0328128	NA	male	amygdala	50 ug/kg mixed BP
Nufip2	367.113	-0.166498	0.0780168	-2.13413	0.0328319	NA	male	amygdala	50 ug/kg mixed BP
LOC102546819	278.481	-0.183349	0.0859255	-2.13382	0.0328577	NA	male	amygdala	50 ug/kg mixed BP
ST7	181.989	-0.233534	0.109446	-2.13378	0.0328611	NA	male	amygdala	50 ug/kg mixed BP
LOC108348793	3.78548	1.6594	0.777733	2.13364	0.0328724	NA	male	amygdala	50 ug/kg mixed BP
LOC102547890	3.49982	1.69806	0.795856	2.13363	0.0328733	NA	male	amygdala	50 ug/kg mixed BP
Matn2	101.727	0.392052	0.183762	2.13347	0.0328861	NA	male	amygdala	50 ug/kg mixed BP
Slitrk4	73.0038	-0.317128	0.148689	-2.13283	0.0329388	NA	male	amygdala	50 ug/kg mixed BP
Sptlc2	214.202	-0.205274	0.0962615	-2.13246	0.0329692	NA	male	amygdala	50 ug/kg mixed BP
F11r	32.3182	0.446265	0.209275	2.13243	0.0329714	NA	male	amygdala	50 ug/kg mixed BP
Knl1	46.3431	0.471611	0.221193	2.13213	0.0329963	NA	male	amygdala	50 ug/kg mixed BP
Sp140	28.7602	0.528042	0.247673	2.13201	0.0330058	NA	male	amygdala	50 ug/kg mixed BP
LOC120098832	58.6989	0.392827	0.184302	2.13143	0.0330535	NA	male	amygdala	50 ug/kg mixed BP
Il1r1	51.6037	0.353123	0.165688	2.13126	0.033068	NA	male	amygdala	50 ug/kg mixed BP
LOC102550696	3.60988	1.52733	0.716655	2.13118	0.0330739	NA	male	amygdala	50 ug/kg mixed BP
Rock1	1121.35	-0.180037	0.0844853	-2.13098	0.0330905	0.152201	male	amygdala	50 ug/kg mixed BP
LOC102555838	6.05777	1.252	0.587557	2.13086	0.033101	NA	male	amygdala	50 ug/kg mixed BP
LOC120098838	9.20016	0.802061	0.376455	2.13057	0.0331249	NA	male	amygdala	50 ug/kg mixed BP
LOC120099119	5.69754	-1.05194	0.49374	-2.13056	0.0331254	NA	male	amygdala	50 ug/kg mixed BP
Rragd	70.3901	0.357208	0.167676	2.13035	0.0331428	NA	male	amygdala	50 ug/kg mixed BP
Cnot3	59.7692	-0.313425	0.147125	-2.13033	0.0331448	NA	male	amygdala	50 ug/kg mixed BP
Wfdc9	3.20173	1.42093	0.667004	2.13032	0.0331454	NA	male	amygdala	50 ug/kg mixed BP
Pde4b	1035.37	-0.144583	0.0678837	-2.12987	0.0331824	0.152216	male	amygdala	50 ug/kg mixed BP
Ube2q1	112.48	-0.273478	0.128415	-2.12964	0.0332013	NA	male	amygdala	50 ug/kg mixed BP
LOC120099673	4.2878	1.65956	0.779373	2.12935	0.0332249	NA	male	amygdala	50 ug/kg mixed BP
Rps17-ps10	18.0034	-0.670142	0.314755	-2.12909	0.0332464	NA	male	amygdala	50 ug/kg mixed BP
LOC108351929	190.385	-0.206688	0.0970801	-2.12904	0.0332507	NA	male	amygdala	50 ug/kg mixed BP
Cpeb2	171.969	-0.200465	0.0941805	-2.12852	0.0332938	NA	male	amygdala	50 ug/kg mixed BP
Pcsk2	715.985	-0.160462	0.0753964	-2.12824	0.0333172	0.152216	male	amygdala	50 ug/kg mixed BP
LOC120093336	29.6034	-0.597822	0.280947	-2.12788	0.0333467	NA	male	amygdala	50 ug/kg mixed BP
Enc1	762.358	-0.187802	0.0882577	-2.12788	0.0333472	0.152216	male	amygdala	50 ug/kg mixed BP
LOC120095175	9.11795	0.855982	0.402278	2.12784	0.0333506	NA	male	amygdala	50 ug/kg mixed BP
Dmrt3	5.93028	1.14252	0.537018	2.12753	0.0333761	NA	male	amygdala	50 ug/kg mixed BP
Ccdc73	83.4447	0.384506	0.180738	2.12743	0.0333847	NA	male	amygdala	50 ug/kg mixed BP
Kalrn	2370.01	-0.150115	0.0705638	-2.12736	0.0333899	0.152216	male	amygdala	50 ug/kg mixed BP
Thoc7	207.257	-0.202308	0.0950981	-2.12736	0.0333903	NA	male	amygdala	50 ug/kg mixed BP
Mlec	28.5368	0.463882	0.218061	2.1273	0.0333948	NA	male	amygdala	50 ug/kg mixed BP
LOC108352067	7.63892	1.10181	0.517984	2.12712	0.0334099	NA	male	amygdala	50 ug/kg mixed BP
RGD1310852	10.1081	0.75747	0.356118	2.12702	0.0334185	NA	male	amygdala	50 ug/kg mixed BP
Gata3	14.7575	1.0495	0.493414	2.12702	0.0334188	NA	male	amygdala	50 ug/kg mixed BP
Prss52	5.43766	1.03567	0.486914	2.12701	0.0334194	NA	male	amygdala	50 ug/kg mixed BP
Pcbp2-ps6	10.1897	0.750421	0.352898	2.12645	0.0334655	NA	male	amygdala	50 ug/kg mixed BP
Grxcr1	20.7008	0.587487	0.276319	2.12612	0.0334934	NA	male	amygdala	50 ug/kg mixed BP
Tuft1	58.7002	0.392928	0.18482	2.126	0.0335031	NA	male	amygdala	50 ug/kg mixed BP
RGD1559960	3.76799	1.33861	0.629817	2.1254	0.0335532	NA	male	amygdala	50 ug/kg mixed BP
A3galt2	10.0244	0.760648	0.357896	2.12533	0.0335591	NA	male	amygdala	50 ug/kg mixed BP
Aadacl2	3.20299	1.68124	0.791499	2.12412	0.03366	NA	male	amygdala	50 ug/kg mixed BP
LOC108351535	2.85458	1.65125	0.777522	2.12373	0.0336927	NA	male	amygdala	50 ug/kg mixed BP
Srebf1	79.8104	-0.315176	0.148417	-2.12359	0.0337048	NA	male	amygdala	50 ug/kg mixed BP
LOC102548534	13.0989	1.33537	0.628871	2.12343	0.0337175	NA	male	amygdala	50 ug/kg mixed BP
Sult2a6	8.51675	0.907719	0.427496	2.12334	0.0337255	NA	male	amygdala	50 ug/kg mixed BP
Atf5	57.2884	-0.342513	0.161314	-2.12327	0.0337313	NA	male	amygdala	50 ug/kg mixed BP
Il2ra	10.8666	1.10897	0.522349	2.12304	0.0337503	NA	male	amygdala	50 ug/kg mixed BP
LOC120093474	77.7144	-0.392395	0.184838	-2.12291	0.0337612	NA	male	amygdala	50 ug/kg mixed BP
Slc34a1	9.13381	1.33586	0.629268	2.12288	0.0337643	NA	male	amygdala	50 ug/kg mixed BP
Hoxa3	3.52801	1.74319	0.821323	2.12242	0.0338022	NA	male	amygdala	50 ug/kg mixed BP
Lrrc8e	3.26443	1.63669	0.771154	2.12239	0.0338052	NA	male	amygdala	50 ug/kg mixed BP
Gnl3l	84.8455	-0.308786	0.145496	-2.1223	0.0338125	NA	male	amygdala	50 ug/kg mixed BP
Rnf169	102.003	-0.245208	0.115562	-2.12187	0.0338485	NA	male	amygdala	50 ug/kg mixed BP
LOC103693496	24.9088	0.505266	0.238123	2.12187	0.0338487	NA	male	amygdala	50 ug/kg mixed BP
LOC361456	53.1651	-0.509584	0.240186	-2.12162	0.0338699	NA	male	amygdala	50 ug/kg mixed BP
Cdc25c	23.0138	0.544142	0.256478	2.12159	0.0338722	NA	male	amygdala	50 ug/kg mixed BP
Ecd	75.6696	0.306242	0.144363	2.12134	0.0338935	NA	male	amygdala	50 ug/kg mixed BP
Ubr5	405.673	-0.171799	0.0810104	-2.1207	0.0339467	0.154256	male	amygdala	50 ug/kg mixed BP
Asic2	2719.63	-0.165465	0.0780412	-2.12022	0.0339872	0.154256	male	amygdala	50 ug/kg mixed BP
LOC102555050	11.2223	1.17244	0.553259	2.11916	0.0340772	NA	male	amygdala	50 ug/kg mixed BP
LOC689662	31.3369	0.710688	0.335393	2.11897	0.0340927	NA	male	amygdala	50 ug/kg mixed BP
Jaml	5.29672	1.4338	0.676691	2.11884	0.0341042	NA	male	amygdala	50 ug/kg mixed BP
LOC108349567	3.2269	1.74305	0.82286	2.11828	0.0341517	NA	male	amygdala	50 ug/kg mixed BP
LOC100361180	98.4612	-0.335456	0.158434	-2.11731	0.0342332	NA	male	amygdala	50 ug/kg mixed BP
Nucb1	160.862	-0.212711	0.100474	-2.11707	0.0342537	NA	male	amygdala	50 ug/kg mixed BP
Cnbd1	41.9333	0.742662	0.350828	2.11689	0.0342696	NA	male	amygdala	50 ug/kg mixed BP
LOC108351468	42.8031	-0.481381	0.227491	-2.11604	0.0343412	NA	male	amygdala	50 ug/kg mixed BP
Rbm28	72.3197	0.290787	0.13743	2.1159	0.0343535	NA	male	amygdala	50 ug/kg mixed BP
Acss3	46.0392	0.423469	0.200165	2.1156	0.0343788	NA	male	amygdala	50 ug/kg mixed BP
Cpt1a	124.951	0.298636	0.141159	2.11559	0.0343793	NA	male	amygdala	50 ug/kg mixed BP
Hk2	25.2293	0.813074	0.384337	2.11553	0.0343851	NA	male	amygdala	50 ug/kg mixed BP
Tcp10b	8.70802	1.04875	0.495771	2.1154	0.0343956	NA	male	amygdala	50 ug/kg mixed BP
Mep1b	7.53118	1.30056	0.614826	2.11533	0.0344015	NA	male	amygdala	50 ug/kg mixed BP
Top2b	310.93	-0.182168	0.0861196	-2.11529	0.0344056	NA	male	amygdala	50 ug/kg mixed BP
Hnrnpf-ps4	37.0889	-0.395114	0.186797	-2.11521	0.0344122	NA	male	amygdala	50 ug/kg mixed BP
Mmp14	29.5713	-0.518777	0.245261	-2.1152	0.0344127	NA	male	amygdala	50 ug/kg mixed BP
Nid2-ps8	25.2198	0.671392	0.317415	2.11519	0.0344138	NA	male	amygdala	50 ug/kg mixed BP
LOC120093811	62.8786	-0.319095	0.150872	-2.11501	0.034429	NA	male	amygdala	50 ug/kg mixed BP
LOC120100931	1725.06	-0.216896	0.102556	-2.11491	0.0344378	0.155763	male	amygdala	50 ug/kg mixed BP
Sel1l	317.385	-0.176559	0.083496	-2.11458	0.0344657	NA	male	amygdala	50 ug/kg mixed BP
Nedd4	1069.77	-0.189069	0.0894146	-2.11452	0.0344709	0.155763	male	amygdala	50 ug/kg mixed BP
Rpl6-ps15	14.6158	0.904124	0.427698	2.11393	0.0345212	NA	male	amygdala	50 ug/kg mixed BP
LOC120095144	25.9366	0.527474	0.249532	2.11385	0.0345277	NA	male	amygdala	50 ug/kg mixed BP
Brap	82.7808	-0.268291	0.126923	-2.11381	0.0345315	NA	male	amygdala	50 ug/kg mixed BP
Neb	36.6704	0.573231	0.271221	2.11352	0.0345559	NA	male	amygdala	50 ug/kg mixed BP
Extl3	97.4708	0.34696	0.164163	2.11351	0.034557	NA	male	amygdala	50 ug/kg mixed BP
Rnf215	102.968	-0.259858	0.122951	-2.11351	0.0345573	NA	male	amygdala	50 ug/kg mixed BP
Sectm1b	5.88112	1.20672	0.571017	2.11329	0.0345763	NA	male	amygdala	50 ug/kg mixed BP
Khdrbs2	862.492	-0.189028	0.0894603	-2.11298	0.0346026	0.156015	male	amygdala	50 ug/kg mixed BP
Spink10	3.28653	1.83807	0.870013	2.11269	0.034627	NA	male	amygdala	50 ug/kg mixed BP
LOC102549085	9.05118	1.17743	0.557403	2.11235	0.0346561	NA	male	amygdala	50 ug/kg mixed BP
LOC102551322	6.20778	1.12405	0.532224	2.11199	0.0346877	NA	male	amygdala	50 ug/kg mixed BP
Slc44a5	147.924	0.248826	0.117823	2.11186	0.0346986	NA	male	amygdala	50 ug/kg mixed BP
Ankrd28	330.415	-0.152185	0.0720773	-2.11142	0.0347363	NA	male	amygdala	50 ug/kg mixed BP
LOC102552186	323.594	-0.181085	0.0857658	-2.11139	0.0347392	NA	male	amygdala	50 ug/kg mixed BP
Smc1b	14.3902	0.851346	0.403223	2.11135	0.0347419	NA	male	amygdala	50 ug/kg mixed BP
LOC120099706	13.0682	1.69829	0.804415	2.11121	0.034754	NA	male	amygdala	50 ug/kg mixed BP
Asnsd1	78.0775	-0.282427	0.133783	-2.11109	0.0347649	NA	male	amygdala	50 ug/kg mixed BP
Fabp4	4.0407	1.35752	0.643054	2.11106	0.0347675	NA	male	amygdala	50 ug/kg mixed BP
Ube2i	325.763	-0.177844	0.0842458	-2.11101	0.0347712	NA	male	amygdala	50 ug/kg mixed BP
Zfp821	211.679	-0.206001	0.0975843	-2.11101	0.0347716	NA	male	amygdala	50 ug/kg mixed BP
LOC120098886	4.54375	1.37276	0.650348	2.1108	0.0347892	NA	male	amygdala	50 ug/kg mixed BP
LOC102549842	34.9462	0.425931	0.201817	2.11048	0.0348169	NA	male	amygdala	50 ug/kg mixed BP
LOC120099812	3.28472	1.54789	0.733532	2.11018	0.0348428	NA	male	amygdala	50 ug/kg mixed BP
Eif2s1	91.5371	-0.278984	0.132221	-2.10998	0.0348602	NA	male	amygdala	50 ug/kg mixed BP
Cmklr2	18.7671	1.0041	0.476052	2.10923	0.0349247	NA	male	amygdala	50 ug/kg mixed BP
Npas3	1636.09	-0.0989772	0.0469279	-2.10913	0.0349329	0.15716	male	amygdala	50 ug/kg mixed BP
Endou	4.19834	1.14839	0.544544	2.10891	0.0349525	NA	male	amygdala	50 ug/kg mixed BP
Neil3	12.6907	0.714734	0.33892	2.10886	0.0349568	NA	male	amygdala	50 ug/kg mixed BP
Srsf5	300.835	-0.18091	0.085786	-2.10885	0.0349573	NA	male	amygdala	50 ug/kg mixed BP
Gucy1a1	243.182	-0.27283	0.129401	-2.10841	0.0349953	NA	male	amygdala	50 ug/kg mixed BP
Fth1-ps2	45.2811	-0.542278	0.257218	-2.10824	0.0350104	NA	male	amygdala	50 ug/kg mixed BP
Trim35	280.824	-0.185514	0.0879962	-2.1082	0.0350138	NA	male	amygdala	50 ug/kg mixed BP
Dnah3	37.4192	0.811027	0.384708	2.10816	0.035017	NA	male	amygdala	50 ug/kg mixed BP
Pafah1b3	123.677	-0.292643	0.138828	-2.10796	0.0350346	NA	male	amygdala	50 ug/kg mixed BP
LOC102548951	8.24022	0.924423	0.438564	2.10784	0.0350448	NA	male	amygdala	50 ug/kg mixed BP
Capza2	447.731	-0.161244	0.0765061	-2.10759	0.0350663	0.157416	male	amygdala	50 ug/kg mixed BP
LOC120094269	16.1863	-0.659627	0.312983	-2.10755	0.0350701	NA	male	amygdala	50 ug/kg mixed BP
Tex14	84.2325	0.811566	0.385091	2.10747	0.0350772	NA	male	amygdala	50 ug/kg mixed BP
Dram1	15.3576	0.970893	0.460784	2.10705	0.0351135	NA	male	amygdala	50 ug/kg mixed BP
Lsm11	213.112	-0.210618	0.0999597	-2.10703	0.0351148	NA	male	amygdala	50 ug/kg mixed BP
LOC102548964	6.87389	1.50862	0.715997	2.10703	0.0351154	NA	male	amygdala	50 ug/kg mixed BP
C5ar2	11.1068	0.782675	0.37149	2.10685	0.0351303	NA	male	amygdala	50 ug/kg mixed BP
LOC108351606	12.6689	0.714993	0.339429	2.10646	0.0351645	NA	male	amygdala	50 ug/kg mixed BP
Hsd17b2	10.5971	0.81453	0.386684	2.10645	0.0351653	NA	male	amygdala	50 ug/kg mixed BP
Rab38	13.3024	0.629182	0.298708	2.10634	0.0351745	NA	male	amygdala	50 ug/kg mixed BP
LOC120093588	4.319	1.78661	0.848281	2.10615	0.0351915	NA	male	amygdala	50 ug/kg mixed BP
Kcnu1	37.0523	0.801297	0.380456	2.10615	0.0351916	NA	male	amygdala	50 ug/kg mixed BP
LOC120097778	10.828	0.888645	0.421977	2.10591	0.0352122	NA	male	amygdala	50 ug/kg mixed BP
Trpa1	17.5759	0.591919	0.281136	2.10546	0.0352517	NA	male	amygdala	50 ug/kg mixed BP
RGD1564941	22.9475	0.85823	0.407688	2.10511	0.0352814	NA	male	amygdala	50 ug/kg mixed BP
LOC102548165	4.72019	1.19669	0.568495	2.10501	0.0352902	NA	male	amygdala	50 ug/kg mixed BP
Adgrg6	50.1528	0.390122	0.185331	2.105	0.0352911	NA	male	amygdala	50 ug/kg mixed BP
Klri1	3.32932	1.62299	0.771046	2.10493	0.0352978	NA	male	amygdala	50 ug/kg mixed BP
LOC100910343	3.1084	2.24412	1.0663	2.10459	0.0353269	NA	male	amygdala	50 ug/kg mixed BP
Mcf2l	432.356	-0.189133	0.0898683	-2.10456	0.0353294	0.157549	male	amygdala	50 ug/kg mixed BP
Nelfcd	102.287	0.306081	0.145466	2.10415	0.0353656	NA	male	amygdala	50 ug/kg mixed BP
Syde1	5.1439	1.18151	0.561522	2.10412	0.0353679	NA	male	amygdala	50 ug/kg mixed BP
Top1	960.817	-0.157282	0.0747585	-2.10387	0.0353896	0.157549	male	amygdala	50 ug/kg mixed BP
Ccdc85a	502.573	-0.172345	0.0819207	-2.10381	0.0353952	0.157549	male	amygdala	50 ug/kg mixed BP
Mecom	168.369	0.305121	0.145035	2.10378	0.0353974	NA	male	amygdala	50 ug/kg mixed BP
LOC120099769	10.5551	0.812337	0.386155	2.10366	0.0354085	NA	male	amygdala	50 ug/kg mixed BP
Mat2b	90.1161	-0.260872	0.124011	-2.10363	0.0354109	NA	male	amygdala	50 ug/kg mixed BP
Sec61a2	439.855	-0.155351	0.0738711	-2.103	0.0354661	0.157549	male	amygdala	50 ug/kg mixed BP
LOC120095638	4.72295	1.1098	0.527841	2.10254	0.0355062	NA	male	amygdala	50 ug/kg mixed BP
LOC103693157	5.02687	1.26442	0.601431	2.10235	0.035523	NA	male	amygdala	50 ug/kg mixed BP
Pura	1247.73	-0.181266	0.086263	-2.10132	0.0356131	0.157549	male	amygdala	50 ug/kg mixed BP
Plxna4	910.54	-0.162302	0.0772428	-2.10119	0.0356242	0.157549	male	amygdala	50 ug/kg mixed BP
LOC120096696	8.62348	0.815023	0.387897	2.10113	0.0356295	NA	male	amygdala	50 ug/kg mixed BP
Mrtfb	448.272	-0.180084	0.0857096	-2.1011	0.0356324	0.157549	male	amygdala	50 ug/kg mixed BP
Tnk2	159.771	-0.216625	0.103112	-2.10087	0.0356525	NA	male	amygdala	50 ug/kg mixed BP
Erbb3	18.278	0.621384	0.295779	2.10084	0.0356553	NA	male	amygdala	50 ug/kg mixed BP
Them4	74.6456	-0.279578	0.133091	-2.10066	0.0356708	NA	male	amygdala	50 ug/kg mixed BP
LOC120100807	20.4314	0.720311	0.342937	2.10041	0.0356924	NA	male	amygdala	50 ug/kg mixed BP
Notch3	152.095	0.243693	0.116046	2.09997	0.0357312	NA	male	amygdala	50 ug/kg mixed BP
Rtn4rl1	225.335	-0.194553	0.0926518	-2.09983	0.035744	NA	male	amygdala	50 ug/kg mixed BP
Icoslg	59.3287	0.311926	0.148566	2.09957	0.0357663	NA	male	amygdala	50 ug/kg mixed BP
LOC120101588	7.8938	0.917732	0.437173	2.09924	0.0357955	NA	male	amygdala	50 ug/kg mixed BP
Ppp1r2	222.476	-0.19781	0.0942398	-2.09901	0.035816	NA	male	amygdala	50 ug/kg mixed BP
Mybpc1	30.3784	0.751495	0.35807	2.09874	0.0358398	NA	male	amygdala	50 ug/kg mixed BP
LOC103691604	9.72391	0.912211	0.434768	2.09815	0.0358915	NA	male	amygdala	50 ug/kg mixed BP
LOC120094612	11.7629	0.974335	0.464388	2.0981	0.0358959	NA	male	amygdala	50 ug/kg mixed BP
LOC120102337	3.27618	1.82458	0.869674	2.098	0.0359051	NA	male	amygdala	50 ug/kg mixed BP
Stk33	35.7829	0.691659	0.329684	2.09794	0.0359102	NA	male	amygdala	50 ug/kg mixed BP
Slc26a5	14.7419	0.803373	0.383205	2.09646	0.0360418	NA	male	amygdala	50 ug/kg mixed BP
Rnpep	88.8235	-0.261127	0.12458	-2.09606	0.0360769	NA	male	amygdala	50 ug/kg mixed BP
Sorcs1	680.473	-0.147671	0.0704632	-2.09572	0.0361066	0.159152	male	amygdala	50 ug/kg mixed BP
Nat8f5	21.3481	0.550095	0.262498	2.09562	0.0361162	NA	male	amygdala	50 ug/kg mixed BP
Fam98b-ps2	31.1457	-0.469929	0.224275	-2.09532	0.0361422	NA	male	amygdala	50 ug/kg mixed BP
Nav1	1408.83	-0.169564	0.0809283	-2.09524	0.0361499	0.159152	male	amygdala	50 ug/kg mixed BP
Map1lc3b	265.025	-0.219101	0.104578	-2.09511	0.0361614	NA	male	amygdala	50 ug/kg mixed BP
Abcc6	29.8575	0.550201	0.262624	2.09501	0.0361698	NA	male	amygdala	50 ug/kg mixed BP
Sdha	118.038	-0.244874	0.116922	-2.09433	0.0362305	NA	male	amygdala	50 ug/kg mixed BP
LOC102547853	18.9659	-0.578142	0.276134	-2.0937	0.0362864	NA	male	amygdala	50 ug/kg mixed BP
Ccdc187	17.2347	0.587074	0.280465	2.09321	0.03633	NA	male	amygdala	50 ug/kg mixed BP
Msh4	15.2798	0.727582	0.347626	2.093	0.0363493	NA	male	amygdala	50 ug/kg mixed BP
Ankrd10	229.152	-0.197916	0.094576	-2.09267	0.036379	NA	male	amygdala	50 ug/kg mixed BP
Cryl1	75.1282	0.282146	0.134829	2.09262	0.036383	NA	male	amygdala	50 ug/kg mixed BP
Lyrm7-ps1	9.76695	0.777426	0.371514	2.09259	0.0363861	NA	male	amygdala	50 ug/kg mixed BP
LOC120103019	9.90688	1.1642	0.556377	2.09246	0.0363974	NA	male	amygdala	50 ug/kg mixed BP
Mlkl	25.8176	0.768591	0.36734	2.09231	0.0364104	NA	male	amygdala	50 ug/kg mixed BP
Cntn6	353.977	-0.142311	0.0680332	-2.09178	0.0364579	NA	male	amygdala	50 ug/kg mixed BP
LOC120096582	5.60606	1.13022	0.540371	2.09157	0.036477	NA	male	amygdala	50 ug/kg mixed BP
Cacna1a	1030.11	-0.126664	0.0605622	-2.09148	0.0364853	0.160194	male	amygdala	50 ug/kg mixed BP
Hsp90ab1-ps13	16.7193	-0.719718	0.34417	-2.09117	0.0365129	NA	male	amygdala	50 ug/kg mixed BP
Adgrb2	265.558	-0.185798	0.0888581	-2.09095	0.0365327	NA	male	amygdala	50 ug/kg mixed BP
Pdzrn3	520.577	-0.161287	0.0771396	-2.09084	0.0365422	0.160194	male	amygdala	50 ug/kg mixed BP
Palldl1	61.3135	0.961468	0.459935	2.09044	0.0365782	NA	male	amygdala	50 ug/kg mixed BP
Lama5	26.8561	0.55831	0.267131	2.09002	0.036616	NA	male	amygdala	50 ug/kg mixed BP
Bpnt2	355.541	-0.192948	0.0923409	-2.08952	0.0366608	NA	male	amygdala	50 ug/kg mixed BP
Disc1	115.313	0.351602	0.168305	2.08908	0.0367005	NA	male	amygdala	50 ug/kg mixed BP
Rhoq	108.714	-0.225985	0.108185	-2.08887	0.0367195	NA	male	amygdala	50 ug/kg mixed BP
Itga3	72.4446	-0.270663	0.129588	-2.08863	0.0367408	NA	male	amygdala	50 ug/kg mixed BP
Pramef8	13.6906	0.657059	0.314629	2.08836	0.036765	NA	male	amygdala	50 ug/kg mixed BP
LOC685984	8.26959	0.928592	0.444682	2.08822	0.0367782	NA	male	amygdala	50 ug/kg mixed BP
LOC102557119	5.5548	1.01323	0.485295	2.08786	0.0368103	NA	male	amygdala	50 ug/kg mixed BP
Cul4b	69.2998	-0.339112	0.16245	-2.08748	0.036845	NA	male	amygdala	50 ug/kg mixed BP
Stk40	107.701	-0.264825	0.126885	-2.08713	0.0368762	NA	male	amygdala	50 ug/kg mixed BP
Pagr1	56.8353	-0.352137	0.168739	-2.08687	0.0369	NA	male	amygdala	50 ug/kg mixed BP
Slc1a2	1655.12	-0.144547	0.0692812	-2.08638	0.0369443	0.161365	male	amygdala	50 ug/kg mixed BP
Sorbs1	1125.56	-0.137144	0.0657409	-2.08614	0.0369663	0.161365	male	amygdala	50 ug/kg mixed BP
Pkdcc	30.7723	0.504646	0.241994	2.08537	0.0370361	NA	male	amygdala	50 ug/kg mixed BP
Gigyf1	60.5498	-0.357694	0.171543	-2.08516	0.0370546	NA	male	amygdala	50 ug/kg mixed BP
Mterf1-ps4	30.1616	-0.449307	0.215482	-2.08513	0.0370576	NA	male	amygdala	50 ug/kg mixed BP
LOC102554202	4.64134	1.47434	0.707136	2.08494	0.0370748	NA	male	amygdala	50 ug/kg mixed BP
Cd5	9.50485	1.25286	0.600933	2.08485	0.0370828	NA	male	amygdala	50 ug/kg mixed BP
Adam5	16.6096	0.764823	0.366864	2.08476	0.0370912	NA	male	amygdala	50 ug/kg mixed BP
Mtmr7	205.957	-0.185668	0.0890647	-2.08464	0.0371019	NA	male	amygdala	50 ug/kg mixed BP
Slc6a4	8.12499	1.03395	0.495984	2.08463	0.0371025	NA	male	amygdala	50 ug/kg mixed BP
Cradd	14.1176	0.611598	0.293389	2.0846	0.0371056	NA	male	amygdala	50 ug/kg mixed BP
Mapk8ip1	307.308	-0.259272	0.124435	-2.08359	0.0371971	NA	male	amygdala	50 ug/kg mixed BP
Gdap1l1	141.089	-0.247602	0.118836	-2.08355	0.0372007	NA	male	amygdala	50 ug/kg mixed BP
Mapk8ip3	363.614	-0.151652	0.0727862	-2.08353	0.037203	NA	male	amygdala	50 ug/kg mixed BP
Bora	59.2056	-0.306412	0.147067	-2.08349	0.0372066	NA	male	amygdala	50 ug/kg mixed BP
Snord42b	30.1464	-0.487159	0.233904	-2.08273	0.0372756	NA	male	amygdala	50 ug/kg mixed BP
Rad51	19.3381	0.736567	0.353666	2.08266	0.0372822	NA	male	amygdala	50 ug/kg mixed BP
Pnma8b	501.614	-0.178815	0.0858631	-2.08255	0.0372918	0.162441	male	amygdala	50 ug/kg mixed BP
Ubald2	90.9898	-0.279601	0.134297	-2.08196	0.0373465	NA	male	amygdala	50 ug/kg mixed BP
Fam81a	364.629	-0.168452	0.0809215	-2.08167	0.0373722	NA	male	amygdala	50 ug/kg mixed BP
LOC108353331	15.8993	2.03107	0.975711	2.08163	0.0373759	NA	male	amygdala	50 ug/kg mixed BP
Camkmt	347.4	-0.14884	0.0715137	-2.08128	0.037408	NA	male	amygdala	50 ug/kg mixed BP
Man2c1	69.715	-0.298376	0.143391	-2.08086	0.0374467	NA	male	amygdala	50 ug/kg mixed BP
Eif4g1	208.389	-0.20228	0.0972157	-2.08073	0.0374582	NA	male	amygdala	50 ug/kg mixed BP
Galc	48.4031	-0.342934	0.164836	-2.08046	0.0374837	NA	male	amygdala	50 ug/kg mixed BP
Prr5l	29.8697	0.509166	0.244754	2.08031	0.0374967	NA	male	amygdala	50 ug/kg mixed BP
Usp29	1268.9	-0.17555	0.0843984	-2.08002	0.0375235	0.163104	male	amygdala	50 ug/kg mixed BP
Nr1h4	24.4132	0.934785	0.449475	2.07973	0.0375505	NA	male	amygdala	50 ug/kg mixed BP
LOC102554453	8.87808	1.28846	0.619598	2.0795	0.037571	NA	male	amygdala	50 ug/kg mixed BP
Tmem65	188.822	-0.201804	0.0970672	-2.07901	0.0376161	NA	male	amygdala	50 ug/kg mixed BP
Dgkh	380.879	-0.14567	0.0700714	-2.07888	0.0376283	NA	male	amygdala	50 ug/kg mixed BP
LOC102556392	29.1389	0.67931	0.326811	2.0786	0.0376539	NA	male	amygdala	50 ug/kg mixed BP
Gnai2	334.79	-0.223232	0.107395	-2.0786	0.037654	NA	male	amygdala	50 ug/kg mixed BP
[truncated: 21,156 more rows]
