# Supplementary material for: Postnatal maternal care moderates the effects of prenatal bisphenol exposure on offspring neurodevelopmental, behavioral, and transcriptomic outcomes
Source: PLoS One. 2024 Jun 11;19(6):e0305256. doi: 10.1371/journal.pone.0305256 (PMC11166292; doi:10.1371/journal.pone.0305256)
Supplement: S5 Table — (XLSX) [file pone.0305256.s015.xlsx]

## Sheet: Laubyetal_Prenatal BP x Materna
geneID	baseMean	log2FoldChange	lfcSE	stat	pvalue	padj	sex	brainregion	comparison
Lnc215	474.917	-0.380176	0.0768095	-4.94959	7.44e-07	0.00253079	male	amygdala	150 ug/kg mixed BP
Erbb4	1928.2	-0.308486	0.0653326	-4.72178	2.34e-06	0.00295499	male	amygdala	150 ug/kg mixed BP
Auts2	4061.86	-0.229809	0.0488982	-4.69973	2.61e-06	0.00295499	male	amygdala	150 ug/kg mixed BP
Gria4	1340.11	-0.315361	0.0714386	-4.41443	1.01e-05	0.00746805	male	amygdala	150 ug/kg mixed BP
Prkg1	1244.1	-0.248709	0.0568366	-4.37586	1.21e-05	0.00746805	male	amygdala	150 ug/kg mixed BP
Dmd	1190.98	-0.257109	0.0594305	-4.3262	1.52e-05	0.00746805	male	amygdala	150 ug/kg mixed BP
Syn3	2444.92	-0.196259	0.0453942	-4.32344	1.54e-05	0.00746805	male	amygdala	150 ug/kg mixed BP
Csmd3	2078.42	-0.310911	0.0731122	-4.25252	2.11e-05	0.00784099	male	amygdala	150 ug/kg mixed BP
Nlgn1	3391.7	-0.360584	0.0856534	-4.2098	2.56e-05	0.00784099	male	amygdala	150 ug/kg mixed BP
Ak5	525.34	-0.319746	0.076191	-4.19664	2.71e-05	0.00784099	male	amygdala	150 ug/kg mixed BP
Gria1	1702.23	-0.356169	0.0851476	-4.18296	2.88e-05	0.00784099	male	amygdala	150 ug/kg mixed BP
Ncam2	1926.7	-0.375045	0.089936	-4.17013	3.04e-05	0.00784099	male	amygdala	150 ug/kg mixed BP
Kcnip4	5464.07	-0.377309	0.0906599	-4.1618	3.16e-05	0.00784099	male	amygdala	150 ug/kg mixed BP
Strbp	1142.96	-0.239925	0.057717	-4.15691	3.23e-05	0.00784099	male	amygdala	150 ug/kg mixed BP
LOC120100931	1725.06	-0.442007	0.107636	-4.1065	4.02e-05	0.00911322	male	amygdala	150 ug/kg mixed BP
Cntn5	2393.8	-0.31635	0.0776185	-4.07571	4.59e-05	0.00975694	male	amygdala	150 ug/kg mixed BP
Macrod2	3015.42	-0.266339	0.0657827	-4.04878	5.15e-05	0.0103062	male	amygdala	150 ug/kg mixed BP
LOC103690230	48.8166	-0.894432	0.224488	-3.98432	6.77e-05	NA	male	amygdala	150 ug/kg mixed BP
Brinp3	882.632	-0.281707	0.0709166	-3.97237	7.12e-05	0.0128542	male	amygdala	150 ug/kg mixed BP
Epha6	2338.85	-0.305906	0.0771654	-3.9643	7.36e-05	0.0128542	male	amygdala	150 ug/kg mixed BP
Nrg3	5266.98	-0.328145	0.0830302	-3.95212	7.75e-05	0.0128542	male	amygdala	150 ug/kg mixed BP
LOC120102325	23.8729	-1.02131	0.258965	-3.94381	8.02e-05	NA	male	amygdala	150 ug/kg mixed BP
Nkain2	6369.89	-0.373469	0.0949179	-3.93466	8.33e-05	0.0128542	male	amygdala	150 ug/kg mixed BP
Tenm4	1396.09	-0.227268	0.057812	-3.93115	8.45e-05	0.0128542	male	amygdala	150 ug/kg mixed BP
Prkce	660.055	-0.313019	0.0797584	-3.92459	8.69e-05	0.0128542	male	amygdala	150 ug/kg mixed BP
Il1rapl1	2931.41	-0.32208	0.0825836	-3.90004	9.62e-05	0.0136368	male	amygdala	150 ug/kg mixed BP
Vof16	97.5823	-0.617243	0.15878	-3.8874	0.000101323	NA	male	amygdala	150 ug/kg mixed BP
Nexmif	591.724	-0.321006	0.0827321	-3.88007	0.000104427	0.0142146	male	amygdala	150 ug/kg mixed BP
Tafa1	1840.71	-0.355373	0.0918813	-3.86774	0.000109847	0.0143773	male	amygdala	150 ug/kg mixed BP
LOC102546835	489.484	-0.362777	0.0941197	-3.85442	0.000116003	0.0146207	male	amygdala	150 ug/kg mixed BP
Klf12	623.726	-0.255314	0.0664949	-3.8396	0.000123234	0.0149774	male	amygdala	150 ug/kg mixed BP
Lingo2	4075.56	-0.325327	0.0850547	-3.82491	0.000130819	0.015351	male	amygdala	150 ug/kg mixed BP
LOC108351929	190.385	-0.396683	0.103731	-3.82414	0.000131228	NA	male	amygdala	150 ug/kg mixed BP
Kcnj3	239.323	-0.441717	0.115751	-3.8161	0.000135578	NA	male	amygdala	150 ug/kg mixed BP
Lsamp	9228.85	-0.323712	0.0854822	-3.78689	0.000152542	0.0169822	male	amygdala	150 ug/kg mixed BP
Pcdh11x	696.92	-0.286987	0.0758542	-3.7834	0.000154701	0.0169822	male	amygdala	150 ug/kg mixed BP
Robo2	6136.66	-0.356128	0.0944825	-3.76925	0.000163736	0.0172614	male	amygdala	150 ug/kg mixed BP
Khdrbs2	862.492	-0.354344	0.0941468	-3.76374	0.000167389	0.0172614	male	amygdala	150 ug/kg mixed BP
Sgcz	2237.96	-0.330275	0.0881118	-3.74836	0.000177995	0.0178152	male	amygdala	150 ug/kg mixed BP
Lhx8	35.2573	0.935105	0.249738	3.74435	0.000180861	NA	male	amygdala	150 ug/kg mixed BP
Nalf1	2861.91	-0.285403	0.0767609	-3.71807	0.000200749	0.0183436	male	amygdala	150 ug/kg mixed BP
Cntnap5a	1408.9	-0.256573	0.0691777	-3.7089	0.000208163	0.0183436	male	amygdala	150 ug/kg mixed BP
LOC120103064	1182.67	-0.327566	0.0884672	-3.70269	0.000213329	0.0183436	male	amygdala	150 ug/kg mixed BP
Macf1	1407.9	-0.202151	0.054655	-3.69868	0.000216722	0.0183436	male	amygdala	150 ug/kg mixed BP
Rpl11-ps1	749.031	-0.464067	0.125492	-3.69798	0.000217321	0.0183436	male	amygdala	150 ug/kg mixed BP
Epha5	1368.11	-0.347394	0.0940208	-3.69486	0.000220004	0.0183436	male	amygdala	150 ug/kg mixed BP
Cntnap2	4271.9	-0.291827	0.0790065	-3.69371	0.000221007	0.0183436	male	amygdala	150 ug/kg mixed BP
Hdac9	833.866	-0.24335	0.0661622	-3.67808	0.000234996	0.0190402	male	amygdala	150 ug/kg mixed BP
LOC120093188	58.6993	-0.868075	0.236434	-3.67153	0.000241105	NA	male	amygdala	150 ug/kg mixed BP
Ctnna2	3075.62	-0.323242	0.0881556	-3.66672	0.000245685	0.0194434	male	amygdala	150 ug/kg mixed BP
Ptprd	2247.96	-0.30375	0.0831912	-3.65123	0.000260987	0.0201849	male	amygdala	150 ug/kg mixed BP
Ddx21-ps11	41.8656	-0.930174	0.255578	-3.63949	0.000273183	NA	male	amygdala	150 ug/kg mixed BP
Mgat4c	1226.87	-0.23575	0.0648807	-3.6336	0.000279497	0.0204964	male	amygdala	150 ug/kg mixed BP
Csmd1	4902.21	-0.324044	0.0892265	-3.6317	0.000281562	0.0204964	male	amygdala	150 ug/kg mixed BP
Cdh10	589.081	-0.297744	0.082088	-3.62713	0.00028659	0.0204964	male	amygdala	150 ug/kg mixed BP
Grip1	1842.13	-0.283574	0.0783571	-3.619	0.000295748	0.0204964	male	amygdala	150 ug/kg mixed BP
Gabrb1	1392.54	-0.269349	0.0746346	-3.6089	0.000307498	0.0204964	male	amygdala	150 ug/kg mixed BP
Dync1i2	662.856	-0.312049	0.0867428	-3.5974	0.000321412	0.0204964	male	amygdala	150 ug/kg mixed BP
Nol4	281.14	-0.322966	0.0898998	-3.59251	0.000327511	0.0204964	male	amygdala	150 ug/kg mixed BP
Tenm2	2587.11	-0.276563	0.0770148	-3.59103	0.000329372	0.0204964	male	amygdala	150 ug/kg mixed BP
LOC120101555	83.0834	-0.621343	0.173405	-3.58319	0.000339417	NA	male	amygdala	150 ug/kg mixed BP
Hcn1	498.41	-0.283147	0.0791422	-3.57769	0.000346641	0.0204964	male	amygdala	150 ug/kg mixed BP
LOC103691527	1496.24	-0.248635	0.0695267	-3.57611	0.000348745	0.0204964	male	amygdala	150 ug/kg mixed BP
Unc5c	607.864	-0.298962	0.0836093	-3.5757	0.000349289	0.0204964	male	amygdala	150 ug/kg mixed BP
LOC120094123	454.031	-0.307027	0.0859182	-3.57348	0.000352265	0.0204964	male	amygdala	150 ug/kg mixed BP
LOC108351599	193.585	-0.417667	0.116909	-3.57257	0.000353489	NA	male	amygdala	150 ug/kg mixed BP
Adgrl3	2208.51	-0.234723	0.06575	-3.56994	0.000357063	0.0204964	male	amygdala	150 ug/kg mixed BP
Nrxn1	5379.94	-0.304007	0.085158	-3.56992	0.00035709	0.0204964	male	amygdala	150 ug/kg mixed BP
Sgcd	1339.88	-0.283538	0.0794651	-3.56809	0.000359595	0.0204964	male	amygdala	150 ug/kg mixed BP
Ppfia2	1282.94	-0.328304	0.0920446	-3.56679	0.000361382	0.0204964	male	amygdala	150 ug/kg mixed BP
Cntn6	353.977	-0.258329	0.0725691	-3.55977	0.000371177	0.0207068	male	amygdala	150 ug/kg mixed BP
Nr2f2	468.058	-0.392089	0.110425	-3.55073	0.000384163	0.0210855	male	amygdala	150 ug/kg mixed BP
Dab1	2249.93	-0.278636	0.078566	-3.54652	0.000390357	0.0210855	male	amygdala	150 ug/kg mixed BP
Ralyl	2168.87	-0.328617	0.093081	-3.53044	0.000414868	0.0220593	male	amygdala	150 ug/kg mixed BP
LOC108349917	117.376	-0.42346	0.120231	-3.52205	0.000428221	NA	male	amygdala	150 ug/kg mixed BP
LOC102548730	647.307	-0.306984	0.0872155	-3.51983	0.000431823	0.0220773	male	amygdala	150 ug/kg mixed BP
Xkr4	1933.7	-0.321378	0.0914373	-3.51474	0.000440187	0.0220773	male	amygdala	150 ug/kg mixed BP
Ptprg	1522.28	-0.196716	0.0559766	-3.51425	0.000440994	0.0220773	male	amygdala	150 ug/kg mixed BP
Lrp1b	2102.49	-0.22956	0.0653243	-3.51415	0.000441158	0.0220773	male	amygdala	150 ug/kg mixed BP
Rapgef2	392.849	-0.291143	0.083495	-3.48695	0.000488564	0.0238078	male	amygdala	150 ug/kg mixed BP
LOC103690870	617.088	-0.362605	0.104008	-3.48631	0.000489728	0.0238078	male	amygdala	150 ug/kg mixed BP
Nxph1	772.412	-0.302804	0.0871258	-3.47548	0.000509943	0.0244414	male	amygdala	150 ug/kg mixed BP
Sntg1	897.335	-0.287724	0.0832231	-3.45726	0.000545706	0.0256392	male	amygdala	150 ug/kg mixed BP
Adarb2	1643.46	-0.259132	0.0750766	-3.45156	0.000557346	0.0256392	male	amygdala	150 ug/kg mixed BP
Crim1	329.131	-0.266386	0.0772071	-3.45028	0.00056	0.0256392	male	amygdala	150 ug/kg mixed BP
Nkain3	715.798	-0.289303	0.0839084	-3.44785	0.000565072	0.0256392	male	amygdala	150 ug/kg mixed BP
Fmn2	525.509	-0.24207	0.0704261	-3.43722	0.000587722	0.0259924	male	amygdala	150 ug/kg mixed BP
Anks1b	3629.12	-0.230545	0.0670767	-3.43703	0.000588133	0.0259924	male	amygdala	150 ug/kg mixed BP
Pbx1	1619.15	-0.252565	0.0739309	-3.41623	0.000634944	0.0276689	male	amygdala	150 ug/kg mixed BP
Negr1	3232.72	-0.255327	0.0748804	-3.4098	0.000650102	0.0276689	male	amygdala	150 ug/kg mixed BP
Cdh9	103.835	-0.512715	0.150665	-3.40301	0.000666489	NA	male	amygdala	150 ug/kg mixed BP
Rbfox1	8063.19	-0.304228	0.0894901	-3.39957	0.000674917	0.0276689	male	amygdala	150 ug/kg mixed BP
Mprip	690.924	-0.208394	0.0613251	-3.39817	0.000678371	0.0276689	male	amygdala	150 ug/kg mixed BP
Rims2	981.888	-0.251811	0.0741019	-3.39817	0.000678375	0.0276689	male	amygdala	150 ug/kg mixed BP
Schip1	1478.89	-0.279537	0.0822908	-3.39694	0.000681432	0.0276689	male	amygdala	150 ug/kg mixed BP
Plcxd3	317.621	-0.312882	0.0921361	-3.39586	0.000684121	0.0276689	male	amygdala	150 ug/kg mixed BP
Pcdh9	4773.07	-0.286718	0.0845414	-3.39145	0.000695229	0.0276689	male	amygdala	150 ug/kg mixed BP
LOC120103139	564.612	-0.458663	0.135312	-3.38968	0.000699747	0.0276689	male	amygdala	150 ug/kg mixed BP
Grik2	2098.05	-0.278101	0.0821155	-3.38671	0.000707374	0.0276689	male	amygdala	150 ug/kg mixed BP
Slit2	312.399	-0.306131	0.090599	-3.37897	0.000727586	0.0279696	male	amygdala	150 ug/kg mixed BP
Fgf14	2239.05	-0.354744	0.105086	-3.37575	0.000736158	0.0279696	male	amygdala	150 ug/kg mixed BP
Dok6	738.246	-0.247656	0.0733923	-3.37442	0.000739718	0.0279696	male	amygdala	150 ug/kg mixed BP
Lrrc29	50.2867	-0.663177	0.197203	-3.36291	0.00077126	NA	male	amygdala	150 ug/kg mixed BP
Arap3	70.9535	0.474537	0.141349	3.35721	0.000787341	NA	male	amygdala	150 ug/kg mixed BP
Kcnh7	1149.17	-0.275648	0.0821589	-3.35506	0.000793474	0.0292632	male	amygdala	150 ug/kg mixed BP
Cdh4	835.734	-0.222685	0.0664032	-3.35352	0.000797898	0.0292632	male	amygdala	150 ug/kg mixed BP
Nav3	2143.56	-0.277579	0.082788	-3.35289	0.000799729	0.0292632	male	amygdala	150 ug/kg mixed BP
Adgrg6	50.1528	0.638282	0.190736	3.34642	0.000818621	NA	male	amygdala	150 ug/kg mixed BP
Gabrg3	1312.98	-0.312448	0.0934169	-3.34466	0.000823842	0.0298248	male	amygdala	150 ug/kg mixed BP
Nbea	1520.59	-0.236486	0.0708221	-3.33916	0.000840325	0.0301013	male	amygdala	150 ug/kg mixed BP
Cd164l2	29.7883	0.751179	0.225059	3.3377	0.00084474	NA	male	amygdala	150 ug/kg mixed BP
Zrsr2	325.327	-0.506182	0.151739	-3.33587	0.000850339	0.0301427	male	amygdala	150 ug/kg mixed BP
Gli3	307.171	-0.294461	0.0885352	-3.32592	0.000881258	0.0309108	male	amygdala	150 ug/kg mixed BP
Nmnat2	633.179	-0.252703	0.0760441	-3.32312	0.000890173	0.0309108	male	amygdala	150 ug/kg mixed BP
Dlg2	5466.74	-0.290712	0.0879902	-3.30391	0.000953447	0.0327735	male	amygdala	150 ug/kg mixed BP
Pde6g	4.3228	2.08157	0.630215	3.30295	0.000956729	NA	male	amygdala	150 ug/kg mixed BP
LOC102546931	16.5508	1.42477	0.431522	3.30174	0.000960881	NA	male	amygdala	150 ug/kg mixed BP
Srgap3	444.482	-0.319208	0.0973514	-3.27892	0.00104204	0.0351413	male	amygdala	150 ug/kg mixed BP
Prickle2	930.025	-0.27635	0.0842873	-3.27867	0.00104298	0.0351413	male	amygdala	150 ug/kg mixed BP
LOC120093189	102.5	-0.577496	0.176465	-3.27259	0.00106568	NA	male	amygdala	150 ug/kg mixed BP
Golga4	273.166	-0.341083	0.104772	-3.25548	0.001132	0.0377666	male	amygdala	150 ug/kg mixed BP
LOC120103059	346.946	-0.273493	0.0841104	-3.25159	0.0011476	0.0379154	male	amygdala	150 ug/kg mixed BP
Rgs17	369.931	-0.236276	0.0728529	-3.24319	0.00118199	0.038676	male	amygdala	150 ug/kg mixed BP
Chd5	796.889	-0.389323	0.120405	-3.23345	0.00122304	0.0396382	male	amygdala	150 ug/kg mixed BP
Kcnq3	970.069	-0.304234	0.09426	-3.2276	0.00124832	0.0398467	male	amygdala	150 ug/kg mixed BP
Slit3	1101.88	-0.25148	0.0779408	-3.22656	0.00125289	0.0398467	male	amygdala	150 ug/kg mixed BP
LOC102550092	6.61475	1.99085	0.618465	3.21901	0.00128633	NA	male	amygdala	150 ug/kg mixed BP
Nrg1	3487.95	-0.283948	0.0882149	-3.21882	0.00128721	0.0405589	male	amygdala	150 ug/kg mixed BP
LOC120097547	181.065	-0.414457	0.128862	-3.21628	0.00129865	NA	male	amygdala	150 ug/kg mixed BP
Grm8	734.789	-0.264044	0.0822267	-3.21117	0.00132196	0.0412717	male	amygdala	150 ug/kg mixed BP
LOC108353112	320.148	-0.3646	0.113644	-3.20825	0.00133544	0.0413138	male	amygdala	150 ug/kg mixed BP
Kcnb2	1046.74	-0.255326	0.0796856	-3.20417	0.00135451	0.0413401	male	amygdala	150 ug/kg mixed BP
LOC103693508	583.68	-0.279823	0.0873659	-3.20288	0.00136059	0.0413401	male	amygdala	150 ug/kg mixed BP
Limch1	837.05	-0.26712	0.0835014	-3.19899	0.0013791	0.0415316	male	amygdala	150 ug/kg mixed BP
LOC120093795	56.8439	-0.545187	0.170441	-3.19868	0.00138058	NA	male	amygdala	150 ug/kg mixed BP
Il1rapl2	639.982	-0.263345	0.0824193	-3.19519	0.00139739	0.0415923	male	amygdala	150 ug/kg mixed BP
Frmpd4	1128.89	-0.314185	0.0983825	-3.19351	0.00140556	0.0415923	male	amygdala	150 ug/kg mixed BP
Ahi1	1452.74	-0.303746	0.0954207	-3.18323	0.00145641	0.0427256	male	amygdala	150 ug/kg mixed BP
LOC120096504	151.569	-0.443604	0.139357	-3.18322	0.00145645	NA	male	amygdala	150 ug/kg mixed BP
RGD1304728	183.876	-0.334336	0.105153	-3.17951	0.00147523	NA	male	amygdala	150 ug/kg mixed BP
Celf2	7573.87	-0.281118	0.0885331	-3.17528	0.00149691	0.0435383	male	amygdala	150 ug/kg mixed BP
Adgrb3	3219.48	-0.295027	0.0930809	-3.16958	0.00152662	0.0438854	male	amygdala	150 ug/kg mixed BP
Tmeff2	1443.79	-0.257456	0.0812663	-3.16805	0.00153463	0.0438854	male	amygdala	150 ug/kg mixed BP
Ccdc88b	16.9263	0.962741	0.304059	3.16629	0.00154395	NA	male	amygdala	150 ug/kg mixed BP
Pet100	249.101	0.37374	0.118589	3.15155	0.00162407	NA	male	amygdala	150 ug/kg mixed BP
Arglu1	590.115	-0.329544	0.104698	-3.14758	0.00164628	0.0466857	male	amygdala	150 ug/kg mixed BP
Ugt1a8	60.0841	0.483525	0.153636	3.14721	0.00164839	NA	male	amygdala	150 ug/kg mixed BP
LOC103692081	65.4504	-0.691621	0.219889	-3.14532	0.00165903	NA	male	amygdala	150 ug/kg mixed BP
Cacna2d1	932.362	-0.192376	0.0612113	-3.14281	0.00167333	0.0470508	male	amygdala	150 ug/kg mixed BP
Grik1	712.286	-0.257498	0.0819935	-3.14046	0.0016868	0.0470508	male	amygdala	150 ug/kg mixed BP
LOC102552000	1390.51	-0.274047	0.0873758	-3.13641	0.00171028	0.0473177	male	amygdala	150 ug/kg mixed BP
Dpp10	3767.4	-0.353769	0.112966	-3.13165	0.00173825	0.0477038	male	amygdala	150 ug/kg mixed BP
Magi2	2274.47	-0.225653	0.0721492	-3.12759	0.00176247	0.0479815	male	amygdala	150 ug/kg mixed BP
Opcml	2596.19	-0.261091	0.0835977	-3.12318	0.00178907	0.0483192	male	amygdala	150 ug/kg mixed BP
Grm7	2404.81	-0.310417	0.0994771	-3.12049	0.00180552	0.0483795	male	amygdala	150 ug/kg mixed BP
Otof	128.286	-0.368969	0.118256	-3.12009	0.00180795	NA	male	amygdala	150 ug/kg mixed BP
LOC102553447	15.05	1.54893	0.497188	3.11539	0.00183704	NA	male	amygdala	150 ug/kg mixed BP
Myt1l	1907.64	-0.279271	0.0898224	-3.10915	0.00187629	0.0498829	male	amygdala	150 ug/kg mixed BP
LOC108352839	4.22638	2.54222	0.818611	3.10552	0.00189942	NA	male	amygdala	150 ug/kg mixed BP
Fam163b	41.6236	-0.759356	0.244639	-3.10398	0.00190935	NA	male	amygdala	150 ug/kg mixed BP
LOC120093803	78.2249	-0.536414	0.172918	-3.10212	0.0019214	NA	male	amygdala	150 ug/kg mixed BP
Meig1	145.054	-0.507365	0.164251	-3.08897	0.00200851	NA	male	amygdala	150 ug/kg mixed BP
Grid2	2065.15	-0.244193	0.079061	-3.08866	0.00201061	0.0530395	male	amygdala	150 ug/kg mixed BP
Rpl9-ps17	120.38	-0.53138	0.172173	-3.08631	0.0020266	NA	male	amygdala	150 ug/kg mixed BP
Cracd	454.074	-0.221851	0.0719941	-3.08152	0.00205946	0.0534998	male	amygdala	150 ug/kg mixed BP
Usp29	1268.9	-0.273031	0.0886027	-3.08152	0.0020595	0.0534998	male	amygdala	150 ug/kg mixed BP
Ppp2r2b	1581.99	-0.225532	0.0732953	-3.07704	0.0020907	0.053899	male	amygdala	150 ug/kg mixed BP
Tulp1	6.86794	2.07429	0.674895	3.07351	0.00211559	NA	male	amygdala	150 ug/kg mixed BP
Asic2	2719.63	-0.251325	0.0817901	-3.07281	0.00212053	0.0542569	male	amygdala	150 ug/kg mixed BP
Tbl1x	223.563	-0.269279	0.0877381	-3.06912	0.0021469	NA	male	amygdala	150 ug/kg mixed BP
Gypc	11.0413	1.15221	0.375493	3.06852	0.00215122	NA	male	amygdala	150 ug/kg mixed BP
St6galnac5	404.271	-0.319467	0.104365	-3.06107	0.0022055	0.0557562	male	amygdala	150 ug/kg mixed BP
Eif4e-ps7	560.891	-0.296433	0.0969217	-3.05848	0.00222463	0.0557562	male	amygdala	150 ug/kg mixed BP
Kcnt2	407.298	-0.228283	0.0746569	-3.05776	0.00223001	0.0557562	male	amygdala	150 ug/kg mixed BP
Camk1d	549.94	-0.22206	0.0726684	-3.05579	0.00224467	0.0557562	male	amygdala	150 ug/kg mixed BP
Ugt1a7c	58.6037	0.474225	0.15537	3.05223	0.00227147	NA	male	amygdala	150 ug/kg mixed BP
RT1-A2	48.5107	0.705032	0.231215	3.04924	0.00229418	NA	male	amygdala	150 ug/kg mixed BP
Sorbs2	753.648	-0.240003	0.0787297	-3.04844	0.00230035	0.0567253	male	amygdala	150 ug/kg mixed BP
Lrrc7	1732.86	-0.286871	0.0942049	-3.04518	0.00232543	0.0567892	male	amygdala	150 ug/kg mixed BP
Lrfn5	1437.73	-0.342274	0.112451	-3.04377	0.00233631	0.0567892	male	amygdala	150 ug/kg mixed BP
Nrxn3	5213.66	-0.226194	0.0745027	-3.03605	0.00239696	0.05785	male	amygdala	150 ug/kg mixed BP
Ildr2	461.608	-0.242219	0.0799361	-3.03015	0.0024443	0.0585773	male	amygdala	150 ug/kg mixed BP
Mdga2	2595.94	-0.258946	0.0855203	-3.02789	0.00246269	0.0586051	male	amygdala	150 ug/kg mixed BP
Pcdh7	1515.95	-0.265506	0.0878161	-3.02343	0.00249927	0.0587904	male	amygdala	150 ug/kg mixed BP
Huwe1	650.124	-0.275417	0.0911662	-3.02104	0.00251906	0.0587904	male	amygdala	150 ug/kg mixed BP
Gabrg1	184.753	-0.295884	0.0979437	-3.02096	0.00251974	NA	male	amygdala	150 ug/kg mixed BP
Hdx	62.2141	-0.484276	0.160351	-3.02009	0.00252697	NA	male	amygdala	150 ug/kg mixed BP
Dop1a	286.201	-0.246287	0.0815963	-3.01836	0.00254147	0.0587904	male	amygdala	150 ug/kg mixed BP
Nr2f1	404.871	-0.250151	0.0830201	-3.01314	0.0025856	0.0587904	male	amygdala	150 ug/kg mixed BP
Dmxl2	433.321	-0.228459	0.0758361	-3.01254	0.00259069	0.0587904	male	amygdala	150 ug/kg mixed BP
LOC120102252	1312.1	-0.520821	0.172928	-3.01177	0.00259727	0.0587904	male	amygdala	150 ug/kg mixed BP
Tuba1b-ps3	22.2748	0.924382	0.306929	3.01171	0.0025978	NA	male	amygdala	150 ug/kg mixed BP
Ticrr	25.9583	1.08125	0.3591	3.01101	0.00260384	NA	male	amygdala	150 ug/kg mixed BP
Galnt18	389.844	-0.292228	0.0970799	-3.01017	0.00261098	0.0587904	male	amygdala	150 ug/kg mixed BP
Ptprz1	1383.79	-0.224608	0.0746473	-3.00892	0.00262175	0.0587904	male	amygdala	150 ug/kg mixed BP
Ugt1a9	68.1011	0.473631	0.157486	3.00744	0.00263455	NA	male	amygdala	150 ug/kg mixed BP
Xylt1	284.72	-0.333684	0.110978	-3.00675	0.00264058	0.0587904	male	amygdala	150 ug/kg mixed BP
Srrm4	441.963	-0.294662	0.0980101	-3.00644	0.00264324	0.0587904	male	amygdala	150 ug/kg mixed BP
Dpp6	2067.32	-0.233309	0.0777058	-3.00246	0.00267805	0.0591779	male	amygdala	150 ug/kg mixed BP
LOC120095106	160.92	-0.327274	0.109008	-3.00228	0.00267965	NA	male	amygdala	150 ug/kg mixed BP
Lrrc4c	2551.14	-0.210594	0.0703114	-2.99516	0.00274305	0.0602233	male	amygdala	150 ug/kg mixed BP
Gria3	458.436	-0.304936	0.102101	-2.98661	0.00282085	0.0611533	male	amygdala	150 ug/kg mixed BP
Lrrtm3	457.252	-0.28504	0.0954409	-2.98656	0.00282135	0.0611533	male	amygdala	150 ug/kg mixed BP
Sorcs1	680.473	-0.22119	0.074154	-2.98285	0.00285582	0.061266	male	amygdala	150 ug/kg mixed BP
Tafa2	1314.25	-0.254226	0.0852501	-2.98212	0.00286256	0.061266	male	amygdala	150 ug/kg mixed BP
Cacnb2	594.207	-0.204383	0.0686604	-2.97673	0.00291344	0.0618545	male	amygdala	150 ug/kg mixed BP
Cdc42bpa	797.03	-0.219958	0.0739266	-2.97536	0.00292641	0.0618545	male	amygdala	150 ug/kg mixed BP
Fat4	76.2391	-0.456917	0.153637	-2.97401	0.00293936	NA	male	amygdala	150 ug/kg mixed BP
Plxna4	910.54	-0.241319	0.0811925	-2.97219	0.00295688	0.0620845	male	amygdala	150 ug/kg mixed BP
Bex2	620.405	-0.254936	0.0858244	-2.97044	0.00297378	0.0620845	male	amygdala	150 ug/kg mixed BP
LOC120100844	192.024	-0.305597	0.102984	-2.96742	0.00300306	NA	male	amygdala	150 ug/kg mixed BP
Npas3	1636.09	-0.146104	0.0493054	-2.96324	0.00304424	0.0631679	male	amygdala	150 ug/kg mixed BP
B3galnt1	115.336	-0.369343	0.124715	-2.96149	0.00306153	NA	male	amygdala	150 ug/kg mixed BP
Zfp91-ps1	155.06	-0.377682	0.127659	-2.95851	0.00309127	NA	male	amygdala	150 ug/kg mixed BP
Jakmip2	548.831	-0.229442	0.0775963	-2.95687	0.00310778	0.0635256	male	amygdala	150 ug/kg mixed BP
Cdh12	814.02	-0.221946	0.0750789	-2.95618	0.0031148	0.0635256	male	amygdala	150 ug/kg mixed BP
Kirrel3	1815.1	-0.261529	0.0884767	-2.95591	0.00311748	0.0635256	male	amygdala	150 ug/kg mixed BP
Sgsm1	198.302	-0.369958	0.125217	-2.95454	0.00313137	NA	male	amygdala	150 ug/kg mixed BP
LOC102551177	2833.26	-0.486824	0.164918	-2.95191	0.00315816	0.0639715	male	amygdala	150 ug/kg mixed BP
Ugt1a6	56.5264	0.465715	0.158025	2.94709	0.00320779	NA	male	amygdala	150 ug/kg mixed BP
LOC120098166	459.693	-0.267412	0.0908922	-2.94208	0.00326016	0.0656469	male	amygdala	150 ug/kg mixed BP
LOC120102261	11.4857	1.27447	0.433684	2.9387	0.00329587	NA	male	amygdala	150 ug/kg mixed BP
Ralgapa1	862.085	-0.186175	0.0634393	-2.9347	0.00333866	0.0664743	male	amygdala	150 ug/kg mixed BP
Rasgrf1	262.473	-0.334742	0.114069	-2.93455	0.00334032	0.0664743	male	amygdala	150 ug/kg mixed BP
Myl6-ps4	17.398	-1.08727	0.370558	-2.93414	0.00334479	NA	male	amygdala	150 ug/kg mixed BP
Stxbp5l	446.432	-0.246646	0.0841319	-2.93165	0.00337163	0.0667074	male	amygdala	150 ug/kg mixed BP
LOC120103116	100.664	-0.367317	0.125426	-2.92855	0.00340545	NA	male	amygdala	150 ug/kg mixed BP
Lrrtm4	3721.88	-0.311111	0.10642	-2.92343	0.00346193	0.068098	male	amygdala	150 ug/kg mixed BP
Abcc4	176.241	0.368276	0.126028	2.92217	0.00347602	NA	male	amygdala	150 ug/kg mixed BP
Ntng1	385.953	-0.227259	0.0777991	-2.9211	0.00348794	0.0682152	male	amygdala	150 ug/kg mixed BP
LOC102549789	518.658	-0.261631	0.089676	-2.91751	0.00352838	0.0686118	male	amygdala	150 ug/kg mixed BP
Zmynd11	443.61	-0.221163	0.0758545	-2.91563	0.00354974	0.0686351	male	amygdala	150 ug/kg mixed BP
LOC120097343	171.789	-0.381001	0.130679	-2.91555	0.00355059	NA	male	amygdala	150 ug/kg mixed BP
Setd5	615.721	-0.193669	0.0665314	-2.91095	0.00360334	0.0692778	male	amygdala	150 ug/kg mixed BP
Rad51c	19.4683	1.25279	0.431058	2.90631	0.00365721	NA	male	amygdala	150 ug/kg mixed BP
Snx10	275.562	-0.448695	0.154529	-2.90364	0.00368858	0.0701884	male	amygdala	150 ug/kg mixed BP
Dlgap2	1195.4	-0.234751	0.0808617	-2.90312	0.00369462	0.0701884	male	amygdala	150 ug/kg mixed BP
Prkaca	236.425	-0.3236	0.111514	-2.90189	0.00370924	NA	male	amygdala	150 ug/kg mixed BP
Rev3l	461.819	-0.237384	0.0818112	-2.9016	0.00371258	0.0701884	male	amygdala	150 ug/kg mixed BP
Hnrnpr-ps2	268.535	-0.308253	0.106363	-2.89813	0.00375394	0.0703042	male	amygdala	150 ug/kg mixed BP
Lrfn2	278.174	-0.292203	0.100873	-2.89673	0.00377071	0.0703042	male	amygdala	150 ug/kg mixed BP
LOC120098167	527.055	-0.260637	0.0900021	-2.8959	0.00378068	0.0703042	male	amygdala	150 ug/kg mixed BP
Btbd3	221.848	-0.324191	0.11197	-2.89535	0.00378737	NA	male	amygdala	150 ug/kg mixed BP
Trio	644.038	-0.200717	0.0694184	-2.89141	0.00383514	0.0705057	male	amygdala	150 ug/kg mixed BP
Adgrl2	1012.59	-0.214478	0.0742106	-2.89012	0.00385097	0.0705057	male	amygdala	150 ug/kg mixed BP
Plxdc2	352.429	-0.272442	0.0942739	-2.8899	0.00385368	0.0705057	male	amygdala	150 ug/kg mixed BP
Kcnq5	1637.38	-0.214118	0.0742571	-2.88346	0.00393327	0.0713172	male	amygdala	150 ug/kg mixed BP
Ptprk	645.355	-0.191177	0.0663134	-2.88293	0.00393995	0.0713172	male	amygdala	150 ug/kg mixed BP
LOC120101082	45.5011	-0.572024	0.198521	-2.88143	0.00395877	NA	male	amygdala	150 ug/kg mixed BP
Fgf12	1938.42	-0.202469	0.0703037	-2.87992	0.00397777	0.0716209	male	amygdala	150 ug/kg mixed BP
Smg5l1	116.523	-0.329874	0.114631	-2.87772	0.00400563	NA	male	amygdala	150 ug/kg mixed BP
LOC120094302	4.98074	2.25311	0.782979	2.87761	0.00400705	NA	male	amygdala	150 ug/kg mixed BP
Reln	394.213	-0.211963	0.0736597	-2.8776	0.00400719	0.0717709	male	amygdala	150 ug/kg mixed BP
Chat	56.8104	0.695213	0.241827	2.87484	0.00404235	NA	male	amygdala	150 ug/kg mixed BP
Add2	265.569	-0.344205	0.120134	-2.86518	0.00416769	0.0739412	male	amygdala	150 ug/kg mixed BP
Enox1	893.633	-0.215003	0.0750482	-2.86487	0.00417182	0.0739412	male	amygdala	150 ug/kg mixed BP
Ank2	4562.83	-0.228793	0.0799372	-2.86215	0.00420771	0.0741528	male	amygdala	150 ug/kg mixed BP
Apba1	844.598	-0.199092	0.0696461	-2.85863	0.00425478	0.0741528	male	amygdala	150 ug/kg mixed BP
Slc35f4	385.798	-0.275829	0.096494	-2.85851	0.00425632	0.0741528	male	amygdala	150 ug/kg mixed BP
Dlgap1	3024.13	-0.193448	0.0677002	-2.85743	0.00427092	0.0741528	male	amygdala	150 ug/kg mixed BP
Cacna1c	1254.82	-0.210521	0.0737199	-2.85569	0.00429439	0.0741665	male	amygdala	150 ug/kg mixed BP
Gpc6	1058.76	-0.221744	0.0776918	-2.85414	0.0043153	0.0741665	male	amygdala	150 ug/kg mixed BP
Ropn1l	9.59069	1.277	0.447718	2.85225	0.00434112	NA	male	amygdala	150 ug/kg mixed BP
LOC102553008	4.37348	1.89986	0.666166	2.85194	0.00434533	NA	male	amygdala	150 ug/kg mixed BP
Ctnnd2	2272.78	-0.209401	0.0734691	-2.85019	0.00436931	0.0746877	male	amygdala	150 ug/kg mixed BP
Trank1	285.352	-0.290048	0.101817	-2.84872	0.00438952	0.0746877	male	amygdala	150 ug/kg mixed BP
LOC120095249	246.555	-0.3479	0.122158	-2.84794	0.00440037	NA	male	amygdala	150 ug/kg mixed BP
Cntn4	1016.3	-0.19957	0.0701084	-2.84659	0.00441901	0.0747361	male	amygdala	150 ug/kg mixed BP
Mdm4	350.512	0.241943	0.0850312	2.84535	0.00443629	0.0747361	male	amygdala	150 ug/kg mixed BP
Fcho1	143.941	-0.501034	0.176157	-2.84425	0.00445166	NA	male	amygdala	150 ug/kg mixed BP
Plec	133.877	-0.334203	0.117577	-2.84242	0.00447722	NA	male	amygdala	150 ug/kg mixed BP
Zfp420-ps2	88.3629	-0.434756	0.153038	-2.84084	0.00449943	NA	male	amygdala	150 ug/kg mixed BP
Sltm	441.99	-0.317305	0.111728	-2.83997	0.00451172	0.0756324	male	amygdala	150 ug/kg mixed BP
LOC685894	9.54421	-1.30478	0.459862	-2.83733	0.00454923	NA	male	amygdala	150 ug/kg mixed BP
MAST1	366.533	-0.274787	0.0968828	-2.83628	0.00456424	0.0758266	male	amygdala	150 ug/kg mixed BP
Zfp804b	706.872	-0.270563	0.0954021	-2.83603	0.00456786	0.0758266	male	amygdala	150 ug/kg mixed BP
Nedd4	1069.77	-0.265864	0.0938686	-2.8323	0.00462148	0.0763274	male	amygdala	150 ug/kg mixed BP
Atrx	1339.73	-0.285554	0.100873	-2.83082	0.0046429	0.0763274	male	amygdala	150 ug/kg mixed BP
Pgap1	114.982	-0.367003	0.129665	-2.8304	0.00464901	NA	male	amygdala	150 ug/kg mixed BP
LOC102556470	614.338	-0.257918	0.0912675	-2.82595	0.00471401	0.0768049	male	amygdala	150 ug/kg mixed BP
Ccser1	1231.65	-0.209957	0.0743267	-2.82479	0.00473123	0.0768049	male	amygdala	150 ug/kg mixed BP
Elavl4	647.574	-0.213928	0.0757477	-2.82422	0.00473965	0.0768049	male	amygdala	150 ug/kg mixed BP
Sox8	76.9377	0.426126	0.150896	2.82398	0.00474318	NA	male	amygdala	150 ug/kg mixed BP
Plekha6	462.792	-0.207809	0.0736366	-2.82209	0.0047712	0.0769497	male	amygdala	150 ug/kg mixed BP
Mrps36	149.516	0.334015	0.118492	2.81889	0.00481904	NA	male	amygdala	150 ug/kg mixed BP
Meg3	22445.6	-0.450801	0.159982	-2.81783	0.00483497	0.0776103	male	amygdala	150 ug/kg mixed BP
Kif9	42.4078	0.603544	0.214294	2.81643	0.00485609	NA	male	amygdala	150 ug/kg mixed BP
RGD1559938	31.921	-0.646063	0.229425	-2.81602	0.00486233	NA	male	amygdala	150 ug/kg mixed BP
Wbp4-ps1	132.082	-0.364685	0.129691	-2.81195	0.00492416	NA	male	amygdala	150 ug/kg mixed BP
Tanc2	1352.27	-0.173407	0.0617062	-2.8102	0.00495112	0.0789385	male	amygdala	150 ug/kg mixed BP
Cntnap5c	3486.52	-0.294535	0.104884	-2.8082	0.00498193	0.0789385	male	amygdala	150 ug/kg mixed BP
Cntnap5b	1064.54	-0.211694	0.0754443	-2.80597	0.00501654	0.0789385	male	amygdala	150 ug/kg mixed BP
B3galt1	1094.96	-0.197304	0.0703297	-2.80541	0.00502526	0.0789385	male	amygdala	150 ug/kg mixed BP
Mrto4-ps4	17.0794	-0.86254	0.307497	-2.80503	0.00503115	NA	male	amygdala	150 ug/kg mixed BP
Pnma8c	57.5547	-0.635201	0.226482	-2.80465	0.00503713	NA	male	amygdala	150 ug/kg mixed BP
Otud7a	546.242	-0.244717	0.0872905	-2.80348	0.00505544	0.0789385	male	amygdala	150 ug/kg mixed BP
Adam23	523.481	-0.271012	0.0966731	-2.80339	0.00505689	0.0789385	male	amygdala	150 ug/kg mixed BP
Phb1-ps8	8.17677	-1.34158	0.478682	-2.80266	0.00506837	NA	male	amygdala	150 ug/kg mixed BP
Trhde	224.564	-0.259325	0.0925714	-2.80135	0.00508892	NA	male	amygdala	150 ug/kg mixed BP
Trnat-agu_16	39.002	-0.740479	0.264469	-2.79986	0.00511241	NA	male	amygdala	150 ug/kg mixed BP
LOC103691529	8.01687	-1.54253	0.551449	-2.79723	0.00515428	NA	male	amygdala	150 ug/kg mixed BP
LOC103694103	552.607	-0.289127	0.103378	-2.7968	0.00516111	0.0801976	male	amygdala	150 ug/kg mixed BP
Smc5	188.702	-0.317767	0.113663	-2.79569	0.0051789	NA	male	amygdala	150 ug/kg mixed BP
LOC685078	14.7459	1.4776	0.528884	2.79382	0.005209	NA	male	amygdala	150 ug/kg mixed BP
Epha3	527.09	-0.20184	0.0722774	-2.79257	0.00522906	0.0808841	male	amygdala	150 ug/kg mixed BP
LOC108348220	88.7982	0.764324	0.274175	2.78772	0.00530797	NA	male	amygdala	150 ug/kg mixed BP
LOC120097140	58.109	-0.511553	0.183571	-2.78667	0.00532521	NA	male	amygdala	150 ug/kg mixed BP
Scn9a	145.46	-0.320304	0.115019	-2.78479	0.00535627	NA	male	amygdala	150 ug/kg mixed BP
Cdh11	343.166	-0.278334	0.0999783	-2.78394	0.00537028	0.0826926	male	amygdala	150 ug/kg mixed BP
Shisa6	310.518	-0.274209	0.0986378	-2.77995	0.00543667	0.0833379	male	amygdala	150 ug/kg mixed BP
Cadps	1547.68	-0.186087	0.0669777	-2.77834	0.00546374	0.0833771	male	amygdala	150 ug/kg mixed BP
Dapk2	34.4607	0.997468	0.359361	2.77567	0.00550885	NA	male	amygdala	150 ug/kg mixed BP
Robo1	2908.89	-0.236565	0.0852989	-2.77337	0.00554797	0.0842846	male	amygdala	150 ug/kg mixed BP
LOC108350422	48.8561	-0.859722	0.310025	-2.77307	0.00555294	NA	male	amygdala	150 ug/kg mixed BP
Trpm3	1718	-0.202916	0.0732361	-2.77071	0.00559336	0.0845553	male	amygdala	150 ug/kg mixed BP
Mtmr7	205.957	-0.261443	0.0944203	-2.76893	0.00562402	NA	male	amygdala	150 ug/kg mixed BP
Lhfpl3	1439.72	-0.200051	0.072252	-2.7688	0.00562636	0.0845553	male	amygdala	150 ug/kg mixed BP
RGD1565987	41.489	-0.604888	0.218478	-2.76864	0.00562912	NA	male	amygdala	150 ug/kg mixed BP
Zdbf2	456.442	-0.229014	0.0827366	-2.76799	0.00564033	0.0845553	male	amygdala	150 ug/kg mixed BP
St6gal2	132.934	-0.297763	0.107742	-2.76366	0.00571577	NA	male	amygdala	150 ug/kg mixed BP
Cadm1	1325.36	-0.231404	0.0838505	-2.75972	0.00578503	0.0856735	male	amygdala	150 ug/kg mixed BP
Fam168a	670.548	-0.205889	0.0746064	-2.75967	0.00578603	0.0856735	male	amygdala	150 ug/kg mixed BP
Cadm2	3946.66	-0.258927	0.0938341	-2.75942	0.00579045	0.0856735	male	amygdala	150 ug/kg mixed BP
Fgf13	623.318	-0.204749	0.074251	-2.75752	0.00582418	0.0857995	male	amygdala	150 ug/kg mixed BP
Diaph2	328.438	-0.314495	0.114228	-2.75322	0.00590116	0.0865589	male	amygdala	150 ug/kg mixed BP
Gramd1b	665.256	-0.192354	0.0700437	-2.7462	0.00602906	0.0880554	male	amygdala	150 ug/kg mixed BP
Marcks	1494.96	-0.190366	0.0693865	-2.74356	0.00607761	0.088107	male	amygdala	150 ug/kg mixed BP
Gabrb3	1524.29	-0.211755	0.0771928	-2.7432	0.00608438	0.088107	male	amygdala	150 ug/kg mixed BP
LOC108349189	67.8892	-0.671638	0.24559	-2.73479	0.00624192	NA	male	amygdala	150 ug/kg mixed BP
LOC120102124	21.5174	-0.826917	0.30272	-2.73162	0.00630231	NA	male	amygdala	150 ug/kg mixed BP
LOC120098271	96.639	-0.485566	0.177791	-2.7311	0.00631238	NA	male	amygdala	150 ug/kg mixed BP
Dcc	1629.16	-0.215321	0.0788937	-2.72926	0.00634763	0.0915296	male	amygdala	150 ug/kg mixed BP
Rock1	1121.35	-0.241622	0.0886321	-2.72612	0.00640834	0.0919236	male	amygdala	150 ug/kg mixed BP
Cdk13	437.501	-0.180679	0.0663028	-2.72506	0.00642898	0.0919236	male	amygdala	150 ug/kg mixed BP
Gucy1a2	568.959	-0.173245	0.063653	-2.72171	0.0064945	0.0924719	male	amygdala	150 ug/kg mixed BP
Gstm1	70.6422	-0.48023	0.177088	-2.71181	0.00669167	NA	male	amygdala	150 ug/kg mixed BP
LOC120100903	46.7649	-0.506357	0.186776	-2.71104	0.00670727	NA	male	amygdala	150 ug/kg mixed BP
LOC120093570	7.54253	1.409	0.519869	2.71031	0.00672211	NA	male	amygdala	150 ug/kg mixed BP
Marchf1	2394.55	-0.221381	0.0817728	-2.70726	0.00678404	0.096192	male	amygdala	150 ug/kg mixed BP
Rnf20	143.965	-0.353489	0.130597	-2.70671	0.00679532	NA	male	amygdala	150 ug/kg mixed BP
Soga3	434.277	-0.291055	0.10757	-2.70572	0.00681568	0.0962396	male	amygdala	150 ug/kg mixed BP
Syt1	3219.82	-0.224668	0.0831034	-2.70347	0.00686189	0.0964918	male	amygdala	150 ug/kg mixed BP
Palm3	52.5098	-0.538149	0.199132	-2.70247	0.00688262	NA	male	amygdala	150 ug/kg mixed BP
LOC120095055	27.4637	-0.655973	0.242851	-2.70113	0.00691047	NA	male	amygdala	150 ug/kg mixed BP
Hs3st4	1178.86	-0.222458	0.0823773	-2.70047	0.00692406	0.0969654	male	amygdala	150 ug/kg mixed BP
LOC102555365	3.26575	2.46532	0.914953	2.69448	0.00704984	NA	male	amygdala	150 ug/kg mixed BP
S100a11-ps4	3.77794	-2.27811	0.846615	-2.69085	0.00712703	NA	male	amygdala	150 ug/kg mixed BP
Mettl4	72.2692	-0.446229	0.1662	-2.68489	0.00725528	NA	male	amygdala	150 ug/kg mixed BP
LOC120102989	5.65413	1.59748	0.595045	2.68464	0.00726073	NA	male	amygdala	150 ug/kg mixed BP
Arhgap21	387.924	-0.190276	0.070885	-2.68429	0.00726851	0.101372	male	amygdala	150 ug/kg mixed BP
LOC103693578	120.574	-0.380029	0.141647	-2.68292	0.00729816	NA	male	amygdala	150 ug/kg mixed BP
Gabra2	482.741	-0.247303	0.092228	-2.68143	0.0073308	0.101823	male	amygdala	150 ug/kg mixed BP
LOC120096997	4.08408	1.93363	0.721264	2.68089	0.00734275	NA	male	amygdala	150 ug/kg mixed BP
Ceacam20	6.09605	1.62625	0.606678	2.68057	0.00734958	NA	male	amygdala	150 ug/kg mixed BP
Gata6	4.5472	2.09164	0.780465	2.68	0.0073623	NA	male	amygdala	150 ug/kg mixed BP
LOC102549969	12.7112	1.19206	0.444958	2.67904	0.0073833	NA	male	amygdala	150 ug/kg mixed BP
LOC120097467	168.131	-0.414354	0.154728	-2.67796	0.00740725	NA	male	amygdala	150 ug/kg mixed BP
RT1-CE10	14.1537	1.31491	0.491265	2.67659	0.00743757	NA	male	amygdala	150 ug/kg mixed BP
Rad54b	47.2961	0.496892	0.185812	2.67416	0.00749166	NA	male	amygdala	150 ug/kg mixed BP
Impg1	17.0359	1.04454	0.391005	2.67143	0.00755279	NA	male	amygdala	150 ug/kg mixed BP
LOC102546488	8.91485	1.65473	0.619546	2.67088	0.00756524	NA	male	amygdala	150 ug/kg mixed BP
Adgrb2	265.558	-0.25003	0.0936455	-2.66997	0.00758583	0.104537	male	amygdala	150 ug/kg mixed BP
Mapk10	999.498	-0.204141	0.0764771	-2.66931	0.00760077	0.104537	male	amygdala	150 ug/kg mixed BP
LOC108352624	576.746	-0.407714	0.152786	-2.66853	0.00761836	0.104537	male	amygdala	150 ug/kg mixed BP
Dip2c	811.111	-0.173839	0.0654038	-2.65793	0.00786221	0.10745	male	amygdala	150 ug/kg mixed BP
LOC108353253	28.2733	1.03193	0.388312	2.65747	0.00787294	NA	male	amygdala	150 ug/kg mixed BP
Adcy8	216.184	-0.2904	0.109416	-2.65409	0.00795221	NA	male	amygdala	150 ug/kg mixed BP
Gphn	1069.09	-0.159915	0.0602607	-2.65372	0.00796106	0.108245	male	amygdala	150 ug/kg mixed BP
Hmgb1	415.109	-0.348901	0.131525	-2.65275	0.007984	0.108245	male	amygdala	150 ug/kg mixed BP
Bex4-ps2	13.5799	1.13221	0.426842	2.65252	0.00798934	NA	male	amygdala	150 ug/kg mixed BP
Klra17	6.86175	1.87265	0.706007	2.65246	0.0079908	NA	male	amygdala	150 ug/kg mixed BP
Alas2	105.795	-0.383602	0.144631	-2.65229	0.00799489	NA	male	amygdala	150 ug/kg mixed BP
Pus7	110.134	-0.365415	0.137887	-2.6501	0.00804682	NA	male	amygdala	150 ug/kg mixed BP
LOC120095274	261.202	-0.265032	0.100025	-2.64966	0.00805739	0.108807	male	amygdala	150 ug/kg mixed BP
Synpo	197.327	0.259034	0.097855	2.64712	0.00811811	NA	male	amygdala	150 ug/kg mixed BP
Llph	112.76	0.403829	0.152587	2.64656	0.0081315	NA	male	amygdala	150 ug/kg mixed BP
Cdh22	173.569	-0.273145	0.103305	-2.64406	0.00819192	NA	male	amygdala	150 ug/kg mixed BP
Atp2b4	913.013	-0.181762	0.0687857	-2.64244	0.00823104	0.110712	male	amygdala	150 ug/kg mixed BP
Nlrp4	7.4985	1.84744	0.699159	2.64237	0.00823272	NA	male	amygdala	150 ug/kg mixed BP
Mark2	308.884	-0.230714	0.0874161	-2.63926	0.00830883	0.111318	male	amygdala	150 ug/kg mixed BP
LOC120097342	274.623	-0.345285	0.130894	-2.63791	0.00834195	0.111318	male	amygdala	150 ug/kg mixed BP
Kank1	262.329	0.30947	0.117375	2.6366	0.00837423	0.111318	male	amygdala	150 ug/kg mixed BP
LOC120102479	245.06	-0.324863	0.123364	-2.63338	0.00845406	NA	male	amygdala	150 ug/kg mixed BP
Hnrnpr	332.615	-0.242768	0.0922083	-2.63282	0.00846783	0.111811	male	amygdala	150 ug/kg mixed BP
Tyw5-ps1	9.63403	1.42275	0.540406	2.63274	0.00846989	NA	male	amygdala	150 ug/kg mixed BP
Tenm1	942.293	-0.20073	0.0762828	-2.6314	0.0085035	0.111811	male	amygdala	150 ug/kg mixed BP
Chd4	438.204	-0.265689	0.100979	-2.63114	0.00850983	0.111811	male	amygdala	150 ug/kg mixed BP
Gadl1	20.3036	1.04986	0.399255	2.62955	0.00854985	NA	male	amygdala	150 ug/kg mixed BP
LOC102552728	11.9041	1.10381	0.419803	2.62936	0.00855457	NA	male	amygdala	150 ug/kg mixed BP
Aire	10.3807	1.30572	0.497006	2.62716	0.00860998	NA	male	amygdala	150 ug/kg mixed BP
Srp19-ps3	19.7372	-0.845446	0.321838	-2.62693	0.0086159	NA	male	amygdala	150 ug/kg mixed BP
LOC120096255	11.0672	-0.985619	0.375337	-2.62596	0.00864056	NA	male	amygdala	150 ug/kg mixed BP
Baiap3	3.16589	-2.59726	0.989072	-2.62595	0.00864068	NA	male	amygdala	150 ug/kg mixed BP
Prr16	278.385	-0.283414	0.108052	-2.62295	0.00871729	0.113723	male	amygdala	150 ug/kg mixed BP
Dcx	265.392	-0.279296	0.10649	-2.62276	0.00872219	0.113723	male	amygdala	150 ug/kg mixed BP
Tnik	917.283	-0.186416	0.0711301	-2.62078	0.00877298	0.113948	male	amygdala	150 ug/kg mixed BP
LOC120100289	2.7343	2.06418	0.787803	2.62017	0.00878849	NA	male	amygdala	150 ug/kg mixed BP
Pnisr	901.747	-0.26826	0.102612	-2.61432	0.00894044	0.115682	male	amygdala	150 ug/kg mixed BP
Polr3f-ps2	32.9932	-0.527404	0.201968	-2.61132	0.00901943	NA	male	amygdala	150 ug/kg mixed BP
Unc5d	1147.32	-0.247515	0.0948014	-2.61088	0.00903093	0.115814	male	amygdala	150 ug/kg mixed BP
Unc79	579.907	-0.206883	0.0792472	-2.61061	0.00903808	0.115814	male	amygdala	150 ug/kg mixed BP
Lmo3	576.497	-0.231152	0.0885622	-2.61006	0.00905273	0.115814	male	amygdala	150 ug/kg mixed BP
LOC120098519	9.90252	1.24117	0.47568	2.60926	0.0090737	NA	male	amygdala	150 ug/kg mixed BP
LOC291276	2.67545	2.95195	1.1319	2.60796	0.00910839	NA	male	amygdala	150 ug/kg mixed BP
Frmd3	473.438	-0.200343	0.0768339	-2.60748	0.00912114	0.115866	male	amygdala	150 ug/kg mixed BP
Trim9	513.604	-0.202165	0.0775368	-2.60734	0.00912488	0.115866	male	amygdala	150 ug/kg mixed BP
LOC120094295	11.1162	1.64437	0.630691	2.60726	0.00912707	NA	male	amygdala	150 ug/kg mixed BP
Dlx1	70.7615	-0.410966	0.157706	-2.6059	0.00916339	NA	male	amygdala	150 ug/kg mixed BP
Ythdc1	192.651	-0.272774	0.10479	-2.60305	0.00923992	NA	male	amygdala	150 ug/kg mixed BP
Drc1	49.7318	-0.484232	0.186161	-2.60115	0.00929117	NA	male	amygdala	150 ug/kg mixed BP
Wfdc1	16.927	0.971641	0.373571	2.60095	0.00929649	NA	male	amygdala	150 ug/kg mixed BP
Tmem150c	136.218	-0.322186	0.123895	-2.60048	0.00930943	NA	male	amygdala	150 ug/kg mixed BP
Plppr1	392.824	-0.212917	0.0820084	-2.59628	0.00942388	0.119217	male	amygdala	150 ug/kg mixed BP
LOC120095081	5.00217	2.05135	0.790523	2.59493	0.00946108	NA	male	amygdala	150 ug/kg mixed BP
RGD1561231	13.858	1.26332	0.487092	2.59359	0.00949787	NA	male	amygdala	150 ug/kg mixed BP
Usp35	73.2554	-0.387592	0.149561	-2.59154	0.00955481	NA	male	amygdala	150 ug/kg mixed BP
Kcnc3	192.954	-0.297803	0.115047	-2.58854	0.00963839	NA	male	amygdala	150 ug/kg mixed BP
Rgs7	1121.08	-0.221778	0.0856871	-2.58823	0.00964707	0.121335	male	amygdala	150 ug/kg mixed BP
Clstn2	982.196	-0.167761	0.0648307	-2.58768	0.00966256	0.121335	male	amygdala	150 ug/kg mixed BP
Cd80	29.1474	0.628511	0.242962	2.58687	0.00968513	NA	male	amygdala	150 ug/kg mixed BP
Zfp704	190.258	-0.27835	0.107652	-2.58564	0.00971984	NA	male	amygdala	150 ug/kg mixed BP
Pkd2	84.0297	-0.403183	0.156094	-2.58294	0.00979619	NA	male	amygdala	150 ug/kg mixed BP
LOC102555991	41.7608	0.895493	0.346973	2.58087	0.00985517	NA	male	amygdala	150 ug/kg mixed BP
Tnrc18	392.472	-0.206726	0.0801167	-2.58031	0.00987116	0.123498	male	amygdala	150 ug/kg mixed BP
Cpd	133.23	-0.281611	0.109187	-2.57917	0.00990375	NA	male	amygdala	150 ug/kg mixed BP
LOC680920	6.55267	1.62522	0.630421	2.57799	0.00993758	NA	male	amygdala	150 ug/kg mixed BP
Tipinl1	12.8186	-1.1695	0.453959	-2.57622	0.00998863	NA	male	amygdala	150 ug/kg mixed BP
Pclo	1375.01	-0.21015	0.0815822	-2.57593	0.00999719	0.124617	male	amygdala	150 ug/kg mixed BP
LOC100909777	63.3363	-0.400917	0.155733	-2.57439	0.0100417	NA	male	amygdala	150 ug/kg mixed BP
LOC108348621	29.9917	-0.585686	0.227714	-2.57202	0.0101108	NA	male	amygdala	150 ug/kg mixed BP
Cdh18	995.101	-0.194276	0.0755432	-2.57173	0.0101193	0.125678	male	amygdala	150 ug/kg mixed BP
Sybu	622.64	-0.222742	0.0866741	-2.56988	0.0101733	0.12589	male	amygdala	150 ug/kg mixed BP
Ssmem1	13.0271	1.26234	0.491401	2.56886	0.0102034	NA	male	amygdala	150 ug/kg mixed BP
Coro2a	162.865	-0.273004	0.106301	-2.56823	0.010222	NA	male	amygdala	150 ug/kg mixed BP
Nop56	426.7	-0.223821	0.0871922	-2.56698	0.0102588	0.126488	male	amygdala	150 ug/kg mixed BP
LOC108349499	3.67243	1.68761	0.657783	2.56561	0.0102996	NA	male	amygdala	150 ug/kg mixed BP
Rnf183	6.35848	1.36348	0.531545	2.56512	0.010314	NA	male	amygdala	150 ug/kg mixed BP
Bche	135.462	-0.349913	0.136481	-2.56382	0.0103526	NA	male	amygdala	150 ug/kg mixed BP
Exoc6b	522.72	-0.162177	0.0632567	-2.56379	0.0103536	0.126871	male	amygdala	150 ug/kg mixed BP
Nmt1	385.581	-0.264192	0.103069	-2.56326	0.0103695	0.126871	male	amygdala	150 ug/kg mixed BP
Btd	74.2556	0.384196	0.149949	2.56218	0.0104017	NA	male	amygdala	150 ug/kg mixed BP
LOC108352445	12.5237	1.24241	0.485071	2.5613	0.0104282	NA	male	amygdala	150 ug/kg mixed BP
Rims1	1637.99	-0.173268	0.0676539	-2.5611	0.0104341	0.126871	male	amygdala	150 ug/kg mixed BP
Syt16	384.895	-0.209147	0.0816682	-2.56094	0.010439	0.126871	male	amygdala	150 ug/kg mixed BP
Snw1-ps2	18.6966	1.05251	0.410988	2.56093	0.0104393	NA	male	amygdala	150 ug/kg mixed BP
Pheta2	4.68382	1.8015	0.70432	2.55779	0.010534	NA	male	amygdala	150 ug/kg mixed BP
Pcdh17	796.827	-0.248283	0.0970724	-2.55771	0.0105364	0.127104	male	amygdala	150 ug/kg mixed BP
Epha7	381.201	-0.213868	0.0836398	-2.55701	0.0105576	0.127104	male	amygdala	150 ug/kg mixed BP
Adamts16	58.4439	-0.477489	0.186746	-2.55689	0.0105612	NA	male	amygdala	150 ug/kg mixed BP
Slc8a3	357.842	-0.259772	0.101608	-2.5566	0.0105702	0.127104	male	amygdala	150 ug/kg mixed BP
Zcchc9	136.795	-0.310631	0.121528	-2.55603	0.0105873	NA	male	amygdala	150 ug/kg mixed BP
Rc3h1	342.489	-0.210392	0.0824214	-2.55264	0.0106909	0.127974	male	amygdala	150 ug/kg mixed BP
RGD1564053	677.335	-0.230149	0.0901921	-2.55177	0.0107178	0.127974	male	amygdala	150 ug/kg mixed BP
Akt3	850.987	-0.162198	0.0636108	-2.54985	0.0107768	0.12812	male	amygdala	150 ug/kg mixed BP
Rph3al	86.5641	0.512875	0.201242	2.54855	0.0108172	NA	male	amygdala	150 ug/kg mixed BP
LOC102555254	7687.51	-0.293567	0.115191	-2.54852	0.0108181	0.12812	male	amygdala	150 ug/kg mixed BP
Taf1d	266.646	-0.239117	0.0938553	-2.54772	0.0108429	0.12812	male	amygdala	150 ug/kg mixed BP
Kif21a	499.813	-0.218343	0.0857447	-2.54643	0.0108832	0.12815	male	amygdala	150 ug/kg mixed BP
Slc7a14	169.136	-0.297535	0.116903	-2.54514	0.0109234	NA	male	amygdala	150 ug/kg mixed BP
Ank3	2534.19	-0.152301	0.0598632	-2.54415	0.0109543	0.1283	male	amygdala	150 ug/kg mixed BP
LOC103691688	371.679	0.315139	0.123932	2.54284	0.0109956	0.1283	male	amygdala	150 ug/kg mixed BP
Kcnd2	2116.15	-0.230684	0.0907341	-2.54241	0.011009	0.1283	male	amygdala	150 ug/kg mixed BP
LOC120101928	3.75476	2.35958	0.928452	2.54142	0.0110404	NA	male	amygdala	150 ug/kg mixed BP
LOC120096361	40.616	-0.757227	0.297989	-2.54112	0.0110497	NA	male	amygdala	150 ug/kg mixed BP
Xrra1	15.7331	1.19509	0.470308	2.54108	0.0110511	NA	male	amygdala	150 ug/kg mixed BP
RT1-T24-4	372.664	-0.426826	0.168099	-2.53914	0.0111127	0.129066	male	amygdala	150 ug/kg mixed BP
Rhbdl2	38.7597	0.858137	0.338007	2.53881	0.011123	NA	male	amygdala	150 ug/kg mixed BP
Ica1	215.173	-0.230409	0.0908036	-2.53744	0.0111665	NA	male	amygdala	150 ug/kg mixed BP
Kcnk10	242.735	-0.247854	0.0976872	-2.53722	0.0111736	NA	male	amygdala	150 ug/kg mixed BP
Slc7a11	161.781	-0.318927	0.125727	-2.53667	0.0111911	NA	male	amygdala	150 ug/kg mixed BP
LOC103690562	4.27146	2.21459	0.873133	2.53637	0.0112007	NA	male	amygdala	150 ug/kg mixed BP
Klk15-ps1	3.46856	2.06358	0.813654	2.53619	0.0112067	NA	male	amygdala	150 ug/kg mixed BP
LOC120096598	115.259	-0.373227	0.147193	-2.53562	0.0112248	NA	male	amygdala	150 ug/kg mixed BP
Ints8	135.636	-0.276223	0.108954	-2.53524	0.0112371	NA	male	amygdala	150 ug/kg mixed BP
LOC120102902	438.129	-0.344559	0.135911	-2.53518	0.011239	0.13009	male	amygdala	150 ug/kg mixed BP
Apeg3	87.1429	-0.472347	0.186458	-2.53327	0.0113005	NA	male	amygdala	150 ug/kg mixed BP
Tmc8	8.4642	1.11114	0.438791	2.53229	0.011332	NA	male	amygdala	150 ug/kg mixed BP
Tedc2	24.4993	0.592978	0.234297	2.53089	0.0113775	NA	male	amygdala	150 ug/kg mixed BP
Zfp568	46.8345	0.546329	0.215976	2.52959	0.0114197	NA	male	amygdala	150 ug/kg mixed BP
Zfr	832.335	-0.231476	0.091535	-2.52882	0.0114445	0.132019	male	amygdala	150 ug/kg mixed BP
Dnajc6	321.255	-0.212174	0.0841162	-2.52239	0.011656	0.134005	male	amygdala	150 ug/kg mixed BP
LOC102551541	27.1809	0.967186	0.383521	2.52186	0.0116737	NA	male	amygdala	150 ug/kg mixed BP
Zfp583	26.2742	-0.607573	0.241238	-2.51856	0.0117835	NA	male	amygdala	150 ug/kg mixed BP
Ankrd22	9.61582	1.5516	0.616091	2.51845	0.0117871	NA	male	amygdala	150 ug/kg mixed BP
LOC103690083	146.508	0.527612	0.209866	2.51404	0.0119355	NA	male	amygdala	150 ug/kg mixed BP
LOC102555902	228.238	-0.259922	0.103409	-2.51354	0.0119527	NA	male	amygdala	150 ug/kg mixed BP
LOC108349783	13.9421	0.80584	0.320702	2.51274	0.0119798	NA	male	amygdala	150 ug/kg mixed BP
Ylpm1	661.915	-0.148706	0.0592383	-2.51031	0.0120626	0.137757	male	amygdala	150 ug/kg mixed BP
Edil3	809.183	-0.196354	0.0782198	-2.51029	0.0120634	0.137757	male	amygdala	150 ug/kg mixed BP
Hnrnpa2b1	845.706	-0.227283	0.0906131	-2.50828	0.0121322	0.13808	male	amygdala	150 ug/kg mixed BP
Zcchc12	380.542	-0.225087	0.0898386	-2.50546	0.0122291	0.138719	male	amygdala	150 ug/kg mixed BP
LOC108351462	11.7671	0.881177	0.351942	2.50376	0.0122883	NA	male	amygdala	150 ug/kg mixed BP
Chrm3	800.125	-0.222416	0.0888608	-2.50297	0.0123156	0.139235	male	amygdala	150 ug/kg mixed BP
Kif26b	219.751	-0.249521	0.099695	-2.50284	0.0123201	NA	male	amygdala	150 ug/kg mixed BP
Olfm2	467.746	-0.174919	0.0699564	-2.5004	0.0124055	0.139788	male	amygdala	150 ug/kg mixed BP
LOC102549548	87.6938	-0.347025	0.138894	-2.49849	0.0124724	NA	male	amygdala	150 ug/kg mixed BP
Dpyd	598.729	-0.236187	0.0945731	-2.49741	0.0125106	0.140507	male	amygdala	150 ug/kg mixed BP
LOC120098830	16.5052	1.07221	0.429571	2.496	0.0125603	NA	male	amygdala	150 ug/kg mixed BP
LOC120099834	241.405	-1.25252	0.502344	-2.49336	0.0126542	NA	male	amygdala	150 ug/kg mixed BP
Tspan1	61.374	-0.41171	0.165181	-2.49248	0.0126853	NA	male	amygdala	150 ug/kg mixed BP
Tmprss9	29.2348	0.707385	0.28403	2.49053	0.0127553	NA	male	amygdala	150 ug/kg mixed BP
Pcdh15	1691.46	-0.160185	0.064335	-2.48985	0.0127796	0.143056	male	amygdala	150 ug/kg mixed BP
Adra2b	3.95544	1.60062	0.643491	2.48741	0.0128678	NA	male	amygdala	150 ug/kg mixed BP
Syt2	87.7708	0.377593	0.151888	2.486	0.0129188	NA	male	amygdala	150 ug/kg mixed BP
Srek1	584.427	-0.317774	0.127831	-2.4859	0.0129225	0.144181	male	amygdala	150 ug/kg mixed BP
Onecut2	35.9104	0.522592	0.210395	2.48387	0.0129965	NA	male	amygdala	150 ug/kg mixed BP
Efcab6	49.3821	0.480061	0.193298	2.48352	0.013009	NA	male	amygdala	150 ug/kg mixed BP
Dmrt3	5.93028	1.36447	0.549513	2.48305	0.0130263	NA	male	amygdala	150 ug/kg mixed BP
Pde4b	1035.37	-0.176939	0.0712743	-2.48251	0.013046	0.144961	male	amygdala	150 ug/kg mixed BP
Cnksr2	680.807	-0.264123	0.106431	-2.48165	0.0130776	0.144961	male	amygdala	150 ug/kg mixed BP
Slc6a21	5.93339	1.63012	0.65786	2.47791	0.0132154	NA	male	amygdala	150 ug/kg mixed BP
Ube3a	5467.2	-0.195711	0.0790026	-2.47727	0.0132393	0.145264	male	amygdala	150 ug/kg mixed BP
Ints10	356.244	-0.217603	0.0878581	-2.47676	0.0132583	0.145264	male	amygdala	150 ug/kg mixed BP
LOC120095892	13.4453	1.08686	0.438842	2.47664	0.0132624	NA	male	amygdala	150 ug/kg mixed BP
Slc8a1	1216.74	-0.222894	0.0900224	-2.47598	0.0132871	0.145264	male	amygdala	150 ug/kg mixed BP
Nsun7	159.924	-0.292413	0.11811	-2.47577	0.013295	NA	male	amygdala	150 ug/kg mixed BP
LOC120097859	10.7295	1.85482	0.749203	2.47573	0.0132966	NA	male	amygdala	150 ug/kg mixed BP
Galntl5	12.2803	1.4143	0.571293	2.47561	0.0133009	NA	male	amygdala	150 ug/kg mixed BP
Ate1	406.377	-0.181441	0.0732938	-2.47554	0.0133037	0.145264	male	amygdala	150 ug/kg mixed BP
Gria2	1877.73	-0.23581	0.0952712	-2.47514	0.0133183	0.145264	male	amygdala	150 ug/kg mixed BP
Thsd7b	660.135	-0.189008	0.076464	-2.47186	0.0134412	0.145829	male	amygdala	150 ug/kg mixed BP
Alcam	906.488	-0.203317	0.0822658	-2.47147	0.0134559	0.145829	male	amygdala	150 ug/kg mixed BP
Tp73	26.2311	0.64706	0.261867	2.47095	0.0134756	NA	male	amygdala	150 ug/kg mixed BP
LOC102557053	12.3156	1.39725	0.566326	2.46722	0.0136165	NA	male	amygdala	150 ug/kg mixed BP
Ptprn2	1089.17	-0.168666	0.0683849	-2.46642	0.0136472	0.146975	male	amygdala	150 ug/kg mixed BP
Pak3	818.81	-0.22958	0.0930833	-2.4664	0.013648	0.146975	male	amygdala	150 ug/kg mixed BP
Mospd3-ps1	9.25398	1.86355	0.755595	2.46633	0.0136505	NA	male	amygdala	150 ug/kg mixed BP
Scrib	48.2846	-0.438139	0.177844	-2.46361	0.0137545	NA	male	amygdala	150 ug/kg mixed BP
LOC102546491	34.2657	0.917845	0.37281	2.46197	0.0138178	NA	male	amygdala	150 ug/kg mixed BP
LOC120098887	4.04618	1.85155	0.752328	2.46109	0.0138516	NA	male	amygdala	150 ug/kg mixed BP
Tph1	3.93844	1.73728	0.706224	2.45995	0.0138955	NA	male	amygdala	150 ug/kg mixed BP
Sell	3.85858	2.10706	0.856844	2.4591	0.0139287	NA	male	amygdala	150 ug/kg mixed BP
Ntm	2435.88	-0.172501	0.0701664	-2.45846	0.0139535	0.149701	male	amygdala	150 ug/kg mixed BP
LOC120100861	4.80831	1.94334	0.790506	2.45835	0.0139578	NA	male	amygdala	150 ug/kg mixed BP
Kcnmb1	14.5394	0.984405	0.400599	2.45733	0.0139973	NA	male	amygdala	150 ug/kg mixed BP
Itsn2	498.914	-0.228943	0.0931973	-2.45654	0.0140283	0.149701	male	amygdala	150 ug/kg mixed BP
Lnc004	4.8418	1.75147	0.713167	2.4559	0.0140531	NA	male	amygdala	150 ug/kg mixed BP
Plxna2	352.261	-0.229382	0.0934145	-2.45552	0.014068	0.149701	male	amygdala	150 ug/kg mixed BP
Kcnc2	419.731	-0.215297	0.0876998	-2.45493	0.0140913	0.149701	male	amygdala	150 ug/kg mixed BP
LOC120099382	82.1291	-0.378245	0.154105	-2.45446	0.0141095	NA	male	amygdala	150 ug/kg mixed BP
Zfp182	160.188	-0.268664	0.10947	-2.45422	0.0141191	NA	male	amygdala	150 ug/kg mixed BP
Luzp2	858.528	-0.221189	0.090128	-2.45417	0.0141211	0.149701	male	amygdala	150 ug/kg mixed BP
Creb3l1	38.6834	0.69989	0.285232	2.45376	0.0141371	NA	male	amygdala	150 ug/kg mixed BP
RT1-CE5	141.117	0.509713	0.207741	2.4536	0.0141435	NA	male	amygdala	150 ug/kg mixed BP
Senp6	417.19	-0.206139	0.084073	-2.4519	0.0142104	0.149876	male	amygdala	150 ug/kg mixed BP
Taf15	302.792	-0.207458	0.0846244	-2.45151	0.0142257	0.149876	male	amygdala	150 ug/kg mixed BP
Cdk15	24.0599	0.747458	0.305145	2.44952	0.0143048	NA	male	amygdala	150 ug/kg mixed BP
Usp9x	771.741	-0.15093	0.0616581	-2.44785	0.0143712	0.150756	male	amygdala	150 ug/kg mixed BP
Kalrn	2370.01	-0.180904	0.0739233	-2.44718	0.0143978	0.150756	male	amygdala	150 ug/kg mixed BP
Ltbp2	24.5586	0.834793	0.341128	2.44715	0.014399	NA	male	amygdala	150 ug/kg mixed BP
Kcnn2	470.766	-0.211974	0.0866648	-2.4459	0.0144489	0.150782	male	amygdala	150 ug/kg mixed BP
LOC498300	17.5274	0.808849	0.330847	2.44478	0.0144941	NA	male	amygdala	150 ug/kg mixed BP
Nwd2	383.071	-0.247709	0.101337	-2.44441	0.014509	0.150782	male	amygdala	150 ug/kg mixed BP
Adam18	9.4718	1.12608	0.460757	2.44397	0.0145265	NA	male	amygdala	150 ug/kg mixed BP
Frmd5	1027.91	-0.169147	0.0692144	-2.44381	0.0145332	0.150782	male	amygdala	150 ug/kg mixed BP
Rapgef4	337.985	-0.193375	0.0791687	-2.44256	0.0145834	0.150843	male	amygdala	150 ug/kg mixed BP
Itga11	51.1504	0.556457	0.228206	2.4384	0.0147525	NA	male	amygdala	150 ug/kg mixed BP
Wsb1	153.041	-0.244225	0.100172	-2.43805	0.0147667	NA	male	amygdala	150 ug/kg mixed BP
LOC102553594	3.05966	2.11777	0.868713	2.43782	0.0147762	NA	male	amygdala	150 ug/kg mixed BP
Atf5	57.2884	-0.416064	0.170877	-2.43487	0.014897	NA	male	amygdala	150 ug/kg mixed BP
Uggt2	282.804	-0.219479	0.0901469	-2.43468	0.0149048	0.153371	male	amygdala	150 ug/kg mixed BP
Ubr5	405.673	-0.207521	0.0852463	-2.43436	0.014918	0.153371	male	amygdala	150 ug/kg mixed BP
Pde9a	199.774	-0.227433	0.093427	-2.43434	0.0149189	NA	male	amygdala	150 ug/kg mixed BP
Adamtsl2	44.1356	0.424787	0.174601	2.4329	0.0149785	NA	male	amygdala	150 ug/kg mixed BP
Rassf6	10.7802	1.12544	0.462902	2.43128	0.0150457	NA	male	amygdala	150 ug/kg mixed BP
LOC108352015	8.68024	-1.01896	0.419136	-2.43109	0.0150535	NA	male	amygdala	150 ug/kg mixed BP
Sult2a6	8.51675	1.07393	0.44192	2.43014	0.015093	NA	male	amygdala	150 ug/kg mixed BP
Rps6-ps3	16.5039	1.16172	0.478085	2.42994	0.0151011	NA	male	amygdala	150 ug/kg mixed BP
Prrc2c	913.393	-0.269752	0.111041	-2.42929	0.0151284	0.154767	male	amygdala	150 ug/kg mixed BP
Camk2a	932.548	-0.220063	0.0906021	-2.4289	0.0151447	0.154767	male	amygdala	150 ug/kg mixed BP
LOC120100915	13.8488	0.976758	0.402178	2.42867	0.0151543	NA	male	amygdala	150 ug/kg mixed BP
LOC108350114	3.48024	1.6603	0.684342	2.42613	0.0152609	NA	male	amygdala	150 ug/kg mixed BP
LOC102553301	36.7339	0.571711	0.235811	2.42445	0.0153316	NA	male	amygdala	150 ug/kg mixed BP
Tnrc6a	677.532	-0.173385	0.071518	-2.42435	0.0153359	0.156251	male	amygdala	150 ug/kg mixed BP
R3hdm1	603.361	-0.179028	0.0738854	-2.42305	0.0153907	0.156342	male	amygdala	150 ug/kg mixed BP
LOC102548697	6.75724	-1.27922	0.527989	-2.42282	0.0154005	NA	male	amygdala	150 ug/kg mixed BP
LOC108348805	8.09551	1.47204	0.607896	2.42153	0.0154554	NA	male	amygdala	150 ug/kg mixed BP
Ercc6	101.026	-0.311175	0.128528	-2.42107	0.0154748	NA	male	amygdala	150 ug/kg mixed BP
LOC108350624	8.02818	1.25834	0.519887	2.42041	0.015503	NA	male	amygdala	150 ug/kg mixed BP
Mlip	234.769	-0.269373	0.11136	-2.41893	0.0155661	NA	male	amygdala	150 ug/kg mixed BP
Lrrc4b	340.32	-0.223012	0.0922903	-2.41642	0.0156739	0.158745	male	amygdala	150 ug/kg mixed BP
LOC120100867	3.79285	1.98355	0.821049	2.41587	0.0156977	NA	male	amygdala	150 ug/kg mixed BP
Eif5-ps7	3.56852	-1.88008	0.778282	-2.41568	0.0157057	NA	male	amygdala	150 ug/kg mixed BP
LOC108349942	4.19789	1.66745	0.690571	2.41459	0.0157527	NA	male	amygdala	150 ug/kg mixed BP
Ttc3	2714.91	-0.196047	0.0812025	-2.4143	0.0157657	0.1592	male	amygdala	150 ug/kg mixed BP
LOC120099384	25.3617	-0.59418	0.246357	-2.41187	0.0158711	NA	male	amygdala	150 ug/kg mixed BP
Zfp462	314.057	-0.199335	0.0826804	-2.4109	0.0159131	0.160213	male	amygdala	150 ug/kg mixed BP
Casp3	97.5461	-0.334358	0.138707	-2.41054	0.015929	NA	male	amygdala	150 ug/kg mixed BP
Gtsf1	28.044	0.740433	0.307241	2.40994	0.0159549	NA	male	amygdala	150 ug/kg mixed BP
Entrep1	49.3335	0.411186	0.170658	2.40941	0.0159782	NA	male	amygdala	150 ug/kg mixed BP
LOC103693460	5.2654	1.75861	0.730199	2.4084	0.0160228	NA	male	amygdala	150 ug/kg mixed BP
Scamp5	134.578	-0.278013	0.115486	-2.40733	0.0160696	NA	male	amygdala	150 ug/kg mixed BP
Zfp39	34.2806	0.494055	0.205322	2.40624	0.0161175	NA	male	amygdala	150 ug/kg mixed BP
LOC120100775	13.5185	0.856838	0.356132	2.40596	0.01613	NA	male	amygdala	150 ug/kg mixed BP
Eif5-ps5	64.7844	-0.379126	0.157609	-2.40549	0.0161507	NA	male	amygdala	150 ug/kg mixed BP
Nlrp5	9.17216	1.07354	0.446435	2.40468	0.0161865	NA	male	amygdala	150 ug/kg mixed BP
Spink13	19.4546	1.12337	0.467305	2.40394	0.0162195	NA	male	amygdala	150 ug/kg mixed BP
LOC108350515	4.81886	1.65016	0.686746	2.40287	0.0162669	NA	male	amygdala	150 ug/kg mixed BP
Atp1a3	707.912	-0.195937	0.0815975	-2.40126	0.0163387	0.164013	male	amygdala	150 ug/kg mixed BP
LOC108351970	7.26328	1.10462	0.460067	2.401	0.0163504	NA	male	amygdala	150 ug/kg mixed BP
Gbp3	3.86467	2.18782	0.91123	2.40095	0.0163526	NA	male	amygdala	150 ug/kg mixed BP
Cryl1	75.1282	0.33643	0.140168	2.40019	0.0163867	NA	male	amygdala	150 ug/kg mixed BP
Ryr1	119.356	0.340288	0.141801	2.39976	0.0164058	NA	male	amygdala	150 ug/kg mixed BP
Kctd16	1252.99	-0.229561	0.0956978	-2.39881	0.0164483	0.164628	male	amygdala	150 ug/kg mixed BP
Ttbk2	233.886	-0.245462	0.102351	-2.39823	0.0164745	NA	male	amygdala	150 ug/kg mixed BP
Fcrl2	48.2947	-0.521513	0.217628	-2.39635	0.0165593	NA	male	amygdala	150 ug/kg mixed BP
Ak2	85.4079	0.418685	0.174745	2.39598	0.0165761	NA	male	amygdala	150 ug/kg mixed BP
LOC120097408	142.561	-0.35514	0.148235	-2.3958	0.0165843	NA	male	amygdala	150 ug/kg mixed BP
Hrk	262.009	-0.30812	0.128623	-2.39552	0.0165968	0.165454	male	amygdala	150 ug/kg mixed BP
Astn2	820.628	-0.133071	0.0555781	-2.3943	0.016652	0.165454	male	amygdala	150 ug/kg mixed BP
Inpp4b	615.709	-0.196372	0.0820351	-2.39376	0.0166767	0.165454	male	amygdala	150 ug/kg mixed BP
Tmem207	2.78391	2.48563	1.03993	2.39018	0.0168402	NA	male	amygdala	150 ug/kg mixed BP
Vipas39	122.988	0.261862	0.109569	2.38993	0.0168516	NA	male	amygdala	150 ug/kg mixed BP
Wdr62	17.9869	0.743376	0.311104	2.38947	0.0168725	NA	male	amygdala	150 ug/kg mixed BP
Gba3	18.8554	0.701305	0.293625	2.38844	0.0169203	NA	male	amygdala	150 ug/kg mixed BP
LOC108353416	3.241	1.99536	0.835739	2.38754	0.0169616	NA	male	amygdala	150 ug/kg mixed BP
Prpf38b	389.281	-0.321487	0.134664	-2.38733	0.0169711	0.167566	male	amygdala	150 ug/kg mixed BP
LOC103691146	198.294	-0.327286	0.137177	-2.38586	0.0170391	NA	male	amygdala	150 ug/kg mixed BP
LOC102553329	278.322	-0.344464	0.144382	-2.38578	0.0170428	0.167566	male	amygdala	150 ug/kg mixed BP
Dpp3-ps3	21.943	1.06374	0.445869	2.38577	0.0170434	NA	male	amygdala	150 ug/kg mixed BP
Paip2	257.096	-0.277903	0.116514	-2.38514	0.0170724	0.167566	male	amygdala	150 ug/kg mixed BP
Luc7l3	1473.16	-0.270117	0.113264	-2.38484	0.0170865	0.167566	male	amygdala	150 ug/kg mixed BP
LOC501391	7.6961	1.27828	0.53631	2.38347	0.0171501	NA	male	amygdala	150 ug/kg mixed BP
Ptgdrl1-ps1	3.61842	1.98902	0.834802	2.38262	0.01719	NA	male	amygdala	150 ug/kg mixed BP
LOC120094326	279.195	-0.297967	0.125077	-2.38228	0.017206	0.168253	male	amygdala	150 ug/kg mixed BP
Exd1	20.9444	0.997347	0.41887	2.38104	0.0172638	NA	male	amygdala	150 ug/kg mixed BP
Phf14	583.277	-0.202818	0.0852313	-2.37962	0.0173304	0.168609	male	amygdala	150 ug/kg mixed BP
Grin2b	2298.37	-0.188716	0.0793212	-2.37914	0.0173532	0.168609	male	amygdala	150 ug/kg mixed BP
LOC120093812	18.862	-0.721395	0.303351	-2.37809	0.0174028	NA	male	amygdala	150 ug/kg mixed BP
Ttyh3	318.429	-0.318707	0.134056	-2.37741	0.0174346	0.168609	male	amygdala	150 ug/kg mixed BP
LOC102556609	5.8206	1.50345	0.632437	2.37724	0.0174428	NA	male	amygdala	150 ug/kg mixed BP
Atp8a1	646.573	-0.187564	0.0789116	-2.37689	0.0174594	0.168609	male	amygdala	150 ug/kg mixed BP
Syce1l	88.952	0.323387	0.136095	2.37619	0.0174926	NA	male	amygdala	150 ug/kg mixed BP
Morf4l1	691.321	-0.216878	0.091307	-2.37526	0.0175365	0.168609	male	amygdala	150 ug/kg mixed BP
LOC120100659	449.975	-0.240638	0.101405	-2.37303	0.0176431	0.168609	male	amygdala	150 ug/kg mixed BP
Eml3	31.5374	-0.519945	0.21912	-2.37288	0.0176502	NA	male	amygdala	150 ug/kg mixed BP
Cd200	453.801	-0.235084	0.0991006	-2.37218	0.0176835	0.168609	male	amygdala	150 ug/kg mixed BP
Vwc2l	308.206	-0.204101	0.0860394	-2.37218	0.0176836	0.168609	male	amygdala	150 ug/kg mixed BP
Cep295	256.933	-0.248433	0.104732	-2.37208	0.0176883	0.168609	male	amygdala	150 ug/kg mixed BP
LOC120097476	8.27162	1.43931	0.607178	2.37049	0.0177645	NA	male	amygdala	150 ug/kg mixed BP
LOC120099362	3.17232	2.03444	0.858905	2.36865	0.0178533	NA	male	amygdala	150 ug/kg mixed BP
Srgap2	665.653	-0.148199	0.0625941	-2.36762	0.0179031	0.169774	male	amygdala	150 ug/kg mixed BP
Trpc5	279.617	-0.231378	0.0977323	-2.36747	0.0179103	0.169774	male	amygdala	150 ug/kg mixed BP
Bub1b	24.8138	0.823934	0.348118	2.36683	0.0179413	NA	male	amygdala	150 ug/kg mixed BP
LOC120096654	17.3464	0.704148	0.297644	2.36574	0.017994	NA	male	amygdala	150 ug/kg mixed BP
Ptprc	32.879	0.515503	0.218014	2.36454	0.0180525	NA	male	amygdala	150 ug/kg mixed BP
Fnbp4	203.018	-0.234428	0.0991504	-2.36437	0.0180607	NA	male	amygdala	150 ug/kg mixed BP
Pde1a	515.38	-0.21982	0.0930041	-2.36355	0.0181007	0.171102	male	amygdala	150 ug/kg mixed BP
LOC24906	2.92725	1.92154	0.813186	2.36298	0.0181286	NA	male	amygdala	150 ug/kg mixed BP
Adcy9	222.499	-0.210409	0.0890539	-2.36272	0.0181415	NA	male	amygdala	150 ug/kg mixed BP
Akap6	1038.2	-0.209335	0.0886536	-2.36127	0.0182125	0.171443	male	amygdala	150 ug/kg mixed BP
Selenok	383.805	0.279057	0.118206	2.36076	0.0182375	0.171443	male	amygdala	150 ug/kg mixed BP
LOC120098901	122.966	-0.278623	0.118052	-2.36018	0.0182663	NA	male	amygdala	150 ug/kg mixed BP
C1h11orf16	4.76496	1.40206	0.594061	2.36012	0.0182688	NA	male	amygdala	150 ug/kg mixed BP
Kcnq1	1588.22	-0.227779	0.0965995	-2.35797	0.0183751	0.17226	male	amygdala	150 ug/kg mixed BP
Rpl24-ps7	9.2378	1.44	0.611136	2.35626	0.0184598	NA	male	amygdala	150 ug/kg mixed BP
LOC108349470	6.51932	1.46157	0.620798	2.35434	0.0185554	NA	male	amygdala	150 ug/kg mixed BP
Rai1	333.057	-0.187768	0.0797874	-2.35336	0.0186047	0.173933	male	amygdala	150 ug/kg mixed BP
Slc18a3	32.1662	0.755076	0.320971	2.35248	0.0186489	NA	male	amygdala	150 ug/kg mixed BP
Plxnc1	278.948	-0.247351	0.105168	-2.35195	0.0186753	0.174115	male	amygdala	150 ug/kg mixed BP
Plin3	29.8248	-0.523856	0.222741	-2.35186	0.01868	NA	male	amygdala	150 ug/kg mixed BP
Ivns1abp-ps1	4.87612	1.88834	0.803591	2.34988	0.0187793	NA	male	amygdala	150 ug/kg mixed BP
Grm1	438.279	-0.181094	0.0770824	-2.34936	0.0188058	0.174818	male	amygdala	150 ug/kg mixed BP
Serpinb11	4.53953	1.69471	0.721579	2.34861	0.0188435	NA	male	amygdala	150 ug/kg mixed BP
Cbfa2t2	399.684	-0.195849	0.083396	-2.34842	0.0188534	0.174818	male	amygdala	150 ug/kg mixed BP
Otog	12.3042	1.20762	0.514356	2.34784	0.0188828	NA	male	amygdala	150 ug/kg mixed BP
LOC120098894	7.06315	1.53265	0.653243	2.34622	0.018965	NA	male	amygdala	150 ug/kg mixed BP
LOC120097495	139.517	-0.365437	0.155758	-2.34618	0.0189672	NA	male	amygdala	150 ug/kg mixed BP
Lrrc27	18.518	0.676562	0.288578	2.34447	0.0190542	NA	male	amygdala	150 ug/kg mixed BP
Cwf19l2	246.33	-0.255913	0.109184	-2.34387	0.0190849	NA	male	amygdala	150 ug/kg mixed BP
Plcb1	1919.19	-0.17779	0.0759353	-2.34134	0.0192148	0.177685	male	amygdala	150 ug/kg mixed BP
Gad2	134.598	-0.312576	0.133524	-2.34097	0.0192338	NA	male	amygdala	150 ug/kg mixed BP
Cntn3	444.312	-0.179445	0.0766769	-2.34028	0.0192694	0.177707	male	amygdala	150 ug/kg mixed BP
Ms4a8	6.13768	1.73497	0.741614	2.33945	0.019312	NA	male	amygdala	150 ug/kg mixed BP
LOC120093649	31.6526	-0.575665	0.246216	-2.33805	0.0193848	NA	male	amygdala	150 ug/kg mixed BP
Prrc2c-ps1	440.918	-0.346001	0.148078	-2.33662	0.019459	0.178605	male	amygdala	150 ug/kg mixed BP
Tenm3	3102.18	-0.165597	0.0708779	-2.33637	0.0194718	0.178605	male	amygdala	150 ug/kg mixed BP
LOC103695322	138.231	0.392571	0.168078	2.33565	0.0195097	NA	male	amygdala	150 ug/kg mixed BP
LOC120093218	89.7033	-0.331323	0.141904	-2.33484	0.0195516	NA	male	amygdala	150 ug/kg mixed BP
LOC120102385	30.9158	-0.642371	0.275134	-2.33476	0.0195562	NA	male	amygdala	150 ug/kg mixed BP
Myrip	273.208	-0.194037	0.0831321	-2.33408	0.0195913	0.178826	male	amygdala	150 ug/kg mixed BP
Apex2	204.642	-0.240291	0.102956	-2.33392	0.0195997	NA	male	amygdala	150 ug/kg mixed BP
Fndc3a	333.809	-0.180475	0.0773286	-2.33387	0.0196027	0.178826	male	amygdala	150 ug/kg mixed BP
LOC108353341	10.3772	1.71858	0.736837	2.33238	0.0196807	NA	male	amygdala	150 ug/kg mixed BP
Nectin1	258.523	-0.203483	0.0872453	-2.33231	0.0196846	0.178826	male	amygdala	150 ug/kg mixed BP
Atp1a2	522.996	-0.209768	0.0899557	-2.3319	0.0197061	0.178826	male	amygdala	150 ug/kg mixed BP
LOC120101881	8.54749	-1.08928	0.467166	-2.33167	0.019718	NA	male	amygdala	150 ug/kg mixed BP
Map7	193.089	-0.222432	0.0954018	-2.33153	0.0197257	NA	male	amygdala	150 ug/kg mixed BP
Slc10a4	37.2847	0.587699	0.252233	2.32998	0.019807	NA	male	amygdala	150 ug/kg mixed BP
Grhl3	11.3609	1.234	0.529985	2.32837	0.0198927	NA	male	amygdala	150 ug/kg mixed BP
Cdk14	777.516	-0.131771	0.0565989	-2.32814	0.0199044	0.180074	male	amygdala	150 ug/kg mixed BP
LOC103691836	3.77026	-2.18874	0.940132	-2.32812	0.0199056	NA	male	amygdala	150 ug/kg mixed BP
Egfem1	606.49	-0.184099	0.0791112	-2.32709	0.0199607	0.180074	male	amygdala	150 ug/kg mixed BP
LOC120098801	63.8198	-0.356346	0.153143	-2.32687	0.0199719	NA	male	amygdala	150 ug/kg mixed BP
Steep1	41.2838	-0.440797	0.189514	-2.32593	0.0200221	NA	male	amygdala	150 ug/kg mixed BP
Hp1bp3	513.714	-0.20568	0.0884372	-2.32572	0.0200336	0.180074	male	amygdala	150 ug/kg mixed BP
LOC102554883	124.316	-0.310431	0.133489	-2.32552	0.0200441	NA	male	amygdala	150 ug/kg mixed BP
Dync1i1	951.164	-0.150021	0.0645331	-2.32471	0.0200876	0.180074	male	amygdala	150 ug/kg mixed BP
LOC102556304	6.13669	-1.2097	0.520398	-2.32456	0.0200953	NA	male	amygdala	150 ug/kg mixed BP
Ddx21-ps8	6.76123	-1.26049	0.542325	-2.32423	0.0201133	NA	male	amygdala	150 ug/kg mixed BP
Arhgap26	428.725	-0.169179	0.0727954	-2.32403	0.0201237	0.180074	male	amygdala	150 ug/kg mixed BP
LOC103691223	46.4581	-0.41408	0.178179	-2.32396	0.0201279	NA	male	amygdala	150 ug/kg mixed BP
Prim1	133.388	-0.33707	0.145125	-2.32261	0.0202002	NA	male	amygdala	150 ug/kg mixed BP
Zfpm2	265.119	-0.19714	0.0848785	-2.32261	0.0202002	0.180074	male	amygdala	150 ug/kg mixed BP
Tasor	313.407	-0.183658	0.0790964	-2.32195	0.0202355	0.180074	male	amygdala	150 ug/kg mixed BP
L3mbtl4	267.504	-0.189303	0.0815478	-2.32137	0.0202669	0.180074	male	amygdala	150 ug/kg mixed BP
Atp6v0a4	108.644	0.286005	0.123319	2.31922	0.0203831	NA	male	amygdala	150 ug/kg mixed BP
LOC103692815	3.15842	2.2755	0.981552	2.31827	0.0204348	NA	male	amygdala	150 ug/kg mixed BP
LOC103691720	15.9953	0.961683	0.414842	2.31819	0.0204391	NA	male	amygdala	150 ug/kg mixed BP
LOC102555346	197.697	-0.24799	0.106996	-2.31774	0.0204634	NA	male	amygdala	150 ug/kg mixed BP
Insc	13.4012	1.08049	0.466225	2.31752	0.0204755	NA	male	amygdala	150 ug/kg mixed BP
Zfp715-ps4	332.191	-0.240035	0.103664	-2.3155	0.0205855	0.182428	male	amygdala	150 ug/kg mixed BP
Vom2r8	5.92649	1.75936	0.759942	2.31513	0.0206061	NA	male	amygdala	150 ug/kg mixed BP
LOC100294508	139.405	0.286244	0.123723	2.31359	0.0206904	NA	male	amygdala	150 ug/kg mixed BP
LOC120093580	21.8928	0.84192	0.363957	2.31324	0.0207093	NA	male	amygdala	150 ug/kg mixed BP
Ppm1e	715.447	-0.17977	0.0777257	-2.31287	0.0207297	0.183066	male	amygdala	150 ug/kg mixed BP
C17h6orf52	19.631	0.709634	0.30684	2.31272	0.0207381	NA	male	amygdala	150 ug/kg mixed BP
LOC120096302	17.2785	0.973595	0.420991	2.31262	0.0207433	NA	male	amygdala	150 ug/kg mixed BP
Prkn	1065.78	-0.143729	0.0621605	-2.31223	0.0207651	0.183066	male	amygdala	150 ug/kg mixed BP
Dnph1	19.7415	0.672114	0.290734	2.31178	0.0207897	NA	male	amygdala	150 ug/kg mixed BP
LOC120098971	58.2306	0.408678	0.176805	2.31145	0.0208078	NA	male	amygdala	150 ug/kg mixed BP
Slc25a15	51.406	0.357297	0.154626	2.31071	0.0208489	NA	male	amygdala	150 ug/kg mixed BP
Polb	59.4531	-0.407615	0.176418	-2.3105	0.0208605	NA	male	amygdala	150 ug/kg mixed BP
Vom2r80	11.9797	-1.21074	0.524039	-2.31039	0.0208664	NA	male	amygdala	150 ug/kg mixed BP
LOC120095692	8.29085	1.39824	0.605585	2.30891	0.0209485	NA	male	amygdala	150 ug/kg mixed BP
LOC120093694	38.91	0.805128	0.348989	2.30703	0.021053	NA	male	amygdala	150 ug/kg mixed BP
Grm5	3275.37	-0.229385	0.0994341	-2.30691	0.0210601	0.184765	male	amygdala	150 ug/kg mixed BP
Rpgrip1l	263.52	-0.357989	0.155227	-2.30623	0.0210976	0.184765	male	amygdala	150 ug/kg mixed BP
Thsd7a	487.06	-0.199464	0.0865125	-2.30561	0.0211327	0.184765	male	amygdala	150 ug/kg mixed BP
Dcaf12l2	2.90631	-2.08849	0.905846	-2.30557	0.0211349	NA	male	amygdala	150 ug/kg mixed BP
LOC120097962	15.7856	1.32849	0.576669	2.30373	0.0212378	NA	male	amygdala	150 ug/kg mixed BP
Tbc1d24	317.778	-0.197445	0.0857175	-2.30344	0.021254	0.184765	male	amygdala	150 ug/kg mixed BP
Tnn	15.2874	0.932923	0.405038	2.3033	0.0212621	NA	male	amygdala	150 ug/kg mixed BP
Rufy2	305.626	-0.213979	0.0929082	-2.30312	0.021272	0.184765	male	amygdala	150 ug/kg mixed BP
Arhgap23	290.423	-0.179372	0.0779051	-2.30244	0.0213103	0.184765	male	amygdala	150 ug/kg mixed BP
Leprotl1	134.88	-0.287208	0.124741	-2.30243	0.0213112	NA	male	amygdala	150 ug/kg mixed BP
Rpl29-ps6	25.2129	-0.77104	0.334916	-2.30219	0.0213244	NA	male	amygdala	150 ug/kg mixed BP
Pax8	38.0419	-0.522391	0.226978	-2.3015	0.0213633	NA	male	amygdala	150 ug/kg mixed BP
Pcdha4	1229.07	-0.178179	0.0774223	-2.3014	0.0213693	0.184765	male	amygdala	150 ug/kg mixed BP
Adam28	7.73966	1.17492	0.510618	2.30097	0.0213933	NA	male	amygdala	150 ug/kg mixed BP
Lrif1	138.806	-0.292727	0.127251	-2.3004	0.0214258	NA	male	amygdala	150 ug/kg mixed BP
LOC102548260	264.971	-0.298983	0.129989	-2.30006	0.0214447	0.184765	male	amygdala	150 ug/kg mixed BP
LOC685668	375.374	-0.166494	0.0724084	-2.29938	0.0214836	0.184765	male	amygdala	150 ug/kg mixed BP
Ntrk3	974.736	-0.191075	0.0831093	-2.29907	0.0215007	0.184765	male	amygdala	150 ug/kg mixed BP
LOC108352575	10.728	1.01715	0.442469	2.29881	0.021516	NA	male	amygdala	150 ug/kg mixed BP
LOC120095877	9.52479	0.901736	0.392504	2.2974	0.0215962	NA	male	amygdala	150 ug/kg mixed BP
Tcirg1	23.6689	0.543458	0.236701	2.29597	0.0216776	NA	male	amygdala	150 ug/kg mixed BP
LOC120099294	16.1339	1.29151	0.562725	2.2951	0.0217273	NA	male	amygdala	150 ug/kg mixed BP
Klhl24	352.279	-0.208012	0.0906678	-2.29422	0.021778	0.186369	male	amygdala	150 ug/kg mixed BP
Grin2a	514.696	-0.24429	0.106496	-2.29389	0.0217968	0.186369	male	amygdala	150 ug/kg mixed BP
Adal	149.249	-0.385021	0.167876	-2.29349	0.02182	NA	male	amygdala	150 ug/kg mixed BP
Zc3h6	176.177	-0.220525	0.0961829	-2.29277	0.0218613	NA	male	amygdala	150 ug/kg mixed BP
LOC120097764	9.76187	1.51825	0.662203	2.29273	0.0218636	NA	male	amygdala	150 ug/kg mixed BP
LOC120093104	3.36774	2.2626	0.987067	2.29224	0.0218916	NA	male	amygdala	150 ug/kg mixed BP
F2rl1	5.36093	1.51579	0.661762	2.29053	0.0219906	NA	male	amygdala	150 ug/kg mixed BP
Llph-ps1	143.559	0.331787	0.144857	2.29044	0.0219956	NA	male	amygdala	150 ug/kg mixed BP
LOC108350688	98.3637	-0.299925	0.130967	-2.29008	0.0220169	NA	male	amygdala	150 ug/kg mixed BP
Ptpn3	82.8544	0.472635	0.206388	2.29003	0.0220193	NA	male	amygdala	150 ug/kg mixed BP
LOC120096285	6.80378	1.52449	0.666084	2.28873	0.0220948	NA	male	amygdala	150 ug/kg mixed BP
Zfp804a	595.607	-0.212971	0.0930945	-2.28768	0.0221559	0.188964	male	amygdala	150 ug/kg mixed BP
Tmem214	78.3344	-0.35773	0.156428	-2.28687	0.0222036	NA	male	amygdala	150 ug/kg mixed BP
Trim38	3.57249	1.81604	0.794395	2.28606	0.0222506	NA	male	amygdala	150 ug/kg mixed BP
Zfp326	152.44	-0.26875	0.117616	-2.28497	0.0223143	NA	male	amygdala	150 ug/kg mixed BP
Fam83f	28.2017	0.618466	0.270701	2.28468	0.0223314	NA	male	amygdala	150 ug/kg mixed BP
Ppp1r3b	11.5908	0.922476	0.40399	2.28341	0.022406	NA	male	amygdala	150 ug/kg mixed BP
Dsc1	7.91615	1.70499	0.747032	2.28235	0.0224688	NA	male	amygdala	150 ug/kg mixed BP
LOC689589	4.32373	1.92212	0.842256	2.28211	0.0224827	NA	male	amygdala	150 ug/kg mixed BP
LOC108350387	146.769	-0.252867	0.110845	-2.28127	0.0225325	NA	male	amygdala	150 ug/kg mixed BP
Erbb3	18.278	0.699034	0.306507	2.28064	0.0225695	NA	male	amygdala	150 ug/kg mixed BP
Rpl11-ps6	26.523	-0.609503	0.267318	-2.28007	0.0226037	NA	male	amygdala	150 ug/kg mixed BP
LOC102553737	6.21332	1.31878	0.57841	2.28001	0.0226074	NA	male	amygdala	150 ug/kg mixed BP
Bms1	103.592	-0.297288	0.130451	-2.27892	0.022672	NA	male	amygdala	150 ug/kg mixed BP
Smc1a	536.907	-0.218451	0.095858	-2.27891	0.0226726	0.192612	male	amygdala	150 ug/kg mixed BP
LOC691196	14.2592	0.899213	0.394636	2.27859	0.0226916	NA	male	amygdala	150 ug/kg mixed BP
Smarca1	279.776	-0.253236	0.111168	-2.27796	0.0227292	0.192612	male	amygdala	150 ug/kg mixed BP
Drg1-ps2	205.052	-0.3195	0.140266	-2.27782	0.0227375	NA	male	amygdala	150 ug/kg mixed BP
Ext1	685.705	-0.152039	0.0667554	-2.27755	0.0227535	0.192612	male	amygdala	150 ug/kg mixed BP
Lct	8.8766	1.194	0.524358	2.27708	0.0227815	NA	male	amygdala	150 ug/kg mixed BP
Ttc14	89.5276	-0.342272	0.150411	-2.27558	0.022871	NA	male	amygdala	150 ug/kg mixed BP
LOC120099721	12.8234	1.96682	0.864633	2.27475	0.0229211	NA	male	amygdala	150 ug/kg mixed BP
Scn8a	678.302	-0.161083	0.0708261	-2.27435	0.022945	0.193751	male	amygdala	150 ug/kg mixed BP
Mynn	67.1109	-0.337543	0.148505	-2.27294	0.0230299	NA	male	amygdala	150 ug/kg mixed BP
Cecr2	73.5533	0.459324	0.202129	2.27243	0.0230607	NA	male	amygdala	150 ug/kg mixed BP
LOC102546462	13.2389	0.775297	0.341192	2.27232	0.0230672	NA	male	amygdala	150 ug/kg mixed BP
LOC120095637	23.7452	0.538476	0.236974	2.2723	0.0230686	NA	male	amygdala	150 ug/kg mixed BP
Smtn	10.3818	0.838152	0.369032	2.27122	0.0231338	NA	male	amygdala	150 ug/kg mixed BP
Grin3a	443.933	-0.218677	0.0962946	-2.27092	0.023152	0.195016	male	amygdala	150 ug/kg mixed BP
Sgms2	39.3824	0.549697	0.242106	2.27048	0.0231784	NA	male	amygdala	150 ug/kg mixed BP
Slc26a3	18.201	0.76945	0.33907	2.26929	0.0232506	NA	male	amygdala	150 ug/kg mixed BP
LOC120101496	6.17017	1.82937	0.806173	2.26921	0.0232558	NA	male	amygdala	150 ug/kg mixed BP
Il2ra	10.8666	1.22719	0.541053	2.26815	0.0233198	NA	male	amygdala	150 ug/kg mixed BP
LOC688282	10.2911	1.09033	0.480854	2.26749	0.0233602	NA	male	amygdala	150 ug/kg mixed BP
LOC120099885	516.441	-0.216273	0.095394	-2.26716	0.0233806	0.196455	male	amygdala	150 ug/kg mixed BP
Wdr43	115.614	-0.264988	0.116896	-2.26687	0.0233984	NA	male	amygdala	150 ug/kg mixed BP
Csmd2	1054.37	-0.129733	0.0572578	-2.26577	0.0234655	0.196683	male	amygdala	150 ug/kg mixed BP
LOC120094342	28.3799	-0.592361	0.261513	-2.26513	0.0235049	NA	male	amygdala	150 ug/kg mixed BP
LOC120093129	8.05323	1.03865	0.458851	2.26358	0.0236	NA	male	amygdala	150 ug/kg mixed BP
Pcdhb6	5.11787	-1.215	0.536907	-2.26297	0.0236378	NA	male	amygdala	150 ug/kg mixed BP
Fbp2	9.47733	1.06297	0.469739	2.26289	0.0236423	NA	male	amygdala	150 ug/kg mixed BP
Zkscan5	60.3251	0.380416	0.168113	2.26286	0.0236446	NA	male	amygdala	150 ug/kg mixed BP
Mnd1	30.632	0.612324	0.270613	2.26273	0.0236522	NA	male	amygdala	150 ug/kg mixed BP
LOC120103501	5.07831	1.2642	0.55948	2.2596	0.023846	NA	male	amygdala	150 ug/kg mixed BP
Dennd4a	281.151	-0.186159	0.0824358	-2.25822	0.0239317	0.200097	male	amygdala	150 ug/kg mixed BP
Pou3f3	58.8423	-0.403935	0.178884	-2.25808	0.0239405	NA	male	amygdala	150 ug/kg mixed BP
Sim2	41.8888	0.426476	0.188898	2.2577	0.0239641	NA	male	amygdala	150 ug/kg mixed BP
Cilk1	89.6463	-0.295771	0.13113	-2.25555	0.0240985	NA	male	amygdala	150 ug/kg mixed BP
Ptprf	495.769	-0.211257	0.0936637	-2.25548	0.0241029	0.200273	male	amygdala	150 ug/kg mixed BP
Rpl31-ps2	8.84472	1.12438	0.498566	2.25522	0.0241196	NA	male	amygdala	150 ug/kg mixed BP
Spock3	688.472	-0.188069	0.0833944	-2.25517	0.0241226	0.200273	male	amygdala	150 ug/kg mixed BP
Pum1	387.319	-0.159582	0.0707661	-2.25506	0.0241293	0.200273	male	amygdala	150 ug/kg mixed BP
Nkiras2-ps1	2.8333	2.09902	0.931168	2.25418	0.024185	NA	male	amygdala	150 ug/kg mixed BP
LOC120097044	3.62479	1.70165	0.754928	2.25405	0.0241928	NA	male	amygdala	150 ug/kg mixed BP
LOC120099716	8.23087	1.30085	0.57726	2.25349	0.0242282	NA	male	amygdala	150 ug/kg mixed BP
LOC102554907	10.1467	0.840377	0.373161	2.25205	0.0243192	NA	male	amygdala	150 ug/kg mixed BP
LOC120099961	844.379	-0.231692	0.102905	-2.25152	0.0243524	0.201633	male	amygdala	150 ug/kg mixed BP
Hbe1	15.3557	0.748202	0.33236	2.25118	0.0243742	NA	male	amygdala	150 ug/kg mixed BP
Tcf7l1	119.762	0.334264	0.148489	2.2511	0.024379	NA	male	amygdala	150 ug/kg mixed BP
Ntrk2	1354.96	-0.15664	0.069603	-2.25048	0.0244183	0.201688	male	amygdala	150 ug/kg mixed BP
Vom2r64	13.1065	1.40628	0.624956	2.2502	0.0244363	NA	male	amygdala	150 ug/kg mixed BP
Cyct	4.25938	1.57291	0.699205	2.24956	0.0244767	NA	male	amygdala	150 ug/kg mixed BP
Mppe1	110.883	0.265266	0.117971	2.24857	0.0245398	NA	male	amygdala	150 ug/kg mixed BP
LOC102552792	7.28952	1.76311	0.784224	2.24822	0.0245622	NA	male	amygdala	150 ug/kg mixed BP
Mdfic2	15.5446	1.01051	0.449586	2.24764	0.0245994	NA	male	amygdala	150 ug/kg mixed BP
Plaat1	11.0499	0.917352	0.408198	2.24732	0.0246195	NA	male	amygdala	150 ug/kg mixed BP
Galntl6	1705.38	-0.199715	0.088888	-2.24681	0.024652	0.203036	male	amygdala	150 ug/kg mixed BP
Tacr1	63.5105	0.377492	0.168066	2.24609	0.024698	NA	male	amygdala	150 ug/kg mixed BP
Pak5	456.43	-0.182686	0.0813365	-2.24605	0.0247008	0.203036	male	amygdala	150 ug/kg mixed BP
LOC120097351	3.12599	2.05569	0.915462	2.24553	0.0247344	NA	male	amygdala	150 ug/kg mixed BP
LOC108351205	16.8296	1.09693	0.488657	2.24478	0.0247819	NA	male	amygdala	150 ug/kg mixed BP
Ngfr	48.9121	0.648809	0.289089	2.24432	0.0248116	NA	male	amygdala	150 ug/kg mixed BP
Clec12b	4.0578	1.73713	0.774088	2.24409	0.0248264	NA	male	amygdala	150 ug/kg mixed BP
LOC100912195	192.061	-0.304138	0.135537	-2.24395	0.0248354	NA	male	amygdala	150 ug/kg mixed BP
LOC120098888	11.9907	1.07061	0.477261	2.24325	0.0248809	NA	male	amygdala	150 ug/kg mixed BP
Padi3	11.4264	1.01856	0.454272	2.24219	0.0249491	NA	male	amygdala	150 ug/kg mixed BP
Cacna1g	384.53	-0.231723	0.103371	-2.24165	0.0249838	0.204425	male	amygdala	150 ug/kg mixed BP
Oxr1	1031.01	-0.131227	0.0585428	-2.24156	0.02499	0.204425	male	amygdala	150 ug/kg mixed BP
Abcb5	60.5759	-0.429888	0.191799	-2.24134	0.0250041	NA	male	amygdala	150 ug/kg mixed BP
LOC120097897	135.084	-0.344278	0.153707	-2.23983	0.0251017	NA	male	amygdala	150 ug/kg mixed BP
Nxf3	4.55602	1.40985	0.629858	2.23836	0.0251976	NA	male	amygdala	150 ug/kg mixed BP
LOC120094140	19.8556	-0.657773	0.293876	-2.23826	0.0252038	NA	male	amygdala	150 ug/kg mixed BP
Ssh2	861.631	-0.140429	0.06274	-2.23826	0.0252039	0.205335	male	amygdala	150 ug/kg mixed BP
LOC103693968	3.15322	1.83648	0.82058	2.23803	0.025219	NA	male	amygdala	150 ug/kg mixed BP
LOC102555866	872.02	-0.252536	0.112894	-2.23692	0.0252913	0.205335	male	amygdala	150 ug/kg mixed BP
LOC108348844	4.50696	1.53202	0.684925	2.23678	0.025301	NA	male	amygdala	150 ug/kg mixed BP
Celf4	2804.51	-0.180252	0.0805907	-2.23664	0.0253101	0.205335	male	amygdala	150 ug/kg mixed BP
Ncald	1188.96	-0.166512	0.0744642	-2.23614	0.0253425	0.205335	male	amygdala	150 ug/kg mixed BP
Loxl2	58.5316	0.358779	0.160479	2.23568	0.0253728	NA	male	amygdala	150 ug/kg mixed BP
Mep1a	4.37537	1.64698	0.736852	2.23515	0.0254073	NA	male	amygdala	150 ug/kg mixed BP
Pacsin2	163.301	0.238072	0.106538	2.23461	0.0254429	NA	male	amygdala	150 ug/kg mixed BP
LOC103690547	2.84712	1.99955	0.895028	2.23406	0.0254792	NA	male	amygdala	150 ug/kg mixed BP
Slc24a3	947.829	-0.121574	0.0544271	-2.23371	0.0255021	0.206137	male	amygdala	150 ug/kg mixed BP
LOC120103000	6.62021	1.27535	0.571113	2.2331	0.0255424	NA	male	amygdala	150 ug/kg mixed BP
Rps10-ps7	49.6246	-0.504293	0.225832	-2.23304	0.025546	NA	male	amygdala	150 ug/kg mixed BP
Mep1b	7.53118	1.42463	0.638257	2.23207	0.0256106	NA	male	amygdala	150 ug/kg mixed BP
LOC103694034	3.59947	1.89286	0.848117	2.23183	0.025626	NA	male	amygdala	150 ug/kg mixed BP
Eml5	252.142	-0.227583	0.101982	-2.2316	0.0256412	NA	male	amygdala	150 ug/kg mixed BP
Dhx8	94.6272	-0.276954	0.124115	-2.23143	0.0256525	NA	male	amygdala	150 ug/kg mixed BP
LOC102548964	6.87389	1.65611	0.742308	2.23103	0.0256791	NA	male	amygdala	150 ug/kg mixed BP
Anapc10	61.7191	0.371699	0.166609	2.23097	0.0256831	NA	male	amygdala	150 ug/kg mixed BP
LOC102550087	11.0985	1.13838	0.510269	2.23093	0.0256855	NA	male	amygdala	150 ug/kg mixed BP
Ninj2	53.171	0.587725	0.263486	2.23057	0.0257094	NA	male	amygdala	150 ug/kg mixed BP
Zc3h12b	329.525	-0.193726	0.0868777	-2.22987	0.0257561	0.207697	male	amygdala	150 ug/kg mixed BP
Hk2	25.2293	0.891334	0.399742	2.22977	0.0257626	NA	male	amygdala	150 ug/kg mixed BP
Ip6k3	4.6005	1.71159	0.768104	2.22833	0.0258586	NA	male	amygdala	150 ug/kg mixed BP
Ift74	200.791	-0.231896	0.104076	-2.22814	0.0258715	NA	male	amygdala	150 ug/kg mixed BP
Septin6	203.457	-0.215513	0.0967305	-2.22797	0.0258822	NA	male	amygdala	150 ug/kg mixed BP
Cyp26b1	171.781	-0.362591	0.162763	-2.22773	0.0258986	NA	male	amygdala	150 ug/kg mixed BP
LOC108350566	251.627	-0.234722	0.105369	-2.22763	0.0259052	NA	male	amygdala	150 ug/kg mixed BP
Scrg1	62.31	0.373278	0.167631	2.22678	0.0259619	NA	male	amygdala	150 ug/kg mixed BP
Kmt2e	1052.76	-0.172592	0.0775312	-2.22609	0.0260079	0.209232	male	amygdala	150 ug/kg mixed BP
Ect2	32.6816	0.786418	0.353293	2.22596	0.0260165	NA	male	amygdala	150 ug/kg mixed BP
Gpalpp1	25.5633	-0.559729	0.25154	-2.2252	0.0260676	NA	male	amygdala	150 ug/kg mixed BP
LOC120100020	13.8057	0.799841	0.359465	2.22509	0.0260753	NA	male	amygdala	150 ug/kg mixed BP
Cpeb4	479.673	-0.187163	0.084166	-2.22374	0.0261661	0.210008	male	amygdala	150 ug/kg mixed BP
LOC120100013	13.8572	-0.822114	0.369818	-2.22303	0.0262141	NA	male	amygdala	150 ug/kg mixed BP
Neu2	34.0882	0.535864	0.241092	2.22265	0.0262392	NA	male	amygdala	150 ug/kg mixed BP
Nemp1	22.326	0.660953	0.297375	2.22262	0.0262412	NA	male	amygdala	150 ug/kg mixed BP
Aif1l	21.7304	0.788346	0.35481	2.22188	0.0262914	NA	male	amygdala	150 ug/kg mixed BP
LOC108352541	170.352	-0.258201	0.116275	-2.22061	0.0263775	NA	male	amygdala	150 ug/kg mixed BP
Rps24-ps3	38.5932	-0.469962	0.211744	-2.21948	0.0264542	NA	male	amygdala	150 ug/kg mixed BP
Tsacc	7.46996	1.37282	0.619227	2.21699	0.026624	NA	male	amygdala	150 ug/kg mixed BP
Nid2-ps12	25.5906	0.705105	0.318419	2.2144	0.0268015	NA	male	amygdala	150 ug/kg mixed BP
LOC120094612	11.7629	1.0673	0.482154	2.2136	0.0268561	NA	male	amygdala	150 ug/kg mixed BP
Hecw1	1278.19	-0.156387	0.0706657	-2.21306	0.0268937	0.215109	male	amygdala	150 ug/kg mixed BP
Spire1	419.173	-0.182791	0.0826154	-2.21256	0.0269281	0.215109	male	amygdala	150 ug/kg mixed BP
LOC102549042	12.4854	1.10069	0.497526	2.21232	0.0269447	NA	male	amygdala	150 ug/kg mixed BP
Depdc7	16.0005	0.76251	0.34468	2.21222	0.0269511	NA	male	amygdala	150 ug/kg mixed BP
Stk38l	82.5919	0.336059	0.151919	2.21209	0.0269602	NA	male	amygdala	150 ug/kg mixed BP
LOC120099682	8.20481	1.38667	0.626913	2.2119	0.0269734	NA	male	amygdala	150 ug/kg mixed BP
Eif2ak3	67.8973	-0.312729	0.141413	-2.21147	0.0270034	NA	male	amygdala	150 ug/kg mixed BP
Hjurp	17.9822	0.600391	0.271495	2.21143	0.0270062	NA	male	amygdala	150 ug/kg mixed BP
Gdf7	4.26936	1.82567	0.825804	2.21078	0.0270508	NA	male	amygdala	150 ug/kg mixed BP
LOC120097077	123.787	-0.297997	0.134794	-2.21075	0.0270532	NA	male	amygdala	150 ug/kg mixed BP
Dennd1a	656.695	-0.124631	0.0563963	-2.20991	0.0271115	0.215908	male	amygdala	150 ug/kg mixed BP
Ptbp2	521.311	-0.170158	0.0770196	-2.20928	0.0271551	0.215908	male	amygdala	150 ug/kg mixed BP
Gpr12	30.3711	-0.52388	0.237234	-2.20829	0.0272242	NA	male	amygdala	150 ug/kg mixed BP
LOC102547595	340.228	-0.325478	0.147459	-2.20725	0.0272968	0.216529	male	amygdala	150 ug/kg mixed BP
LOC120100932	82.2552	-0.326461	0.147909	-2.20718	0.0273018	NA	male	amygdala	150 ug/kg mixed BP
LOC102547456	10.4428	1.1608	0.526324	2.2055	0.0274193	NA	male	amygdala	150 ug/kg mixed BP
Sema5b	232.88	0.186752	0.0847008	2.20484	0.0274651	NA	male	amygdala	150 ug/kg mixed BP
Celsr1	55.3513	0.568342	0.257931	2.20346	0.027562	NA	male	amygdala	150 ug/kg mixed BP
RGD1305298	13.0219	0.755056	0.342755	2.2029	0.0276016	NA	male	amygdala	150 ug/kg mixed BP
RGD1565590	6.49885	-1.24429	0.564846	-2.20289	0.0276027	NA	male	amygdala	150 ug/kg mixed BP
Mb21d2	129.463	-0.233848	0.106156	-2.20287	0.0276039	NA	male	amygdala	150 ug/kg mixed BP
Gpam	308.913	-0.321965	0.14621	-2.20207	0.0276603	0.218902	male	amygdala	150 ug/kg mixed BP
Wnt2	23.414	0.583423	0.264966	2.20187	0.0276742	NA	male	amygdala	150 ug/kg mixed BP
Gnat2	5.99401	1.51755	0.689216	2.20184	0.0276763	NA	male	amygdala	150 ug/kg mixed BP
Esrrb	62.9522	0.497805	0.226086	2.20183	0.027677	NA	male	amygdala	150 ug/kg mixed BP
LOC102555390	91.0604	-0.390662	0.17755	-2.20029	0.027786	NA	male	amygdala	150 ug/kg mixed BP
LOC102553391	6.74922	1.44836	0.658285	2.2002	0.0277929	NA	male	amygdala	150 ug/kg mixed BP
Brap	82.7808	-0.294894	0.134067	-2.19961	0.0278349	NA	male	amygdala	150 ug/kg mixed BP
LOC120098524	11.6569	1.10222	0.501397	2.1983	0.0279278	NA	male	amygdala	150 ug/kg mixed BP
LOC120102272	14.8113	-0.695164	0.31628	-2.19794	0.0279536	NA	male	amygdala	150 ug/kg mixed BP
Agbl4	679.853	-0.129051	0.0587261	-2.19751	0.0279841	0.220713	male	amygdala	150 ug/kg mixed BP
LOC102547649	82.9756	-0.310424	0.141277	-2.19727	0.0280008	NA	male	amygdala	150 ug/kg mixed BP
Trps1	361.773	-0.193442	0.0880471	-2.19702	0.0280188	0.220713	male	amygdala	150 ug/kg mixed BP
LOC120100097	4.13447	-1.41633	0.644829	-2.19645	0.0280599	NA	male	amygdala	150 ug/kg mixed BP
LOC102554881	33.1444	-0.502584	0.228842	-2.19621	0.028077	NA	male	amygdala	150 ug/kg mixed BP
Fcgr3a	8.88549	0.956602	0.435704	2.19553	0.0281255	NA	male	amygdala	150 ug/kg mixed BP
Ugt1a5	48.8929	0.370446	0.168867	2.19372	0.0282557	NA	male	amygdala	150 ug/kg mixed BP
Marchf4	309.69	-0.186927	0.0852608	-2.19241	0.0283498	0.222805	male	amygdala	150 ug/kg mixed BP
Kcng3	29.2604	0.571804	0.260848	2.19209	0.0283727	NA	male	amygdala	150 ug/kg mixed BP
Slc4a7	121.397	-0.25069	0.114383	-2.19167	0.0284031	NA	male	amygdala	150 ug/kg mixed BP
Adcy2	523.246	-0.191559	0.0874145	-2.19138	0.0284242	0.222874	male	amygdala	150 ug/kg mixed BP
LOC120100751	5.72964	-1.17788	0.537525	-2.1913	0.0284299	NA	male	amygdala	150 ug/kg mixed BP
Wfdc15b	3.75148	1.59357	0.727281	2.19114	0.0284419	NA	male	amygdala	150 ug/kg mixed BP
LOC102547905	13.0965	1.03855	0.474066	2.19074	0.0284709	NA	male	amygdala	150 ug/kg mixed BP
Zdhhc14	310.803	-0.154486	0.0705414	-2.19	0.0285241	0.223143	male	amygdala	150 ug/kg mixed BP
Ube2c-ps4	20.0469	-0.641976	0.293186	-2.18966	0.0285492	NA	male	amygdala	150 ug/kg mixed BP
Pde4d	1471.85	-0.144993	0.0662379	-2.18897	0.0285989	0.223216	male	amygdala	150 ug/kg mixed BP
LOC120098834	14.1194	0.937198	0.428225	2.18857	0.0286284	NA	male	amygdala	150 ug/kg mixed BP
LOC120099609	3.93349	1.83005	0.836381	2.18806	0.0286652	NA	male	amygdala	150 ug/kg mixed BP
LOC120101869	18.031	0.881489	0.402958	2.18754	0.0287029	NA	male	amygdala	150 ug/kg mixed BP
Pkhd1	63.9013	0.476823	0.21809	2.18636	0.0287896	NA	male	amygdala	150 ug/kg mixed BP
Ppip5k1	127.876	-0.240126	0.109839	-2.18616	0.0288042	NA	male	amygdala	150 ug/kg mixed BP
Rbm26	471.956	-0.179029	0.0819133	-2.18559	0.0288453	0.224624	male	amygdala	150 ug/kg mixed BP
Gnl3l	84.8455	-0.335322	0.15351	-2.18437	0.0289349	NA	male	amygdala	150 ug/kg mixed BP
Ttc28	469.671	-0.180242	0.0825438	-2.18359	0.0289924	0.224764	male	amygdala	150 ug/kg mixed BP
Cd4	19.3326	0.594784	0.272414	2.18338	0.0290076	NA	male	amygdala	150 ug/kg mixed BP
Kcnj6	318.615	-0.174136	0.0797637	-2.18315	0.0290248	0.224764	male	amygdala	150 ug/kg mixed BP
Mreg	32.3929	0.594124	0.27219	2.18276	0.0290536	NA	male	amygdala	150 ug/kg mixed BP
Bclaf1	568.396	-0.17792	0.0815156	-2.18265	0.0290614	0.224764	male	amygdala	150 ug/kg mixed BP
Gapdh-ps88	3.38174	1.53108	0.702067	2.18082	0.0291967	NA	male	amygdala	150 ug/kg mixed BP
LOC108350763	3.70819	1.79405	0.822653	2.18081	0.0291977	NA	male	amygdala	150 ug/kg mixed BP
Clybl	163.641	0.389026	0.178447	2.18007	0.0292524	NA	male	amygdala	150 ug/kg mixed BP
LOC120098877	33.1685	-0.514833	0.236344	-2.17832	0.0293825	NA	male	amygdala	150 ug/kg mixed BP
Ttc23	38.6798	0.585104	0.268616	2.17822	0.0293898	NA	male	amygdala	150 ug/kg mixed BP
Rpl23a-ps14	17.9434	0.901148	0.413729	2.17811	0.0293977	NA	male	amygdala	150 ug/kg mixed BP
RGD1563815	18.7469	0.897781	0.412191	2.17807	0.0294006	NA	male	amygdala	150 ug/kg mixed BP
LOC120098259	3.24289	1.66795	0.766191	2.17694	0.0294848	NA	male	amygdala	150 ug/kg mixed BP
LOC120094745	7.05733	1.29883	0.596696	2.17671	0.0295025	NA	male	amygdala	150 ug/kg mixed BP
Ybx3	157.535	-0.238291	0.109477	-2.17664	0.0295077	NA	male	amygdala	150 ug/kg mixed BP
Slc35f1	1038.78	-0.186806	0.0858422	-2.17615	0.0295437	0.227976	male	amygdala	150 ug/kg mixed BP
Ptprq	20.9069	0.816928	0.375418	2.17605	0.0295518	NA	male	amygdala	150 ug/kg mixed BP
Cops4	149.94	-0.221638	0.101873	-2.17563	0.0295829	NA	male	amygdala	150 ug/kg mixed BP
Gas2	49.8288	0.420598	0.193338	2.17546	0.0295958	NA	male	amygdala	150 ug/kg mixed BP
Ccdc88a	1979.05	-0.187669	0.086351	-2.17333	0.0297557	0.228854	male	amygdala	150 ug/kg mixed BP
Phf20l1	415.007	-0.208554	0.0959821	-2.17284	0.0297921	0.228854	male	amygdala	150 ug/kg mixed BP
Msrb2	66.042	0.403758	0.185846	2.17254	0.0298153	NA	male	amygdala	150 ug/kg mixed BP
Mterf1	24.5518	-0.529591	0.243777	-2.17244	0.0298225	NA	male	amygdala	150 ug/kg mixed BP
Lingo1	609.312	-0.148382	0.0683433	-2.17112	0.029922	0.229334	male	amygdala	150 ug/kg mixed BP
Zfp821	211.679	-0.222795	0.102619	-2.1711	0.0299238	NA	male	amygdala	150 ug/kg mixed BP
Cmtm2a	3.682	1.58721	0.731299	2.1704	0.0299766	NA	male	amygdala	150 ug/kg mixed BP
Itgae	57.5776	0.390824	0.180088	2.17018	0.0299932	NA	male	amygdala	150 ug/kg mixed BP
Rpgr	71.0863	-0.386103	0.177941	-2.16984	0.0300191	NA	male	amygdala	150 ug/kg mixed BP
LOC108349983	267.628	-0.234333	0.108014	-2.16948	0.0300465	0.229771	male	amygdala	150 ug/kg mixed BP
Nav2	775.646	-0.153651	0.0708937	-2.16734	0.0302089	0.230031	male	amygdala	150 ug/kg mixed BP
Nectin3	142.463	-0.230003	0.10613	-2.16718	0.0302211	NA	male	amygdala	150 ug/kg mixed BP
Adgrb1	274.346	-0.369493	0.170521	-2.16685	0.0302462	0.230031	male	amygdala	150 ug/kg mixed BP
ST7	181.989	-0.250044	0.115418	-2.16642	0.0302793	NA	male	amygdala	150 ug/kg mixed BP
Arpp21	2017.76	-0.195256	0.0901306	-2.16637	0.0302833	0.230031	male	amygdala	150 ug/kg mixed BP
LOC120100792	7.10401	1.53842	0.710313	2.16583	0.0303241	NA	male	amygdala	150 ug/kg mixed BP
Asxl3	196.18	-0.226528	0.104612	-2.16542	0.0303559	NA	male	amygdala	150 ug/kg mixed BP
Tox3	186.275	-0.217682	0.100536	-2.16521	0.0303712	NA	male	amygdala	150 ug/kg mixed BP
Cfap221	13.6544	1.3034	0.601974	2.1652	0.0303722	NA	male	amygdala	150 ug/kg mixed BP
Tcerg1	664.721	-0.184822	0.0853938	-2.16435	0.0304379	0.230691	male	amygdala	150 ug/kg mixed BP
LOC120096316	8.75287	1.49253	0.689795	2.16374	0.0304846	NA	male	amygdala	150 ug/kg mixed BP
LOC103694041	4.85191	1.49475	0.690945	2.16335	0.0305144	NA	male	amygdala	150 ug/kg mixed BP
Ano9	12.4953	1.21037	0.559657	2.16271	0.0305636	NA	male	amygdala	150 ug/kg mixed BP
Gpatch8	746.401	-0.13539	0.0626391	-2.16142	0.0306628	0.231879	male	amygdala	150 ug/kg mixed BP
RT1-CE4	124.434	0.371252	0.171792	2.16105	0.0306915	NA	male	amygdala	150 ug/kg mixed BP
Cep128	113.02	0.404043	0.187015	2.16049	0.0307349	NA	male	amygdala	150 ug/kg mixed BP
Tspan7	1097.04	-0.15032	0.069579	-2.16042	0.0307403	0.231949	male	amygdala	150 ug/kg mixed BP
LOC120097388	14.544	-0.750535	0.347513	-2.15974	0.0307932	NA	male	amygdala	150 ug/kg mixed BP
LOC120096207	7.89229	1.04874	0.485843	2.15859	0.030882	NA	male	amygdala	150 ug/kg mixed BP
Prkacb	821.631	-0.135758	0.0629287	-2.15732	0.0309805	0.233245	male	amygdala	150 ug/kg mixed BP
Mx1	8.24509	1.09532	0.507731	2.15728	0.0309839	NA	male	amygdala	150 ug/kg mixed BP
Tgfb1i1	41.1551	-0.499684	0.231687	-2.15672	0.0310278	NA	male	amygdala	150 ug/kg mixed BP
Spag5	27.053	0.6089	0.282409	2.15609	0.0310764	NA	male	amygdala	150 ug/kg mixed BP
LOC120096674	5.70833	1.08891	0.505096	2.15585	0.0310954	NA	male	amygdala	150 ug/kg mixed BP
Med21	64.3628	0.31426	0.145778	2.15574	0.0311037	NA	male	amygdala	150 ug/kg mixed BP
Ash1l	853.978	-0.13753	0.063807	-2.15541	0.03113	0.233352	male	amygdala	150 ug/kg mixed BP
RGD1560883	622.245	-0.160716	0.0745648	-2.15538	0.0311319	0.233352	male	amygdala	150 ug/kg mixed BP
LOC120099914	47.0024	-0.404695	0.187791	-2.15503	0.0311591	NA	male	amygdala	150 ug/kg mixed BP
LOC120098276	4.56789	1.53618	0.713215	2.15389	0.0312491	NA	male	amygdala	150 ug/kg mixed BP
Fam135b	262.775	-0.18526	0.0860686	-2.15247	0.0313601	0.233669	male	amygdala	150 ug/kg mixed BP
Efcab8	13.7988	0.901247	0.418785	2.15205	0.0313932	NA	male	amygdala	150 ug/kg mixed BP
Myo18b	42.1477	0.515655	0.239625	2.15193	0.0314031	NA	male	amygdala	150 ug/kg mixed BP
LOC120099989	20.1924	0.898288	0.417498	2.1516	0.0314291	NA	male	amygdala	150 ug/kg mixed BP
Ryr2	805.227	-0.178323	0.082885	-2.15145	0.031441	0.233669	male	amygdala	150 ug/kg mixed BP
LOC100362796	4.78026	1.55233	0.721666	2.15104	0.0314733	NA	male	amygdala	150 ug/kg mixed BP
Cnot4	270.292	-0.162233	0.0754261	-2.15089	0.0314852	0.233669	male	amygdala	150 ug/kg mixed BP
LOC102553976	8.38226	1.35103	0.628285	2.15034	0.0315283	NA	male	amygdala	150 ug/kg mixed BP
Map2	3503.35	-0.216813	0.100835	-2.15018	0.0315407	0.233669	male	amygdala	150 ug/kg mixed BP
C4bpa	8.69632	0.97021	0.451448	2.14911	0.031626	NA	male	amygdala	150 ug/kg mixed BP
Bicd1	402.933	-0.194419	0.0904749	-2.14888	0.0316443	0.233669	male	amygdala	150 ug/kg mixed BP
Cog5-ps1	610.249	-0.2456	0.114334	-2.1481	0.0317059	0.233669	male	amygdala	150 ug/kg mixed BP
Psip1	1008.87	-0.22147	0.103104	-2.14802	0.0317123	0.233669	male	amygdala	150 ug/kg mixed BP
Tanc1	147.285	0.356404	0.165954	2.14761	0.0317449	NA	male	amygdala	150 ug/kg mixed BP
LOC102547969	81.3283	0.312273	0.145445	2.14701	0.0317925	NA	male	amygdala	150 ug/kg mixed BP
Creg2	257.868	-0.232743	0.108429	-2.14651	0.0318326	0.233669	male	amygdala	150 ug/kg mixed BP
LOC120098483	226.015	-0.196805	0.0917078	-2.146	0.0318731	NA	male	amygdala	150 ug/kg mixed BP
LOC120093616	3.71565	1.74701	0.814089	2.14596	0.0318758	NA	male	amygdala	150 ug/kg mixed BP
Nid2-ps3	527.485	-0.426848	0.198942	-2.14559	0.0319053	0.233669	male	amygdala	150 ug/kg mixed BP
Shisa9	571.389	-0.1737	0.080964	-2.1454	0.0319207	0.233669	male	amygdala	150 ug/kg mixed BP
Gng2	1554.39	-0.172696	0.0805	-2.14529	0.0319295	0.233669	male	amygdala	150 ug/kg mixed BP
Vom2r56	5.12686	1.3309	0.620408	2.1452	0.0319366	NA	male	amygdala	150 ug/kg mixed BP
Zyg11a	23.226	0.875118	0.408225	2.14371	0.0320558	NA	male	amygdala	150 ug/kg mixed BP
Slc7a3	37.1979	-0.481103	0.224536	-2.14265	0.032141	NA	male	amygdala	150 ug/kg mixed BP
LOC102547106	14.4345	-0.795964	0.371594	-2.14203	0.0321914	NA	male	amygdala	150 ug/kg mixed BP
LOC108350487	8.30269	0.928269	0.433442	2.14162	0.0322237	NA	male	amygdala	150 ug/kg mixed BP
Ap3d1	784.373	-0.24806	0.115834	-2.14151	0.032233	0.234643	male	amygdala	150 ug/kg mixed BP
RT1-CE15	5.88574	1.10161	0.514497	2.14114	0.0322625	NA	male	amygdala	150 ug/kg mixed BP
Rprd1a	248.354	-0.177027	0.0827028	-2.14052	0.0323125	NA	male	amygdala	150 ug/kg mixed BP
Pcnx1-ps1	65.0711	-0.345009	0.161197	-2.14029	0.0323313	NA	male	amygdala	150 ug/kg mixed BP
Rapgef5	340.352	-0.158786	0.0741986	-2.14001	0.0323541	0.234643	male	amygdala	150 ug/kg mixed BP
Marveld3	8.87539	1.30048	0.607711	2.13996	0.0323581	NA	male	amygdala	150 ug/kg mixed BP
LOC120097465	122.398	-0.257423	0.120316	-2.13955	0.0323911	NA	male	amygdala	150 ug/kg mixed BP
Kif3a	380.049	-0.210178	0.098263	-2.13893	0.032441	0.234643	male	amygdala	150 ug/kg mixed BP
Erc2	1824.54	-0.142023	0.0664035	-2.13879	0.0324525	0.234643	male	amygdala	150 ug/kg mixed BP
Frmd4a	5266.97	-0.163836	0.0766077	-2.13864	0.0324651	0.234643	male	amygdala	150 ug/kg mixed BP
Pla2g4a	37.4351	0.569255	0.266192	2.13851	0.0324754	NA	male	amygdala	150 ug/kg mixed BP
Rnf14	462.713	-0.164279	0.0768199	-2.1385	0.0324763	0.234643	male	amygdala	150 ug/kg mixed BP
LOC108348536	26.018	1.27774	0.597545	2.13831	0.0324916	NA	male	amygdala	150 ug/kg mixed BP
Arhgap15	93.1454	0.443486	0.207554	2.13673	0.03262	NA	male	amygdala	150 ug/kg mixed BP
Slc6a4	8.12499	1.09575	0.512844	2.13661	0.0326294	NA	male	amygdala	150 ug/kg mixed BP
Rapgef6	505.728	-0.137261	0.0642425	-2.13661	0.0326297	0.235252	male	amygdala	150 ug/kg mixed BP
Kif5a	172.837	-0.273566	0.128073	-2.13602	0.0326778	NA	male	amygdala	150 ug/kg mixed BP
Fcrlb	4.95863	1.68879	0.791274	2.13426	0.0328213	NA	male	amygdala	150 ug/kg mixed BP
Hmgb1-ps4	245.332	-0.333546	0.156301	-2.134	0.0328431	NA	male	amygdala	150 ug/kg mixed BP
Lin28a	21.8038	0.757679	0.355076	2.13385	0.0328549	NA	male	amygdala	150 ug/kg mixed BP
Sanbr	438.685	-0.194173	0.0909993	-2.13378	0.0328607	0.236417	male	amygdala	150 ug/kg mixed BP
LOC108349469	4.32503	1.65956	0.778625	2.1314	0.0330564	NA	male	amygdala	150 ug/kg mixed BP
Gpm6a	2075.91	-0.137111	0.0643302	-2.13137	0.033059	0.237341	male	amygdala	150 ug/kg mixed BP
Nasp	221.984	-0.216214	0.101453	-2.13118	0.0330742	NA	male	amygdala	150 ug/kg mixed BP
Padi1	9.93423	1.20428	0.565321	2.13026	0.0331501	NA	male	amygdala	150 ug/kg mixed BP
LOC108352947	16.4441	0.86304	0.405167	2.13009	0.0331644	NA	male	amygdala	150 ug/kg mixed BP
C1qtnf4	117.093	-0.383711	0.180189	-2.12949	0.0332139	NA	male	amygdala	150 ug/kg mixed BP
LOC120093370	25.8116	-0.570647	0.268122	-2.12831	0.0333114	NA	male	amygdala	150 ug/kg mixed BP
Sema7a	12.7702	-0.774011	0.363776	-2.12772	0.0333607	NA	male	amygdala	150 ug/kg mixed BP
Frg1	179.956	-0.229534	0.107881	-2.12765	0.0333664	NA	male	amygdala	150 ug/kg mixed BP
Prmt1	57.7557	-1.0309	0.484553	-2.12754	0.0333755	NA	male	amygdala	150 ug/kg mixed BP
Fcgr2a-ps1	19.1146	0.842533	0.396031	2.12744	0.0333832	NA	male	amygdala	150 ug/kg mixed BP
Atcay	360.74	-0.193737	0.0910714	-2.12731	0.0333945	0.239245	male	amygdala	150 ug/kg mixed BP
Mterf1-ps4	30.1616	-0.496973	0.23368	-2.12673	0.0334428	NA	male	amygdala	150 ug/kg mixed BP
Myct1	5.64763	1.70061	0.799789	2.12633	0.033476	NA	male	amygdala	150 ug/kg mixed BP
Slc35a1	51.2791	-0.394194	0.185417	-2.12599	0.0335043	NA	male	amygdala	150 ug/kg mixed BP
Akap9	719.067	-0.188381	0.0886111	-2.12593	0.0335095	0.239298	male	amygdala	150 ug/kg mixed BP
Nol4l	341.671	-0.151531	0.0712909	-2.12553	0.0335424	0.239298	male	amygdala	150 ug/kg mixed BP
LOC102547141	79.2654	-0.29341	0.138069	-2.1251	0.033578	NA	male	amygdala	150 ug/kg mixed BP
Btg2	21.6481	-0.603148	0.283832	-2.12501	0.0335854	NA	male	amygdala	150 ug/kg mixed BP
Sgpp2	28.2911	0.715377	0.336759	2.1243	0.0336453	NA	male	amygdala	150 ug/kg mixed BP
Lrrc69	31.4761	0.721802	0.339792	2.12424	0.0336497	NA	male	amygdala	150 ug/kg mixed BP
Kcnu1	37.0523	0.843564	0.397227	2.12363	0.0337008	NA	male	amygdala	150 ug/kg mixed BP
Chsy3	623.179	-0.176955	0.0833446	-2.12318	0.0337391	0.240197	male	amygdala	150 ug/kg mixed BP
LOC120097963	12.2449	1.11086	0.523208	2.12317	0.0337398	NA	male	amygdala	150 ug/kg mixed BP
Pfkfb2	119.8	-0.255937	0.12061	-2.12202	0.0338361	NA	male	amygdala	150 ug/kg mixed BP
Cytip	14.713	0.821903	0.387396	2.12161	0.0338703	NA	male	amygdala	150 ug/kg mixed BP
LOC102552357	6.36497	1.0802	0.509247	2.12118	0.0339068	NA	male	amygdala	150 ug/kg mixed BP
Atg10	108.924	0.324813	0.153162	2.12071	0.0339463	NA	male	amygdala	150 ug/kg mixed BP
Mfap1a	61.2629	-0.387022	0.182528	-2.12035	0.0339769	NA	male	amygdala	150 ug/kg mixed BP
Luc7l3-ps2	254.349	-0.30098	0.141994	-2.11966	0.0340343	NA	male	amygdala	150 ug/kg mixed BP
Il21	4.22332	1.45632	0.687058	2.11965	0.0340359	NA	male	amygdala	150 ug/kg mixed BP
Csrnp3	499.353	-0.18133	0.0855519	-2.11953	0.0340461	0.241876	male	amygdala	150 ug/kg mixed BP
Rtl5	75.2065	-0.348682	0.164547	-2.11904	0.0340874	NA	male	amygdala	150 ug/kg mixed BP
LOC120093707	3.30922	1.8428	0.870031	2.11809	0.0341676	NA	male	amygdala	150 ug/kg mixed BP
Ntn1	184.182	0.290115	0.13703	2.11717	0.0342456	NA	male	amygdala	150 ug/kg mixed BP
LOC108352453	18.4718	0.888688	0.419773	2.11707	0.034254	NA	male	amygdala	150 ug/kg mixed BP
Hbb	715.145	-0.616281	0.291142	-2.11677	0.034279	0.242109	male	amygdala	150 ug/kg mixed BP
LOC108352810	18.8943	0.590589	0.279091	2.11612	0.0343346	NA	male	amygdala	150 ug/kg mixed BP
Cmklr2	18.7671	1.05007	0.496225	2.11611	0.0343353	NA	male	amygdala	150 ug/kg mixed BP
Smc3	267.32	-0.186816	0.0882871	-2.11601	0.0343442	0.242109	male	amygdala	150 ug/kg mixed BP
Rad54l	57.3185	0.603371	0.285173	2.11581	0.0343612	NA	male	amygdala	150 ug/kg mixed BP
LOC120102910	4.48286	1.38172	0.653131	2.11553	0.0343849	NA	male	amygdala	150 ug/kg mixed BP
RGD1564698	44.4569	-0.522046	0.246787	-2.11537	0.0343981	NA	male	amygdala	150 ug/kg mixed BP
Chd9	632.7	-0.132465	0.0626242	-2.11523	0.0344101	0.242109	male	amygdala	150 ug/kg mixed BP
Exoc4	676.702	-0.115349	0.0545352	-2.11514	0.0344183	0.242109	male	amygdala	150 ug/kg mixed BP
RGD1311744	86.4156	-0.360297	0.170351	-2.11503	0.0344274	NA	male	amygdala	150 ug/kg mixed BP
LOC102547360	2.92309	1.94077	0.917652	2.11493	0.0344355	NA	male	amygdala	150 ug/kg mixed BP
LOC120093688	49.9134	0.389696	0.184356	2.11382	0.0345303	NA	male	amygdala	150 ug/kg mixed BP
Cep170b	286.274	-0.218614	0.103456	-2.11311	0.0345917	0.242109	male	amygdala	150 ug/kg mixed BP
mt-Rnr2	48196.4	-0.22644	0.107168	-2.11295	0.0346052	0.242109	male	amygdala	150 ug/kg mixed BP
Rab30	260.604	-0.18429	0.0872224	-2.11288	0.0346114	0.242109	male	amygdala	150 ug/kg mixed BP
LOC120099863	40.8758	-0.557489	0.263922	-2.11232	0.0346586	NA	male	amygdala	150 ug/kg mixed BP
Mtx1	137.666	-0.254463	0.120496	-2.1118	0.0347034	NA	male	amygdala	150 ug/kg mixed BP
LOC120101770	515.536	0.151492	0.071737	2.11177	0.0347066	0.242109	male	amygdala	150 ug/kg mixed BP
Mmp16	540.41	-0.170988	0.0809747	-2.11162	0.0347192	0.242109	male	amygdala	150 ug/kg mixed BP
Gli4	7.97345	0.908636	0.430407	2.11111	0.034763	NA	male	amygdala	150 ug/kg mixed BP
Ccl9	4.97242	1.62524	0.770038	2.11059	0.0348076	NA	male	amygdala	150 ug/kg mixed BP
Klhl42	33.9635	-0.46243	0.219103	-2.11056	0.0348104	NA	male	amygdala	150 ug/kg mixed BP
Ppm1n	8.56517	0.842279	0.399164	2.11011	0.0348489	NA	male	amygdala	150 ug/kg mixed BP
Galnt11	161.99	-0.205487	0.097387	-2.11001	0.0348576	NA	male	amygdala	150 ug/kg mixed BP
LOC120103239	3.79392	-1.43416	0.679869	-2.10946	0.0349048	NA	male	amygdala	150 ug/kg mixed BP
Fam111a	21.8488	-0.576247	0.273206	-2.1092	0.0349274	NA	male	amygdala	150 ug/kg mixed BP
Zcchc18	534.201	-0.157667	0.0747549	-2.10912	0.0349344	0.243112	male	amygdala	150 ug/kg mixed BP
Arfgef3	244.228	-0.212105	0.100568	-2.10907	0.0349386	NA	male	amygdala	150 ug/kg mixed BP
Sh2d4b	23.1266	0.566061	0.268458	2.10856	0.0349824	NA	male	amygdala	150 ug/kg mixed BP
Snap23	68.9605	0.29229	0.138621	2.10856	0.0349829	NA	male	amygdala	150 ug/kg mixed BP
Hint1-ps4	16.1495	-0.81385	0.385989	-2.10848	0.0349894	NA	male	amygdala	150 ug/kg mixed BP
Arhgap20-ps3	19.9685	0.715739	0.339516	2.10812	0.0350208	NA	male	amygdala	150 ug/kg mixed BP
Megf9	135.998	-0.23007	0.10915	-2.10782	0.0350463	NA	male	amygdala	150 ug/kg mixed BP
LOC103692952	4.82743	1.3382	0.63554	2.10562	0.0352376	NA	male	amygdala	150 ug/kg mixed BP
Fbxl18	81.7166	-0.281608	0.133748	-2.10551	0.0352469	NA	male	amygdala	150 ug/kg mixed BP
Naa40	360.752	-0.192479	0.0914229	-2.10537	0.0352593	0.244872	male	amygdala	150 ug/kg mixed BP
Tbkbp1	66.9498	-0.389815	0.185177	-2.1051	0.0352828	NA	male	amygdala	150 ug/kg mixed BP
Efhc2	39.4149	0.60521	0.287523	2.10491	0.0352994	NA	male	amygdala	150 ug/kg mixed BP
LOC689481	15.6754	-0.72214	0.343135	-2.10454	0.0353315	NA	male	amygdala	150 ug/kg mixed BP
Cyria	145.372	-0.231003	0.109765	-2.10452	0.035333	NA	male	amygdala	150 ug/kg mixed BP
Ndrg3-ps1	68.5671	0.49094	0.233302	2.10431	0.0353514	NA	male	amygdala	150 ug/kg mixed BP
Npm1-ps18	21.7224	-0.651427	0.309586	-2.10419	0.0353621	NA	male	amygdala	150 ug/kg mixed BP
Kcnma1	1495.02	-0.153898	0.0731611	-2.10355	0.0354179	0.245473	male	amygdala	150 ug/kg mixed BP
LOC120101554	5.75483	1.30236	0.619157	2.10344	0.0354269	NA	male	amygdala	150 ug/kg mixed BP
Zfp52	25.6361	0.537406	0.255497	2.10337	0.0354331	NA	male	amygdala	150 ug/kg mixed BP
LOC120097335	38.0974	-0.490865	0.233394	-2.10316	0.0354514	NA	male	amygdala	150 ug/kg mixed BP
LOC120093712	5.23792	1.33686	0.635807	2.10262	0.035499	NA	male	amygdala	150 ug/kg mixed BP
Luc7l2	845	-0.152166	0.0723743	-2.10248	0.035511	0.245618	male	amygdala	150 ug/kg mixed BP
Lrrn1	98.5601	-0.281711	0.134011	-2.10214	0.035541	NA	male	amygdala	150 ug/kg mixed BP
LOC120096887	10.1423	0.903433	0.429936	2.10132	0.0356131	NA	male	amygdala	150 ug/kg mixed BP
Eps15l1	248.673	-0.188635	0.0897945	-2.10074	0.0356635	NA	male	amygdala	150 ug/kg mixed BP
Surf6-ps3	33.817	-0.413728	0.197005	-2.10009	0.0357209	NA	male	amygdala	150 ug/kg mixed BP
Clxn	8.67912	0.868785	0.41377	2.09968	0.0357571	NA	male	amygdala	150 ug/kg mixed BP
Lmx1b	16.4227	0.971078	0.462532	2.09948	0.0357743	NA	male	amygdala	150 ug/kg mixed BP
Lcorl	404.454	-0.157563	0.0750516	-2.09939	0.0357822	0.246991	male	amygdala	150 ug/kg mixed BP
Ehmt2	158.096	-0.234376	0.111644	-2.09931	0.0357892	NA	male	amygdala	150 ug/kg mixed BP
Dpysl3	891.308	-0.229791	0.109525	-2.09808	0.0358984	0.247264	male	amygdala	150 ug/kg mixed BP
Rtbdn	85.1983	-0.364344	0.173692	-2.09764	0.0359369	NA	male	amygdala	150 ug/kg mixed BP
Spock1	919.835	-0.147325	0.0702449	-2.0973	0.035967	0.247264	male	amygdala	150 ug/kg mixed BP
Fkbp6	23.7831	0.884968	0.422201	2.09608	0.0360751	NA	male	amygdala	150 ug/kg mixed BP
LOC120093192	12.2712	-0.798749	0.381116	-2.09582	0.0360984	NA	male	amygdala	150 ug/kg mixed BP
LOC120098027	36.2628	-0.598492	0.285625	-2.09538	0.0361375	NA	male	amygdala	150 ug/kg mixed BP
Mbd5	298.13	-0.180976	0.0863916	-2.09484	0.0361857	0.248266	male	amygdala	150 ug/kg mixed BP
Rpl12-ps5	5.25542	1.12217	0.535805	2.09437	0.0362273	NA	male	amygdala	150 ug/kg mixed BP
Cask	729.243	-0.153568	0.073411	-2.0919	0.0364478	0.248994	male	amygdala	150 ug/kg mixed BP
Lima1	114.185	0.31761	0.151884	2.09114	0.0365157	NA	male	amygdala	150 ug/kg mixed BP
LOC100363452	250.686	-0.272956	0.130554	-2.09075	0.0365508	NA	male	amygdala	150 ug/kg mixed BP
Prkcg	542.399	-0.190599	0.0911653	-2.0907	0.0365552	0.248994	male	amygdala	150 ug/kg mixed BP
Scg2	260.988	-0.299076	0.143071	-2.09041	0.0365814	0.248994	male	amygdala	150 ug/kg mixed BP
Rit2	372.554	-0.18209	0.0871136	-2.09026	0.0365942	0.248994	male	amygdala	150 ug/kg mixed BP
Nktr	526.209	-0.222855	0.106652	-2.08956	0.0366577	0.248994	male	amygdala	150 ug/kg mixed BP
LOC102547011	4.78849	1.69775	0.812524	2.08948	0.0366645	NA	male	amygdala	150 ug/kg mixed BP
LOC102549085	9.05118	1.20958	0.579048	2.0889	0.0367164	NA	male	amygdala	150 ug/kg mixed BP
Fam199x	79.157	-0.333452	0.159671	-2.08837	0.0367641	NA	male	amygdala	150 ug/kg mixed BP
Zfp40	209.009	0.36989	0.177157	2.08792	0.0368048	NA	male	amygdala	150 ug/kg mixed BP
Myo1e	126.62	0.354378	0.169746	2.08769	0.0368255	NA	male	amygdala	150 ug/kg mixed BP
Npas4	9.2092	-0.829816	0.397549	-2.08733	0.0368581	NA	male	amygdala	150 ug/kg mixed BP
Mgat5b	250.191	-0.176719	0.0846759	-2.08701	0.0368875	NA	male	amygdala	150 ug/kg mixed BP
Fam222b	274.562	-0.186341	0.0893064	-2.08653	0.0369304	0.249594	male	amygdala	150 ug/kg mixed BP
Dct	7.32431	1.41489	0.678154	2.08638	0.0369442	NA	male	amygdala	150 ug/kg mixed BP
Snapc3	1176.5	-0.198379	0.0950879	-2.08627	0.0369541	0.249594	male	amygdala	150 ug/kg mixed BP
Plppr4	456.106	-0.178498	0.0855637	-2.08614	0.036966	0.249594	male	amygdala	150 ug/kg mixed BP
Mrln	16.3946	0.796743	0.381965	2.08591	0.036987	NA	male	amygdala	150 ug/kg mixed BP
St13-ps2	135.435	-0.285613	0.136926	-2.0859	0.0369877	NA	male	amygdala	150 ug/kg mixed BP
LOC108353141	4.03727	1.40708	0.674862	2.085	0.0370696	NA	male	amygdala	150 ug/kg mixed BP
Ttc41	35.7376	0.693849	0.332846	2.0846	0.0371059	NA	male	amygdala	150 ug/kg mixed BP
LOC120094727	3.40375	1.58081	0.758329	2.08459	0.0371063	NA	male	amygdala	150 ug/kg mixed BP
LOC304725	937.092	-0.16441	0.0788796	-2.08431	0.0371319	0.249992	male	amygdala	150 ug/kg mixed BP
Necab1	102.453	-0.271425	0.130288	-2.08328	0.0372261	NA	male	amygdala	150 ug/kg mixed BP
Camsap2	495.118	-0.170849	0.0820168	-2.0831	0.0372421	0.249992	male	amygdala	150 ug/kg mixed BP
Kcnip1	412.256	-0.186687	0.0896214	-2.08306	0.0372454	0.249992	male	amygdala	150 ug/kg mixed BP
Uimc1	219.617	-0.185648	0.0891456	-2.08253	0.0372944	NA	male	amygdala	150 ug/kg mixed BP
Fuca2	54.136	0.365691	0.175604	2.08248	0.0372986	NA	male	amygdala	150 ug/kg mixed BP
Eif4h	452.765	-0.187466	0.0900441	-2.08193	0.0373486	0.250192	male	amygdala	150 ug/kg mixed BP
Rab9b	87.3107	-0.335215	0.161084	-2.08099	0.0374345	NA	male	amygdala	150 ug/kg mixed BP
LOC103694470	242.108	-0.215335	0.103486	-2.08082	0.0374501	NA	male	amygdala	150 ug/kg mixed BP
Fyn	430.121	-0.173479	0.0834052	-2.07995	0.03753	0.250913	male	amygdala	150 ug/kg mixed BP
LOC120103628	59.5428	0.315514	0.151737	2.07935	0.0375851	NA	male	amygdala	150 ug/kg mixed BP
Rad51d	29.0085	0.5041	0.24257	2.07816	0.0376947	NA	male	amygdala	150 ug/kg mixed BP
LOC120103571	121.873	-0.276731	0.133178	-2.0779	0.0377189	NA	male	amygdala	150 ug/kg mixed BP
Dctn5A -ps1	5.36153	1.53795	0.740225	2.07768	0.037739	NA	male	amygdala	150 ug/kg mixed BP
LOC120095997	6.87998	-1.03161	0.496571	-2.07747	0.0377585	NA	male	amygdala	150 ug/kg mixed BP
LOC120099111	17.1167	0.603555	0.290565	2.07718	0.0377852	NA	male	amygdala	150 ug/kg mixed BP
LOC120102360	5.49228	1.07049	0.51539	2.07706	0.0377963	NA	male	amygdala	150 ug/kg mixed BP
Or6b9	2.58715	2.17137	1.04542	2.07704	0.0377983	NA	male	amygdala	150 ug/kg mixed BP
Rps2-ps9	27.4921	-0.58629	0.282314	-2.07673	0.0378264	NA	male	amygdala	150 ug/kg mixed BP
Vstm1	9.82362	0.909061	0.437808	2.07639	0.0378576	NA	male	amygdala	150 ug/kg mixed BP
LOC120097931	9.72338	-0.95556	0.460528	-2.07492	0.0379937	NA	male	amygdala	150 ug/kg mixed BP
Xrcc2	54.9197	0.365612	0.176224	2.0747	0.0380147	NA	male	amygdala	150 ug/kg mixed BP
Micu2	389.931	-0.184862	0.0891179	-2.07436	0.0380462	0.253285	male	amygdala	150 ug/kg mixed BP
Trerf1	427.304	-0.13953	0.0672671	-2.07427	0.0380539	0.253285	male	amygdala	150 ug/kg mixed BP
Rgs6	1069.61	-0.194164	0.093642	-2.07347	0.0381285	0.253285	male	amygdala	150 ug/kg mixed BP
Bmpr1b	129.211	0.276773	0.13349	2.07336	0.0381383	NA	male	amygdala	150 ug/kg mixed BP
Eno1-ps6	186.285	-0.435508	0.210083	-2.07302	0.0381701	NA	male	amygdala	150 ug/kg mixed BP
Dhx38	34.6433	-0.429005	0.206956	-2.07293	0.0381784	NA	male	amygdala	150 ug/kg mixed BP
Rfx3	548.483	-0.160378	0.0773694	-2.07289	0.0381826	0.253285	male	amygdala	150 ug/kg mixed BP
Msl3l2	40.0358	-0.375752	0.181339	-2.0721	0.0382562	NA	male	amygdala	150 ug/kg mixed BP
Lrrc20	107.694	0.408797	0.197346	2.07147	0.0383146	NA	male	amygdala	150 ug/kg mixed BP
Lacc1	6.54041	0.972941	0.470204	2.06919	0.0385282	NA	male	amygdala	150 ug/kg mixed BP
Spon1	316.267	-0.183574	0.0887504	-2.06844	0.0385991	0.25555	male	amygdala	150 ug/kg mixed BP
Pax3	15.673	1.1884	0.574648	2.06805	0.0386349	NA	male	amygdala	150 ug/kg mixed BP
LOC120094795	5.80791	1.41446	0.684017	2.06788	0.0386513	NA	male	amygdala	150 ug/kg mixed BP
LOC120097385	20.8254	0.70364	0.340277	2.06785	0.0386546	NA	male	amygdala	150 ug/kg mixed BP
Amd2l-ps1	6.67019	1.14987	0.556369	2.06674	0.0387584	NA	male	amygdala	150 ug/kg mixed BP
LOC102553943	56.1016	-0.344774	0.16686	-2.06624	0.0388055	NA	male	amygdala	150 ug/kg mixed BP
Slx4	41.4246	-0.379532	0.183769	-2.06526	0.038898	NA	male	amygdala	150 ug/kg mixed BP
Tmed7	130.891	-0.244354	0.118317	-2.06525	0.038899	NA	male	amygdala	150 ug/kg mixed BP
Xpr1	417.421	-0.145365	0.0703912	-2.0651	0.0389134	0.257131	male	amygdala	150 ug/kg mixed BP
Rprd2	228.269	0.186083	0.0901274	2.06467	0.0389546	NA	male	amygdala	150 ug/kg mixed BP
Hoxc9	3.29195	1.77051	0.857611	2.06446	0.0389739	NA	male	amygdala	150 ug/kg mixed BP
Rrbp1	253.215	-0.190887	0.0924718	-2.06428	0.0389916	NA	male	amygdala	150 ug/kg mixed BP
Dck	94.8891	-0.265491	0.128673	-2.0633	0.0390844	NA	male	amygdala	150 ug/kg mixed BP
LOC108352784	12.1586	1.2316	0.597041	2.06284	0.0391274	NA	male	amygdala	150 ug/kg mixed BP
Myh4	3.21024	1.58725	0.769482	2.06275	0.039136	NA	male	amygdala	150 ug/kg mixed BP
Ppp1r10	67.9545	-0.324542	0.157405	-2.06182	0.0392245	NA	male	amygdala	150 ug/kg mixed BP
Nalcn	480.337	-0.134628	0.0653141	-2.06125	0.0392797	0.259002	male	amygdala	150 ug/kg mixed BP
Slc16a5	11.2932	0.912771	0.442885	2.06097	0.0393063	NA	male	amygdala	150 ug/kg mixed BP
Usp40	262.246	-0.176674	0.0857422	-2.06052	0.0393488	0.259002	male	amygdala	150 ug/kg mixed BP
LOC100125364	103.852	-0.266222	0.129228	-2.06009	0.0393895	NA	male	amygdala	150 ug/kg mixed BP
LOC102555978	58.9192	0.499947	0.242704	2.0599	0.0394079	NA	male	amygdala	150 ug/kg mixed BP
LOC100910996	130.361	0.217999	0.105836	2.05978	0.0394199	NA	male	amygdala	150 ug/kg mixed BP
LOC108352312	5.99103	1.16941	0.567839	2.0594	0.0394562	NA	male	amygdala	150 ug/kg mixed BP
Xrn1	362.072	-0.164099	0.0796847	-2.05936	0.03946	0.259232	male	amygdala	150 ug/kg mixed BP
LOC120095234	87.0243	-0.324203	0.157437	-2.05926	0.0394694	NA	male	amygdala	150 ug/kg mixed BP
LOC102554253	60.3576	-0.40034	0.194413	-2.05923	0.0394725	NA	male	amygdala	150 ug/kg mixed BP
Acsbg2	13.9667	1.22759	0.596503	2.05798	0.0395922	NA	male	amygdala	150 ug/kg mixed BP
Cdh13	1746.58	-0.123336	0.0599343	-2.05785	0.0396044	0.25968	male	amygdala	150 ug/kg mixed BP
Trim25	24.5941	0.630994	0.306647	2.05772	0.0396166	NA	male	amygdala	150 ug/kg mixed BP
Smad6	40.7485	0.490024	0.238177	2.05739	0.0396486	NA	male	amygdala	150 ug/kg mixed BP
Itgb2	15.1464	0.761844	0.370442	2.05658	0.0397263	NA	male	amygdala	150 ug/kg mixed BP
Erg	77.2979	0.361313	0.1757	2.05643	0.0397415	NA	male	amygdala	150 ug/kg mixed BP
Rps26-ps2	11.8326	1.30651	0.635449	2.05604	0.0397784	NA	male	amygdala	150 ug/kg mixed BP
Obscn	30.8666	0.724072	0.352216	2.05576	0.0398053	NA	male	amygdala	150 ug/kg mixed BP
Bmp7	53.205	0.407052	0.198065	2.05514	0.0398654	NA	male	amygdala	150 ug/kg mixed BP
LOC102555576	16.492	0.702661	0.341918	2.05506	0.0398736	NA	male	amygdala	150 ug/kg mixed BP
Srrm3	820.183	-0.164057	0.0798324	-2.05502	0.0398774	0.260967	male	amygdala	150 ug/kg mixed BP
Slc28a1	15.363	0.716253	0.348566	2.05486	0.039893	NA	male	amygdala	150 ug/kg mixed BP
LOC120098812	4.70418	1.31623	0.640677	2.05443	0.0399341	NA	male	amygdala	150 ug/kg mixed BP
Esyt1	55.6221	0.344216	0.167577	2.05407	0.0399687	NA	male	amygdala	150 ug/kg mixed BP
Insrr	10.3283	0.713117	0.347191	2.05396	0.0399796	NA	male	amygdala	150 ug/kg mixed BP
Wbp4	303.425	-0.187899	0.0914848	-2.05388	0.0399875	0.261185	male	amygdala	150 ug/kg mixed BP
LOC102553416	8.28481	1.14525	0.557658	2.05369	0.0400062	NA	male	amygdala	150 ug/kg mixed BP
LOC120098523	9.64276	1.22565	0.596931	2.05325	0.0400487	NA	male	amygdala	150 ug/kg mixed BP
Pomt1	31.2379	-0.460039	0.224067	-2.05313	0.0400598	NA	male	amygdala	150 ug/kg mixed BP
Ackr3	12.9691	-0.706991	0.344377	-2.05295	0.040077	NA	male	amygdala	150 ug/kg mixed BP
Zdhhc19	4.21948	1.51623	0.738701	2.05256	0.0401148	NA	male	amygdala	150 ug/kg mixed BP
Plekhh2	111.318	0.242587	0.118279	2.05097	0.0402694	NA	male	amygdala	150 ug/kg mixed BP
Zfp61	41.0385	-0.453742	0.22124	-2.0509	0.0402766	NA	male	amygdala	150 ug/kg mixed BP
Fbxo11	496.913	-0.157921	0.0770084	-2.05069	0.0402968	0.262701	male	amygdala	150 ug/kg mixed BP
LOC120096271	13.0319	0.862893	0.420872	2.05025	0.0403397	NA	male	amygdala	150 ug/kg mixed BP
Adra1a	114.302	-0.261148	0.127375	-2.05023	0.0403424	NA	male	amygdala	150 ug/kg mixed BP
Zdhhc21	220.377	-0.220902	0.107765	-2.04984	0.0403798	NA	male	amygdala	150 ug/kg mixed BP
Vom2r32	5.60889	1.57966	0.770793	2.04939	0.0404239	NA	male	amygdala	150 ug/kg mixed BP
Rasl10b	537.56	0.185767	0.0906565	2.04913	0.0404492	0.26319	male	amygdala	150 ug/kg mixed BP
St13-ps7	86.2394	-0.335979	0.16401	-2.04852	0.040509	NA	male	amygdala	150 ug/kg mixed BP
Mtnr1a	3.9105	1.7145	0.837129	2.04808	0.0405524	NA	male	amygdala	150 ug/kg mixed BP
Fth1-ps4	37.163	-0.51465	0.251355	-2.04751	0.0406085	NA	male	amygdala	150 ug/kg mixed BP
LOC100362843	405.759	0.497756	0.243194	2.04674	0.0406835	0.263832	male	amygdala	150 ug/kg mixed BP
Mrgprd	7.57731	1.52837	0.746755	2.04669	0.0406889	NA	male	amygdala	150 ug/kg mixed BP
Zeb2	934.064	-0.132763	0.0648717	-2.04654	0.0407029	0.263832	male	amygdala	150 ug/kg mixed BP
LOC120101727	2.87607	2.06964	1.01133	2.04645	0.0407117	NA	male	amygdala	150 ug/kg mixed BP
Trabd2b	83.0728	-0.293327	0.143392	-2.04564	0.0407922	NA	male	amygdala	150 ug/kg mixed BP
Vwde	8.09982	1.35624	0.663082	2.04537	0.0408189	NA	male	amygdala	150 ug/kg mixed BP
LOC120097770	16.7581	1.14526	0.55995	2.04529	0.0408265	NA	male	amygdala	150 ug/kg mixed BP
Sbf2	686.754	-0.112348	0.054942	-2.04485	0.0408696	0.264409	male	amygdala	150 ug/kg mixed BP
Ube2c	5.82264	-1.11984	0.547725	-2.04453	0.0409012	NA	male	amygdala	150 ug/kg mixed BP
Surf6	86.8583	-0.278483	0.136237	-2.04411	0.0409429	NA	male	amygdala	150 ug/kg mixed BP
LOC102549249	349.587	-0.225471	0.110306	-2.04404	0.0409495	0.264423	male	amygdala	150 ug/kg mixed BP
LOC120098829	11.6486	0.895053	0.438106	2.04301	0.0410519	NA	male	amygdala	150 ug/kg mixed BP
LOC108348502	8.90199	1.02219	0.50035	2.04294	0.0410579	NA	male	amygdala	150 ug/kg mixed BP
Drd4	2.75167	1.99068	0.974419	2.04294	0.0410588	NA	male	amygdala	150 ug/kg mixed BP
Cdc37	124.584	-0.382994	0.187504	-2.04259	0.0410927	NA	male	amygdala	150 ug/kg mixed BP
LOC501116	6.86326	-0.935071	0.45779	-2.04258	0.0410944	NA	male	amygdala	150 ug/kg mixed BP
Cpm	58.3323	0.385776	0.188883	2.0424	0.0411117	NA	male	amygdala	150 ug/kg mixed BP
Fbxo7	143.212	-0.250767	0.122817	-2.0418	0.0411712	NA	male	amygdala	150 ug/kg mixed BP
LOC102549484	5.69706	1.4031	0.687779	2.04005	0.0413455	NA	male	amygdala	150 ug/kg mixed BP
Cib1	6.31775	-1.13911	0.558394	-2.03997	0.0413529	NA	male	amygdala	150 ug/kg mixed BP
LOC102556624	8.76964	0.942029	0.461852	2.03968	0.0413825	NA	male	amygdala	150 ug/kg mixed BP
LOC103694749	8.99301	1.47661	0.72398	2.03957	0.0413931	NA	male	amygdala	150 ug/kg mixed BP
LOC120103623	73.7294	-0.33589	0.164687	-2.03957	0.0413932	NA	male	amygdala	150 ug/kg mixed BP
St13-ps6	18.5137	-0.659022	0.323176	-2.03921	0.0414293	NA	male	amygdala	150 ug/kg mixed BP
Cd274	12.1696	0.776715	0.380924	2.03903	0.0414472	NA	male	amygdala	150 ug/kg mixed BP
Npm1-ps14	12.3147	-0.817874	0.401207	-2.03853	0.0414965	NA	male	amygdala	150 ug/kg mixed BP
Slc31a1	121.426	0.237426	0.116472	2.03849	0.0415012	NA	male	amygdala	150 ug/kg mixed BP
LOC108352153	15.2589	0.757494	0.371683	2.03801	0.0415486	NA	male	amygdala	150 ug/kg mixed BP
Fcgbp	19.8859	0.634545	0.311523	2.03691	0.0416588	NA	male	amygdala	150 ug/kg mixed BP
LOC690165	5.91328	1.66085	0.815435	2.03676	0.0416738	NA	male	amygdala	150 ug/kg mixed BP
Leng9	63.7852	-0.415287	0.203921	-2.0365	0.0416997	NA	male	amygdala	150 ug/kg mixed BP
Adss1	9.62181	0.977905	0.480188	2.0365	0.0416999	NA	male	amygdala	150 ug/kg mixed BP
Ncaph2	139.355	-0.233279	0.114552	-2.03645	0.0417055	NA	male	amygdala	150 ug/kg mixed BP
Top1-ps1	241.224	-0.291146	0.142969	-2.03643	0.0417074	NA	male	amygdala	150 ug/kg mixed BP
Atp2c2	9.30421	0.991776	0.487046	2.03631	0.0417194	NA	male	amygdala	150 ug/kg mixed BP
Bex1	847.806	-0.197317	0.096908	-2.03613	0.0417377	0.268252	male	amygdala	150 ug/kg mixed BP
Prelid2	31.7295	0.526886	0.258795	2.03592	0.0417586	NA	male	amygdala	150 ug/kg mixed BP
rnf141	30.655	-0.437683	0.214988	-2.03585	0.0417655	NA	male	amygdala	150 ug/kg mixed BP
Nr3c1	286.959	-0.160965	0.0790673	-2.03579	0.0417713	0.268252	male	amygdala	150 ug/kg mixed BP
Tbc1d32	174.837	-0.184212	0.0905079	-2.03531	0.0418195	NA	male	amygdala	150 ug/kg mixed BP
Zbtb38	51.7217	-0.404957	0.198975	-2.03521	0.0418296	NA	male	amygdala	150 ug/kg mixed BP
Nid2-ps14	15.0445	0.95215	0.467998	2.03452	0.0418995	NA	male	amygdala	150 ug/kg mixed BP
Cenpa	17.1681	0.66456	0.326693	2.0342	0.0419312	NA	male	amygdala	150 ug/kg mixed BP
Glb1	113.812	0.315407	0.15508	2.03384	0.0419678	NA	male	amygdala	150 ug/kg mixed BP
Otx2	4.56212	1.72239	0.846885	2.0338	0.0419721	NA	male	amygdala	150 ug/kg mixed BP
Hmgn5	43.749	-0.432567	0.212762	-2.0331	0.0420424	NA	male	amygdala	150 ug/kg mixed BP
Noto	5.38515	1.11946	0.550629	2.03305	0.0420475	NA	male	amygdala	150 ug/kg mixed BP
Sfpq	554.325	-0.18545	0.0912352	-2.03266	0.0420869	0.268252	male	amygdala	150 ug/kg mixed BP
LOC103690480	502.164	-0.165018	0.0811903	-2.03249	0.0421041	0.268252	male	amygdala	150 ug/kg mixed BP
Plppr2	531.267	-0.160358	0.0789147	-2.03204	0.0421496	0.268252	male	amygdala	150 ug/kg mixed BP
Herc2	618.295	-0.116971	0.0575688	-2.03185	0.042169	0.268252	male	amygdala	150 ug/kg mixed BP
Mrps6	276.165	0.219916	0.108236	2.03182	0.042172	0.268252	male	amygdala	150 ug/kg mixed BP
Cpe	2169.17	-0.125259	0.061649	-2.03181	0.042173	0.268252	male	amygdala	150 ug/kg mixed BP
LOC103692665	8.12509	1.21594	0.598551	2.03147	0.0422073	NA	male	amygdala	150 ug/kg mixed BP
LOC120096644	16.3432	0.75026	0.369357	2.03126	0.0422287	NA	male	amygdala	150 ug/kg mixed BP
Avpr1b	5.32151	1.27144	0.62597	2.03116	0.0422389	NA	male	amygdala	150 ug/kg mixed BP
LOC120094522	13.305	-0.902019	0.444157	-2.03086	0.0422697	NA	male	amygdala	150 ug/kg mixed BP
Prrc2c-ps2	600.793	-0.247857	0.122061	-2.03061	0.0422951	0.268392	male	amygdala	150 ug/kg mixed BP
Spdye4	3.30191	1.68305	0.828992	2.03024	0.042332	NA	male	amygdala	150 ug/kg mixed BP
Mllt3	575.525	-0.122099	0.0601463	-2.03004	0.0423528	0.268392	male	amygdala	150 ug/kg mixed BP
Kcnmb2	249.578	-0.209907	0.10342	-2.02965	0.042392	NA	male	amygdala	150 ug/kg mixed BP
Thap12	49.1811	-0.357115	0.175989	-2.02919	0.0424389	NA	male	amygdala	150 ug/kg mixed BP
LOC120096313	13.1657	-0.717324	0.353584	-2.02872	0.0424867	NA	male	amygdala	150 ug/kg mixed BP
Treml1	5.5061	1.1761	0.579826	2.02837	0.0425228	NA	male	amygdala	150 ug/kg mixed BP
Tmcc1	566.854	-0.127714	0.0629713	-2.02813	0.0425474	0.26911	male	amygdala	150 ug/kg mixed BP
Nutm1	11.3583	0.94701	0.467029	2.02773	0.0425877	NA	male	amygdala	150 ug/kg mixed BP
Tox	249.533	-0.183281	0.0903894	-2.02769	0.0425924	NA	male	amygdala	150 ug/kg mixed BP
Akr1c13	9.00198	1.05268	0.519177	2.0276	0.0426007	NA	male	amygdala	150 ug/kg mixed BP
RT1-N2	31.4124	0.767349	0.378552	2.02706	0.0426558	NA	male	amygdala	150 ug/kg mixed BP
Tmeff1	344.476	-0.157263	0.0775996	-2.0266	0.0427032	0.26911	male	amygdala	150 ug/kg mixed BP
Chd3	798.304	-0.176735	0.0872074	-2.0266	0.0427032	0.26911	male	amygdala	150 ug/kg mixed BP
LOC120099303	4.60575	1.1858	0.58529	2.02601	0.0427642	NA	male	amygdala	150 ug/kg mixed BP
Nyap2	261.23	-0.200979	0.099232	-2.02535	0.0428319	0.269421	male	amygdala	150 ug/kg mixed BP
Zfp715	57.0657	0.324931	0.160466	2.02492	0.0428751	NA	male	amygdala	150 ug/kg mixed BP
Fbxl13	90.0349	0.319096	0.157637	2.02425	0.0429449	NA	male	amygdala	150 ug/kg mixed BP
Snord42b	30.1464	-0.497509	0.245781	-2.0242	0.0429495	NA	male	amygdala	150 ug/kg mixed BP
Upk1b	11.8927	0.940438	0.464656	2.02394	0.0429759	NA	male	amygdala	150 ug/kg mixed BP
Parp4	94.7646	0.404897	0.200072	2.02375	0.0429957	NA	male	amygdala	150 ug/kg mixed BP
Eml2	305.046	-0.261254	0.129107	-2.02354	0.0430175	0.27009	male	amygdala	150 ug/kg mixed BP
Ccdc172	12.5602	1.14289	0.564843	2.02337	0.0430351	NA	male	amygdala	150 ug/kg mixed BP
Ctse	5.34659	1.46011	0.721795	2.02289	0.0430849	NA	male	amygdala	150 ug/kg mixed BP
LOC102556374	3.17669	1.83455	0.90718	2.02226	0.0431494	NA	male	amygdala	150 ug/kg mixed BP
Lamp3	9.75786	1.11572	0.551897	2.02161	0.0432169	NA	male	amygdala	150 ug/kg mixed BP
Rplp0-ps7	133.076	-0.439765	0.217591	-2.02106	0.0432738	NA	male	amygdala	150 ug/kg mixed BP
Tgap1-ps1	18.6554	0.911498	0.45109	2.02065	0.0433155	NA	male	amygdala	150 ug/kg mixed BP
Cand1	140.737	-0.209933	0.103896	-2.0206	0.0433215	NA	male	amygdala	150 ug/kg mixed BP
LOC102554570	8.63423	0.801668	0.396828	2.02019	0.0433638	NA	male	amygdala	150 ug/kg mixed BP
Scn1a	427.726	-0.221556	0.109676	-2.0201	0.0433735	0.271823	male	amygdala	150 ug/kg mixed BP
RGD1308564	6.1146	1.53027	0.757598	2.01989	0.0433946	NA	male	amygdala	150 ug/kg mixed BP
Mmp14	29.5713	-0.526358	0.260701	-2.01901	0.0434859	NA	male	amygdala	150 ug/kg mixed BP
Ccdc168	6.26815	0.928426	0.459871	2.01889	0.043499	NA	male	amygdala	150 ug/kg mixed BP
LOC120099984	3.90849	1.27228	0.630329	2.01843	0.0435464	NA	male	amygdala	150 ug/kg mixed BP
Ccdc196	5.32216	1.47105	0.728815	2.01841	0.0435489	NA	male	amygdala	150 ug/kg mixed BP
Ids	488.066	-0.18539	0.091858	-2.01823	0.0435676	0.272538	male	amygdala	150 ug/kg mixed BP
LOC120094073	40.8922	-0.434636	0.215401	-2.0178	0.0436124	NA	male	amygdala	150 ug/kg mixed BP
Fam178b	35.8545	0.802463	0.397697	2.01778	0.0436146	NA	male	amygdala	150 ug/kg mixed BP
Fbxl7	196.043	-0.200205	0.0992435	-2.01731	0.0436628	NA	male	amygdala	150 ug/kg mixed BP
LOC102547807	5.49738	1.14338	0.566802	2.01724	0.0436707	NA	male	amygdala	150 ug/kg mixed BP
Syndig1l	169.873	0.344379	0.170723	2.01717	0.0436773	NA	male	amygdala	150 ug/kg mixed BP
Mir208a	3.51165	1.2658	0.627522	2.01714	0.0436814	NA	male	amygdala	150 ug/kg mixed BP
Wdr53	32.6459	0.420003	0.208267	2.01666	0.0437312	NA	male	amygdala	150 ug/kg mixed BP
Susd6	169.71	0.216885	0.107595	2.01575	0.0438262	NA	male	amygdala	150 ug/kg mixed BP
Slc16a2	69.0624	-0.307522	0.152581	-2.01547	0.0438552	NA	male	amygdala	150 ug/kg mixed BP
Akr1b10	52.5706	-0.434221	0.215598	-2.01403	0.0440061	NA	male	amygdala	150 ug/kg mixed BP
Eea1	320.718	-0.229812	0.114118	-2.01381	0.0440293	0.274404	male	amygdala	150 ug/kg mixed BP
Sclt1	287.543	-0.149062	0.0740327	-2.01347	0.0440656	0.274404	male	amygdala	150 ug/kg mixed BP
Ppm1h	262.835	-0.163018	0.0809799	-2.01307	0.0441078	0.274404	male	amygdala	150 ug/kg mixed BP
Traf1	6.43617	1.04744	0.520397	2.01277	0.0441391	NA	male	amygdala	150 ug/kg mixed BP
Wtap	190.682	-0.203992	0.101385	-2.01206	0.044214	NA	male	amygdala	150 ug/kg mixed BP
Klk15	7.42729	1.38334	0.687867	2.01106	0.0443193	NA	male	amygdala	150 ug/kg mixed BP
LOC102554903	11.7699	0.925984	0.46046	2.011	0.0443255	NA	male	amygdala	150 ug/kg mixed BP
Pde3b	208.863	-0.203624	0.101268	-2.01075	0.0443524	NA	male	amygdala	150 ug/kg mixed BP
Srsf3-ps4	10.7362	0.974016	0.484522	2.01026	0.0444035	NA	male	amygdala	150 ug/kg mixed BP
Sox5	1045.2	-0.110774	0.0551064	-2.01019	0.0444116	0.274531	male	amygdala	150 ug/kg mixed BP
LOC120099202	4.57366	1.34452	0.668875	2.01012	0.044418	NA	male	amygdala	150 ug/kg mixed BP
Trmt11	36.9876	0.523091	0.260241	2.01002	0.0444289	NA	male	amygdala	150 ug/kg mixed BP
LOC108350345	8.1191	1.11485	0.554725	2.00973	0.0444596	NA	male	amygdala	150 ug/kg mixed BP
Pdzrn4	202.337	-0.229963	0.114439	-2.00949	0.0444854	NA	male	amygdala	150 ug/kg mixed BP
Nucks1	903.426	-0.167461	0.0833458	-2.00923	0.0445125	0.274531	male	amygdala	150 ug/kg mixed BP
Cfap36	277.172	-0.189987	0.0945622	-2.00912	0.0445241	0.274531	male	amygdala	150 ug/kg mixed BP
Gfral	21.1735	0.58068	0.289037	2.00901	0.0445357	NA	male	amygdala	150 ug/kg mixed BP
Cacna1a	1030.11	-0.12767	0.0635551	-2.00881	0.0445575	0.274531	male	amygdala	150 ug/kg mixed BP
Rock2	557.294	-0.174669	0.0869571	-2.00868	0.0445708	0.274531	male	amygdala	150 ug/kg mixed BP
Cdc25c	23.0138	0.536321	0.267009	2.00863	0.0445766	NA	male	amygdala	150 ug/kg mixed BP
Scrn1	608.5	-0.182477	0.0908618	-2.00829	0.0446122	0.274531	male	amygdala	150 ug/kg mixed BP
Serpinb9	18.1389	0.572866	0.285254	2.00826	0.0446154	NA	male	amygdala	150 ug/kg mixed BP
Slc43a3	20.2574	0.527647	0.26274	2.00825	0.0446168	NA	male	amygdala	150 ug/kg mixed BP
Mbl2	4.57969	1.41387	0.704035	2.00824	0.0446176	NA	male	amygdala	150 ug/kg mixed BP
LOC501003	66.7795	-0.324173	0.161443	-2.00797	0.0446467	NA	male	amygdala	150 ug/kg mixed BP
Mcm5	18.7095	0.622554	0.310169	2.00714	0.0447343	NA	male	amygdala	150 ug/kg mixed BP
LOC498933	8.46706	0.907355	0.452229	2.00641	0.0448128	NA	male	amygdala	150 ug/kg mixed BP
LOC120097777	21.8107	-0.546859	0.272874	-2.00407	0.0450621	NA	male	amygdala	150 ug/kg mixed BP
Cks2-ps4	12.6966	-0.695456	0.347026	-2.00405	0.0450652	NA	male	amygdala	150 ug/kg mixed BP
LOC102548116	81.2668	0.402012	0.200651	2.00354	0.0451194	NA	male	amygdala	150 ug/kg mixed BP
Erlin1	79.2577	-0.269314	0.134429	-2.0034	0.0451345	NA	male	amygdala	150 ug/kg mixed BP
Abcc12	14.2515	0.941071	0.470067	2.00199	0.0452856	NA	male	amygdala	150 ug/kg mixed BP
Hsp90aa1-ps4	155.215	-0.580599	0.290072	-2.00157	0.0453312	NA	male	amygdala	150 ug/kg mixed BP
Rabep1	591.09	-0.146186	0.0730421	-2.0014	0.0453494	0.276942	male	amygdala	150 ug/kg mixed BP
Efnb2	188.553	-0.201575	0.10072	-2.00135	0.0453552	NA	male	amygdala	150 ug/kg mixed BP
LOC120097074	5.73242	1.25942	0.629288	2.00134	0.0453559	NA	male	amygdala	150 ug/kg mixed BP
Bin1	371.082	-0.271869	0.135851	-2.00123	0.0453677	0.276942	male	amygdala	150 ug/kg mixed BP
LOC120093708	3.31737	1.60569	0.802429	2.00104	0.0453885	NA	male	amygdala	150 ug/kg mixed BP
Dscam	1068.63	-0.151119	0.0755233	-2.00097	0.045396	0.276942	male	amygdala	150 ug/kg mixed BP
LOC102547234	12.2417	0.888815	0.444196	2.00095	0.0453976	NA	male	amygdala	150 ug/kg mixed BP
Gpr158	505.355	-0.179986	0.0899515	-2.00093	0.0454004	0.276942	male	amygdala	150 ug/kg mixed BP
Mrtfb	448.272	-0.180003	0.0899643	-2.00083	0.045411	0.276942	male	amygdala	150 ug/kg mixed BP
LOC103693036	6.34101	-1.06643	0.533309	-1.99965	0.0455381	NA	male	amygdala	150 ug/kg mixed BP
LOC120098119	6.09957	-1.05537	0.528269	-1.99779	0.0457398	NA	male	amygdala	150 ug/kg mixed BP
LOC120094521	13.5308	-0.829197	0.415066	-1.99775	0.0457438	NA	male	amygdala	150 ug/kg mixed BP
Eif4e-ps9	11.4702	1.077	0.539134	1.99764	0.0457556	NA	male	amygdala	150 ug/kg mixed BP
Cda	17.5908	0.907319	0.454403	1.99673	0.0458547	NA	male	amygdala	150 ug/kg mixed BP
Cacng8	347.66	-0.202489	0.101476	-1.99544	0.0459947	0.28	male	amygdala	150 ug/kg mixed BP
LOC108348476	8.37386	1.61594	0.809915	1.99519	0.0460217	NA	male	amygdala	150 ug/kg mixed BP
Nrn1	238.68	-0.225592	0.113071	-1.99514	0.0460279	NA	male	amygdala	150 ug/kg mixed BP
LOC120103108	10.7888	-0.801515	0.401767	-1.99498	0.0460453	NA	male	amygdala	150 ug/kg mixed BP
Rubcnl	4.08642	1.15083	0.57691	1.99482	0.0460626	NA	male	amygdala	150 ug/kg mixed BP
Ablim1	650.274	-0.124777	0.0625613	-1.99447	0.0461003	0.280142	male	amygdala	150 ug/kg mixed BP
Snupn-ps1	53.4268	-0.408135	0.204643	-1.99437	0.0461114	NA	male	amygdala	150 ug/kg mixed BP
Matcap2	89.2664	-0.281209	0.141033	-1.99392	0.0461613	NA	male	amygdala	150 ug/kg mixed BP
LOC120093224	4.81379	1.42577	0.715445	1.99285	0.0462781	NA	male	amygdala	150 ug/kg mixed BP
Fxn	160.454	-0.203613	0.102192	-1.99246	0.0463209	NA	male	amygdala	150 ug/kg mixed BP
LOC102552692	7.59457	0.908677	0.456083	1.99235	0.0463324	NA	male	amygdala	150 ug/kg mixed BP
Rxylt1	38.9115	-0.40004	0.200886	-1.99138	0.0464391	NA	male	amygdala	150 ug/kg mixed BP
LOC120099876	4.57461	1.57592	0.791418	1.99127	0.0464515	NA	male	amygdala	150 ug/kg mixed BP
Med17	44.4994	-0.380327	0.191031	-1.99091	0.0464902	NA	male	amygdala	150 ug/kg mixed BP
Il22ra1	10.0605	1.0357	0.520341	1.99043	0.0465439	NA	male	amygdala	150 ug/kg mixed BP
Ankrd2	7.31168	1.09972	0.552552	1.99026	0.0465623	NA	male	amygdala	150 ug/kg mixed BP
Tab2	142.116	-0.222104	0.111675	-1.98885	0.0467179	NA	male	amygdala	150 ug/kg mixed BP
LOC103690166	17.4024	0.715677	0.35987	1.98871	0.0467331	NA	male	amygdala	150 ug/kg mixed BP
Pcmtd2	184.274	-0.216815	0.109044	-1.98832	0.0467767	NA	male	amygdala	150 ug/kg mixed BP
LOC120101622	4.2487	1.29642	0.652157	1.98789	0.0468234	NA	male	amygdala	150 ug/kg mixed BP
Gimap1	14.7355	0.641401	0.322658	1.98787	0.0468261	NA	male	amygdala	150 ug/kg mixed BP
Meox2	10.9133	0.854196	0.42977	1.98756	0.0468601	NA	male	amygdala	150 ug/kg mixed BP
LOC103692302	22.3531	-0.607532	0.305681	-1.98747	0.0468702	NA	male	amygdala	150 ug/kg mixed BP
Setbp1	714.077	-0.137848	0.0693662	-1.98725	0.0468948	0.284462	male	amygdala	150 ug/kg mixed BP
Snhg11	167.571	-0.292071	0.146976	-1.98721	0.0468997	NA	male	amygdala	150 ug/kg mixed BP
Ankrd31	35.9665	0.621818	0.313059	1.98626	0.047004	NA	male	amygdala	150 ug/kg mixed BP
Nit2	241.641	-0.196956	0.0991958	-1.98553	0.0470857	NA	male	amygdala	150 ug/kg mixed BP
LOC120095275	72.444	-0.355846	0.179221	-1.98552	0.0470872	NA	male	amygdala	150 ug/kg mixed BP
Zranb2	464.231	-0.215993	0.108785	-1.9855	0.0470887	0.285029	male	amygdala	150 ug/kg mixed BP
Serpini1	306.033	-0.216075	0.10886	-1.9849	0.0471558	0.285029	male	amygdala	150 ug/kg mixed BP
LOC102556488	8.11578	1.30077	0.655494	1.98441	0.04721	NA	male	amygdala	150 ug/kg mixed BP
Gdpd4	28.314	0.820029	0.413259	1.9843	0.0472228	NA	male	amygdala	150 ug/kg mixed BP
Entrep2	998.002	-0.159619	0.0804619	-1.98378	0.0472802	0.285274	male	amygdala	150 ug/kg mixed BP
Rrs1	21.078	0.517745	0.261053	1.9833	0.0473343	NA	male	amygdala	150 ug/kg mixed BP
Ap2m1-ps2	49.6894	-0.439108	0.221441	-1.98296	0.0473724	NA	male	amygdala	150 ug/kg mixed BP
LOC102553680	5.21843	1.24729	0.629186	1.98238	0.0474363	NA	male	amygdala	150 ug/kg mixed BP
Ncam1	4630.37	-0.126241	0.063705	-1.98165	0.0475181	0.285947	male	amygdala	150 ug/kg mixed BP
Zcchc2	130.287	-0.219838	0.110944	-1.98152	0.0475332	NA	male	amygdala	150 ug/kg mixed BP
Myo1f	36.2429	0.403432	0.203615	1.98135	0.0475522	NA	male	amygdala	150 ug/kg mixed BP
Peg3	905.418	-0.202417	0.102165	-1.98128	0.0475599	0.285947	male	amygdala	150 ug/kg mixed BP
LOC102550659	4.92207	1.34543	0.67915	1.98105	0.0475858	NA	male	amygdala	150 ug/kg mixed BP
Lrrc3b	96.5601	-0.242463	0.122396	-1.98098	0.0475938	NA	male	amygdala	150 ug/kg mixed BP
LOC302022	30.0975	0.519997	0.262522	1.98077	0.0476168	NA	male	amygdala	150 ug/kg mixed BP
LOC108348970	3.45439	1.43838	0.726386	1.98019	0.0476827	NA	male	amygdala	150 ug/kg mixed BP
Mtss1	404.025	-0.154324	0.0779512	-1.97975	0.0477314	0.286003	male	amygdala	150 ug/kg mixed BP
Fam98c	113.855	-0.281573	0.142262	-1.97926	0.0477869	NA	male	amygdala	150 ug/kg mixed BP
LOC120102936	16.7535	-0.6215	0.314009	-1.97924	0.0477889	NA	male	amygdala	150 ug/kg mixed BP
LOC120101229	4.93079	-1.38406	0.69947	-1.97873	0.0478463	NA	male	amygdala	150 ug/kg mixed BP
Dgki	819.192	-0.140964	0.0712403	-1.97871	0.0478483	0.286003	male	amygdala	150 ug/kg mixed BP
LOC103690204	372.324	-0.187635	0.0948325	-1.97859	0.047862	0.286003	male	amygdala	150 ug/kg mixed BP
Slc5a3	45.6018	0.410472	0.20749	1.97828	0.0478974	NA	male	amygdala	150 ug/kg mixed BP
Gprasp2	473.982	-0.200918	0.101566	-1.97821	0.0479054	0.286003	male	amygdala	150 ug/kg mixed BP
Atp8b1	29.0846	0.73241	0.370366	1.97753	0.047982	NA	male	amygdala	150 ug/kg mixed BP
LOC102554453	8.87808	1.27595	0.645271	1.97738	0.0479986	NA	male	amygdala	150 ug/kg mixed BP
Rundc3b	254.482	-0.179642	0.0908546	-1.97725	0.0480136	NA	male	amygdala	150 ug/kg mixed BP
LOC120098832	58.6989	0.382078	0.193238	1.97724	0.0480144	NA	male	amygdala	150 ug/kg mixed BP
Map4k5	221.505	-0.181378	0.0917402	-1.97709	0.0480319	NA	male	amygdala	150 ug/kg mixed BP
Crb1	24.8015	0.764405	0.386638	1.97706	0.0480354	NA	male	amygdala	150 ug/kg mixed BP
LOC103694952	6.73618	1.18962	0.601856	1.97659	0.0480884	NA	male	amygdala	150 ug/kg mixed BP
RGD1561327	577.38	-0.264548	0.133847	-1.97649	0.048099	0.286657	male	amygdala	150 ug/kg mixed BP
Mafg	186.75	-0.200531	0.101464	-1.97637	0.0481125	NA	male	amygdala	150 ug/kg mixed BP
LOC102548512	9.23556	1.45664	0.73716	1.97601	0.0481534	NA	male	amygdala	150 ug/kg mixed BP
Rnpc3	89.5759	-0.265934	0.13459	-1.97588	0.0481688	NA	male	amygdala	150 ug/kg mixed BP
Ido2	12.074	0.935178	0.473365	1.9756	0.0482006	NA	male	amygdala	150 ug/kg mixed BP
Slc4a10	522.322	-0.18763	0.0949982	-1.97509	0.048258	0.287102	male	amygdala	150 ug/kg mixed BP
Rab44	15.3138	1.07592	0.544895	1.97454	0.0483203	NA	male	amygdala	150 ug/kg mixed BP
Itgb6	35.7503	0.696019	0.352604	1.97394	0.0483883	NA	male	amygdala	150 ug/kg mixed BP
LOC120097108	6.33108	1.23226	0.624303	1.97381	0.048403	NA	male	amygdala	150 ug/kg mixed BP
LOC108352807	9.73925	0.78783	0.39915	1.97377	0.0484081	NA	male	amygdala	150 ug/kg mixed BP
Pop7	84.9091	-0.284982	0.144425	-1.97321	0.0484712	NA	male	amygdala	150 ug/kg mixed BP
Map1b	7936.82	-0.192072	0.0973443	-1.97312	0.0484819	0.28793	male	amygdala	150 ug/kg mixed BP
LOC108349081	19.5051	0.80938	0.410344	1.97244	0.0485589	NA	male	amygdala	150 ug/kg mixed BP
Cib3	3.33115	1.54272	0.782158	1.97238	0.0485659	NA	male	amygdala	150 ug/kg mixed BP
LOC120095345	10.28	1.40055	0.710094	1.97234	0.0485706	NA	male	amygdala	150 ug/kg mixed BP
LOC102548069	53.3972	-0.348156	0.176611	-1.97132	0.0486873	NA	male	amygdala	150 ug/kg mixed BP
Spidr	80.1221	0.548808	0.278397	1.97132	0.0486876	NA	male	amygdala	150 ug/kg mixed BP
Nid2	47.0827	0.346628	0.175858	1.97107	0.0487157	NA	male	amygdala	150 ug/kg mixed BP
RGD1565222	57.7212	0.441492	0.224045	1.97055	0.0487755	NA	male	amygdala	150 ug/kg mixed BP
Slc22a21	18.6979	0.556979	0.282686	1.97031	0.0488031	NA	male	amygdala	150 ug/kg mixed BP
Irgm2	16.7467	0.612585	0.310991	1.96978	0.0488634	NA	male	amygdala	150 ug/kg mixed BP
Pnn	299.088	-0.239365	0.121536	-1.9695	0.0488962	0.289884	male	amygdala	150 ug/kg mixed BP
LOC102554479	11.4774	1.06375	0.540258	1.96897	0.0489566	NA	male	amygdala	150 ug/kg mixed BP
Ddx27	108.625	-0.287467	0.146002	-1.96893	0.0489613	NA	male	amygdala	150 ug/kg mixed BP
LOC103691658	10.9351	1.13257	0.575476	1.96806	0.0490609	NA	male	amygdala	150 ug/kg mixed BP
Zfyve26	80.6448	0.289074	0.146897	1.96787	0.0490832	NA	male	amygdala	150 ug/kg mixed BP
LOC108349468	28.5255	0.760911	0.38676	1.9674	0.0491372	NA	male	amygdala	150 ug/kg mixed BP
Grk3	177.323	-0.214135	0.108856	-1.96714	0.0491671	NA	male	amygdala	150 ug/kg mixed BP
Grb14	132.109	-0.24692	0.12553	-1.96702	0.0491804	NA	male	amygdala	150 ug/kg mixed BP
Srp72	367.345	-0.217862	0.110771	-1.96678	0.0492088	0.29123	male	amygdala	150 ug/kg mixed BP
LOC100360791	237.809	-0.368892	0.187594	-1.96644	0.0492482	NA	male	amygdala	150 ug/kg mixed BP
LOC120093733	7.81704	1.06955	0.543982	1.96615	0.0492808	NA	male	amygdala	150 ug/kg mixed BP
LOC102552874	18.1995	1.05706	0.537827	1.96544	0.0493638	NA	male	amygdala	150 ug/kg mixed BP
LOC120093110	16.1284	1.12138	0.570585	1.96531	0.0493785	NA	male	amygdala	150 ug/kg mixed BP
Cdc14b	83.7636	0.261617	0.133133	1.96508	0.0494045	NA	male	amygdala	150 ug/kg mixed BP
Spata22	3.76855	1.35988	0.69243	1.96393	0.0495385	NA	male	amygdala	150 ug/kg mixed BP
Col26a1	88.7485	0.340308	0.173286	1.96385	0.0495476	NA	male	amygdala	150 ug/kg mixed BP
Adad1	149.857	0.298991	0.152261	1.96367	0.0495689	NA	male	amygdala	150 ug/kg mixed BP
LOC102555817	2.58185	1.61842	0.824285	1.96342	0.0495977	NA	male	amygdala	150 ug/kg mixed BP
Rab11fip1	12.6655	0.79794	0.40654	1.96276	0.0496741	NA	male	amygdala	150 ug/kg mixed BP
Bpifb6	6.41316	-0.995311	0.507132	-1.96263	0.0496897	NA	male	amygdala	150 ug/kg mixed BP
Timm13	174.237	-0.258543	0.131747	-1.96243	0.0497129	NA	male	amygdala	150 ug/kg mixed BP
LOC103693118	3.94111	1.62594	0.828778	1.96185	0.04978	NA	male	amygdala	150 ug/kg mixed BP
Prc1	30.9246	0.400949	0.204431	1.96129	0.0498451	NA	male	amygdala	150 ug/kg mixed BP
LOC120101597	6.84725	1.31988	0.673015	1.96115	0.0498618	NA	male	amygdala	150 ug/kg mixed BP
Hap1	206.848	-0.299365	0.152657	-1.96103	0.049876	NA	male	amygdala	150 ug/kg mixed BP
Rpl23-ps6	30.0313	-0.472546	0.240979	-1.96095	0.0498851	NA	male	amygdala	150 ug/kg mixed BP
Vmn2r116l-ps5	42.1553	0.601393	0.306699	1.96086	0.0498955	NA	male	amygdala	150 ug/kg mixed BP
LOC120103509	9.67627	0.774707	0.395206	1.96026	0.0499651	NA	male	amygdala	150 ug/kg mixed BP
LOC120097515	7.12684	1.34523	0.686391	1.95985	0.0500128	NA	male	amygdala	150 ug/kg mixed BP
LOC120103045	6.65453	0.962947	0.49149	1.95924	0.0500845	NA	male	amygdala	150 ug/kg mixed BP
Hnf4a	19.0202	0.937207	0.478355	1.95923	0.0500859	NA	male	amygdala	150 ug/kg mixed BP
Gprc5b	93.4822	0.289571	0.147843	1.95863	0.0501556	NA	male	amygdala	150 ug/kg mixed BP
Ces4a	3.26781	1.74039	0.888842	1.95804	0.0502254	NA	male	amygdala	150 ug/kg mixed BP
LOC108348793	3.78548	1.57718	0.805492	1.95804	0.0502255	NA	male	amygdala	150 ug/kg mixed BP
Edaradd	15.2173	0.714472	0.36501	1.95741	0.0502998	NA	male	amygdala	150 ug/kg mixed BP
Pou2f3	13.3308	0.940735	0.480864	1.95634	0.0504247	NA	male	amygdala	150 ug/kg mixed BP
Slc52a2	145.094	-0.200731	0.102608	-1.9563	0.0504302	NA	male	amygdala	150 ug/kg mixed BP
Dscaml1	799.952	-0.131303	0.0671266	-1.95605	0.050459	0.298111	male	amygdala	150 ug/kg mixed BP
Moap1	104.414	-0.31269	0.159926	-1.95522	0.0505572	NA	male	amygdala	150 ug/kg mixed BP
LOC120099962	4.3771	1.38021	0.706119	1.95464	0.0506259	NA	male	amygdala	150 ug/kg mixed BP
Eva1a	16.5174	0.572858	0.293124	1.95432	0.0506634	NA	male	amygdala	150 ug/kg mixed BP
LOC108350840	62.6109	-0.310821	0.159054	-1.95418	0.0506796	NA	male	amygdala	150 ug/kg mixed BP
Casq1	5.64465	-1.02727	0.525703	-1.95408	0.0506917	NA	male	amygdala	150 ug/kg mixed BP
LOC120097924	11.8557	0.985664	0.504418	1.95406	0.0506939	NA	male	amygdala	150 ug/kg mixed BP
Gk5	71.7094	0.444271	0.227385	1.95382	0.050722	NA	male	amygdala	150 ug/kg mixed BP
LOC120100798	105.95	-0.275427	0.141003	-1.95334	0.050779	NA	male	amygdala	150 ug/kg mixed BP
LOC102552091	18.3087	0.846935	0.433755	1.95256	0.0508712	NA	male	amygdala	150 ug/kg mixed BP
LOC120094721	5.41685	1.23341	0.631737	1.95241	0.0508901	NA	male	amygdala	150 ug/kg mixed BP
Plppr5	299.308	-0.149714	0.0767059	-1.9518	0.0509624	0.299945	male	amygdala	150 ug/kg mixed BP
Lats2	29.3607	0.471074	0.241391	1.9515	0.0509979	NA	male	amygdala	150 ug/kg mixed BP
Sv2b	348.553	-0.167628	0.0858981	-1.95147	0.0510007	0.299945	male	amygdala	150 ug/kg mixed BP
Klri1	3.32932	1.57222	0.805716	1.95133	0.0510175	NA	male	amygdala	150 ug/kg mixed BP
LOC120102816	10.4594	0.857594	0.439511	1.95124	0.0510281	NA	male	amygdala	150 ug/kg mixed BP
LOC108352411	6.8122	0.943038	0.483385	1.9509	0.0510685	NA	male	amygdala	150 ug/kg mixed BP
LOC108352511	193.07	-0.197895	0.101458	-1.95052	0.0511143	NA	male	amygdala	150 ug/kg mixed BP
LOC102549857	13.727	-0.697717	0.357736	-1.95037	0.0511324	NA	male	amygdala	150 ug/kg mixed BP
LOC120102308	7.47188	1.01871	0.522367	1.95019	0.0511536	NA	male	amygdala	150 ug/kg mixed BP
Rabgap1	415.01	-0.151049	0.0774631	-1.94995	0.0511819	0.299945	male	amygdala	150 ug/kg mixed BP
Alpk1	291.001	0.15792	0.0809872	1.94994	0.0511834	0.299945	male	amygdala	150 ug/kg mixed BP
Rdh8	3.57184	1.39127	0.713618	1.9496	0.0512243	NA	male	amygdala	150 ug/kg mixed BP
Slc35d2	18.641	0.744031	0.381726	1.94912	0.051281	NA	male	amygdala	150 ug/kg mixed BP
LOC100362814	994.438	-0.138375	0.0709964	-1.94905	0.0512898	0.299945	male	amygdala	150 ug/kg mixed BP
LOC103694011	31.0829	0.643893	0.330466	1.94844	0.0513627	NA	male	amygdala	150 ug/kg mixed BP
Gcm2	4.62891	1.49455	0.767118	1.94827	0.0513828	NA	male	amygdala	150 ug/kg mixed BP
Sptbn1	1547.95	-0.161187	0.082738	-1.94816	0.0513964	0.299945	male	amygdala	150 ug/kg mixed BP
Aatk	288.358	-0.174814	0.0897476	-1.94784	0.0514343	0.299945	male	amygdala	150 ug/kg mixed BP
Cc2d1b	47.2549	-0.345341	0.177313	-1.94763	0.0514587	NA	male	amygdala	150 ug/kg mixed BP
C18h18orf32	335.886	0.146974	0.0754682	1.9475	0.0514746	0.299945	male	amygdala	150 ug/kg mixed BP
Klhl36	45.9888	0.34164	0.175471	1.94699	0.0515364	NA	male	amygdala	150 ug/kg mixed BP
LOC102557108	15.6752	-0.647521	0.332606	-1.94681	0.0515575	NA	male	amygdala	150 ug/kg mixed BP
RT1-CE11	15.0973	0.863707	0.443725	1.94649	0.0515957	NA	male	amygdala	150 ug/kg mixed BP
LOC120099769	10.5551	0.779276	0.400381	1.94634	0.0516142	NA	male	amygdala	150 ug/kg mixed BP
LOC102550049	14.5135	0.861616	0.442693	1.94631	0.051618	NA	male	amygdala	150 ug/kg mixed BP
Cox7b2	18.7809	0.590461	0.3034	1.94615	0.0516369	NA	male	amygdala	150 ug/kg mixed BP
Prkch	64.9768	0.327191	0.168143	1.9459	0.0516663	NA	male	amygdala	150 ug/kg mixed BP
Fam171a1	249.186	-0.167865	0.0862793	-1.9456	0.0517032	NA	male	amygdala	150 ug/kg mixed BP
Wnk2	368.493	-0.157562	0.0809842	-1.94559	0.0517036	0.300663	male	amygdala	150 ug/kg mixed BP
Dnal1	575.42	-0.160437	0.0824868	-1.945	0.0517744	0.300663	male	amygdala	150 ug/kg mixed BP
Spc25	52.5612	0.376313	0.193536	1.94441	0.0518462	NA	male	amygdala	150 ug/kg mixed BP
LOC120097839	4.13938	-1.32111	0.679722	-1.9436	0.0519437	NA	male	amygdala	150 ug/kg mixed BP
Ddx21-ps6	7.99414	-0.864443	0.444896	-1.94302	0.0520135	NA	male	amygdala	150 ug/kg mixed BP
Sult2a1	5.62012	1.51059	0.777492	1.9429	0.0520277	NA	male	amygdala	150 ug/kg mixed BP
Cyp2f4	3.07314	1.46661	0.755238	1.94192	0.0521465	NA	male	amygdala	150 ug/kg mixed BP
Astl	7.24991	1.13329	0.583751	1.94139	0.0522107	NA	male	amygdala	150 ug/kg mixed BP
LOC120098146	5.15512	1.80807	0.931474	1.94108	0.0522482	NA	male	amygdala	150 ug/kg mixed BP
Pdcd1lg2	14.8609	0.917059	0.472489	1.94091	0.0522691	NA	male	amygdala	150 ug/kg mixed BP
P2ry13	14.6453	-0.616703	0.317747	-1.94086	0.0522754	NA	male	amygdala	150 ug/kg mixed BP
Dek	322.129	-0.172329	0.0887993	-1.94066	0.0522994	0.302885	male	amygdala	150 ug/kg mixed BP
LOC102554813	4.15915	1.33624	0.688604	1.94051	0.0523181	NA	male	amygdala	150 ug/kg mixed BP
Dlgap3	381.463	-0.185731	0.0957193	-1.94037	0.052335	0.302885	male	amygdala	150 ug/kg mixed BP
LOC103692550	13.2512	-0.833794	0.429732	-1.94026	0.0523477	NA	male	amygdala	150 ug/kg mixed BP
LOC120099263	6.35986	-0.952984	0.491338	-1.93957	0.0524319	NA	male	amygdala	150 ug/kg mixed BP
LOC120100648	5.88364	1.06932	0.551417	1.93922	0.0524741	NA	male	amygdala	150 ug/kg mixed BP
LOC103691660	15.0947	1.04963	0.541277	1.93917	0.05248	NA	male	amygdala	150 ug/kg mixed BP
Reep1	608.335	-0.146461	0.0755571	-1.93842	0.0525718	0.303738	male	amygdala	150 ug/kg mixed BP
Tnfrsf9	32.9328	0.580463	0.299474	1.93828	0.0525893	NA	male	amygdala	150 ug/kg mixed BP
LOC120101781	3.24663	-1.37897	0.711464	-1.93821	0.0525974	NA	male	amygdala	150 ug/kg mixed BP
LOC102552153	11.8456	0.916864	0.47307	1.93812	0.052609	NA	male	amygdala	150 ug/kg mixed BP
LOC108351965	4.13466	1.59963	0.825396	1.93801	0.052622	NA	male	amygdala	150 ug/kg mixed BP
LOC120100846	96.21	-0.333713	0.172237	-1.93753	0.0526805	NA	male	amygdala	150 ug/kg mixed BP
Tspan32	4.42852	-1.1913	0.614909	-1.93735	0.0527022	NA	male	amygdala	150 ug/kg mixed BP
Ifngr2	65.7872	-0.326351	0.168455	-1.93732	0.0527066	NA	male	amygdala	150 ug/kg mixed BP
LOC120098503	58.2829	-0.389353	0.200992	-1.93716	0.0527257	NA	male	amygdala	150 ug/kg mixed BP
Tpr	545.232	-0.165938	0.0856825	-1.93667	0.052786	0.304227	male	amygdala	150 ug/kg mixed BP
Apol3-ps1	8.21219	1.19309	0.616119	1.93646	0.0528113	NA	male	amygdala	150 ug/kg mixed BP
LOC102549311	56.3721	-0.346432	0.178908	-1.93637	0.0528222	NA	male	amygdala	150 ug/kg mixed BP
Mib1	443.016	-0.142872	0.0737877	-1.93627	0.0528352	0.304227	male	amygdala	150 ug/kg mixed BP
Rad50	144.228	-0.229199	0.118396	-1.93587	0.0528832	NA	male	amygdala	150 ug/kg mixed BP
Sycp3	107.262	-0.304577	0.157341	-1.93578	0.0528946	NA	male	amygdala	150 ug/kg mixed BP
LOC108353339	13.6879	1.12054	0.578914	1.93558	0.0529186	NA	male	amygdala	150 ug/kg mixed BP
Slc15a4	99.4311	-0.235499	0.121775	-1.93389	0.0531271	NA	male	amygdala	150 ug/kg mixed BP
Slc22a22	6.04204	1.06599	0.551513	1.93285	0.0532542	NA	male	amygdala	150 ug/kg mixed BP
LOC108350700	21.9572	0.490645	0.253872	1.93265	0.0532797	NA	male	amygdala	150 ug/kg mixed BP
Me3	279.182	-0.175607	0.0908747	-1.93241	0.0533085	0.306147	male	amygdala	150 ug/kg mixed BP
Dppa2	2.9356	2.10388	1.08874	1.9324	0.0533103	NA	male	amygdala	150 ug/kg mixed BP
Mef2c	1834.97	-0.212833	0.110157	-1.93209	0.0533487	0.306147	male	amygdala	150 ug/kg mixed BP
F2	15.0268	0.783167	0.405524	1.93125	0.0534527	NA	male	amygdala	150 ug/kg mixed BP
Baiap2l2	35.7804	0.392201	0.203147	1.93062	0.0535295	NA	male	amygdala	150 ug/kg mixed BP
Car13	6.90886	1.35835	0.703584	1.93061	0.0535315	NA	male	amygdala	150 ug/kg mixed BP
Nhs	278.35	-0.181478	0.0940562	-1.92947	0.0536726	0.307488	male	amygdala	150 ug/kg mixed BP
Dnah2	139.843	0.307542	0.159414	1.92921	0.0537051	NA	male	amygdala	150 ug/kg mixed BP
Ctnnal1	181.109	-0.177212	0.0918881	-1.92856	0.0537854	NA	male	amygdala	150 ug/kg mixed BP
Usp34	930.751	-0.117748	0.0610579	-1.92846	0.0537979	0.307688	male	amygdala	150 ug/kg mixed BP
Pctp	21.6179	0.554442	0.287582	1.92794	0.053862	NA	male	amygdala	150 ug/kg mixed BP
Fbxw12	18.3388	0.68356	0.354573	1.92784	0.0538751	NA	male	amygdala	150 ug/kg mixed BP
Tnip3	6.10912	1.60299	0.831754	1.92724	0.0539494	NA	male	amygdala	150 ug/kg mixed BP
LOC108349549	3.59622	-1.38528	0.718868	-1.92702	0.0539766	NA	male	amygdala	150 ug/kg mixed BP
Crisp1	6.7207	1.09171	0.566557	1.92692	0.053989	NA	male	amygdala	150 ug/kg mixed BP
LOC120095830	7.50149	1.02131	0.530032	1.92688	0.0539944	NA	male	amygdala	150 ug/kg mixed BP
Ncoa4-ps1	108.729	-0.250299	0.129909	-1.92673	0.0540139	NA	male	amygdala	150 ug/kg mixed BP
Meis2	940.535	-0.180117	0.0935022	-1.92634	0.054062	0.308679	male	amygdala	150 ug/kg mixed BP
F12	11.0097	0.729756	0.37884	1.92629	0.0540683	NA	male	amygdala	150 ug/kg mixed BP
C1ql3	248.653	-0.281711	0.146279	-1.92584	0.0541241	NA	male	amygdala	150 ug/kg mixed BP
Akr1c15	11.0003	0.763696	0.396583	1.92569	0.0541431	NA	male	amygdala	150 ug/kg mixed BP
Upf2	294.499	-0.173015	0.089868	-1.92521	0.0542031	0.308967	male	amygdala	150 ug/kg mixed BP
Abca4	31.6398	0.759208	0.394479	1.92458	0.0542816	NA	male	amygdala	150 ug/kg mixed BP
LOC120103546	3.80873	1.36287	0.708147	1.92456	0.0542843	NA	male	amygdala	150 ug/kg mixed BP
Rere	932.234	-0.102365	0.0532111	-1.92375	0.0543861	0.309287	male	amygdala	150 ug/kg mixed BP
Yeats4	77.472	-0.269696	0.140205	-1.92359	0.0544061	NA	male	amygdala	150 ug/kg mixed BP
Apold1	72.593	0.370094	0.192399	1.92358	0.0544076	NA	male	amygdala	150 ug/kg mixed BP
Kcnb1	280.293	-0.174211	0.0905787	-1.92331	0.054441	0.309287	male	amygdala	150 ug/kg mixed BP
LOC102555714	7.32297	1.16134	0.603902	1.92306	0.0544727	NA	male	amygdala	150 ug/kg mixed BP
H4cl3	5.93347	1.22242	0.635699	1.92296	0.0544853	NA	male	amygdala	150 ug/kg mixed BP
Nr1h5	6.29171	1.20951	0.629249	1.92215	0.0545873	NA	male	amygdala	150 ug/kg mixed BP
LOC102554391	648.976	-0.191617	0.099693	-1.92207	0.0545968	0.30957	male	amygdala	150 ug/kg mixed BP
Glod5	14.3294	0.657554	0.342123	1.92198	0.0546084	NA	male	amygdala	150 ug/kg mixed BP
Rbm4b	137.58	-0.206464	0.107443	-1.92161	0.054655	NA	male	amygdala	150 ug/kg mixed BP
Trim33	304.773	-0.15531	0.0808288	-1.92147	0.0546728	0.30957	male	amygdala	150 ug/kg mixed BP
Ets1	91.7472	0.28348	0.147567	1.92103	0.0547279	NA	male	amygdala	150 ug/kg mixed BP
LOC120103065	39.6556	-0.398997	0.207735	-1.9207	0.0547693	NA	male	amygdala	150 ug/kg mixed BP
RGD1560394	138.752	-0.381502	0.198692	-1.92007	0.054849	NA	male	amygdala	150 ug/kg mixed BP
LOC108352110	72.7956	-0.300043	0.156335	-1.91923	0.0549551	NA	male	amygdala	150 ug/kg mixed BP
Ggh	61.0075	-0.345846	0.180222	-1.919	0.0549838	NA	male	amygdala	150 ug/kg mixed BP
Gfi1b	8.23967	0.913713	0.476284	1.91842	0.0550578	NA	male	amygdala	150 ug/kg mixed BP
Timp3	460.604	-0.154177	0.0803727	-1.91828	0.0550761	0.311335	male	amygdala	150 ug/kg mixed BP
LOC120098117	40.0995	-0.369046	0.192403	-1.91809	0.0551	NA	male	amygdala	150 ug/kg mixed BP
LOC102547484	7.86101	-0.899864	0.469175	-1.91797	0.0551147	NA	male	amygdala	150 ug/kg mixed BP
Ap1b1-ps1	17.09	-0.637487	0.332398	-1.91784	0.055131	NA	male	amygdala	150 ug/kg mixed BP
LOC685311	11.9383	-0.793757	0.413896	-1.91777	0.0551403	NA	male	amygdala	150 ug/kg mixed BP
Ass1	43.1704	0.444521	0.231833	1.91741	0.0551853	NA	male	amygdala	150 ug/kg mixed BP
Glra2	209.276	-0.226984	0.118417	-1.91681	0.0552618	NA	male	amygdala	150 ug/kg mixed BP
Kif5c	1081.64	-0.16332	0.0852319	-1.91618	0.0553418	0.312318	male	amygdala	150 ug/kg mixed BP
Lmntd1	38.4429	0.456647	0.238317	1.91613	0.0553484	NA	male	amygdala	150 ug/kg mixed BP
LOC120100962	8.83576	-0.89864	0.468992	-1.91611	0.0553514	NA	male	amygdala	150 ug/kg mixed BP
RGD1564941	22.9475	0.815843	0.425801	1.91602	0.0553626	NA	male	amygdala	150 ug/kg mixed BP
Nek8	19.2736	0.522313	0.272678	1.91549	0.0554299	NA	male	amygdala	150 ug/kg mixed BP
Sub1	593.331	-0.155476	0.0811838	-1.91511	0.0554789	0.312574	male	amygdala	150 ug/kg mixed BP
Zfp683	3.13894	1.59706	0.833955	1.91504	0.0554873	NA	male	amygdala	150 ug/kg mixed BP
LOC120095155	21.7053	0.936776	0.489286	1.91458	0.0555462	NA	male	amygdala	150 ug/kg mixed BP
Htr2a	716.157	-0.282444	0.147612	-1.91342	0.0556943	0.313269	male	amygdala	150 ug/kg mixed BP
Zfp652	199.217	-0.216778	0.113321	-1.91296	0.0557531	NA	male	amygdala	150 ug/kg mixed BP
S100a3	25.0952	0.511266	0.267266	1.91295	0.0557542	NA	male	amygdala	150 ug/kg mixed BP
Neto2	447.416	-0.180693	0.0944803	-1.91249	0.0558134	0.313421	male	amygdala	150 ug/kg mixed BP
Ftl1-ps5	7.23697	1.02897	0.538131	1.91213	0.0558599	NA	male	amygdala	150 ug/kg mixed BP
LOC120097118	52.2394	-0.336588	0.176079	-1.91158	0.0559304	NA	male	amygdala	150 ug/kg mixed BP
RT1-A1	18.2467	0.714951	0.374037	1.91145	0.0559471	NA	male	amygdala	150 ug/kg mixed BP
LOC120093193	4.51445	1.3544	0.708614	1.91133	0.0559616	NA	male	amygdala	150 ug/kg mixed BP
Rngtt	238.489	-0.158169	0.082763	-1.9111	0.0559914	NA	male	amygdala	150 ug/kg mixed BP
Nr1h4	24.4132	0.895775	0.468915	1.91031	0.0560928	NA	male	amygdala	150 ug/kg mixed BP
Col28a1	20.2883	0.647931	0.339204	1.91015	0.0561139	NA	male	amygdala	150 ug/kg mixed BP
Lrrc8e	3.26443	1.54152	0.807024	1.91013	0.0561169	NA	male	amygdala	150 ug/kg mixed BP
Pde6b	10.4623	1.1963	0.626298	1.91011	0.0561187	NA	male	amygdala	150 ug/kg mixed BP
Lnc-hc	43.6736	0.319877	0.167511	1.90959	0.0561864	NA	male	amygdala	150 ug/kg mixed BP
Antxr1	105.477	-0.277731	0.145454	-1.90941	0.0562088	NA	male	amygdala	150 ug/kg mixed BP
Hba-a2	397.308	-0.62533	0.327521	-1.90928	0.0562261	0.314763	male	amygdala	150 ug/kg mixed BP
LOC120095053	415.094	-0.603036	0.315859	-1.90919	0.0562375	0.314763	male	amygdala	150 ug/kg mixed BP
LOC102546629	5.53384	1.10351	0.578106	1.90883	0.0562842	NA	male	amygdala	150 ug/kg mixed BP
Notch3	152.095	0.232443	0.121798	1.90843	0.0563362	NA	male	amygdala	150 ug/kg mixed BP
Amer1	9.96444	-0.856466	0.448801	-1.90834	0.0563469	NA	male	amygdala	150 ug/kg mixed BP
Bmper	97.7369	-0.237496	0.124467	-1.9081	0.0563781	NA	male	amygdala	150 ug/kg mixed BP
Cep95	93.0828	-0.290704	0.152411	-1.90738	0.056472	NA	male	amygdala	150 ug/kg mixed BP
Lrrc53	4.99582	-1.11556	0.58489	-1.90729	0.0564829	NA	male	amygdala	150 ug/kg mixed BP
Ddx21-ps7	4.94748	-1.10883	0.581366	-1.90728	0.0564841	NA	male	amygdala	150 ug/kg mixed BP
Elp4-ps1	3.31328	1.39208	0.729952	1.90709	0.0565094	NA	male	amygdala	150 ug/kg mixed BP
LOC102554788	4.25236	1.26599	0.664212	1.906	0.0566496	NA	male	amygdala	150 ug/kg mixed BP
Prob1	5.83533	-1.13799	0.597072	-1.90595	0.0566565	NA	male	amygdala	150 ug/kg mixed BP
Tmprss3	3.53719	1.6459	0.863637	1.90578	0.0566784	NA	male	amygdala	150 ug/kg mixed BP
Ppp1r37	27.1397	0.555821	0.291759	1.90507	0.0567714	NA	male	amygdala	150 ug/kg mixed BP
LOC120098779	6.19755	1.23752	0.649851	1.90431	0.05687	NA	male	amygdala	150 ug/kg mixed BP
Naalad2	18.7081	0.725949	0.38125	1.90413	0.0568934	NA	male	amygdala	150 ug/kg mixed BP
Drgx	7.24218	1.31652	0.691428	1.90406	0.0569028	NA	male	amygdala	150 ug/kg mixed BP
Phtf1	302.219	-0.155435	0.0816406	-1.9039	0.0569237	0.317208	male	amygdala	150 ug/kg mixed BP
Hsp90aa1-ps17	1193.09	-0.188918	0.099246	-1.90353	0.0569713	0.317208	male	amygdala	150 ug/kg mixed BP
LOC108348833	91.5126	-0.253402	0.133123	-1.90351	0.0569738	NA	male	amygdala	150 ug/kg mixed BP
Hecw2	787.194	-0.14013	0.0736231	-1.90334	0.0569966	0.317208	male	amygdala	150 ug/kg mixed BP
LOC100910343	3.1084	2.10257	1.10515	1.90252	0.057103	NA	male	amygdala	150 ug/kg mixed BP
Usp44	35.2727	0.638387	0.335569	1.9024	0.0571188	NA	male	amygdala	150 ug/kg mixed BP
Smarcc2	633.648	-0.156964	0.0825105	-1.90236	0.0571244	0.317208	male	amygdala	150 ug/kg mixed BP
LOC120093336	29.6034	-0.565535	0.297334	-1.90202	0.0571689	NA	male	amygdala	150 ug/kg mixed BP
Rasgef1a	295.355	-0.144303	0.0758974	-1.90129	0.0572644	0.317208	male	amygdala	150 ug/kg mixed BP
Zc3hav1	32.1133	0.503051	0.264609	1.90111	0.0572872	NA	male	amygdala	150 ug/kg mixed BP
Arvcf	133.407	0.203319	0.106952	1.90104	0.0572973	NA	male	amygdala	150 ug/kg mixed BP
Add3	373.754	-0.171858	0.0904033	-1.90102	0.0572993	0.317208	male	amygdala	150 ug/kg mixed BP
LOC120094657	3.23751	1.84649	0.971409	1.90084	0.0573228	NA	male	amygdala	150 ug/kg mixed BP
Unc13a	274.358	-0.22136	0.116456	-1.90081	0.0573268	0.317208	male	amygdala	150 ug/kg mixed BP
Ftx	125.159	-0.247815	0.130382	-1.90068	0.0573445	NA	male	amygdala	150 ug/kg mixed BP
Efs	41.0233	0.365495	0.19231	1.90055	0.0573612	NA	male	amygdala	150 ug/kg mixed BP
Brd1	172.456	-0.197511	0.103927	-1.90047	0.0573718	NA	male	amygdala	150 ug/kg mixed BP
Spry2	84.9636	-0.264132	0.13906	-1.89941	0.0575103	NA	male	amygdala	150 ug/kg mixed BP
LOC120100653	14.5791	0.91897	0.483893	1.89912	0.0575487	NA	male	amygdala	150 ug/kg mixed BP
Nin	210.326	-0.18494	0.0973877	-1.89901	0.057563	NA	male	amygdala	150 ug/kg mixed BP
Trrap	235.218	-0.186167	0.0980358	-1.89897	0.0575689	NA	male	amygdala	150 ug/kg mixed BP
Sytl2	57.5567	0.323128	0.170164	1.89892	0.0575747	NA	male	amygdala	150 ug/kg mixed BP
Usp26	5.67562	1.06067	0.558691	1.89849	0.0576314	NA	male	amygdala	150 ug/kg mixed BP
LOC103694730	16.5743	1.51126	0.796171	1.89816	0.0576755	NA	male	amygdala	150 ug/kg mixed BP
LOC120099827	3.35555	1.31368	0.692466	1.8971	0.0578144	NA	male	amygdala	150 ug/kg mixed BP
Spink10	3.28653	1.72695	0.910317	1.89709	0.0578167	NA	male	amygdala	150 ug/kg mixed BP
LOC102556219	3.50986	1.41308	0.744986	1.89679	0.0578561	NA	male	amygdala	150 ug/kg mixed BP
LOC120100826	10.4514	0.709552	0.374107	1.89666	0.0578733	NA	male	amygdala	150 ug/kg mixed BP
Rbm25	1281.49	-0.19647	0.103616	-1.89614	0.0579413	0.318871	male	amygdala	150 ug/kg mixed BP
App	1559.1	-0.130562	0.0688671	-1.89586	0.057979	0.318871	male	amygdala	150 ug/kg mixed BP
Ugt1a3	42.345	0.330799	0.174505	1.89564	0.0580073	NA	male	amygdala	150 ug/kg mixed BP
Purg	512.465	-0.185392	0.0978123	-1.89538	0.0580415	0.318871	male	amygdala	150 ug/kg mixed BP
LOC103693088	8.60548	1.3556	0.715298	1.89515	0.058072	NA	male	amygdala	150 ug/kg mixed BP
LOC120102467	91.5795	-0.319393	0.168539	-1.89507	0.0580831	NA	male	amygdala	150 ug/kg mixed BP
Ccdc136	289.167	-0.171971	0.0907484	-1.89503	0.0580878	0.318871	male	amygdala	150 ug/kg mixed BP
LOC120100791	4.4931	1.44092	0.760475	1.89477	0.0581233	NA	male	amygdala	150 ug/kg mixed BP
Jaml	5.29672	1.33415	0.704359	1.89414	0.0582066	NA	male	amygdala	150 ug/kg mixed BP
Car10	616.621	-0.156736	0.0827564	-1.89395	0.0582318	0.318871	male	amygdala	150 ug/kg mixed BP
LOC100909672	393.603	-0.160024	0.0844953	-1.89388	0.0582407	0.318871	male	amygdala	150 ug/kg mixed BP
Ski	347.357	-0.167689	0.0885575	-1.89356	0.0582832	0.318871	male	amygdala	150 ug/kg mixed BP
LOC108348171	5.2397	1.18958	0.628329	1.89324	0.0583259	NA	male	amygdala	150 ug/kg mixed BP
Nadk2	90.9566	-0.264515	0.139719	-1.8932	0.0583317	NA	male	amygdala	150 ug/kg mixed BP
Atp11b	164.849	-0.195538	0.103286	-1.89316	0.0583362	NA	male	amygdala	150 ug/kg mixed BP
Klhl7	178.649	-0.206633	0.109153	-1.89307	0.058349	NA	male	amygdala	150 ug/kg mixed BP
Il17f	5.86929	1.55295	0.820366	1.89299	0.0583591	NA	male	amygdala	150 ug/kg mixed BP
Clhc1	16.8429	0.564854	0.298488	1.89238	0.0584399	NA	male	amygdala	150 ug/kg mixed BP
LOC120103492	255.739	-0.185209	0.0978855	-1.8921	0.058478	NA	male	amygdala	150 ug/kg mixed BP
LOC103692584	36.5509	-0.425639	0.22499	-1.89181	0.0585161	NA	male	amygdala	150 ug/kg mixed BP
Ssb	677.642	-0.1899	0.100404	-1.89136	0.0585764	0.319488	male	amygdala	150 ug/kg mixed BP
Lrp6	195.339	-0.181832	0.0961537	-1.89106	0.0586167	NA	male	amygdala	150 ug/kg mixed BP
LOC120103610	600.726	-0.158653	0.0838967	-1.89105	0.058618	0.319488	male	amygdala	150 ug/kg mixed BP
Shc2	175.552	-0.199847	0.105697	-1.89076	0.058657	NA	male	amygdala	150 ug/kg mixed BP
Samd12	367.132	-0.154179	0.0815502	-1.8906	0.0586776	0.319488	male	amygdala	150 ug/kg mixed BP
Rplp0-ps14	71.6574	-0.41684	0.220502	-1.89042	0.0587024	NA	male	amygdala	150 ug/kg mixed BP
Rig1	24.0902	0.54267	0.287099	1.89019	0.0587327	NA	male	amygdala	150 ug/kg mixed BP
LOC102548571	8.78327	0.88044	0.465856	1.88994	0.0587658	NA	male	amygdala	150 ug/kg mixed BP
LOC108349932	95.9202	0.349796	0.185088	1.88989	0.0587721	NA	male	amygdala	150 ug/kg mixed BP
LOC120097896	52.5837	-0.349677	0.185033	-1.88981	0.0587831	NA	male	amygdala	150 ug/kg mixed BP
LOC120095067	7.4211	0.902669	0.477652	1.88981	0.058784	NA	male	amygdala	150 ug/kg mixed BP
LOC120103502	28.2375	0.46119	0.244044	1.88978	0.0587875	NA	male	amygdala	150 ug/kg mixed BP
LOC102549184	13.4667	0.958322	0.507108	1.88978	0.0587876	NA	male	amygdala	150 ug/kg mixed BP
Igf2bp3	63.748	0.501847	0.265629	1.88928	0.0588546	NA	male	amygdala	150 ug/kg mixed BP
Gas7	646.509	-0.131578	0.0696448	-1.88927	0.0588557	0.319946	male	amygdala	150 ug/kg mixed BP
Ccdc66	255.935	-0.157619	0.0834303	-1.88923	0.0588608	NA	male	amygdala	150 ug/kg mixed BP
Qsox1	124.094	-0.227647	0.1205	-1.88919	0.0588665	NA	male	amygdala	150 ug/kg mixed BP
Adam32	38.8509	0.647934	0.342988	1.88909	0.0588798	NA	male	amygdala	150 ug/kg mixed BP
LOC102551002	4.31063	1.42164	0.752642	1.88887	0.0589089	NA	male	amygdala	150 ug/kg mixed BP
Pik3ap1	55.4865	0.752204	0.398326	1.88841	0.0589704	NA	male	amygdala	150 ug/kg mixed BP
Bex4	144.569	-0.234037	0.123933	-1.88841	0.0589708	NA	male	amygdala	150 ug/kg mixed BP
LOC102552882	90.0574	-0.323673	0.171409	-1.88831	0.0589847	NA	male	amygdala	150 ug/kg mixed BP
LOC120102315	3.68694	-1.2781	0.676867	-1.88825	0.058992	NA	male	amygdala	150 ug/kg mixed BP
Aass	16.4282	0.746178	0.395206	1.88807	0.0590163	NA	male	amygdala	150 ug/kg mixed BP
Polr3d	178.26	-0.221623	0.117384	-1.88801	0.0590245	NA	male	amygdala	150 ug/kg mixed BP
Acer2	35.9919	0.418098	0.22146	1.88791	0.0590374	NA	male	amygdala	150 ug/kg mixed BP
Zfp385d	702.233	-0.131242	0.0695349	-1.88743	0.0591025	0.320775	male	amygdala	150 ug/kg mixed BP
Prdm15	93.8683	-0.235955	0.125028	-1.88722	0.0591312	NA	male	amygdala	150 ug/kg mixed BP
Ighv	180.87	0.49784	0.263904	1.88645	0.0592349	NA	male	amygdala	150 ug/kg mixed BP
Ywhag-ps6	43.1589	-0.435298	0.230754	-1.88642	0.0592384	NA	male	amygdala	150 ug/kg mixed BP
Kmt2c	535.645	-0.115944	0.0614803	-1.88587	0.0593129	0.321404	male	amygdala	150 ug/kg mixed BP
Cux1-ps1	79.5843	-0.276677	0.146715	-1.88582	0.0593198	NA	male	amygdala	150 ug/kg mixed BP
Tgs1	92.0406	-0.284394	0.150818	-1.88568	0.0593377	NA	male	amygdala	150 ug/kg mixed BP
Ppid-ps11	4.69404	-1.0959	0.581292	-1.88528	0.0593925	NA	male	amygdala	150 ug/kg mixed BP
Cenpu	6.85262	0.92857	0.492724	1.88456	0.0594887	NA	male	amygdala	150 ug/kg mixed BP
LOC102554171	3.9244	1.35202	0.717447	1.88449	0.0594981	NA	male	amygdala	150 ug/kg mixed BP
Slc35g1	4.43736	1.11636	0.592436	1.88435	0.0595181	NA	male	amygdala	150 ug/kg mixed BP
Hells	46.2212	0.429374	0.227892	1.88411	0.05955	NA	male	amygdala	150 ug/kg mixed BP
Prp2l1	195.122	-0.192992	0.102443	-1.8839	0.0595783	NA	male	amygdala	150 ug/kg mixed BP
Glp1r	12.0171	0.847472	0.449868	1.88382	0.0595889	NA	male	amygdala	150 ug/kg mixed BP
Camk1g	58.5511	-0.355485	0.188792	-1.88295	0.0597077	NA	male	amygdala	150 ug/kg mixed BP
Mrps31	51.3636	-0.348248	0.184953	-1.8829	0.0597133	NA	male	amygdala	150 ug/kg mixed BP
Zc3h11a-ps1	11.2	1.01244	0.537706	1.88289	0.0597152	NA	male	amygdala	150 ug/kg mixed BP
Arhgap27	24.0166	0.507422	0.2695	1.88283	0.0597236	NA	male	amygdala	150 ug/kg mixed BP
LOC102550295	4.55879	1.3843	0.735227	1.88282	0.0597253	NA	male	amygdala	150 ug/kg mixed BP
Zcchc14	139.407	-0.197412	0.104852	-1.88277	0.0597321	NA	male	amygdala	150 ug/kg mixed BP
Hnrnpa1-ps30	5.18417	1.31985	0.701211	1.88224	0.0598028	NA	male	amygdala	150 ug/kg mixed BP
Upf3b-ps1	4.43021	1.12833	0.599627	1.88173	0.0598731	NA	male	amygdala	150 ug/kg mixed BP
Ankrd1	11.4893	0.866918	0.460818	1.88126	0.0599368	NA	male	amygdala	150 ug/kg mixed BP
Cnbp	579.172	-0.124067	0.0659514	-1.88119	0.0599457	0.324317	male	amygdala	150 ug/kg mixed BP
Myot	4.48411	1.46332	0.778004	1.88086	0.0599905	NA	male	amygdala	150 ug/kg mixed BP
Tfr2	10.5099	-0.675449	0.35912	-1.88084	0.0599931	NA	male	amygdala	150 ug/kg mixed BP
Cpq	185.001	0.259401	0.137933	1.88063	0.0600219	NA	male	amygdala	150 ug/kg mixed BP
Proser1	95.8263	0.290004	0.15422	1.88045	0.0600464	NA	male	amygdala	150 ug/kg mixed BP
Znrf1	480.432	-0.121917	0.0648397	-1.88029	0.0600691	0.324469	male	amygdala	150 ug/kg mixed BP
Lhfpl4	42.5167	-0.406417	0.216189	-1.87991	0.0601201	NA	male	amygdala	150 ug/kg mixed BP
B3galt5	51.2436	-0.312377	0.166191	-1.87962	0.0601597	NA	male	amygdala	150 ug/kg mixed BP
Frmpd3	107.126	-0.229886	0.122312	-1.8795	0.0601759	NA	male	amygdala	150 ug/kg mixed BP
Icam1	16.9266	0.59762	0.318017	1.87921	0.0602164	NA	male	amygdala	150 ug/kg mixed BP
Rab3gap2	82.6885	-0.251456	0.133849	-1.87865	0.0602918	NA	male	amygdala	150 ug/kg mixed BP
LOC120098531	3.93174	1.60817	0.856101	1.87849	0.0603145	NA	male	amygdala	150 ug/kg mixed BP
Rpl6-ps1	598.568	-0.1586	0.084435	-1.87837	0.0603303	0.325152	male	amygdala	150 ug/kg mixed BP
Clic6	15.9009	0.575712	0.30654	1.8781	0.0603673	NA	male	amygdala	150 ug/kg mixed BP
Fam83b	12.5249	1.22678	0.65322	1.87806	0.0603735	NA	male	amygdala	150 ug/kg mixed BP
Tspan5	446.405	-0.120162	0.0639853	-1.87796	0.0603867	0.325152	male	amygdala	150 ug/kg mixed BP
Tspear	19.5829	0.608029	0.323906	1.87718	0.0604938	NA	male	amygdala	150 ug/kg mixed BP
Glra1	36.5044	0.550924	0.29351	1.87702	0.0605153	NA	male	amygdala	150 ug/kg mixed BP
Scnn1b	18.8263	0.577794	0.307867	1.87677	0.0605501	NA	male	amygdala	150 ug/kg mixed BP
Cdkl2	275.08	-0.156431	0.0833513	-1.87676	0.0605505	0.325518	male	amygdala	150 ug/kg mixed BP
Foxm1	20.1682	0.503308	0.26827	1.87612	0.0606382	NA	male	amygdala	150 ug/kg mixed BP
Enah	625.09	-0.116027	0.0618666	-1.87544	0.0607329	0.325984	male	amygdala	150 ug/kg mixed BP
Ulk1	53.0884	0.324725	0.173194	1.87493	0.0608027	NA	male	amygdala	150 ug/kg mixed BP
LOC102551788	17.1191	0.840497	0.448317	1.87478	0.0608226	NA	male	amygdala	150 ug/kg mixed BP
Capn3	60.5397	0.301658	0.160921	1.87457	0.0608525	NA	male	amygdala	150 ug/kg mixed BP
Spindoc	94.6658	-0.233616	0.124637	-1.87437	0.060879	NA	male	amygdala	150 ug/kg mixed BP
Sun3	8.15818	1.05327	0.561943	1.87434	0.0608832	NA	male	amygdala	150 ug/kg mixed BP
Asic1	329.434	-0.179918	0.0959962	-1.87422	0.0609001	0.326367	male	amygdala	150 ug/kg mixed BP
LOC100909416	4.49099	1.27569	0.680966	1.87335	0.06102	NA	male	amygdala	150 ug/kg mixed BP
Chrna10	3.64095	1.27488	0.680549	1.87331	0.0610255	NA	male	amygdala	150 ug/kg mixed BP
LOC102555236	18.0476	1.0013	0.534633	1.87288	0.0610852	NA	male	amygdala	150 ug/kg mixed BP
Mcm6	56.5162	0.299293	0.159817	1.87272	0.0611074	NA	male	amygdala	150 ug/kg mixed BP
Tecta	14.304	0.883345	0.471743	1.87251	0.0611357	NA	male	amygdala	150 ug/kg mixed BP
Med8	12.8778	-0.615851	0.328906	-1.87243	0.0611477	NA	male	amygdala	150 ug/kg mixed BP
Syne3	24.8614	0.788583	0.421178	1.87233	0.0611612	NA	male	amygdala	150 ug/kg mixed BP
Clcn2	108.043	-0.279703	0.149389	-1.87231	0.0611631	NA	male	amygdala	150 ug/kg mixed BP
Oas3	11.1282	0.931321	0.497435	1.87224	0.0611727	NA	male	amygdala	150 ug/kg mixed BP
Scrt2	53.4706	0.35467	0.189442	1.87218	0.0611813	NA	male	amygdala	150 ug/kg mixed BP
Mfsd6	175.954	-0.221322	0.118219	-1.87214	0.0611873	NA	male	amygdala	150 ug/kg mixed BP
S1pr5	7.48572	0.783877	0.418707	1.87214	0.0611875	NA	male	amygdala	150 ug/kg mixed BP
Tjp2	87.0153	0.340228	0.18177	1.87175	0.0612413	NA	male	amygdala	150 ug/kg mixed BP
LOC120099649	7.51845	1.47778	0.789538	1.8717	0.0612481	NA	male	amygdala	150 ug/kg mixed BP
Sox2	155.965	-0.250264	0.133722	-1.87153	0.0612712	NA	male	amygdala	150 ug/kg mixed BP
LOC108352070	6.39421	0.995579	0.532034	1.87127	0.0613076	NA	male	amygdala	150 ug/kg mixed BP
Taf1	185.976	-0.18273	0.0976595	-1.87109	0.0613323	NA	male	amygdala	150 ug/kg mixed BP
Prpf4b	701.35	-0.197536	0.105598	-1.87063	0.0613959	0.327811	male	amygdala	150 ug/kg mixed BP
LOC120102419	16.5129	-0.647951	0.3464	-1.87053	0.0614102	NA	male	amygdala	150 ug/kg mixed BP
Bco2	15.2407	0.592032	0.316525	1.87041	0.061427	NA	male	amygdala	150 ug/kg mixed BP
Spata25	83.6074	0.254262	0.135956	1.87018	0.0614595	NA	male	amygdala	150 ug/kg mixed BP
Gabra1	280.321	-0.174835	0.0934982	-1.86993	0.0614938	0.327811	male	amygdala	150 ug/kg mixed BP
Pdgfrl	25.6279	0.670416	0.358625	1.8694	0.0615666	NA	male	amygdala	150 ug/kg mixed BP
Atl1	363.993	-0.204581	0.109438	-1.86939	0.0615691	0.327811	male	amygdala	150 ug/kg mixed BP
LOC120097056	8.76618	1.23074	0.658459	1.86913	0.0616049	NA	male	amygdala	150 ug/kg mixed BP
LOC120097195	10.9113	-0.805381	0.430925	-1.86896	0.0616284	NA	male	amygdala	150 ug/kg mixed BP
Rpl21-ps21	62.8839	-0.428808	0.229454	-1.86882	0.0616481	NA	male	amygdala	150 ug/kg mixed BP
Grxcr1	20.7008	0.54169	0.289873	1.86872	0.061662	NA	male	amygdala	150 ug/kg mixed BP
LOC120094777	3.38097	1.26082	0.674716	1.86867	0.061669	NA	male	amygdala	150 ug/kg mixed BP
RGD1560212	61.7073	-0.326927	0.174952	-1.86866	0.0616695	NA	male	amygdala	150 ug/kg mixed BP
Scn5a	82.1732	-0.285134	0.152587	-1.86866	0.0616699	NA	male	amygdala	150 ug/kg mixed BP
Heatr4	79.9497	0.258044	0.138099	1.86854	0.0616868	NA	male	amygdala	150 ug/kg mixed BP
Lrrc19	20.181	-0.48442	0.259286	-1.86829	0.0617223	NA	male	amygdala	150 ug/kg mixed BP
Agtrap	60.3438	0.331011	0.177224	1.86775	0.0617965	NA	male	amygdala	150 ug/kg mixed BP
C7	24.1436	0.70261	0.376198	1.86766	0.061809	NA	male	amygdala	150 ug/kg mixed BP
Cacna1b	603.424	-0.142311	0.0762028	-1.86753	0.0618277	0.327811	male	amygdala	150 ug/kg mixed BP
LOC120093696	125.546	0.233156	0.12485	1.86748	0.0618346	NA	male	amygdala	150 ug/kg mixed BP
Rpl22l1	289.423	-0.178622	0.0956718	-1.86703	0.0618971	0.327811	male	amygdala	150 ug/kg mixed BP
LOC102550304	3.67872	1.54243	0.826284	1.8667	0.0619433	NA	male	amygdala	150 ug/kg mixed BP
Tars3	108.918	-0.235566	0.126261	-1.86571	0.0620822	NA	male	amygdala	150 ug/kg mixed BP
LOC108352943	9.81374	0.928444	0.497773	1.8652	0.062154	NA	male	amygdala	150 ug/kg mixed BP
Bex3	482.676	-0.211293	0.113289	-1.86509	0.0621695	0.327811	male	amygdala	150 ug/kg mixed BP
Glrb	259.893	-0.167895	0.0900356	-1.86477	0.0622143	0.327811	male	amygdala	150 ug/kg mixed BP
Rpl14	266.366	-0.245929	0.131892	-1.86462	0.0622351	0.327811	male	amygdala	150 ug/kg mixed BP
Aurkaip1	130.115	0.25917	0.138998	1.86455	0.0622441	NA	male	amygdala	150 ug/kg mixed BP
Serpina3j	5.26985	1.26271	0.677307	1.86431	0.0622775	NA	male	amygdala	150 ug/kg mixed BP
LOC102549158	15.68	-0.576268	0.309135	-1.86413	0.0623032	NA	male	amygdala	150 ug/kg mixed BP
Phf3	256.144	-0.197044	0.105706	-1.86409	0.0623096	0.327811	male	amygdala	150 ug/kg mixed BP
Nln	181.202	-0.183658	0.0985491	-1.86361	0.0623759	NA	male	amygdala	150 ug/kg mixed BP
Rn45s	19454.9	-0.401836	0.215652	-1.86335	0.0624126	0.327811	male	amygdala	150 ug/kg mixed BP
Dglucy	22.8868	0.517272	0.277638	1.86312	0.0624456	NA	male	amygdala	150 ug/kg mixed BP
Hgs	145.714	-0.227213	0.121973	-1.86281	0.0624891	NA	male	amygdala	150 ug/kg mixed BP
Slc39a3	46.0416	0.331938	0.178193	1.8628	0.0624908	NA	male	amygdala	150 ug/kg mixed BP
LOC120098807	17.3723	0.625212	0.335665	1.86261	0.0625177	NA	male	amygdala	150 ug/kg mixed BP
Pls1	41.6403	0.448871	0.241004	1.8625	0.0625322	NA	male	amygdala	150 ug/kg mixed BP
Syde1	5.1439	1.10079	0.591039	1.86247	0.0625365	NA	male	amygdala	150 ug/kg mixed BP
Camk4	1136.79	-0.125257	0.0672587	-1.86231	0.0625591	0.327811	male	amygdala	150 ug/kg mixed BP
LOC120100795	12.8111	0.879766	0.472439	1.86218	0.0625782	NA	male	amygdala	150 ug/kg mixed BP
Samd1l1	66.3166	-0.438002	0.235217	-1.86212	0.0625864	NA	male	amygdala	150 ug/kg mixed BP
LOC102550644	23.5856	0.880036	0.472605	1.8621	0.0625893	NA	male	amygdala	150 ug/kg mixed BP
Envl-ps2	4.0977	-1.11798	0.600394	-1.86208	0.0625914	NA	male	amygdala	150 ug/kg mixed BP
Trim6	6.29703	1.42148	0.76356	1.86165	0.0626522	NA	male	amygdala	150 ug/kg mixed BP
Tmem255b	26.7511	0.446503	0.239893	1.86126	0.0627078	NA	male	amygdala	150 ug/kg mixed BP
Grk4	191.165	-0.179573	0.0964795	-1.86125	0.0627087	NA	male	amygdala	150 ug/kg mixed BP
Slc25a5-ps10	7.69073	0.884206	0.475112	1.86105	0.0627375	NA	male	amygdala	150 ug/kg mixed BP
LOC102547698	17.3577	0.980376	0.52688	1.86072	0.0627839	NA	male	amygdala	150 ug/kg mixed BP
Morf4l2	428.24	-0.180739	0.0971386	-1.86063	0.0627961	0.327811	male	amygdala	150 ug/kg mixed BP
Xpnpep2	7.74461	0.904107	0.485926	1.86059	0.0628025	NA	male	amygdala	150 ug/kg mixed BP
Rmdn1	93.1281	-0.230593	0.123957	-1.86028	0.0628464	NA	male	amygdala	150 ug/kg mixed BP
Ralbp1-ps5	7.40736	-0.880714	0.473451	-1.8602	0.0628569	NA	male	amygdala	150 ug/kg mixed BP
LOC102552318	4.36589	1.2905	0.693933	1.85969	0.0629295	NA	male	amygdala	150 ug/kg mixed BP
Muc2	5.59991	1.33567	0.718257	1.8596	0.0629425	NA	male	amygdala	150 ug/kg mixed BP
Atp9a	1294.62	-0.122808	0.0660408	-1.85959	0.0629442	0.327811	male	amygdala	150 ug/kg mixed BP
Gdap1	101.048	-0.263061	0.141493	-1.85919	0.0630006	NA	male	amygdala	150 ug/kg mixed BP
Nckap1	551.135	-0.146475	0.078786	-1.85914	0.0630067	0.327811	male	amygdala	150 ug/kg mixed BP
Rpl29-ps20	2.71256	1.82037	0.979249	1.85895	0.0630346	NA	male	amygdala	150 ug/kg mixed BP
LOC120093067	2354.81	-0.411022	0.221136	-1.85868	0.0630721	0.327811	male	amygdala	150 ug/kg mixed BP
Rn18s	16891.2	-0.403005	0.216854	-1.85842	0.06311	0.327811	male	amygdala	150 ug/kg mixed BP
Atr	100.602	0.312049	0.167913	1.85839	0.0631134	NA	male	amygdala	150 ug/kg mixed BP
Dlc1	391.456	0.13609	0.0732327	1.85833	0.0631226	0.327811	male	amygdala	150 ug/kg mixed BP
Top1	960.817	-0.145652	0.0783783	-1.85832	0.0631236	0.327811	male	amygdala	150 ug/kg mixed BP
LOC120099695	16897.1	-0.403357	0.217095	-1.85797	0.0631727	0.327811	male	amygdala	150 ug/kg mixed BP
Iqsec2	230.853	-0.2151	0.115774	-1.85793	0.0631794	NA	male	amygdala	150 ug/kg mixed BP
LOC120102105	16897.3	-0.403334	0.217095	-1.85787	0.0631875	0.327811	male	amygdala	150 ug/kg mixed BP
Rn28s	2354.32	-0.410848	0.221143	-1.85783	0.0631925	0.327811	male	amygdala	150 ug/kg mixed BP
PCOLCE2	16.3862	0.901843	0.485468	1.85768	0.0632146	NA	male	amygdala	150 ug/kg mixed BP
Nell1	516.219	-0.124262	0.0669392	-1.85634	0.0634046	0.328293	male	amygdala	150 ug/kg mixed BP
Tbxas1	35.5684	0.539823	0.290815	1.85624	0.0634194	NA	male	amygdala	150 ug/kg mixed BP
LOC100362122	18.4666	0.65469	0.35271	1.85617	0.0634293	NA	male	amygdala	150 ug/kg mixed BP
Nphp3	18.7022	0.51963	0.279979	1.85596	0.0634592	NA	male	amygdala	150 ug/kg mixed BP
Ginm1	27.7573	-0.413099	0.222661	-1.85528	0.0635561	NA	male	amygdala	150 ug/kg mixed BP
LOC108352829	16675	-0.40925	0.220601	-1.85516	0.063574	0.328293	male	amygdala	150 ug/kg mixed BP
LOC108351097	16674.9	-0.409247	0.220601	-1.85515	0.0635749	0.328293	male	amygdala	150 ug/kg mixed BP
Clic2	18.0944	0.547652	0.295298	1.85458	0.0636568	NA	male	amygdala	150 ug/kg mixed BP
Uba1y	2.94724	1.69481	0.913997	1.85428	0.0636988	NA	male	amygdala	150 ug/kg mixed BP
Adamts4	23.3715	0.586942	0.316535	1.85427	0.0637	NA	male	amygdala	150 ug/kg mixed BP
LOC103692784	3.45848	1.69637	0.915027	1.8539	0.0637532	NA	male	amygdala	150 ug/kg mixed BP
Arrdc4	41.2349	-0.353772	0.190857	-1.85359	0.0637974	NA	male	amygdala	150 ug/kg mixed BP
LOC100912427	698.4	-0.235375	0.127003	-1.8533	0.0638399	0.329162	male	amygdala	150 ug/kg mixed BP
LOC120094270	88.8722	-0.498705	0.26914	-1.85296	0.0638884	NA	male	amygdala	150 ug/kg mixed BP
C8h11orf65	16.2438	0.618992	0.334075	1.85285	0.0639036	NA	male	amygdala	150 ug/kg mixed BP
LOC120102190	439.551	-0.436388	0.235569	-1.85248	0.0639562	0.329263	male	amygdala	150 ug/kg mixed BP
Dnal4	57.9488	0.286885	0.154878	1.85233	0.0639788	NA	male	amygdala	150 ug/kg mixed BP
Slc47a1	34.0961	0.51464	0.277839	1.8523	0.0639834	NA	male	amygdala	150 ug/kg mixed BP
Twist2	9.21802	0.863513	0.466266	1.85197	0.0640294	NA	male	amygdala	150 ug/kg mixed BP
Lmod1	38.4421	0.428728	0.231499	1.85197	0.0640308	NA	male	amygdala	150 ug/kg mixed BP
Ythdc2	79.1048	-0.247286	0.133547	-1.85168	0.0640714	NA	male	amygdala	150 ug/kg mixed BP
LOC102546644	8.75847	0.901538	0.486875	1.85168	0.0640714	NA	male	amygdala	150 ug/kg mixed BP
Wbp11-ps1	4.36504	1.43646	0.776012	1.85108	0.0641576	NA	male	amygdala	150 ug/kg mixed BP
Tnk1	34.9155	0.389243	0.210318	1.85074	0.0642076	NA	male	amygdala	150 ug/kg mixed BP
LOC120101097	137.948	-0.287085	0.155136	-1.85054	0.0642355	NA	male	amygdala	150 ug/kg mixed BP
Cttnbp2	484.537	-0.177958	0.0961892	-1.85008	0.0643018	0.330272	male	amygdala	150 ug/kg mixed BP
LOC120094211	4.50447	1.23699	0.668625	1.85005	0.0643059	NA	male	amygdala	150 ug/kg mixed BP
LOC120096687	5.7791	1.041	0.562723	1.84993	0.0643232	NA	male	amygdala	150 ug/kg mixed BP
Neo1	388.94	-0.137804	0.0744978	-1.84977	0.0643462	0.330272	male	amygdala	150 ug/kg mixed BP
LOC102554514	30.1126	-0.440353	0.238113	-1.84934	0.0644086	NA	male	amygdala	150 ug/kg mixed BP
Lamc2	32.4982	0.438575	0.237169	1.84921	0.0644278	NA	male	amygdala	150 ug/kg mixed BP
Ppig-ps1	6.75849	1.15388	0.623996	1.84917	0.0644329	NA	male	amygdala	150 ug/kg mixed BP
LOC102547623	17.0715	0.669263	0.361962	1.84898	0.0644601	NA	male	amygdala	150 ug/kg mixed BP
Gcdh	114.901	-0.302927	0.163861	-1.84868	0.0645033	NA	male	amygdala	150 ug/kg mixed BP
Zbtb37	89.6204	0.268402	0.145196	1.84855	0.0645234	NA	male	amygdala	150 ug/kg mixed BP
Grip2	140.722	-0.229223	0.124038	-1.84802	0.0646001	NA	male	amygdala	150 ug/kg mixed BP
Hcfc1r1-ps1	34.5711	-0.423204	0.229057	-1.84759	0.0646616	NA	male	amygdala	150 ug/kg mixed BP
Vmn2r116l-ps18	20.3804	-0.569958	0.308528	-1.84734	0.0646975	NA	male	amygdala	150 ug/kg mixed BP
Sh3rf3	456.448	-0.159616	0.086405	-1.8473	0.0647035	0.331606	male	amygdala	150 ug/kg mixed BP
Samd3	244.647	-0.335423	0.18162	-1.84684	0.0647706	NA	male	amygdala	150 ug/kg mixed BP
Psma8	15.5847	0.99404	0.538424	1.8462	0.0648627	NA	male	amygdala	150 ug/kg mixed BP
LOC108348742	5.83445	1.27863	0.6926	1.84613	0.064873	NA	male	amygdala	150 ug/kg mixed BP
Cdh3	32.7326	0.551004	0.298464	1.84613	0.0648734	NA	male	amygdala	150 ug/kg mixed BP
Rab12	313.437	-0.210064	0.113844	-1.84519	0.0650103	0.332467	male	amygdala	150 ug/kg mixed BP
Hprt1	112.075	-0.217961	0.118128	-1.84514	0.0650178	NA	male	amygdala	150 ug/kg mixed BP
Skic3	445.192	-0.14526	0.0787404	-1.8448	0.065067	0.332467	male	amygdala	150 ug/kg mixed BP
Rpl6-ps15	14.6158	0.825406	0.447442	1.84472	0.0650782	NA	male	amygdala	150 ug/kg mixed BP
LOC120095867	3.48309	1.36162	0.738349	1.84414	0.0651633	NA	male	amygdala	150 ug/kg mixed BP
LOC120095056	45.4102	-0.42801	0.232109	-1.844	0.0651829	NA	male	amygdala	150 ug/kg mixed BP
Rab3gap1	249.404	-0.175339	0.0950938	-1.84386	0.0652042	NA	male	amygdala	150 ug/kg mixed BP
Ccdc112	184.388	-0.265679	0.144096	-1.84377	0.0652167	NA	male	amygdala	150 ug/kg mixed BP
Mov10	141.895	-0.218114	0.118301	-1.84372	0.0652247	NA	male	amygdala	150 ug/kg mixed BP
LOC102547177	11.3819	0.736026	0.399381	1.84292	0.0653413	NA	male	amygdala	150 ug/kg mixed BP
LOC120093369	35.4892	-0.469835	0.254965	-1.84274	0.0653668	NA	male	amygdala	150 ug/kg mixed BP
Micu3	273.484	-0.175456	0.0952227	-1.84258	0.0653898	0.333424	male	amygdala	150 ug/kg mixed BP
Dnajc2	222.52	-0.181962	0.0987561	-1.84253	0.0653972	NA	male	amygdala	150 ug/kg mixed BP
Chmp2b	165.7	-0.190363	0.103327	-1.84233	0.0654269	NA	male	amygdala	150 ug/kg mixed BP
Ppp1r14a	6.9946	0.963752	0.52315	1.84221	0.0654444	NA	male	amygdala	150 ug/kg mixed BP
Caln1	1817.9	-0.115906	0.0629182	-1.84217	0.0654503	0.333424	male	amygdala	150 ug/kg mixed BP
Chst5	19.9821	0.491843	0.267053	1.84174	0.0655131	NA	male	amygdala	150 ug/kg mixed BP
Cdr1	64.5593	-0.748198	0.406288	-1.84154	0.065542	NA	male	amygdala	150 ug/kg mixed BP
Ky	13.3899	0.706397	0.383705	1.84099	0.0656231	NA	male	amygdala	150 ug/kg mixed BP
Sorcs3	572.088	-0.131398	0.0713772	-1.8409	0.0656369	0.333519	male	amygdala	150 ug/kg mixed BP
Fitm2	74.9324	-0.260643	0.141594	-1.84077	0.0656552	NA	male	amygdala	150 ug/kg mixed BP
Zwint	939.206	-0.170365	0.0925734	-1.84033	0.0657202	0.333519	male	amygdala	150 ug/kg mixed BP
Ankrd23	3.78674	-1.22304	0.664663	-1.84008	0.0657559	NA	male	amygdala	150 ug/kg mixed BP
Exo1	12.1705	0.920681	0.500355	1.84006	0.0657598	NA	male	amygdala	150 ug/kg mixed BP
Ccnd1	268.033	0.179719	0.0976713	1.84004	0.065763	0.333519	male	amygdala	150 ug/kg mixed BP
LOC120095933	11.012	0.762098	0.414184	1.84	0.0657686	NA	male	amygdala	150 ug/kg mixed BP
Slc13a5	38.6457	0.394804	0.214636	1.83941	0.0658551	NA	male	amygdala	150 ug/kg mixed BP
Dock7	293.773	-0.137743	0.0748904	-1.83927	0.0658759	0.33357	male	amygdala	150 ug/kg mixed BP
LOC120101734	15.9745	0.537656	0.292338	1.83916	0.0658918	NA	male	amygdala	150 ug/kg mixed BP
LOC120094697	11.1093	1.03875	0.564797	1.83915	0.065893	NA	male	amygdala	150 ug/kg mixed BP
Pdpn	94.6222	0.270339	0.146994	1.83911	0.0658986	NA	male	amygdala	150 ug/kg mixed BP
LOC100361180	98.4612	-0.30522	0.165978	-1.83891	0.0659282	NA	male	amygdala	150 ug/kg mixed BP
Dnajc18	169.232	-0.188727	0.102671	-1.83816	0.0660389	NA	male	amygdala	150 ug/kg mixed BP
LOC120098808	5.00731	0.980594	0.533491	1.83807	0.0660521	NA	male	amygdala	150 ug/kg mixed BP
Rab10	517.884	-0.139188	0.0757301	-1.83794	0.0660706	0.33357	male	amygdala	150 ug/kg mixed BP
Sytl3	26.508	1.03341	0.562274	1.83791	0.0660757	NA	male	amygdala	150 ug/kg mixed BP
Vom2r31	4.18572	1.55728	0.847487	1.83753	0.0661322	NA	male	amygdala	150 ug/kg mixed BP
Pex14	142.504	0.270956	0.147522	1.83672	0.0662514	NA	male	amygdala	150 ug/kg mixed BP
LOC102547869	5.51427	1.02197	0.556628	1.836	0.066357	NA	male	amygdala	150 ug/kg mixed BP
Odad2	32.4887	0.726878	0.395921	1.83592	0.0663702	NA	male	amygdala	150 ug/kg mixed BP
Ubtd1	26.0133	-0.43658	0.237823	-1.83573	0.0663969	NA	male	amygdala	150 ug/kg mixed BP
Hhip	14.6166	0.689453	0.375662	1.8353	0.0664611	NA	male	amygdala	150 ug/kg mixed BP
Rundc3a	410.778	0.147096	0.0801523	1.83521	0.0664753	0.33357	male	amygdala	150 ug/kg mixed BP
Vom2r-ps85	4.17541	1.36619	0.74458	1.83484	0.0665293	NA	male	amygdala	150 ug/kg mixed BP
Birc6	707.757	-0.102528	0.0558835	-1.83468	0.0665532	0.33357	male	amygdala	150 ug/kg mixed BP
Hba-a1	633.037	-0.588805	0.320932	-1.83467	0.0665544	0.33357	male	amygdala	150 ug/kg mixed BP
LOC108352563	14.1246	1.04248	0.568259	1.83451	0.0665785	NA	male	amygdala	150 ug/kg mixed BP
LOC102555838	6.05777	1.12703	0.614377	1.83443	0.0665905	NA	male	amygdala	150 ug/kg mixed BP
Osbpl7	38.5282	-0.34772	0.189553	-1.83442	0.0665913	NA	male	amygdala	150 ug/kg mixed BP
LOC498122	37.1857	0.426593	0.232566	1.83428	0.0666118	NA	male	amygdala	150 ug/kg mixed BP
RGD1563570	303.195	-0.175991	0.0959557	-1.83409	0.0666406	0.33357	male	amygdala	150 ug/kg mixed BP
Nrbf2	39.7699	0.343153	0.187115	1.83391	0.0666667	NA	male	amygdala	150 ug/kg mixed BP
Cfap43	21.3214	0.7681	0.41887	1.83374	0.0666922	NA	male	amygdala	150 ug/kg mixed BP
LOC102553018	28.5269	0.986282	0.537897	1.83359	0.0667151	NA	male	amygdala	150 ug/kg mixed BP
LOC120096294	34.7759	0.37206	0.202926	1.83347	0.0667327	NA	male	amygdala	150 ug/kg mixed BP
LOC103693202	148.27	-0.297595	0.162314	-1.83345	0.0667352	NA	male	amygdala	150 ug/kg mixed BP
LOC120098203	68.4541	-0.288078	0.157141	-1.83324	0.0667669	NA	male	amygdala	150 ug/kg mixed BP
LOC102549374	6.14753	1.18069	0.644115	1.83304	0.0667961	NA	male	amygdala	150 ug/kg mixed BP
[truncated: 21,156 more rows]
