# Supplementary material for: Postnatal maternal care moderates the effects of prenatal bisphenol exposure on offspring neurodevelopmental, behavioral, and transcriptomic outcomes
Source: PLoS One. 2024 Jun 11;19(6):e0305256. doi: 10.1371/journal.pone.0305256 (PMC11166292; doi:10.1371/journal.pone.0305256)
Supplement: S6 Table — (XLSX) [file pone.0305256.s016.xlsx]

## Sheet: Laubyetal_Prenatal BP x Materna
geneID	baseMean	log2FoldChange	lfcSE	stat	pvalue	padj	sex	brainregion	comparison
Tafa2	1314.25	-0.414702	0.0890153	-4.65877	3.18e-06	0.00511195	male	amygdala	50 ug/kg mixed BP x nest attendance
Epha3	527.09	-0.335955	0.0750441	-4.47676	7.58e-06	0.00608914	male	amygdala	50 ug/kg mixed BP x nest attendance
Slc13a3	169.313	0.525855	0.126142	4.16874	3.06e-05	NA	male	amygdala	50 ug/kg mixed BP x nest attendance
Brinp3	882.632	-0.306579	0.0737155	-4.15895	3.2e-05	0.0171257	male	amygdala	50 ug/kg mixed BP x nest attendance
Idh1	171.97	-0.629434	0.156849	-4.013	6e-05	NA	male	amygdala	50 ug/kg mixed BP x nest attendance
Elmo1	509.837	-0.248639	0.0620076	-4.00982	6.08e-05	0.0228882	male	amygdala	50 ug/kg mixed BP x nest attendance
Epha5	1368.11	-0.386565	0.0983389	-3.93094	8.46e-05	0.0228882	male	amygdala	50 ug/kg mixed BP x nest attendance
Tenm3	3102.18	-0.289627	0.0742785	-3.8992	9.65e-05	0.0228882	male	amygdala	50 ug/kg mixed BP x nest attendance
Dpp6	2067.32	-0.316952	0.0814509	-3.89132	9.97e-05	0.0228882	male	amygdala	50 ug/kg mixed BP x nest attendance
Tmeff1	344.476	-0.308546	0.0796774	-3.87244	0.000107753	NA	male	amygdala	50 ug/kg mixed BP x nest attendance
Frmd3	473.438	-0.306481	0.0794193	-3.85903	0.000113839	NA	male	amygdala	50 ug/kg mixed BP x nest attendance
LOC120097896	52.5837	-0.714207	0.186948	-3.82036	0.000133259	NA	male	amygdala	50 ug/kg mixed BP x nest attendance
Sgcd	1339.88	-0.314534	0.0829479	-3.79195	0.000149468	0.0300244	male	amygdala	50 ug/kg mixed BP x nest attendance
Gstm1	70.6422	-0.692562	0.183009	-3.78432	0.000154132	NA	male	amygdala	50 ug/kg mixed BP x nest attendance
ND2	5584.46	-0.443364	0.118638	-3.73713	0.000186136	0.0301869	male	amygdala	50 ug/kg mixed BP x nest attendance
Sirpa	677.592	0.359294	0.0970161	3.70345	0.000212691	0.0301869	male	amygdala	50 ug/kg mixed BP x nest attendance
LOC102548730	647.307	-0.334981	0.0905288	-3.70027	0.00021537	0.0301869	male	amygdala	50 ug/kg mixed BP x nest attendance
Arl8a	466.07	-0.33385	0.0904371	-3.69152	0.000222918	NA	male	amygdala	50 ug/kg mixed BP x nest attendance
ND4	10018.6	-0.375553	0.101812	-3.68869	0.000225415	0.0301869	male	amygdala	50 ug/kg mixed BP x nest attendance
ND6	4974.1	-0.373716	0.101972	-3.6649	0.000247437	0.030587	male	amygdala	50 ug/kg mixed BP x nest attendance
Synpo	197.327	0.384891	0.105783	3.6385	0.000274228	NA	male	amygdala	50 ug/kg mixed BP x nest attendance
Cntn5	2393.8	-0.29306	0.0812752	-3.60578	0.000311221	0.0321264	male	amygdala	50 ug/kg mixed BP x nest attendance
Galntl6	1705.38	-0.33589	0.0931768	-3.60487	0.000312309	0.0321264	male	amygdala	50 ug/kg mixed BP x nest attendance
Taf2	107.099	-0.449182	0.125049	-3.59205	0.000328084	NA	male	amygdala	50 ug/kg mixed BP x nest attendance
Srrm4	441.963	-0.365702	0.102004	-3.58518	0.000336845	NA	male	amygdala	50 ug/kg mixed BP x nest attendance
Grip1	1842.13	-0.292909	0.0819511	-3.5742	0.000351304	0.0321264	male	amygdala	50 ug/kg mixed BP x nest attendance
CYTB	3717.54	-0.439208	0.123254	-3.56345	0.000366011	0.0321264	male	amygdala	50 ug/kg mixed BP x nest attendance
Apc2	256.908	-0.530892	0.149099	-3.56066	0.000369919	NA	male	amygdala	50 ug/kg mixed BP x nest attendance
Plcxd3	317.621	-0.336668	0.094613	-3.55837	0.000373169	NA	male	amygdala	50 ug/kg mixed BP x nest attendance
Frmd5	1027.91	-0.257171	0.0723362	-3.55522	0.000377669	0.0321264	male	amygdala	50 ug/kg mixed BP x nest attendance
Npas3	1636.09	-0.18242	0.0514114	-3.54824	0.000387811	0.0321264	male	amygdala	50 ug/kg mixed BP x nest attendance
Kcnj3	239.323	-0.419453	0.118442	-3.54141	0.000398002	NA	male	amygdala	50 ug/kg mixed BP x nest attendance
Cntnap5a	1408.9	-0.25573	0.0722361	-3.5402	0.000399831	0.0321264	male	amygdala	50 ug/kg mixed BP x nest attendance
Pbx3	432.092	-0.282018	0.0796631	-3.54013	0.000399934	NA	male	amygdala	50 ug/kg mixed BP x nest attendance
Kank1	262.329	0.444539	0.125621	3.53874	0.000402048	NA	male	amygdala	50 ug/kg mixed BP x nest attendance
LOC108352691	69.5024	0.650328	0.184297	3.52869	0.000417615	NA	male	amygdala	50 ug/kg mixed BP x nest attendance
COX3	10979.5	-0.326189	0.092621	-3.52176	0.000428699	0.0328057	male	amygdala	50 ug/kg mixed BP x nest attendance
L3mbtl4	267.504	-0.295673	0.0841658	-3.51299	0.000443102	NA	male	amygdala	50 ug/kg mixed BP x nest attendance
Prxl2a	140.074	0.40504	0.11537	3.5108	0.000446759	NA	male	amygdala	50 ug/kg mixed BP x nest attendance
Lhfpl3	1439.72	-0.264251	0.0755855	-3.49605	0.000472197	0.0344919	male	amygdala	50 ug/kg mixed BP x nest attendance
Lingo2	4075.56	-0.31053	0.0891965	-3.48142	0.000498763	0.0346771	male	amygdala	50 ug/kg mixed BP x nest attendance
Nwd2	383.071	-0.366293	0.105256	-3.48003	0.00050135	NA	male	amygdala	50 ug/kg mixed BP x nest attendance
Slc8a1	1216.74	-0.32701	0.0942032	-3.47133	0.000517891	0.0346771	male	amygdala	50 ug/kg mixed BP x nest attendance
Ppt2	465.63	0.298176	0.0859324	3.46989	0.000520679	NA	male	amygdala	50 ug/kg mixed BP x nest attendance
Inpp4b	615.709	-0.294974	0.0852842	-3.45872	0.000542744	0.0348876	male	amygdala	50 ug/kg mixed BP x nest attendance
Ank1	266.109	-0.320823	0.0929504	-3.45155	0.000557369	NA	male	amygdala	50 ug/kg mixed BP x nest attendance
Fam83f	28.2017	1.07535	0.311564	3.45144	0.000557594	NA	male	amygdala	50 ug/kg mixed BP x nest attendance
Dab1	2249.93	-0.283843	0.0823228	-3.44792	0.000564913	0.0349159	male	amygdala	50 ug/kg mixed BP x nest attendance
C1h16orf92	142.369	-0.496578	0.144441	-3.43792	0.0005862	NA	male	amygdala	50 ug/kg mixed BP x nest attendance
Robo1	2908.89	-0.306818	0.0894556	-3.42983	0.000603949	0.0354022	male	amygdala	50 ug/kg mixed BP x nest attendance
ATP6	10734.2	-0.352348	0.102948	-3.42257	0.000620318	0.0354022	male	amygdala	50 ug/kg mixed BP x nest attendance
Ctnna2	3075.62	-0.315555	0.0924148	-3.41455	0.00063887	0.0354022	male	amygdala	50 ug/kg mixed BP x nest attendance
Sbk1	127.427	-0.459424	0.134639	-3.41226	0.000644277	NA	male	amygdala	50 ug/kg mixed BP x nest attendance
Actr2	647.501	-0.332263	0.0977323	-3.39972	0.000674546	0.0361332	male	amygdala	50 ug/kg mixed BP x nest attendance
Kcnt2	407.298	-0.259886	0.0767336	-3.38686	0.000706969	NA	male	amygdala	50 ug/kg mixed BP x nest attendance
Slc35f1	1038.78	-0.303552	0.0898216	-3.37951	0.000726164	0.0376434	male	amygdala	50 ug/kg mixed BP x nest attendance
Tlcd3b	149.66	-0.470754	0.140045	-3.36145	0.000775338	NA	male	amygdala	50 ug/kg mixed BP x nest attendance
LOC102554171	3.9244	3.00151	0.90002	3.33494	0.000853192	NA	male	amygdala	50 ug/kg mixed BP x nest attendance
Cdh10	589.081	-0.284285	0.08534	-3.3312	0.000864728	0.041793	male	amygdala	50 ug/kg mixed BP x nest attendance
LOC102550607	116.866	0.609193	0.183019	3.32858	0.000872888	NA	male	amygdala	50 ug/kg mixed BP x nest attendance
Pbx1	1619.15	-0.256871	0.0772362	-3.32579	0.000881698	0.041793	male	amygdala	50 ug/kg mixed BP x nest attendance
Ccser1	1231.65	-0.257341	0.0775966	-3.3164	0.000911849	0.041793	male	amygdala	50 ug/kg mixed BP x nest attendance
Trnat-agu_16	39.002	-0.888837	0.268061	-3.3158	0.000913824	NA	male	amygdala	50 ug/kg mixed BP x nest attendance
LOC102546835	489.484	-0.3226	0.0974463	-3.31054	0.000931161	0.041793	male	amygdala	50 ug/kg mixed BP x nest attendance
Prrt1	387	0.343977	0.103919	3.31003	0.000932851	NA	male	amygdala	50 ug/kg mixed BP x nest attendance
Runx1t1	724.839	-0.242497	0.0732837	-3.30902	0.000936247	0.041793	male	amygdala	50 ug/kg mixed BP x nest attendance
Gabrd	117.373	0.471187	0.14242	3.30844	0.00093818	NA	male	amygdala	50 ug/kg mixed BP x nest attendance
Ngb	42.3075	0.633571	0.192376	3.2934	0.000989849	NA	male	amygdala	50 ug/kg mixed BP x nest attendance
Cd200	453.801	-0.340487	0.10357	-3.2875	0.00101083	NA	male	amygdala	50 ug/kg mixed BP x nest attendance
Ptchd4	234.125	-0.313924	0.0955786	-3.28446	0.00102177	NA	male	amygdala	50 ug/kg mixed BP x nest attendance
Hcn1	498.41	-0.268263	0.0817726	-3.2806	0.00103585	0.0446256	male	amygdala	50 ug/kg mixed BP x nest attendance
LOC120100022	9.35068	2.86634	0.875838	3.27268	0.00106533	NA	male	amygdala	50 ug/kg mixed BP x nest attendance
Cracd	454.074	-0.242865	0.074242	-3.27126	0.00107068	NA	male	amygdala	50 ug/kg mixed BP x nest attendance
ND1	5080.56	-0.373984	0.114408	-3.26887	0.00107979	0.0446256	male	amygdala	50 ug/kg mixed BP x nest attendance
Pcdh17	796.827	-0.331786	0.101525	-3.26802	0.00108301	0.0446256	male	amygdala	50 ug/kg mixed BP x nest attendance
Fuca2	54.136	0.632029	0.193794	3.26134	0.00110888	NA	male	amygdala	50 ug/kg mixed BP x nest attendance
Adarb2	1643.46	-0.255462	0.0785003	-3.25428	0.00113679	0.0448872	male	amygdala	50 ug/kg mixed BP x nest attendance
Sh3bgrl3	168.407	-0.460382	0.141799	-3.24673	0.00116739	NA	male	amygdala	50 ug/kg mixed BP x nest attendance
Tmem80	115.03	0.555987	0.171264	3.24637	0.00116886	NA	male	amygdala	50 ug/kg mixed BP x nest attendance
Dcx	265.392	-0.354923	0.109551	-3.23981	0.00119608	NA	male	amygdala	50 ug/kg mixed BP x nest attendance
Syn3	2444.92	-0.152346	0.0473253	-3.21912	0.00128584	0.0448872	male	amygdala	50 ug/kg mixed BP x nest attendance
LOC120101648	84.8139	-0.523213	0.162626	-3.21728	0.00129411	NA	male	amygdala	50 ug/kg mixed BP x nest attendance
Rn18s	16891.2	-0.732782	0.227899	-3.21537	0.00130275	0.0448872	male	amygdala	50 ug/kg mixed BP x nest attendance
LOC108352829	16675	-0.745112	0.231837	-3.21395	0.00130924	0.0448872	male	amygdala	50 ug/kg mixed BP x nest attendance
LOC108351097	16674.9	-0.7451	0.231837	-3.2139	0.00130944	0.0448872	male	amygdala	50 ug/kg mixed BP x nest attendance
LOC120102105	16897.3	-0.733187	0.228152	-3.21359	0.00131087	0.0448872	male	amygdala	50 ug/kg mixed BP x nest attendance
LOC120099695	16897.1	-0.733149	0.228153	-3.21342	0.00131167	0.0448872	male	amygdala	50 ug/kg mixed BP x nest attendance
Meis2	940.535	-0.314508	0.0979381	-3.2113	0.00132137	0.0448872	male	amygdala	50 ug/kg mixed BP x nest attendance
COX2	7157.27	-0.313901	0.0978766	-3.20711	0.00134075	0.0448872	male	amygdala	50 ug/kg mixed BP x nest attendance
Mrpl13	160.605	0.392453	0.122475	3.20435	0.00135367	NA	male	amygdala	50 ug/kg mixed BP x nest attendance
Zfp804a	595.607	-0.309393	0.096914	-3.19244	0.00141075	0.04602	male	amygdala	50 ug/kg mixed BP x nest attendance
Macrod2	3015.42	-0.219603	0.068881	-3.18815	0.00143186	0.04602	male	amygdala	50 ug/kg mixed BP x nest attendance
LOC120098271	96.639	-0.576839	0.181304	-3.18162	0.00146454	NA	male	amygdala	50 ug/kg mixed BP x nest attendance
LOC103694470	242.108	-0.338767	0.10663	-3.17702	0.00148799	NA	male	amygdala	50 ug/kg mixed BP x nest attendance
Map1b	7936.82	-0.324606	0.102257	-3.1744	0.00150145	0.0473104	male	amygdala	50 ug/kg mixed BP x nest attendance
Ubxn6	229.354	0.323612	0.101983	3.17319	0.00150774	NA	male	amygdala	50 ug/kg mixed BP x nest attendance
Csmd1	4902.21	-0.29653	0.0936317	-3.16699	0.00154028	0.0476005	male	amygdala	50 ug/kg mixed BP x nest attendance
LOC120095555	40.9235	-0.706189	0.223639	-3.15772	0.0015901	NA	male	amygdala	50 ug/kg mixed BP x nest attendance
Hmgb1	415.109	-0.432585	0.137352	-3.14946	0.00163574	NA	male	amygdala	50 ug/kg mixed BP x nest attendance
LOC120103064	1182.67	-0.290978	0.0924237	-3.1483	0.00164222	0.0497933	male	amygdala	50 ug/kg mixed BP x nest attendance
Gria1	1702.23	-0.278805	0.089096	-3.12927	0.00175241	0.0512104	male	amygdala	50 ug/kg mixed BP x nest attendance
Negr1	3232.72	-0.245038	0.0784997	-3.12151	0.00179923	0.0512104	male	amygdala	50 ug/kg mixed BP x nest attendance
Ccdc85a	502.573	-0.278395	0.0893866	-3.11451	0.00184251	0.0512104	male	amygdala	50 ug/kg mixed BP x nest attendance
Sorcs1	680.473	-0.239287	0.0769722	-3.10875	0.0018788	0.0512104	male	amygdala	50 ug/kg mixed BP x nest attendance
Spock1	919.835	-0.228347	0.0735969	-3.10267	0.00191783	0.0512104	male	amygdala	50 ug/kg mixed BP x nest attendance
Grik2	2098.05	-0.266577	0.0859867	-3.10022	0.0019338	0.0512104	male	amygdala	50 ug/kg mixed BP x nest attendance
Unc5c	607.864	-0.269113	0.0868305	-3.09929	0.00193986	0.0512104	male	amygdala	50 ug/kg mixed BP x nest attendance
Plppr1	392.824	-0.260796	0.084182	-3.098	0.00194833	NA	male	amygdala	50 ug/kg mixed BP x nest attendance
Mgat4c	1226.87	-0.209894	0.0677561	-3.09778	0.00194974	0.0512104	male	amygdala	50 ug/kg mixed BP x nest attendance
Tmem163	234.171	-0.316835	0.102296	-3.09724	0.00195328	NA	male	amygdala	50 ug/kg mixed BP x nest attendance
Pcdh9	4773.07	-0.274533	0.088735	-3.09385	0.00197576	0.0512104	male	amygdala	50 ug/kg mixed BP x nest attendance
Arfgef3	244.228	-0.323598	0.104875	-3.08556	0.00203166	NA	male	amygdala	50 ug/kg mixed BP x nest attendance
Nbea	1520.59	-0.228235	0.0739785	-3.08516	0.00203443	0.0513784	male	amygdala	50 ug/kg mixed BP x nest attendance
Camkv	1019.62	0.294236	0.0956163	3.07726	0.00208914	0.0513784	male	amygdala	50 ug/kg mixed BP x nest attendance
LOC100909672	393.603	-0.27083	0.0880401	-3.07621	0.00209647	NA	male	amygdala	50 ug/kg mixed BP x nest attendance
Cdr1	64.5593	-1.30308	0.423899	-3.07404	0.00211184	NA	male	amygdala	50 ug/kg mixed BP x nest attendance
Fras1	296.807	-0.272462	0.0886775	-3.0725	0.00212273	NA	male	amygdala	50 ug/kg mixed BP x nest attendance
Pcdh11x	696.92	-0.241963	0.0787815	-3.07132	0.00213113	0.0513784	male	amygdala	50 ug/kg mixed BP x nest attendance
Lcp1	54.9425	0.726579	0.236572	3.07128	0.00213143	NA	male	amygdala	50 ug/kg mixed BP x nest attendance
Snora3	14.2315	-1.0968	0.35767	-3.06651	0.00216574	NA	male	amygdala	50 ug/kg mixed BP x nest attendance
ND3	2767.48	-0.336615	0.109859	-3.06406	0.00218356	0.0513784	male	amygdala	50 ug/kg mixed BP x nest attendance
Pcsk1n	190.553	-0.887036	0.289548	-3.06352	0.00218746	NA	male	amygdala	50 ug/kg mixed BP x nest attendance
RT1-CE3	3.46317	-2.52434	0.824511	-3.06162	0.00220142	NA	male	amygdala	50 ug/kg mixed BP x nest attendance
LOC120095014	49.9721	-0.615942	0.201321	-3.0595	0.00221703	NA	male	amygdala	50 ug/kg mixed BP x nest attendance
Rasa1	414.634	-0.347316	0.113753	-3.05326	0.00226369	NA	male	amygdala	50 ug/kg mixed BP x nest attendance
Zwint	939.206	-0.296714	0.0971914	-3.05288	0.00226655	0.0513784	male	amygdala	50 ug/kg mixed BP x nest attendance
LOC120098944	194.67	0.396148	0.12992	3.04916	0.00229481	NA	male	amygdala	50 ug/kg mixed BP x nest attendance
Tafa1	1840.71	-0.293048	0.0961205	-3.04876	0.00229789	0.0513784	male	amygdala	50 ug/kg mixed BP x nest attendance
LOC120100844	192.024	-0.322756	0.105892	-3.04798	0.00230387	NA	male	amygdala	50 ug/kg mixed BP x nest attendance
Thsd7b	660.135	-0.241671	0.0793435	-3.04588	0.00232001	0.0513784	male	amygdala	50 ug/kg mixed BP x nest attendance
Trim9	513.604	-0.245865	0.0807892	-3.04329	0.00234006	0.0513784	male	amygdala	50 ug/kg mixed BP x nest attendance
Icoslg	59.3287	0.509403	0.167475	3.04167	0.00235271	NA	male	amygdala	50 ug/kg mixed BP x nest attendance
Klf12	623.726	-0.208794	0.068712	-3.03868	0.00237617	0.0513784	male	amygdala	50 ug/kg mixed BP x nest attendance
Lrrc7	1732.86	-0.299833	0.098709	-3.03755	0.00238512	0.0513784	male	amygdala	50 ug/kg mixed BP x nest attendance
Shisa9	571.389	-0.256835	0.0845771	-3.0367	0.00239181	0.0513784	male	amygdala	50 ug/kg mixed BP x nest attendance
Spata25	83.6074	0.448965	0.147887	3.03587	0.00239842	NA	male	amygdala	50 ug/kg mixed BP x nest attendance
Dcc	1629.16	-0.251179	0.0827511	-3.03536	0.00240251	0.0513784	male	amygdala	50 ug/kg mixed BP x nest attendance
Rn45s	19454.9	-0.687878	0.226638	-3.03514	0.00240425	0.0513784	male	amygdala	50 ug/kg mixed BP x nest attendance
Deptor	163.754	0.405314	0.133603	3.03373	0.00241554	NA	male	amygdala	50 ug/kg mixed BP x nest attendance
Abcc4	176.241	0.408312	0.13461	3.03329	0.00241902	NA	male	amygdala	50 ug/kg mixed BP x nest attendance
Nckap1	551.135	-0.249489	0.0823229	-3.03062	0.00244056	0.0513784	male	amygdala	50 ug/kg mixed BP x nest attendance
LOC102550295	4.55879	2.65788	0.877243	3.02981	0.00244709	NA	male	amygdala	50 ug/kg mixed BP x nest attendance
Fam135b	262.775	-0.269755	0.089111	-3.02718	0.00246843	NA	male	amygdala	50 ug/kg mixed BP x nest attendance
Strbp	1142.96	-0.181603	0.0600477	-3.02432	0.00249194	0.0513784	male	amygdala	50 ug/kg mixed BP x nest attendance
Nav3	2143.56	-0.262046	0.0867691	-3.02004	0.00252738	0.0513784	male	amygdala	50 ug/kg mixed BP x nest attendance
Zswim1	79.4632	0.455975	0.151076	3.01818	0.00254296	NA	male	amygdala	50 ug/kg mixed BP x nest attendance
Il1rapl2	639.982	-0.258174	0.0855564	-3.01759	0.00254795	0.0513784	male	amygdala	50 ug/kg mixed BP x nest attendance
Vsnl1	1102.05	0.269661	0.0893976	3.01643	0.00255773	0.0513784	male	amygdala	50 ug/kg mixed BP x nest attendance
Atp1b2	138.622	-0.469332	0.155595	-3.01636	0.00255827	NA	male	amygdala	50 ug/kg mixed BP x nest attendance
Slc35f4	385.798	-0.30232	0.100342	-3.0129	0.00258762	NA	male	amygdala	50 ug/kg mixed BP x nest attendance
Macf1	1407.9	-0.171668	0.056989	-3.01229	0.00259281	0.051409	male	amygdala	50 ug/kg mixed BP x nest attendance
Zfp523	192.289	0.319016	0.105956	3.01082	0.00260544	NA	male	amygdala	50 ug/kg mixed BP x nest attendance
Basp1	3212.44	-0.241064	0.0802183	-3.0051	0.00265495	0.051409	male	amygdala	50 ug/kg mixed BP x nest attendance
Nr1d2	158.235	0.386149	0.128514	3.00472	0.00265827	NA	male	amygdala	50 ug/kg mixed BP x nest attendance
Ppfia2	1282.94	-0.288926	0.0961951	-3.00355	0.00266853	0.051409	male	amygdala	50 ug/kg mixed BP x nest attendance
LOC102553594	3.05966	3.26172	1.08681	3.00119	0.00268922	NA	male	amygdala	50 ug/kg mixed BP x nest attendance
Gria2	1877.73	-0.299476	0.0999258	-2.99698	0.0027267	0.051409	male	amygdala	50 ug/kg mixed BP x nest attendance
Hspg2	124.099	0.407238	0.135895	2.9967	0.00272919	NA	male	amygdala	50 ug/kg mixed BP x nest attendance
LOC108348389	78.6482	-0.673729	0.225034	-2.9939	0.00275435	NA	male	amygdala	50 ug/kg mixed BP x nest attendance
Adgrl3	2208.51	-0.205802	0.0687643	-2.99287	0.00276371	0.051409	male	amygdala	50 ug/kg mixed BP x nest attendance
Rpl11-ps1	749.031	-0.39205	0.131057	-2.99145	0.00277659	0.051409	male	amygdala	50 ug/kg mixed BP x nest attendance
Rpl23a-ps14	17.9434	1.51989	0.508413	2.98948	0.00279449	NA	male	amygdala	50 ug/kg mixed BP x nest attendance
Fam131b	315.668	0.315337	0.105496	2.9891	0.00279798	NA	male	amygdala	50 ug/kg mixed BP x nest attendance
Zfp955a	31.0162	0.803765	0.268948	2.98855	0.00280301	NA	male	amygdala	50 ug/kg mixed BP x nest attendance
Fgf14	2239.05	-0.329278	0.110203	-2.98792	0.00280882	0.051409	male	amygdala	50 ug/kg mixed BP x nest attendance
Mdga2	2595.94	-0.267652	0.089671	-2.98483	0.00283739	0.051409	male	amygdala	50 ug/kg mixed BP x nest attendance
Dlg3	649.394	0.333669	0.111828	2.98377	0.00284717	0.051409	male	amygdala	50 ug/kg mixed BP x nest attendance
Egfem1	606.49	-0.244648	0.0821218	-2.97909	0.0028911	0.0516223	male	amygdala	50 ug/kg mixed BP x nest attendance
Scn1a	427.726	-0.341283	0.114565	-2.97894	0.00289246	NA	male	amygdala	50 ug/kg mixed BP x nest attendance
Lpar1	131.884	0.383066	0.128888	2.9721	0.00295772	NA	male	amygdala	50 ug/kg mixed BP x nest attendance
Hnrnpr-ps2	268.535	-0.324438	0.109494	-2.96307	0.0030459	NA	male	amygdala	50 ug/kg mixed BP x nest attendance
Hnrnpa2b1	845.706	-0.280981	0.0948531	-2.96227	0.00305381	0.0539282	male	amygdala	50 ug/kg mixed BP x nest attendance
St8sia2	69.0806	-0.487087	0.164443	-2.96205	0.003056	NA	male	amygdala	50 ug/kg mixed BP x nest attendance
Gal3st3	81.1139	-0.502964	0.169938	-2.95968	0.00307954	NA	male	amygdala	50 ug/kg mixed BP x nest attendance
Polr2h	42.3291	-0.559082	0.18941	-2.9517	0.00316025	NA	male	amygdala	50 ug/kg mixed BP x nest attendance
Rab30	260.604	-0.265742	0.0900581	-2.95078	0.00316968	NA	male	amygdala	50 ug/kg mixed BP x nest attendance
Rasgef1b	685.538	-0.198726	0.0673869	-2.94903	0.00318774	0.0551714	male	amygdala	50 ug/kg mixed BP x nest attendance
Ctsd	358.693	0.395038	0.133964	2.94883	0.00318982	NA	male	amygdala	50 ug/kg mixed BP x nest attendance
Exoc6b	522.72	-0.191734	0.065027	-2.94853	0.00319287	0.0551714	male	amygdala	50 ug/kg mixed BP x nest attendance
Naa40	360.752	-0.278785	0.094781	-2.94136	0.00326779	NA	male	amygdala	50 ug/kg mixed BP x nest attendance
Cadps	1547.68	-0.20597	0.0700505	-2.94032	0.00327878	0.0557051	male	amygdala	50 ug/kg mixed BP x nest attendance
Atp6v0a1	545.233	-0.263175	0.0895466	-2.93897	0.00329308	0.0557051	male	amygdala	50 ug/kg mixed BP x nest attendance
Nrg3	5266.98	-0.255745	0.0871294	-2.93523	0.00333303	0.0557936	male	amygdala	50 ug/kg mixed BP x nest attendance
Agpat4	411.711	0.273872	0.0934586	2.93041	0.00338516	NA	male	amygdala	50 ug/kg mixed BP x nest attendance
Sim1	52.798	-0.645002	0.220438	-2.926	0.00343351	NA	male	amygdala	50 ug/kg mixed BP x nest attendance
Ccdc38	34.481	0.819617	0.280124	2.92591	0.00343451	NA	male	amygdala	50 ug/kg mixed BP x nest attendance
Myef2	244.088	-0.2744	0.0937955	-2.92551	0.00343889	NA	male	amygdala	50 ug/kg mixed BP x nest attendance
LOC120097142	136.581	-0.632376	0.216528	-2.92052	0.00349445	NA	male	amygdala	50 ug/kg mixed BP x nest attendance
Dner	915.609	-0.172522	0.0591147	-2.91842	0.00351805	0.0582836	male	amygdala	50 ug/kg mixed BP x nest attendance
ND5	1983.51	-0.320658	0.110125	-2.91177	0.00359388	0.0589323	male	amygdala	50 ug/kg mixed BP x nest attendance
Slc13a4	184.477	0.38558	0.132807	2.90331	0.00369241	NA	male	amygdala	50 ug/kg mixed BP x nest attendance
LOC108350566	251.627	-0.317635	0.109504	-2.90065	0.00372385	NA	male	amygdala	50 ug/kg mixed BP x nest attendance
Nexmif	591.724	-0.248947	0.0858314	-2.90041	0.00372671	0.0604932	male	amygdala	50 ug/kg mixed BP x nest attendance
LOC120097667	23.0544	-0.802298	0.276646	-2.90009	0.0037306	NA	male	amygdala	50 ug/kg mixed BP x nest attendance
Anxa11	83.987	0.43957	0.151829	2.89517	0.00378959	NA	male	amygdala	50 ug/kg mixed BP x nest attendance
Dact3	524.51	0.326122	0.11268	2.89424	0.00380077	0.0610783	male	amygdala	50 ug/kg mixed BP x nest attendance
Abca7	79.0864	0.511148	0.176646	2.89363	0.00380811	NA	male	amygdala	50 ug/kg mixed BP x nest attendance
Sh3bgrl1	274.384	-0.306735	0.106051	-2.89233	0.00382395	NA	male	amygdala	50 ug/kg mixed BP x nest attendance
Nrxn1	5379.94	-0.257981	0.0893928	-2.88592	0.00390265	0.0615399	male	amygdala	50 ug/kg mixed BP x nest attendance
Plp1	294.674	0.762023	0.264061	2.88579	0.00390434	NA	male	amygdala	50 ug/kg mixed BP x nest attendance
Dmd	1190.98	-0.178565	0.0619292	-2.88337	0.00393446	0.0615399	male	amygdala	50 ug/kg mixed BP x nest attendance
Cdh13	1746.58	-0.18108	0.062861	-2.88065	0.00396859	0.0615399	male	amygdala	50 ug/kg mixed BP x nest attendance
LOC680920	6.55267	2.34151	0.812934	2.88031	0.00397281	NA	male	amygdala	50 ug/kg mixed BP x nest attendance
Eif4e-ps7	560.891	-0.291095	0.101121	-2.87867	0.00399358	0.0615399	male	amygdala	50 ug/kg mixed BP x nest attendance
Gramd1a	171.456	-0.318809	0.110802	-2.87729	0.0040111	NA	male	amygdala	50 ug/kg mixed BP x nest attendance
Gng13	148.182	0.426041	0.148096	2.87679	0.00401743	NA	male	amygdala	50 ug/kg mixed BP x nest attendance
Erbb4	1928.2	-0.196258	0.0682279	-2.87651	0.00402097	0.0615399	male	amygdala	50 ug/kg mixed BP x nest attendance
Prkar2b	244.095	-0.33861	0.117769	-2.87522	0.0040375	NA	male	amygdala	50 ug/kg mixed BP x nest attendance
ST7	181.989	-0.341491	0.118797	-2.87457	0.00404583	NA	male	amygdala	50 ug/kg mixed BP x nest attendance
LOC102552504	8.57165	1.65002	0.574102	2.87409	0.00405194	NA	male	amygdala	50 ug/kg mixed BP x nest attendance
Tspan5	446.405	-0.191181	0.0665515	-2.87268	0.00407007	NA	male	amygdala	50 ug/kg mixed BP x nest attendance
Fsd1l	217.76	-0.262912	0.0916143	-2.86977	0.00410769	NA	male	amygdala	50 ug/kg mixed BP x nest attendance
Nfkbiz	15.269	1.22813	0.428618	2.86533	0.00416581	NA	male	amygdala	50 ug/kg mixed BP x nest attendance
LOC120097467	168.131	-0.459236	0.160279	-2.86522	0.00416714	NA	male	amygdala	50 ug/kg mixed BP x nest attendance
LOC102548900	603.894	-0.22664	0.0791808	-2.86231	0.0042057	0.0637599	male	amygdala	50 ug/kg mixed BP x nest attendance
LOC108352604	91.1192	-0.404311	0.141295	-2.86146	0.00421699	NA	male	amygdala	50 ug/kg mixed BP x nest attendance
LOC120097897	135.084	-0.450016	0.157296	-2.86096	0.00422361	NA	male	amygdala	50 ug/kg mixed BP x nest attendance
Optc	34.1358	-0.698432	0.244288	-2.85905	0.00424911	NA	male	amygdala	50 ug/kg mixed BP x nest attendance
Wipf1	222.71	0.293336	0.102757	2.85465	0.00430837	NA	male	amygdala	50 ug/kg mixed BP x nest attendance
Mobp	42.3666	0.996341	0.349938	2.84719	0.00441067	NA	male	amygdala	50 ug/kg mixed BP x nest attendance
Plekhj1	198.766	-0.301462	0.105891	-2.84692	0.0044145	NA	male	amygdala	50 ug/kg mixed BP x nest attendance
Adam23	523.481	-0.285889	0.100427	-2.84672	0.00441722	0.0649402	male	amygdala	50 ug/kg mixed BP x nest attendance
Rab13	88.3012	0.566855	0.199149	2.84639	0.00442183	NA	male	amygdala	50 ug/kg mixed BP x nest attendance
Fkbp2	765.259	0.33443	0.117494	2.84637	0.0044221	0.0649402	male	amygdala	50 ug/kg mixed BP x nest attendance
LOC120093053	765.259	0.33443	0.117494	2.84637	0.0044221	0.0649402	male	amygdala	50 ug/kg mixed BP x nest attendance
Zmynd11	443.61	-0.223094	0.0784063	-2.84536	0.0044361	NA	male	amygdala	50 ug/kg mixed BP x nest attendance
Muc2	5.59991	2.53293	0.890423	2.84463	0.00444625	NA	male	amygdala	50 ug/kg mixed BP x nest attendance
RGD1560687	108.076	-0.60031	0.211055	-2.84433	0.0044505	NA	male	amygdala	50 ug/kg mixed BP x nest attendance
Ank2	4562.83	-0.238625	0.0839033	-2.84405	0.00445442	0.0649402	male	amygdala	50 ug/kg mixed BP x nest attendance
LOC100360453	52.8695	-0.617479	0.217132	-2.8438	0.00445794	NA	male	amygdala	50 ug/kg mixed BP x nest attendance
Fnbp4	203.018	-0.286245	0.100701	-2.84254	0.00447562	NA	male	amygdala	50 ug/kg mixed BP x nest attendance
Nln	181.202	-0.2863	0.100729	-2.84229	0.00447914	NA	male	amygdala	50 ug/kg mixed BP x nest attendance
Nrxn3	5213.66	-0.222246	0.0782055	-2.84183	0.00448561	0.0649402	male	amygdala	50 ug/kg mixed BP x nest attendance
Rn7sl1	60.1076	-0.825899	0.291203	-2.83616	0.00456589	NA	male	amygdala	50 ug/kg mixed BP x nest attendance
Tmem47	162.387	-0.445915	0.157361	-2.83371	0.00460114	NA	male	amygdala	50 ug/kg mixed BP x nest attendance
Polb	59.4531	-0.508828	0.179636	-2.83256	0.00461772	NA	male	amygdala	50 ug/kg mixed BP x nest attendance
Nlgn1	3391.7	-0.253807	0.0898298	-2.82542	0.0047218	0.0658501	male	amygdala	50 ug/kg mixed BP x nest attendance
Gpc4	62.112	0.539392	0.190983	2.8243	0.00473843	NA	male	amygdala	50 ug/kg mixed BP x nest attendance
Apba1	844.598	-0.204533	0.0724363	-2.82362	0.0047485	0.0658501	male	amygdala	50 ug/kg mixed BP x nest attendance
Thoc3-ps1	14.0727	0.936476	0.331793	2.82247	0.00476549	NA	male	amygdala	50 ug/kg mixed BP x nest attendance
Podxl2	63.5684	-0.439892	0.1559	-2.82162	0.00477818	NA	male	amygdala	50 ug/kg mixed BP x nest attendance
Tubb3	2112.59	-0.270015	0.0957262	-2.82071	0.00479179	0.0658501	male	amygdala	50 ug/kg mixed BP x nest attendance
Ncam2	1926.7	-0.265523	0.094179	-2.81934	0.00481225	0.0658501	male	amygdala	50 ug/kg mixed BP x nest attendance
Lrfn2	278.174	-0.293195	0.104026	-2.81846	0.00482539	NA	male	amygdala	50 ug/kg mixed BP x nest attendance
Sestd1	241.474	-0.250368	0.0888654	-2.81739	0.00484162	NA	male	amygdala	50 ug/kg mixed BP x nest attendance
Magi2	2274.47	-0.212747	0.0755652	-2.8154	0.00487159	0.0658501	male	amygdala	50 ug/kg mixed BP x nest attendance
Ids	488.066	-0.26907	0.0956881	-2.81195	0.00492419	0.0658501	male	amygdala	50 ug/kg mixed BP x nest attendance
Gphn	1069.09	-0.176396	0.0627382	-2.81161	0.00492938	0.0658501	male	amygdala	50 ug/kg mixed BP x nest attendance
Pcdh7	1515.95	-0.258551	0.0919756	-2.81108	0.00493753	0.0658501	male	amygdala	50 ug/kg mixed BP x nest attendance
Pafah1b3	123.677	-0.422478	0.150293	-2.81103	0.00493834	NA	male	amygdala	50 ug/kg mixed BP x nest attendance
Lrp1b	2102.49	-0.192171	0.0684097	-2.80912	0.00496767	0.0658501	male	amygdala	50 ug/kg mixed BP x nest attendance
Tox3	186.275	-0.289756	0.103222	-2.80711	0.00499888	NA	male	amygdala	50 ug/kg mixed BP x nest attendance
Srsf3-ps11	32.9134	0.874145	0.311943	2.80226	0.00507462	NA	male	amygdala	50 ug/kg mixed BP x nest attendance
LOC120103116	100.664	-0.359058	0.128171	-2.8014	0.0050882	NA	male	amygdala	50 ug/kg mixed BP x nest attendance
Ppp2r2b	1581.99	-0.214973	0.0767414	-2.80126	0.0050903	0.0658501	male	amygdala	50 ug/kg mixed BP x nest attendance
Camta2	389.386	0.328007	0.117152	2.79984	0.00511273	NA	male	amygdala	50 ug/kg mixed BP x nest attendance
Csrnp3	499.353	-0.250281	0.0893927	-2.79979	0.00511358	0.0658501	male	amygdala	50 ug/kg mixed BP x nest attendance
Adcy2	523.246	-0.255083	0.0912118	-2.7966	0.00516428	0.0658501	male	amygdala	50 ug/kg mixed BP x nest attendance
Pkd2	84.0297	-0.448875	0.16051	-2.79656	0.00516492	NA	male	amygdala	50 ug/kg mixed BP x nest attendance
Klhl29	649.793	-0.25212	0.0901586	-2.7964	0.0051675	0.0658501	male	amygdala	50 ug/kg mixed BP x nest attendance
LOC103690870	617.088	-0.303117	0.108407	-2.79611	0.00517219	0.0658501	male	amygdala	50 ug/kg mixed BP x nest attendance
Reep1	608.335	-0.219943	0.0786886	-2.79511	0.00518822	0.0658501	male	amygdala	50 ug/kg mixed BP x nest attendance
Cntnap2	4271.9	-0.231624	0.082897	-2.79412	0.00520408	0.0658501	male	amygdala	50 ug/kg mixed BP x nest attendance
Tef	169.939	0.272013	0.0974633	2.79092	0.00525577	NA	male	amygdala	50 ug/kg mixed BP x nest attendance
Dynlt1	77.2281	-0.436055	0.156346	-2.78903	0.00528664	NA	male	amygdala	50 ug/kg mixed BP x nest attendance
Ina	696.025	-0.268639	0.0964224	-2.78607	0.00533516	0.0664552	male	amygdala	50 ug/kg mixed BP x nest attendance
Mmp16	540.41	-0.2351	0.0843891	-2.78591	0.00533779	0.0664552	male	amygdala	50 ug/kg mixed BP x nest attendance
Cnih1	86.7329	-0.425381	0.152766	-2.78452	0.00536068	NA	male	amygdala	50 ug/kg mixed BP x nest attendance
ND4L	1371.01	-0.509642	0.183087	-2.7836	0.00537596	0.0664552	male	amygdala	50 ug/kg mixed BP x nest attendance
Zrsr2-ps1	67.3233	-0.575874	0.206933	-2.78291	0.00538744	NA	male	amygdala	50 ug/kg mixed BP x nest attendance
Polk	61.758	0.53652	0.192879	2.78164	0.00540848	NA	male	amygdala	50 ug/kg mixed BP x nest attendance
Cnr1	279.149	-0.28478	0.102469	-2.77919	0.00544954	NA	male	amygdala	50 ug/kg mixed BP x nest attendance
Ak3	245.281	-0.2788	0.100325	-2.77898	0.00545304	NA	male	amygdala	50 ug/kg mixed BP x nest attendance
Dnajc8	180.721	-0.41342	0.148837	-2.77767	0.00547501	NA	male	amygdala	50 ug/kg mixed BP x nest attendance
Arf4	136.968	-0.381812	0.137526	-2.77629	0.00549833	NA	male	amygdala	50 ug/kg mixed BP x nest attendance
Togaram1	221.904	-0.27378	0.0987887	-2.77137	0.00558204	NA	male	amygdala	50 ug/kg mixed BP x nest attendance
Wdr53	32.6459	0.634832	0.229111	2.77085	0.00559102	NA	male	amygdala	50 ug/kg mixed BP x nest attendance
LOC103692282	16.547	1.51634	0.547463	2.76975	0.00560994	NA	male	amygdala	50 ug/kg mixed BP x nest attendance
Crtac1	150.403	-0.296459	0.107058	-2.76914	0.00562051	NA	male	amygdala	50 ug/kg mixed BP x nest attendance
RGD1560883	622.245	-0.214077	0.0773208	-2.76868	0.00562831	0.0675645	male	amygdala	50 ug/kg mixed BP x nest attendance
Psip1	1008.87	-0.298958	0.108001	-2.7681	0.00563848	0.0675645	male	amygdala	50 ug/kg mixed BP x nest attendance
Rab10	517.884	-0.218449	0.0789577	-2.76665	0.00566349	0.0675645	male	amygdala	50 ug/kg mixed BP x nest attendance
Slco2b1	113.097	0.402448	0.145496	2.76604	0.00567416	NA	male	amygdala	50 ug/kg mixed BP x nest attendance
Gigyf1	60.5498	-0.512985	0.185483	-2.76567	0.00568062	NA	male	amygdala	50 ug/kg mixed BP x nest attendance
Auts2	4061.86	-0.141375	0.051124	-2.76534	0.0056864	0.0675645	male	amygdala	50 ug/kg mixed BP x nest attendance
Lrfn5	1437.73	-0.325595	0.117803	-2.76391	0.00571139	0.0675645	male	amygdala	50 ug/kg mixed BP x nest attendance
Otud7a	546.242	-0.251689	0.0910753	-2.76353	0.00571797	0.0675645	male	amygdala	50 ug/kg mixed BP x nest attendance
Fyn	430.121	-0.239909	0.0868353	-2.76281	0.0057307	NA	male	amygdala	50 ug/kg mixed BP x nest attendance
LOC108352511	193.07	-0.28924	0.104702	-2.76251	0.0057358	NA	male	amygdala	50 ug/kg mixed BP x nest attendance
Cdk11b	249.31	-0.322281	0.116736	-2.76077	0.00576648	NA	male	amygdala	50 ug/kg mixed BP x nest attendance
LOC102546421	41.5783	-0.560383	0.203579	-2.75265	0.00591142	NA	male	amygdala	50 ug/kg mixed BP x nest attendance
Ndufa5	605.186	0.316071	0.11484	2.75227	0.00591831	0.0694213	male	amygdala	50 ug/kg mixed BP x nest attendance
Cyp2g1	8.31284	1.73331	0.630566	2.74881	0.00598125	NA	male	amygdala	50 ug/kg mixed BP x nest attendance
Pdia5-ps1	35.235	-0.601983	0.219009	-2.74867	0.0059837	NA	male	amygdala	50 ug/kg mixed BP x nest attendance
Nkain3	715.798	-0.2395	0.0871624	-2.74774	0.00600069	0.0698071	male	amygdala	50 ug/kg mixed BP x nest attendance
Neto2	447.416	-0.270197	0.098418	-2.7454	0.00604368	NA	male	amygdala	50 ug/kg mixed BP x nest attendance
Nxph1	772.412	-0.248912	0.0906883	-2.7447	0.00605671	0.0698071	male	amygdala	50 ug/kg mixed BP x nest attendance
Tbc1d9	214.128	-0.258815	0.0943415	-2.74338	0.00608095	NA	male	amygdala	50 ug/kg mixed BP x nest attendance
Marchf1	2394.55	-0.235226	0.0857438	-2.74335	0.00608152	0.0698071	male	amygdala	50 ug/kg mixed BP x nest attendance
Scoc	283.111	-0.315013	0.114923	-2.74108	0.00612378	NA	male	amygdala	50 ug/kg mixed BP x nest attendance
Rab11fip1	12.6655	1.29404	0.472207	2.74042	0.00613612	NA	male	amygdala	50 ug/kg mixed BP x nest attendance
Hnrnpr	332.615	-0.260726	0.0951603	-2.73986	0.00614655	NA	male	amygdala	50 ug/kg mixed BP x nest attendance
L1cam	450.321	-0.255225	0.093205	-2.73832	0.00617544	NA	male	amygdala	50 ug/kg mixed BP x nest attendance
Pid1	352.927	-0.241061	0.0881179	-2.73566	0.00622546	NA	male	amygdala	50 ug/kg mixed BP x nest attendance
Kank4	39.8159	0.652074	0.238406	2.73514	0.00623531	NA	male	amygdala	50 ug/kg mixed BP x nest attendance
Gria4	1340.11	-0.203576	0.0744997	-2.73258	0.00628408	0.0716207	male	amygdala	50 ug/kg mixed BP x nest attendance
Snap47	76.5461	0.375403	0.137484	2.73052	0.00632341	NA	male	amygdala	50 ug/kg mixed BP x nest attendance
Tf	30.5296	0.725332	0.265668	2.73021	0.00632932	NA	male	amygdala	50 ug/kg mixed BP x nest attendance
Nkain2	6369.89	-0.27173	0.0996462	-2.72695	0.00639223	0.0722629	male	amygdala	50 ug/kg mixed BP x nest attendance
Cfl2	120.905	-0.36898	0.135358	-2.72596	0.00641149	NA	male	amygdala	50 ug/kg mixed BP x nest attendance
Scn3a	556.888	-0.237106	0.0870116	-2.72499	0.00643037	0.0722629	male	amygdala	50 ug/kg mixed BP x nest attendance
S100a3	25.0952	0.822747	0.302208	2.72245	0.00647998	NA	male	amygdala	50 ug/kg mixed BP x nest attendance
mt-Rnr2	48196.4	-0.306305	0.112631	-2.71955	0.00653701	0.0729512	male	amygdala	50 ug/kg mixed BP x nest attendance
Phtf1	302.219	-0.229235	0.0843441	-2.71785	0.00657069	NA	male	amygdala	50 ug/kg mixed BP x nest attendance
Chn2	245.39	-0.260382	0.095812	-2.71764	0.00657498	NA	male	amygdala	50 ug/kg mixed BP x nest attendance
LOC120095056	45.4102	-0.658389	0.242373	-2.71643	0.00659901	NA	male	amygdala	50 ug/kg mixed BP x nest attendance
Cadm2	3946.66	-0.267422	0.0985335	-2.71402	0.00664722	0.0736695	male	amygdala	50 ug/kg mixed BP x nest attendance
LOC108349691	63.8997	-0.48196	0.177641	-2.71312	0.0066653	NA	male	amygdala	50 ug/kg mixed BP x nest attendance
Stk32a	542.754	-0.331217	0.122144	-2.71169	0.00669406	0.0736805	male	amygdala	50 ug/kg mixed BP x nest attendance
Uggt2	282.804	-0.252355	0.0933484	-2.70337	0.0068641	NA	male	amygdala	50 ug/kg mixed BP x nest attendance
Zfp334	37.9358	-0.619948	0.229384	-2.70266	0.00687872	NA	male	amygdala	50 ug/kg mixed BP x nest attendance
LOC108350099	13.8799	0.986056	0.364943	2.70195	0.00689348	NA	male	amygdala	50 ug/kg mixed BP x nest attendance
LOC120100659	449.975	-0.284825	0.105415	-2.70194	0.00689362	NA	male	amygdala	50 ug/kg mixed BP x nest attendance
Fcho1	143.941	-0.492008	0.182106	-2.70176	0.00689731	NA	male	amygdala	50 ug/kg mixed BP x nest attendance
Ramp1	99.4124	0.375889	0.139217	2.70003	0.00693333	NA	male	amygdala	50 ug/kg mixed BP x nest attendance
Dip2c	811.111	-0.184198	0.0682395	-2.69929	0.00694882	0.075687	male	amygdala	50 ug/kg mixed BP x nest attendance
LOC120094148	74.1442	-0.40773	0.151103	-2.69836	0.00696825	NA	male	amygdala	50 ug/kg mixed BP x nest attendance
Hdac9	833.866	-0.185696	0.0688208	-2.69825	0.00697055	0.075687	male	amygdala	50 ug/kg mixed BP x nest attendance
Nt5c2	320.435	0.212559	0.0788848	2.69455	0.00704845	NA	male	amygdala	50 ug/kg mixed BP x nest attendance
Astn2	820.628	-0.155789	0.0578399	-2.69345	0.00707177	0.0762119	male	amygdala	50 ug/kg mixed BP x nest attendance
Arglu1	590.115	-0.2935	0.109048	-2.69147	0.00711374	0.0762119	male	amygdala	50 ug/kg mixed BP x nest attendance
Ticrr	25.9583	1.12365	0.418512	2.68488	0.00725566	NA	male	amygdala	50 ug/kg mixed BP x nest attendance
Man2c1	69.715	-0.408439	0.152152	-2.68442	0.00726564	NA	male	amygdala	50 ug/kg mixed BP x nest attendance
Nalf1	2861.91	-0.215784	0.0804508	-2.68218	0.0073144	0.0777494	male	amygdala	50 ug/kg mixed BP x nest attendance
Urm1	168.388	0.333873	0.124703	2.67733	0.00742105	NA	male	amygdala	50 ug/kg mixed BP x nest attendance
Cldnd1	71.0066	-0.464676	0.173603	-2.67665	0.00743613	NA	male	amygdala	50 ug/kg mixed BP x nest attendance
Chd4	438.204	-0.28201	0.105369	-2.67641	0.00744147	NA	male	amygdala	50 ug/kg mixed BP x nest attendance
Nol7	285.621	0.249754	0.0933215	2.67628	0.00744447	NA	male	amygdala	50 ug/kg mixed BP x nest attendance
Tuba4a	1323.86	0.225472	0.0842547	2.67607	0.00744901	0.0777494	male	amygdala	50 ug/kg mixed BP x nest attendance
Prkce	660.055	-0.221697	0.082903	-2.67417	0.00749144	0.0777494	male	amygdala	50 ug/kg mixed BP x nest attendance
Cdh20	403.558	-0.220378	0.0824105	-2.67415	0.00749181	NA	male	amygdala	50 ug/kg mixed BP x nest attendance
Nup155	52.8159	0.572056	0.214021	2.67289	0.00752004	NA	male	amygdala	50 ug/kg mixed BP x nest attendance
Slc25a27	295.784	-0.289906	0.108478	-2.6725	0.00752894	NA	male	amygdala	50 ug/kg mixed BP x nest attendance
Cnih2	484.946	-0.279488	0.104598	-2.67202	0.00753972	0.0777494	male	amygdala	50 ug/kg mixed BP x nest attendance
Epha6	2338.85	-0.215777	0.0807911	-2.67081	0.00756692	0.0777494	male	amygdala	50 ug/kg mixed BP x nest attendance
Ptprz1	1383.79	-0.208427	0.0780679	-2.66982	0.00758928	0.0777494	male	amygdala	50 ug/kg mixed BP x nest attendance
Alcam	906.488	-0.229655	0.0860286	-2.66952	0.00759593	0.0777494	male	amygdala	50 ug/kg mixed BP x nest attendance
Nol4l	341.671	-0.195933	0.07341	-2.66902	0.00760723	NA	male	amygdala	50 ug/kg mixed BP x nest attendance
LOC108352030	8.61809	-1.21024	0.453473	-2.66883	0.00761165	NA	male	amygdala	50 ug/kg mixed BP x nest attendance
Mmp14	29.5713	-0.70594	0.264574	-2.66821	0.00762559	NA	male	amygdala	50 ug/kg mixed BP x nest attendance
Myc	15.5365	-0.83523	0.313282	-2.66606	0.00767456	NA	male	amygdala	50 ug/kg mixed BP x nest attendance
Sfpq	554.325	-0.254245	0.0953734	-2.66579	0.00768083	0.0781208	male	amygdala	50 ug/kg mixed BP x nest attendance
Zfp36l1	292.776	0.261351	0.098206	2.66125	0.00778511	NA	male	amygdala	50 ug/kg mixed BP x nest attendance
Shisa6	310.518	-0.270988	0.101828	-2.66122	0.00778577	NA	male	amygdala	50 ug/kg mixed BP x nest attendance
Shfl	288.685	0.399841	0.150286	2.66053	0.00780174	NA	male	amygdala	50 ug/kg mixed BP x nest attendance
Haus7	123.969	0.373324	0.140365	2.65967	0.00782176	NA	male	amygdala	50 ug/kg mixed BP x nest attendance
Nrep	541.853	-0.230097	0.0865749	-2.65777	0.00786585	0.0794652	male	amygdala	50 ug/kg mixed BP x nest attendance
Abca3	346.921	-0.208861	0.078633	-2.65616	0.00790373	NA	male	amygdala	50 ug/kg mixed BP x nest attendance
Arpc5	167.561	-0.277295	0.104445	-2.65493	0.00793255	NA	male	amygdala	50 ug/kg mixed BP x nest attendance
LOC102556470	614.338	-0.252592	0.0951812	-2.65381	0.00795897	0.0794652	male	amygdala	50 ug/kg mixed BP x nest attendance
COX1	11910.8	-0.270736	0.102022	-2.6537	0.00796135	0.0794652	male	amygdala	50 ug/kg mixed BP x nest attendance
LOC120099861	5.18541	-1.55612	0.586411	-2.65363	0.00796317	NA	male	amygdala	50 ug/kg mixed BP x nest attendance
Kcnj6	318.615	-0.218684	0.0824196	-2.6533	0.00797095	NA	male	amygdala	50 ug/kg mixed BP x nest attendance
Wdr25	72.0538	0.511017	0.192735	2.6514	0.0080159	NA	male	amygdala	50 ug/kg mixed BP x nest attendance
Inhca	15.6305	1.13812	0.429326	2.65096	0.00802638	NA	male	amygdala	50 ug/kg mixed BP x nest attendance
Mrpl4	95.0424	-0.444651	0.167911	-2.64814	0.00809354	NA	male	amygdala	50 ug/kg mixed BP x nest attendance
Tmed2	180.556	-0.278564	0.105218	-2.64749	0.00810906	NA	male	amygdala	50 ug/kg mixed BP x nest attendance
Pak5	456.43	-0.223659	0.0845026	-2.64677	0.00812642	NA	male	amygdala	50 ug/kg mixed BP x nest attendance
LOC102555503	8.28802	1.65734	0.626298	2.64626	0.00813878	NA	male	amygdala	50 ug/kg mixed BP x nest attendance
LOC103693441	31.0399	-0.644746	0.243877	-2.64374	0.00819965	NA	male	amygdala	50 ug/kg mixed BP x nest attendance
Mapk1ip1	143.701	0.366318	0.13863	2.64242	0.00823167	NA	male	amygdala	50 ug/kg mixed BP x nest attendance
Syt1	3219.82	-0.230455	0.0872277	-2.64199	0.00824198	0.0809252	male	amygdala	50 ug/kg mixed BP x nest attendance
LOC103690204	372.324	-0.261026	0.0988311	-2.64113	0.00826291	NA	male	amygdala	50 ug/kg mixed BP x nest attendance
Cacna1a	1030.11	-0.175325	0.0663874	-2.64094	0.00826767	0.0809252	male	amygdala	50 ug/kg mixed BP x nest attendance
Prkn	1065.78	-0.171401	0.0649233	-2.64005	0.00828933	0.0809252	male	amygdala	50 ug/kg mixed BP x nest attendance
Mbp	935.687	0.622791	0.235973	2.63925	0.00830906	0.0809252	male	amygdala	50 ug/kg mixed BP x nest attendance
Grin2c	137.527	0.395018	0.149703	2.63868	0.00832305	NA	male	amygdala	50 ug/kg mixed BP x nest attendance
Phyhip	468.974	0.3062	0.116076	2.63793	0.00834133	NA	male	amygdala	50 ug/kg mixed BP x nest attendance
Gabrb1	1392.54	-0.205468	0.0779842	-2.63474	0.00842025	0.0814861	male	amygdala	50 ug/kg mixed BP x nest attendance
Xrn2	220.687	-0.245132	0.0930674	-2.63392	0.00844049	NA	male	amygdala	50 ug/kg mixed BP x nest attendance
LOC108349189	67.8892	-0.656632	0.24936	-2.63327	0.00845661	NA	male	amygdala	50 ug/kg mixed BP x nest attendance
Angptl6	313.01	0.360903	0.137116	2.6321	0.00848588	NA	male	amygdala	50 ug/kg mixed BP x nest attendance
LOC108348621	29.9917	-0.567283	0.215636	-2.63075	0.00851975	NA	male	amygdala	50 ug/kg mixed BP x nest attendance
Sgcz	2237.96	-0.242905	0.0923492	-2.63028	0.00853141	0.0814861	male	amygdala	50 ug/kg mixed BP x nest attendance
LOC120095137	40.4856	-0.865722	0.329163	-2.63007	0.00853664	NA	male	amygdala	50 ug/kg mixed BP x nest attendance
Gsk3b	551.201	-0.220428	0.0838212	-2.62975	0.00854488	0.0814861	male	amygdala	50 ug/kg mixed BP x nest attendance
Kcnb2	1046.74	-0.218779	0.0832248	-2.62877	0.00856948	0.0814861	male	amygdala	50 ug/kg mixed BP x nest attendance
Lcor	424.108	-0.208426	0.0792991	-2.62835	0.00858004	NA	male	amygdala	50 ug/kg mixed BP x nest attendance
Ssx1	22.2725	-0.655363	0.249534	-2.62635	0.00863055	NA	male	amygdala	50 ug/kg mixed BP x nest attendance
Sumo2	287.275	-0.333048	0.126866	-2.6252	0.00865979	NA	male	amygdala	50 ug/kg mixed BP x nest attendance
Grm7	2404.81	-0.273518	0.104329	-2.62169	0.0087496	0.0827094	male	amygdala	50 ug/kg mixed BP x nest attendance
Tenm4	1396.09	-0.157322	0.0601127	-2.61712	0.00886742	0.0828626	male	amygdala	50 ug/kg mixed BP x nest attendance
Usp22	730.247	-0.223125	0.0852608	-2.61697	0.00887136	0.0828626	male	amygdala	50 ug/kg mixed BP x nest attendance
Nckap5	392.606	-0.185279	0.0708371	-2.61556	0.00890803	NA	male	amygdala	50 ug/kg mixed BP x nest attendance
Mfn2	490.356	0.378609	0.144779	2.61509	0.00892049	0.0828626	male	amygdala	50 ug/kg mixed BP x nest attendance
Ankrd33b	30.2339	0.701704	0.268538	2.61306	0.00897367	NA	male	amygdala	50 ug/kg mixed BP x nest attendance
Enox1	893.633	-0.204344	0.0782034	-2.61298	0.00897553	0.0828947	male	amygdala	50 ug/kg mixed BP x nest attendance
Zfp563	175.194	-0.385111	0.1474	-2.6127	0.00898305	NA	male	amygdala	50 ug/kg mixed BP x nest attendance
Amz1	292.928	0.227786	0.0873373	2.60812	0.00910399	NA	male	amygdala	50 ug/kg mixed BP x nest attendance
Prickle2	930.025	-0.22961	0.0880453	-2.60787	0.00911086	0.0834359	male	amygdala	50 ug/kg mixed BP x nest attendance
Hmgn3	149.054	-0.33036	0.126681	-2.60781	0.00911237	NA	male	amygdala	50 ug/kg mixed BP x nest attendance
Ddx27	108.625	-0.391367	0.150078	-2.60776	0.00911369	NA	male	amygdala	50 ug/kg mixed BP x nest attendance
Itpkb	129.633	-0.304073	0.116618	-2.60743	0.00912258	NA	male	amygdala	50 ug/kg mixed BP x nest attendance
Spin1	449.313	-0.210722	0.0808558	-2.60614	0.00915692	NA	male	amygdala	50 ug/kg mixed BP x nest attendance
Ppm1e	715.447	-0.211273	0.0810837	-2.60562	0.00917081	0.0834359	male	amygdala	50 ug/kg mixed BP x nest attendance
Dnajc3	203.371	0.313088	0.120186	2.60502	0.00918687	NA	male	amygdala	50 ug/kg mixed BP x nest attendance
RGD1561327	577.38	-0.364564	0.139979	-2.60442	0.00920291	0.0834359	male	amygdala	50 ug/kg mixed BP x nest attendance
Dscam	1068.63	-0.205378	0.0789013	-2.60298	0.00924181	0.0834359	male	amygdala	50 ug/kg mixed BP x nest attendance
Bcl2l1	302.842	-0.344677	0.132473	-2.60186	0.00927194	NA	male	amygdala	50 ug/kg mixed BP x nest attendance
Mrpl19	65.2333	0.549993	0.211511	2.6003	0.00931413	NA	male	amygdala	50 ug/kg mixed BP x nest attendance
Sntg1	897.335	-0.225587	0.0867811	-2.59949	0.00933611	0.0835248	male	amygdala	50 ug/kg mixed BP x nest attendance
Bik	5.69085	2.28655	0.879709	2.59921	0.0093438	NA	male	amygdala	50 ug/kg mixed BP x nest attendance
Celf2	7573.87	-0.241637	0.0929811	-2.59878	0.00935561	0.0835248	male	amygdala	50 ug/kg mixed BP x nest attendance
Hs6st3	982.428	-0.286622	0.110432	-2.59546	0.0094464	0.0838694	male	amygdala	50 ug/kg mixed BP x nest attendance
Rgs17	369.931	-0.194786	0.0750873	-2.59412	0.00948328	NA	male	amygdala	50 ug/kg mixed BP x nest attendance
Csmd3	2078.42	-0.198352	0.0765071	-2.5926	0.00952537	0.0841059	male	amygdala	50 ug/kg mixed BP x nest attendance
Ptch1	210.553	0.298575	0.115217	2.59143	0.00955786	NA	male	amygdala	50 ug/kg mixed BP x nest attendance
Ttyh3	318.429	-0.362822	0.140031	-2.59101	0.00956959	NA	male	amygdala	50 ug/kg mixed BP x nest attendance
Marcks	1494.96	-0.187985	0.072599	-2.58935	0.00961562	0.0844388	male	amygdala	50 ug/kg mixed BP x nest attendance
Prkaa2	169.851	-0.280183	0.108313	-2.58679	0.0096875	NA	male	amygdala	50 ug/kg mixed BP x nest attendance
Ndufs5	908.616	0.300637	0.116338	2.58417	0.0097613	0.0846478	male	amygdala	50 ug/kg mixed BP x nest attendance
Prkcg	542.399	-0.245592	0.0950666	-2.58337	0.00978401	0.0846478	male	amygdala	50 ug/kg mixed BP x nest attendance
Cxadr	678.345	-0.197277	0.0764105	-2.5818	0.00982866	0.0846478	male	amygdala	50 ug/kg mixed BP x nest attendance
Spr-ps1	41.657	0.612917	0.237407	2.58171	0.00983114	NA	male	amygdala	50 ug/kg mixed BP x nest attendance
ATP8	1094.94	-0.512357	0.198507	-2.58105	0.00985011	0.0846478	male	amygdala	50 ug/kg mixed BP x nest attendance
Ipo5	330.868	0.289633	0.112245	2.58037	0.00986935	NA	male	amygdala	50 ug/kg mixed BP x nest attendance
Akirin2	422.069	0.271717	0.105322	2.57986	0.00988416	NA	male	amygdala	50 ug/kg mixed BP x nest attendance
Desi1	319.17	0.22471	0.0872046	2.57681	0.0099717	NA	male	amygdala	50 ug/kg mixed BP x nest attendance
Aebp1	109.429	0.4445	0.172539	2.57623	0.00998849	NA	male	amygdala	50 ug/kg mixed BP x nest attendance
Phf14	583.277	-0.22804	0.0885406	-2.57554	0.0100083	0.08555	male	amygdala	50 ug/kg mixed BP x nest attendance
Fbln5	25.2817	0.734091	0.285183	2.5741	0.0100501	NA	male	amygdala	50 ug/kg mixed BP x nest attendance
Cd101	7.80433	1.71352	0.66613	2.57235	0.0101012	NA	male	amygdala	50 ug/kg mixed BP x nest attendance
Adat1	639.906	0.248136	0.0964833	2.5718	0.0101172	0.0860228	male	amygdala	50 ug/kg mixed BP x nest attendance
Kcnc2	419.731	-0.234748	0.0913009	-2.57115	0.0101362	NA	male	amygdala	50 ug/kg mixed BP x nest attendance
RGD1559441	76.6661	-0.376019	0.146441	-2.56771	0.0102372	NA	male	amygdala	50 ug/kg mixed BP x nest attendance
Mpz	12.3396	1.20513	0.469763	2.56541	0.0103055	NA	male	amygdala	50 ug/kg mixed BP x nest attendance
LOC120098167	527.055	-0.24008	0.0935869	-2.56532	0.0103081	0.0871847	male	amygdala	50 ug/kg mixed BP x nest attendance
Fhip2b	153.322	0.292059	0.113875	2.56472	0.0103259	NA	male	amygdala	50 ug/kg mixed BP x nest attendance
Rnpc3	89.5759	-0.350635	0.136881	-2.56161	0.0104188	NA	male	amygdala	50 ug/kg mixed BP x nest attendance
LOC120098503	58.2829	-0.518227	0.202321	-2.56141	0.0104248	NA	male	amygdala	50 ug/kg mixed BP x nest attendance
LOC120097495	139.517	-0.410808	0.16055	-2.55876	0.0105046	NA	male	amygdala	50 ug/kg mixed BP x nest attendance
Apbb1	1101.8	0.36574	0.142997	2.55768	0.0105374	0.0882421	male	amygdala	50 ug/kg mixed BP x nest attendance
Rnps1	209.321	-0.2767	0.108225	-2.55672	0.0105665	NA	male	amygdala	50 ug/kg mixed BP x nest attendance
Zfp513	67.3724	0.398718	0.155952	2.55667	0.0105681	NA	male	amygdala	50 ug/kg mixed BP x nest attendance
Ralgdsl2	102.006	0.31886	0.124719	2.55664	0.0105689	NA	male	amygdala	50 ug/kg mixed BP x nest attendance
Gabarapl2	597.973	0.262223	0.102593	2.55595	0.0105898	0.0882421	male	amygdala	50 ug/kg mixed BP x nest attendance
Meg3	22445.6	-0.429616	0.16812	-2.55542	0.010606	0.0882421	male	amygdala	50 ug/kg mixed BP x nest attendance
Ube2q2l	15.3377	0.898828	0.351977	2.55366	0.0106599	NA	male	amygdala	50 ug/kg mixed BP x nest attendance
Arhgef2	314.801	0.213134	0.0834677	2.55349	0.010665	NA	male	amygdala	50 ug/kg mixed BP x nest attendance
Plcb1	1919.19	-0.203156	0.0795727	-2.55309	0.0106773	0.0882421	male	amygdala	50 ug/kg mixed BP x nest attendance
Ptprg	1522.28	-0.148913	0.0583494	-2.5521	0.0107077	0.0882421	male	amygdala	50 ug/kg mixed BP x nest attendance
LOC102554253	60.3576	-0.505586	0.198167	-2.55131	0.0107318	NA	male	amygdala	50 ug/kg mixed BP x nest attendance
Mib1	443.016	-0.19528	0.0765764	-2.55013	0.0107683	NA	male	amygdala	50 ug/kg mixed BP x nest attendance
H6pd	58.5675	0.436889	0.171326	2.55004	0.010771	NA	male	amygdala	50 ug/kg mixed BP x nest attendance
Nutm1	11.3583	1.44876	0.568531	2.54826	0.0108262	NA	male	amygdala	50 ug/kg mixed BP x nest attendance
Elp1	158.337	-0.286938	0.112617	-2.54791	0.0108371	NA	male	amygdala	50 ug/kg mixed BP x nest attendance
Cntnap5b	1064.54	-0.200798	0.0788671	-2.54603	0.0108955	0.0890416	male	amygdala	50 ug/kg mixed BP x nest attendance
Rsph1	63.4588	0.423334	0.166288	2.54579	0.010903	NA	male	amygdala	50 ug/kg mixed BP x nest attendance
Kcnq3	970.069	-0.250975	0.0985997	-2.54539	0.0109155	0.0890416	male	amygdala	50 ug/kg mixed BP x nest attendance
Rapgef2	392.849	-0.218603	0.0859094	-2.54457	0.0109412	NA	male	amygdala	50 ug/kg mixed BP x nest attendance
Fdx2	165.772	0.33863	0.133209	2.5421	0.0110189	NA	male	amygdala	50 ug/kg mixed BP x nest attendance
Tex21	18.3965	1.17225	0.461228	2.54159	0.0110349	NA	male	amygdala	50 ug/kg mixed BP x nest attendance
LOC102549789	518.658	-0.236689	0.0931281	-2.54154	0.0110366	0.0895746	male	amygdala	50 ug/kg mixed BP x nest attendance
LOC102549766	4.70986	2.17162	0.855003	2.53989	0.0110887	NA	male	amygdala	50 ug/kg mixed BP x nest attendance
Tesc	53.14	0.444758	0.175209	2.53844	0.0111349	NA	male	amygdala	50 ug/kg mixed BP x nest attendance
LOC102554903	11.7699	1.37939	0.543454	2.53819	0.0111427	NA	male	amygdala	50 ug/kg mixed BP x nest attendance
Ptprt	1904.24	-0.159908	0.0630056	-2.53799	0.011149	0.0900325	male	amygdala	50 ug/kg mixed BP x nest attendance
Slc7a4	76.199	0.379454	0.149522	2.53779	0.0111556	NA	male	amygdala	50 ug/kg mixed BP x nest attendance
Tmem120a	98.6203	-0.348026	0.137228	-2.53612	0.0112089	NA	male	amygdala	50 ug/kg mixed BP x nest attendance
Dnajc1	222.582	-0.244323	0.0963456	-2.5359	0.0112159	NA	male	amygdala	50 ug/kg mixed BP x nest attendance
Ergic2	221.766	-0.229634	0.0905966	-2.53469	0.0112548	NA	male	amygdala	50 ug/kg mixed BP x nest attendance
Ndst4	199.672	-0.288059	0.113709	-2.5333	0.0112994	NA	male	amygdala	50 ug/kg mixed BP x nest attendance
Sorbs2	753.648	-0.208008	0.0821498	-2.53206	0.0113395	0.0911131	male	amygdala	50 ug/kg mixed BP x nest attendance
Ptdss2	428.415	0.246854	0.0975298	2.53107	0.0113717	NA	male	amygdala	50 ug/kg mixed BP x nest attendance
Ugdh	91.36	-0.314557	0.124312	-2.53037	0.0113942	NA	male	amygdala	50 ug/kg mixed BP x nest attendance
Hecw1	1278.19	-0.186665	0.0738141	-2.52885	0.0114438	0.0914937	male	amygdala	50 ug/kg mixed BP x nest attendance
Prss56	3.4101	2.1785	0.8622	2.52668	0.0115147	NA	male	amygdala	50 ug/kg mixed BP x nest attendance
Kctd8	260.025	-0.21577	0.0854454	-2.52523	0.0115622	NA	male	amygdala	50 ug/kg mixed BP x nest attendance
Nktr	526.209	-0.281472	0.111475	-2.52498	0.0115705	0.0915591	male	amygdala	50 ug/kg mixed BP x nest attendance
Ntrk2	1354.96	-0.18398	0.0728669	-2.52488	0.0115738	0.0915591	male	amygdala	50 ug/kg mixed BP x nest attendance
Arpc1b	82.4657	0.378408	0.149939	2.52375	0.0116112	NA	male	amygdala	50 ug/kg mixed BP x nest attendance
Sass6	37.8498	-0.507942	0.201273	-2.52365	0.0116145	NA	male	amygdala	50 ug/kg mixed BP x nest attendance
LOC102548041	2.91402	2.58911	1.02606	2.52335	0.0116242	NA	male	amygdala	50 ug/kg mixed BP x nest attendance
Sgip1	552.274	-0.197552	0.0784042	-2.51966	0.0117468	0.0915591	male	amygdala	50 ug/kg mixed BP x nest attendance
Casp3	97.5461	-0.354137	0.140595	-2.51884	0.0117741	NA	male	amygdala	50 ug/kg mixed BP x nest attendance
LOC108351413	43.2985	-0.515861	0.20481	-2.51873	0.011778	NA	male	amygdala	50 ug/kg mixed BP x nest attendance
Hs3st4	1178.86	-0.217029	0.0861924	-2.51796	0.0118036	0.0915591	male	amygdala	50 ug/kg mixed BP x nest attendance
RT1-Db2	153.747	0.353356	0.140355	2.51759	0.011816	NA	male	amygdala	50 ug/kg mixed BP x nest attendance
Frmd4a	5266.97	-0.202256	0.0803695	-2.51658	0.01185	0.0915591	male	amygdala	50 ug/kg mixed BP x nest attendance
Slc8b1	30.2514	0.670192	0.266344	2.51627	0.0118605	NA	male	amygdala	50 ug/kg mixed BP x nest attendance
Gamt	110.59	0.357143	0.141957	2.51586	0.0118743	NA	male	amygdala	50 ug/kg mixed BP x nest attendance
Hlf	194.739	0.283096	0.112539	2.51553	0.0118854	NA	male	amygdala	50 ug/kg mixed BP x nest attendance
Ube2w	238.566	0.208932	0.0830592	2.51546	0.0118876	NA	male	amygdala	50 ug/kg mixed BP x nest attendance
Aplp2	828.046	-0.225357	0.0895935	-2.51533	0.011892	0.0915591	male	amygdala	50 ug/kg mixed BP x nest attendance
Atp5mc3	661.773	-0.232787	0.0925621	-2.51492	0.0119058	0.0915591	male	amygdala	50 ug/kg mixed BP x nest attendance
Arhgdig	927.063	0.261222	0.103871	2.51486	0.0119078	0.0915591	male	amygdala	50 ug/kg mixed BP x nest attendance
Nlrp4	7.4985	2.21878	0.882429	2.5144	0.0119235	NA	male	amygdala	50 ug/kg mixed BP x nest attendance
Crispld2	20.1993	0.812233	0.323145	2.51353	0.0119531	NA	male	amygdala	50 ug/kg mixed BP x nest attendance
Dnajc6	321.255	-0.219203	0.087215	-2.51337	0.0119585	NA	male	amygdala	50 ug/kg mixed BP x nest attendance
Sh3glb1	279.695	-0.277054	0.110319	-2.51138	0.012026	NA	male	amygdala	50 ug/kg mixed BP x nest attendance
LOC120093656	68.6386	-0.379127	0.151024	-2.51038	0.01206	NA	male	amygdala	50 ug/kg mixed BP x nest attendance
Slc35e1	92.0971	0.351303	0.139943	2.51033	0.0120619	NA	male	amygdala	50 ug/kg mixed BP x nest attendance
LOC102549608	45.0801	0.605408	0.241232	2.50965	0.0120852	NA	male	amygdala	50 ug/kg mixed BP x nest attendance
Gabrg3	1312.98	-0.245235	0.0977259	-2.50942	0.012093	0.092273	male	amygdala	50 ug/kg mixed BP x nest attendance
Dhcr24	650.502	0.279175	0.11128	2.50876	0.0121155	0.092273	male	amygdala	50 ug/kg mixed BP x nest attendance
Rbm26	471.956	-0.213546	0.0851456	-2.50801	0.0121414	NA	male	amygdala	50 ug/kg mixed BP x nest attendance
Tmem45b	17.9049	1.00683	0.401624	2.5069	0.0121796	NA	male	amygdala	50 ug/kg mixed BP x nest attendance
Plekha2	56.5145	0.570681	0.22768	2.5065	0.0121932	NA	male	amygdala	50 ug/kg mixed BP x nest attendance
Kcnmb4	207.471	0.282582	0.112742	2.50646	0.0121947	NA	male	amygdala	50 ug/kg mixed BP x nest attendance
Cdh18	995.101	-0.197676	0.0789014	-2.50535	0.0122329	0.0926084	male	amygdala	50 ug/kg mixed BP x nest attendance
Mprip	690.924	-0.159834	0.0638645	-2.5027	0.012325	0.0926084	male	amygdala	50 ug/kg mixed BP x nest attendance
Lrfn1	92.2655	-0.380178	0.151925	-2.5024	0.0123355	NA	male	amygdala	50 ug/kg mixed BP x nest attendance
Gls	477.352	-0.256613	0.102568	-2.50187	0.0123539	0.0926084	male	amygdala	50 ug/kg mixed BP x nest attendance
Ubxn4	419.143	-0.196039	0.0783626	-2.50169	0.0123603	NA	male	amygdala	50 ug/kg mixed BP x nest attendance
Kcnk1	196.893	0.354931	0.141882	2.5016	0.0123632	NA	male	amygdala	50 ug/kg mixed BP x nest attendance
Tulp4	524.193	-0.210355	0.0841137	-2.50084	0.01239	0.0926084	male	amygdala	50 ug/kg mixed BP x nest attendance
Myl12a	33.7274	-0.550541	0.220255	-2.49957	0.0124345	NA	male	amygdala	50 ug/kg mixed BP x nest attendance
Dlx2	9.88476	-0.899654	0.359933	-2.4995	0.0124367	NA	male	amygdala	50 ug/kg mixed BP x nest attendance
Mrtfb	448.272	-0.23381	0.0935475	-2.49938	0.0124412	NA	male	amygdala	50 ug/kg mixed BP x nest attendance
Acads	23.7043	0.719583	0.288095	2.49773	0.0124993	NA	male	amygdala	50 ug/kg mixed BP x nest attendance
LOC120102252	1312.1	-0.452894	0.181412	-2.4965	0.0125427	0.0933155	male	amygdala	50 ug/kg mixed BP x nest attendance
Itga11	51.1504	0.625052	0.250568	2.49454	0.012612	NA	male	amygdala	50 ug/kg mixed BP x nest attendance
Atp1a3	707.912	-0.212216	0.0851101	-2.49342	0.0126517	0.0936928	male	amygdala	50 ug/kg mixed BP x nest attendance
Rnf14	462.713	-0.199456	0.0800154	-2.49272	0.0126768	NA	male	amygdala	50 ug/kg mixed BP x nest attendance
Clcn1	279.889	0.260568	0.104534	2.49266	0.0126789	NA	male	amygdala	50 ug/kg mixed BP x nest attendance
Cacna2d4	122.643	0.38835	0.155851	2.4918	0.0127097	NA	male	amygdala	50 ug/kg mixed BP x nest attendance
LOC120099102	43.821	0.521059	0.209145	2.49138	0.0127248	NA	male	amygdala	50 ug/kg mixed BP x nest attendance
LOC102553542	10.0893	1.97087	0.791827	2.48901	0.0128099	NA	male	amygdala	50 ug/kg mixed BP x nest attendance
LOC120102385	30.9158	-0.713056	0.286551	-2.48841	0.0128316	NA	male	amygdala	50 ug/kg mixed BP x nest attendance
Rbfox3	957.158	-0.208727	0.0838919	-2.48805	0.0128447	0.0946852	male	amygdala	50 ug/kg mixed BP x nest attendance
Dnajc27	227.671	0.30983	0.124566	2.48728	0.0128726	NA	male	amygdala	50 ug/kg mixed BP x nest attendance
Gnl1	404.375	0.719434	0.289301	2.4868	0.0128899	NA	male	amygdala	50 ug/kg mixed BP x nest attendance
Smc5	188.702	-0.29261	0.117782	-2.48432	0.0129798	NA	male	amygdala	50 ug/kg mixed BP x nest attendance
Mllt6	362.684	0.236478	0.0952504	2.4827	0.013039	NA	male	amygdala	50 ug/kg mixed BP x nest attendance
Usp29	1268.9	-0.229701	0.0926186	-2.48008	0.0131354	0.0963863	male	amygdala	50 ug/kg mixed BP x nest attendance
Rhob	188.824	-0.3258	0.131499	-2.47759	0.0132274	NA	male	amygdala	50 ug/kg mixed BP x nest attendance
Eif3a	839.127	-0.308461	0.124601	-2.47559	0.0133016	0.0968416	male	amygdala	50 ug/kg mixed BP x nest attendance
Slc35e4	104.864	0.338431	0.136726	2.47525	0.0133142	NA	male	amygdala	50 ug/kg mixed BP x nest attendance
Uchl1	1321.73	-0.273394	0.110459	-2.47508	0.0133208	0.0968416	male	amygdala	50 ug/kg mixed BP x nest attendance
Cacng2	363.215	-0.253082	0.102294	-2.47407	0.0133584	NA	male	amygdala	50 ug/kg mixed BP x nest attendance
Rplp0-ps12	9.75831	1.28966	0.521456	2.47319	0.0133915	NA	male	amygdala	50 ug/kg mixed BP x nest attendance
Dok6	738.246	-0.188002	0.0760486	-2.47212	0.0134313	0.0968416	male	amygdala	50 ug/kg mixed BP x nest attendance
Bmp7	53.205	0.52634	0.212944	2.47172	0.0134463	NA	male	amygdala	50 ug/kg mixed BP x nest attendance
Lin7b	278.188	0.345123	0.139676	2.47088	0.0134781	NA	male	amygdala	50 ug/kg mixed BP x nest attendance
LOC120101800	37.2073	-0.546357	0.221173	-2.47027	0.0135011	NA	male	amygdala	50 ug/kg mixed BP x nest attendance
Strn3	671.793	-0.163167	0.0660683	-2.46967	0.0135237	0.0968416	male	amygdala	50 ug/kg mixed BP x nest attendance
LOC108353098	158.091	2.71618	1.09993	2.46942	0.0135333	NA	male	amygdala	50 ug/kg mixed BP x nest attendance
LOC102553545	11.2266	1.09838	0.444805	2.46934	0.0135361	NA	male	amygdala	50 ug/kg mixed BP x nest attendance
LOC120097108	6.33108	2.02156	0.818932	2.46853	0.0135671	NA	male	amygdala	50 ug/kg mixed BP x nest attendance
Robo2	6136.66	-0.24481	0.0992013	-2.46781	0.0135943	0.0968416	male	amygdala	50 ug/kg mixed BP x nest attendance
Arnt2	373.569	-0.230829	0.093541	-2.46768	0.0135994	NA	male	amygdala	50 ug/kg mixed BP x nest attendance
Dync1i2	662.856	-0.223111	0.0904283	-2.46727	0.0136148	0.0968416	male	amygdala	50 ug/kg mixed BP x nest attendance
Hsp90aa1-ps17	1193.09	-0.256815	0.104116	-2.46663	0.013639	0.0968416	male	amygdala	50 ug/kg mixed BP x nest attendance
Tmem150c	136.218	-0.312965	0.126917	-2.46591	0.0136667	NA	male	amygdala	50 ug/kg mixed BP x nest attendance
Chct1	4.62304	2.08512	0.84648	2.46328	0.0137671	NA	male	amygdala	50 ug/kg mixed BP x nest attendance
Ptprd	2247.96	-0.214718	0.0871751	-2.46307	0.0137753	0.0968416	male	amygdala	50 ug/kg mixed BP x nest attendance
Nav2	775.646	-0.182056	0.0739263	-2.46267	0.0137908	0.0968416	male	amygdala	50 ug/kg mixed BP x nest attendance
Lrrtm4	3721.88	-0.275122	0.111728	-2.46243	0.0138001	0.0968416	male	amygdala	50 ug/kg mixed BP x nest attendance
Zfp248	67.5456	-0.386851	0.15711	-2.4623	0.013805	NA	male	amygdala	50 ug/kg mixed BP x nest attendance
Csad	140.357	0.326007	0.132443	2.46149	0.0138362	NA	male	amygdala	50 ug/kg mixed BP x nest attendance
Golga4	273.166	-0.266729	0.108421	-2.46012	0.0138892	NA	male	amygdala	50 ug/kg mixed BP x nest attendance
Fhl1	225.48	-0.263183	0.107072	-2.458	0.0139713	NA	male	amygdala	50 ug/kg mixed BP x nest attendance
Cpxm1	47.6186	0.718466	0.292317	2.45783	0.013978	NA	male	amygdala	50 ug/kg mixed BP x nest attendance
Rragd	70.3901	0.468892	0.190832	2.45709	0.0140068	NA	male	amygdala	50 ug/kg mixed BP x nest attendance
Hnrnpa1	713.861	-0.205018	0.0834598	-2.45649	0.0140303	0.097505	male	amygdala	50 ug/kg mixed BP x nest attendance
LOC120101819	28.3548	-0.561731	0.228691	-2.45629	0.0140378	NA	male	amygdala	50 ug/kg mixed BP x nest attendance
Dpysl3	891.308	-0.281372	0.114672	-2.45371	0.0141392	0.097505	male	amygdala	50 ug/kg mixed BP x nest attendance
Kcnq5	1637.38	-0.19072	0.0777348	-2.45347	0.0141485	0.097505	male	amygdala	50 ug/kg mixed BP x nest attendance
Mtarc2	121.869	0.34755	0.141725	2.45228	0.0141954	NA	male	amygdala	50 ug/kg mixed BP x nest attendance
LOC102551789	14.3627	0.869267	0.354529	2.45189	0.0142106	NA	male	amygdala	50 ug/kg mixed BP x nest attendance
LOC120095207	2.74182	2.31258	0.943268	2.45166	0.0142198	NA	male	amygdala	50 ug/kg mixed BP x nest attendance
Pcdh15	1691.46	-0.164968	0.0673105	-2.45085	0.0142518	0.097505	male	amygdala	50 ug/kg mixed BP x nest attendance
Gng2	1554.39	-0.206727	0.0843511	-2.45079	0.0142544	0.097505	male	amygdala	50 ug/kg mixed BP x nest attendance
Zmiz1	506.008	-0.185089	0.0755646	-2.44941	0.0143092	0.097505	male	amygdala	50 ug/kg mixed BP x nest attendance
Rbfox2	1290.89	-0.132753	0.0542038	-2.44915	0.0143193	0.097505	male	amygdala	50 ug/kg mixed BP x nest attendance
Elk1	163.628	0.334764	0.136742	2.44815	0.014359	NA	male	amygdala	50 ug/kg mixed BP x nest attendance
Xpnpep1	136.909	0.28891	0.118043	2.44749	0.0143856	NA	male	amygdala	50 ug/kg mixed BP x nest attendance
Atp5pb	372.451	-0.276542	0.113006	-2.44714	0.0143994	NA	male	amygdala	50 ug/kg mixed BP x nest attendance
Aspdh	20.2578	-0.694138	0.283883	-2.44516	0.0144788	NA	male	amygdala	50 ug/kg mixed BP x nest attendance
Wdr7	417.423	-0.189862	0.0776936	-2.44373	0.0145363	NA	male	amygdala	50 ug/kg mixed BP x nest attendance
LOC100360200	21.4986	-0.637922	0.261074	-2.44346	0.0145473	NA	male	amygdala	50 ug/kg mixed BP x nest attendance
Nsg2	1107.77	-0.174851	0.0715613	-2.44337	0.0145507	0.0980485	male	amygdala	50 ug/kg mixed BP x nest attendance
Eno1	749.102	-0.304178	0.124514	-2.44293	0.0145686	0.0980485	male	amygdala	50 ug/kg mixed BP x nest attendance
Grxcr1	20.7008	0.797598	0.326519	2.44273	0.0145765	NA	male	amygdala	50 ug/kg mixed BP x nest attendance
Slc24a3	947.829	-0.138212	0.0566005	-2.44188	0.014611	0.0980485	male	amygdala	50 ug/kg mixed BP x nest attendance
Htr1d	25.1817	0.669829	0.274353	2.44148	0.014627	NA	male	amygdala	50 ug/kg mixed BP x nest attendance
Fgf12	1938.42	-0.17963	0.073586	-2.44108	0.0146432	0.0980485	male	amygdala	50 ug/kg mixed BP x nest attendance
Gzmn	4.06174	1.98301	0.812515	2.44058	0.0146636	NA	male	amygdala	50 ug/kg mixed BP x nest attendance
Cpne4	430.425	-0.201516	0.0825932	-2.43986	0.014693	NA	male	amygdala	50 ug/kg mixed BP x nest attendance
Nfu1	174	0.247261	0.101381	2.43894	0.0147305	NA	male	amygdala	50 ug/kg mixed BP x nest attendance
Sytl4	11.331	1.29195	0.529965	2.4378	0.0147768	NA	male	amygdala	50 ug/kg mixed BP x nest attendance
LOC100909859	8.93527	1.4676	0.602987	2.43388	0.0149381	NA	male	amygdala	50 ug/kg mixed BP x nest attendance
Nop10	190.065	-0.305765	0.125633	-2.4338	0.0149412	NA	male	amygdala	50 ug/kg mixed BP x nest attendance
LOC108352384	17.2188	-0.875139	0.359591	-2.43371	0.0149451	NA	male	amygdala	50 ug/kg mixed BP x nest attendance
LOC120095155	21.7053	1.37274	0.564537	2.43162	0.0150315	NA	male	amygdala	50 ug/kg mixed BP x nest attendance
Cbs	101.451	0.377969	0.155454	2.43139	0.0150409	NA	male	amygdala	50 ug/kg mixed BP x nest attendance
Atp8a1	646.573	-0.200528	0.0824801	-2.43123	0.0150476	0.100338	male	amygdala	50 ug/kg mixed BP x nest attendance
Atat1	193.809	-0.306957	0.126278	-2.4308	0.0150654	NA	male	amygdala	50 ug/kg mixed BP x nest attendance
Lmbrd2	101.944	-0.382698	0.157505	-2.42975	0.0151094	NA	male	amygdala	50 ug/kg mixed BP x nest attendance
Retreg1	254.147	-0.212161	0.0873239	-2.42958	0.0151162	NA	male	amygdala	50 ug/kg mixed BP x nest attendance
Ufc1	415.163	0.227961	0.0938401	2.42925	0.0151303	NA	male	amygdala	50 ug/kg mixed BP x nest attendance
Fat4	76.2391	-0.37536	0.154578	-2.42829	0.0151701	NA	male	amygdala	50 ug/kg mixed BP x nest attendance
Ndufb10	648.062	0.288711	0.118926	2.42764	0.0151974	0.100918	male	amygdala	50 ug/kg mixed BP x nest attendance
Rps2-ps41	134.198	-0.416207	0.171482	-2.42712	0.0152192	NA	male	amygdala	50 ug/kg mixed BP x nest attendance
Smim27	32.292	-0.562504	0.231758	-2.42712	0.0152193	NA	male	amygdala	50 ug/kg mixed BP x nest attendance
Baz2a	212.816	-0.251259	0.103542	-2.42664	0.0152392	NA	male	amygdala	50 ug/kg mixed BP x nest attendance
LOC102554517	8.47254	1.30593	0.538169	2.42662	0.0152403	NA	male	amygdala	50 ug/kg mixed BP x nest attendance
Palm	277.923	-0.368215	0.151882	-2.42436	0.0153355	NA	male	amygdala	50 ug/kg mixed BP x nest attendance
Rpl37a-ps11	56.4755	0.545376	0.225004	2.42386	0.0153567	NA	male	amygdala	50 ug/kg mixed BP x nest attendance
Tgfb1i1	41.1551	-0.576527	0.237927	-2.42312	0.0153877	NA	male	amygdala	50 ug/kg mixed BP x nest attendance
Kctd17	462.52	0.307202	0.126831	2.42213	0.0154299	NA	male	amygdala	50 ug/kg mixed BP x nest attendance
LOC120097162	281.472	0.337365	0.13939	2.4203	0.0155077	NA	male	amygdala	50 ug/kg mixed BP x nest attendance
Arpc2	351.769	-0.232914	0.0962765	-2.41922	0.015554	NA	male	amygdala	50 ug/kg mixed BP x nest attendance
LOC108350502	150.885	-0.418369	0.172976	-2.41865	0.0155782	NA	male	amygdala	50 ug/kg mixed BP x nest attendance
Sdc2	135.069	-0.322051	0.133286	-2.41625	0.0156814	NA	male	amygdala	50 ug/kg mixed BP x nest attendance
Plxna4	910.54	-0.204525	0.0846531	-2.41604	0.0156905	0.103764	male	amygdala	50 ug/kg mixed BP x nest attendance
Megf9	135.998	-0.2682	0.111045	-2.41523	0.0157251	NA	male	amygdala	50 ug/kg mixed BP x nest attendance
Trnae-uuc_8	30.9922	0.782639	0.324219	2.41392	0.0157818	NA	male	amygdala	50 ug/kg mixed BP x nest attendance
Rab11b	276.941	-0.243507	0.100876	-2.41392	0.015782	NA	male	amygdala	50 ug/kg mixed BP x nest attendance
Adcy4	24.1167	0.771082	0.319507	2.41335	0.0158065	NA	male	amygdala	50 ug/kg mixed BP x nest attendance
Il22ra1	10.0605	1.58448	0.656717	2.41272	0.0158338	NA	male	amygdala	50 ug/kg mixed BP x nest attendance
Tmcc1	566.854	-0.157472	0.0653076	-2.41123	0.0158986	0.104489	male	amygdala	50 ug/kg mixed BP x nest attendance
Cwc15	318.796	0.285711	0.11851	2.41085	0.0159154	NA	male	amygdala	50 ug/kg mixed BP x nest attendance
Elavl4	647.574	-0.190046	0.0788407	-2.41051	0.0159302	0.104489	male	amygdala	50 ug/kg mixed BP x nest attendance
Rps2-ps17	16.0011	-0.907673	0.376613	-2.41009	0.0159484	NA	male	amygdala	50 ug/kg mixed BP x nest attendance
Gapdh-ps4	3.8381	2.24692	0.932351	2.40995	0.0159548	NA	male	amygdala	50 ug/kg mixed BP x nest attendance
LOC120098166	459.693	-0.227441	0.0944211	-2.4088	0.0160052	NA	male	amygdala	50 ug/kg mixed BP x nest attendance
Psme4	427.334	-0.236753	0.0982949	-2.4086	0.0160139	NA	male	amygdala	50 ug/kg mixed BP x nest attendance
Rps2-ps18	142.84	-0.420946	0.174789	-2.40831	0.0160266	NA	male	amygdala	50 ug/kg mixed BP x nest attendance
Ahr	28.8509	-0.560766	0.232872	-2.40804	0.0160385	NA	male	amygdala	50 ug/kg mixed BP x nest attendance
Parpbp	20.5938	0.828331	0.344	2.40794	0.016043	NA	male	amygdala	50 ug/kg mixed BP x nest attendance
Psmc5	565.917	0.228486	0.0949586	2.40616	0.016121	0.105202	male	amygdala	50 ug/kg mixed BP x nest attendance
Ccdc88a	1979.05	-0.217704	0.0905191	-2.40506	0.0161698	0.105202	male	amygdala	50 ug/kg mixed BP x nest attendance
Mrpl49	260.244	0.267857	0.111377	2.40495	0.0161748	NA	male	amygdala	50 ug/kg mixed BP x nest attendance
LOC680039	179.967	-0.246865	0.10272	-2.4033	0.0162481	NA	male	amygdala	50 ug/kg mixed BP x nest attendance
Npc1l1	10.8335	1.22791	0.510938	2.40324	0.0162504	NA	male	amygdala	50 ug/kg mixed BP x nest attendance
LOC120099721	12.8234	2.54951	1.06141	2.40201	0.0163052	NA	male	amygdala	50 ug/kg mixed BP x nest attendance
Cfap206	14.5335	1.02351	0.426288	2.40098	0.0163513	NA	male	amygdala	50 ug/kg mixed BP x nest attendance
Elfn1	124.413	-0.317665	0.132322	-2.4007	0.0163636	NA	male	amygdala	50 ug/kg mixed BP x nest attendance
Pkn2	125.627	-0.278604	0.116077	-2.40017	0.0163874	NA	male	amygdala	50 ug/kg mixed BP x nest attendance
Atp5pb-ps3	17.8429	1.30381	0.543271	2.39992	0.0163985	NA	male	amygdala	50 ug/kg mixed BP x nest attendance
Xkr4	1933.7	-0.229716	0.0957199	-2.39988	0.0164006	0.106176	male	amygdala	50 ug/kg mixed BP x nest attendance
Arhgap21	387.924	-0.175601	0.0731793	-2.3996	0.0164131	NA	male	amygdala	50 ug/kg mixed BP x nest attendance
Faap20	80.9178	0.415192	0.173082	2.39881	0.0164484	NA	male	amygdala	50 ug/kg mixed BP x nest attendance
Spock2	979.566	-0.223795	0.0933033	-2.39858	0.0164587	0.106176	male	amygdala	50 ug/kg mixed BP x nest attendance
Pcdh1	97.0079	-0.372176	0.155167	-2.39854	0.0164604	NA	male	amygdala	50 ug/kg mixed BP x nest attendance
LOC103692665	8.12509	1.7785	0.741544	2.39838	0.0164678	NA	male	amygdala	50 ug/kg mixed BP x nest attendance
Crx	21.8025	1.96457	0.81935	2.39771	0.0164977	NA	male	amygdala	50 ug/kg mixed BP x nest attendance
Cntn6	353.977	-0.177375	0.073986	-2.39741	0.0165114	NA	male	amygdala	50 ug/kg mixed BP x nest attendance
LOC120100931	1725.06	-0.270013	0.112634	-2.39727	0.0165178	0.106176	male	amygdala	50 ug/kg mixed BP x nest attendance
Hibch	128.396	-0.313286	0.130696	-2.39705	0.0165275	NA	male	amygdala	50 ug/kg mixed BP x nest attendance
Wdr87	19.9664	-0.986231	0.411495	-2.3967	0.0165433	NA	male	amygdala	50 ug/kg mixed BP x nest attendance
LOC102547698	17.3577	1.4336	0.598241	2.39636	0.0165588	NA	male	amygdala	50 ug/kg mixed BP x nest attendance
Igfbpl1	38.3245	-0.526717	0.21984	-2.39591	0.0165791	NA	male	amygdala	50 ug/kg mixed BP x nest attendance
Rrm2b	80.774	-0.365661	0.152677	-2.395	0.0166202	NA	male	amygdala	50 ug/kg mixed BP x nest attendance
Pcna	40.249	-0.489222	0.204278	-2.39489	0.0166254	NA	male	amygdala	50 ug/kg mixed BP x nest attendance
Kdelr1	355.691	0.246906	0.103122	2.39431	0.0166515	NA	male	amygdala	50 ug/kg mixed BP x nest attendance
Pacsin2	163.301	0.27258	0.113954	2.39202	0.0167558	NA	male	amygdala	50 ug/kg mixed BP x nest attendance
Cep20	161.956	0.318796	0.133309	2.3914	0.0167842	NA	male	amygdala	50 ug/kg mixed BP x nest attendance
Slc24a5	184.128	-0.259719	0.108649	-2.39045	0.0168279	NA	male	amygdala	50 ug/kg mixed BP x nest attendance
Snapc3	1176.5	-0.238036	0.0996005	-2.38991	0.0168527	0.107897	male	amygdala	50 ug/kg mixed BP x nest attendance
LOC102551050	10.3895	2.84927	1.19246	2.38941	0.0168756	NA	male	amygdala	50 ug/kg mixed BP x nest attendance
Mfn1	318.712	-0.287059	0.120144	-2.3893	0.0168807	NA	male	amygdala	50 ug/kg mixed BP x nest attendance
LOC102555338	41.8558	0.562821	0.235628	2.3886	0.0169126	NA	male	amygdala	50 ug/kg mixed BP x nest attendance
Slc12a5	460.373	-0.215492	0.0902263	-2.38835	0.0169241	NA	male	amygdala	50 ug/kg mixed BP x nest attendance
Septin6	203.457	-0.237667	0.099541	-2.38763	0.0169573	NA	male	amygdala	50 ug/kg mixed BP x nest attendance
Mcf2l	432.356	-0.234401	0.0981918	-2.38718	0.0169784	NA	male	amygdala	50 ug/kg mixed BP x nest attendance
Madd	479.347	0.208612	0.0874148	2.38646	0.0170114	0.108416	male	amygdala	50 ug/kg mixed BP x nest attendance
Spats2l	166.948	-0.321722	0.134867	-2.38547	0.0170572	NA	male	amygdala	50 ug/kg mixed BP x nest attendance
Uck1	38.4436	-0.544979	0.228718	-2.38276	0.0171835	NA	male	amygdala	50 ug/kg mixed BP x nest attendance
LOC108349983	267.628	-0.267188	0.112188	-2.3816	0.0172376	NA	male	amygdala	50 ug/kg mixed BP x nest attendance
Fzd2	4.79806	-1.38292	0.580759	-2.38123	0.0172549	NA	male	amygdala	50 ug/kg mixed BP x nest attendance
LOC120093795	56.8439	-0.409248	0.171881	-2.381	0.0172657	NA	male	amygdala	50 ug/kg mixed BP x nest attendance
LOC100912427	698.4	-0.316412	0.132978	-2.37943	0.0173394	0.108416	male	amygdala	50 ug/kg mixed BP x nest attendance
Derl1	117.697	-0.289962	0.121933	-2.37805	0.0174047	NA	male	amygdala	50 ug/kg mixed BP x nest attendance
Wdr77	162.183	0.304401	0.128007	2.37801	0.0174062	NA	male	amygdala	50 ug/kg mixed BP x nest attendance
Tmsb10	2556.05	-0.242865	0.102145	-2.37764	0.0174238	0.108416	male	amygdala	50 ug/kg mixed BP x nest attendance
Cdc42bpa	797.03	-0.183293	0.0770919	-2.37759	0.0174261	0.108416	male	amygdala	50 ug/kg mixed BP x nest attendance
Fam163b	41.6236	-0.577841	0.243058	-2.37738	0.017436	NA	male	amygdala	50 ug/kg mixed BP x nest attendance
Cst3	601.153	-0.384673	0.161827	-2.37706	0.0174511	0.108416	male	amygdala	50 ug/kg mixed BP x nest attendance
Unc5d	1147.32	-0.235372	0.0990413	-2.3765	0.0174777	0.108416	male	amygdala	50 ug/kg mixed BP x nest attendance
Rab40b	109.445	0.314224	0.132255	2.3759	0.0175063	NA	male	amygdala	50 ug/kg mixed BP x nest attendance
Actg1	3204.72	-0.182306	0.0767481	-2.37538	0.0175307	0.108416	male	amygdala	50 ug/kg mixed BP x nest attendance
Kcnq1	1588.22	-0.240185	0.101115	-2.37538	0.017531	0.108416	male	amygdala	50 ug/kg mixed BP x nest attendance
LOC108352088	828.789	-0.281634	0.118574	-2.37517	0.0175408	0.108416	male	amygdala	50 ug/kg mixed BP x nest attendance
Lrp8	277.735	-0.192294	0.0809936	-2.37419	0.0175877	NA	male	amygdala	50 ug/kg mixed BP x nest attendance
Top2b	310.93	-0.222166	0.0936102	-2.37331	0.0176295	NA	male	amygdala	50 ug/kg mixed BP x nest attendance
Pfkp	750.296	-0.203009	0.08561	-2.37133	0.0177243	0.108879	male	amygdala	50 ug/kg mixed BP x nest attendance
LOC102555866	872.02	-0.279851	0.118042	-2.37077	0.0177513	0.108879	male	amygdala	50 ug/kg mixed BP x nest attendance
Apeg3	87.1429	-0.454003	0.191521	-2.37051	0.0177636	NA	male	amygdala	50 ug/kg mixed BP x nest attendance
LOC120098831	3.51748	-2.04684	0.864043	-2.36891	0.0178405	NA	male	amygdala	50 ug/kg mixed BP x nest attendance
Ccdc9	126.482	0.39846	0.168267	2.36802	0.0178836	NA	male	amygdala	50 ug/kg mixed BP x nest attendance
Itprid1	18.6529	0.982875	0.415106	2.36777	0.0178958	NA	male	amygdala	50 ug/kg mixed BP x nest attendance
Elp5	197.454	0.256234	0.108285	2.3663	0.017967	NA	male	amygdala	50 ug/kg mixed BP x nest attendance
Nog	107.099	0.41379	0.174878	2.36616	0.0179736	NA	male	amygdala	50 ug/kg mixed BP x nest attendance
Fndc5	228.759	0.262801	0.111073	2.36603	0.0179801	NA	male	amygdala	50 ug/kg mixed BP x nest attendance
Rnf10	436.165	0.226104	0.0955753	2.36572	0.0179951	NA	male	amygdala	50 ug/kg mixed BP x nest attendance
Slit1	118.766	-0.3291	0.139135	-2.36532	0.0180143	NA	male	amygdala	50 ug/kg mixed BP x nest attendance
Ankrd28	330.415	-0.185184	0.078302	-2.365	0.0180299	NA	male	amygdala	50 ug/kg mixed BP x nest attendance
Adamtsl1	367.227	-0.242748	0.102668	-2.36439	0.0180597	NA	male	amygdala	50 ug/kg mixed BP x nest attendance
Apc	2408.22	-0.232518	0.0983549	-2.36407	0.0180752	0.110225	male	amygdala	50 ug/kg mixed BP x nest attendance
LOC120100653	14.5791	1.34042	0.567109	2.36361	0.018098	NA	male	amygdala	50 ug/kg mixed BP x nest attendance
Edf1	657.787	0.259578	0.109832	2.3634	0.0181079	0.110225	male	amygdala	50 ug/kg mixed BP x nest attendance
Glo1	331.822	0.357187	0.151243	2.36167	0.0181926	NA	male	amygdala	50 ug/kg mixed BP x nest attendance
Tenm1	942.293	-0.188469	0.0798093	-2.36149	0.0182015	0.110377	male	amygdala	50 ug/kg mixed BP x nest attendance
Pop4	145.207	0.382737	0.162109	2.36099	0.0182261	NA	male	amygdala	50 ug/kg mixed BP x nest attendance
Shc3	183.403	-0.253816	0.107533	-2.36035	0.0182577	NA	male	amygdala	50 ug/kg mixed BP x nest attendance
Ap5z1	62.3949	0.393606	0.166778	2.36006	0.0182722	NA	male	amygdala	50 ug/kg mixed BP x nest attendance
Melk	24.2586	0.980616	0.415693	2.35899	0.0183247	NA	male	amygdala	50 ug/kg mixed BP x nest attendance
Srgap3	444.482	-0.239107	0.101368	-2.3588	0.018334	NA	male	amygdala	50 ug/kg mixed BP x nest attendance
LOC102548492	7.89523	1.75269	0.743126	2.35853	0.0183473	NA	male	amygdala	50 ug/kg mixed BP x nest attendance
Usp33	382.99	-0.203681	0.0863704	-2.35823	0.0183624	NA	male	amygdala	50 ug/kg mixed BP x nest attendance
Slc13a5	38.6457	0.536011	0.227386	2.35727	0.0184098	NA	male	amygdala	50 ug/kg mixed BP x nest attendance
Nedd4	1069.77	-0.231294	0.0981195	-2.35727	0.0184101	0.111003	male	amygdala	50 ug/kg mixed BP x nest attendance
Armc5	89.753	0.395833	0.167959	2.35672	0.018437	NA	male	amygdala	50 ug/kg mixed BP x nest attendance
Ttc6	174.357	-0.284876	0.120938	-2.35557	0.0184946	NA	male	amygdala	50 ug/kg mixed BP x nest attendance
Ndrg4	1484.19	-0.151288	0.0642257	-2.35557	0.0184946	0.111003	male	amygdala	50 ug/kg mixed BP x nest attendance
Garem1	125.985	0.316809	0.134522	2.35508	0.0185186	NA	male	amygdala	50 ug/kg mixed BP x nest attendance
LOC120095106	160.92	-0.260664	0.110708	-2.35451	0.0185471	NA	male	amygdala	50 ug/kg mixed BP x nest attendance
Acbd3	188.747	-0.239162	0.101584	-2.35433	0.018556	NA	male	amygdala	50 ug/kg mixed BP x nest attendance
LOC102553680	5.21843	1.8904	0.803007	2.35415	0.0185653	NA	male	amygdala	50 ug/kg mixed BP x nest attendance
Galnt13	1047.25	-0.186752	0.0793435	-2.35371	0.0185869	0.111003	male	amygdala	50 ug/kg mixed BP x nest attendance
Kif17	44.4922	0.447961	0.190383	2.35295	0.0186251	NA	male	amygdala	50 ug/kg mixed BP x nest attendance
Ephx4	87.8066	0.391462	0.166375	2.35288	0.0186285	NA	male	amygdala	50 ug/kg mixed BP x nest attendance
LOC100361457	3021.94	-0.181999	0.0773626	-2.35254	0.0186454	0.111003	male	amygdala	50 ug/kg mixed BP x nest attendance
Camsap2	495.118	-0.201608	0.085701	-2.35245	0.0186501	0.111003	male	amygdala	50 ug/kg mixed BP x nest attendance
Taf1d	266.646	-0.226804	0.0964202	-2.35224	0.0186606	NA	male	amygdala	50 ug/kg mixed BP x nest attendance
Plekha6	462.792	-0.178422	0.0759758	-2.3484	0.018854	NA	male	amygdala	50 ug/kg mixed BP x nest attendance
Slc16a5	11.2932	1.29753	0.553026	2.34624	0.0189637	NA	male	amygdala	50 ug/kg mixed BP x nest attendance
Dnal1	575.42	-0.202875	0.0865053	-2.34523	0.0190153	0.112759	male	amygdala	50 ug/kg mixed BP x nest attendance
LOC102555554	10.0125	1.21893	0.51976	2.34517	0.0190182	NA	male	amygdala	50 ug/kg mixed BP x nest attendance
Rps25-ps6	109.84	-0.424553	0.181106	-2.34423	0.0190667	NA	male	amygdala	50 ug/kg mixed BP x nest attendance
Crmp1	797.356	-0.198007	0.0845411	-2.34214	0.0191737	0.11328	male	amygdala	50 ug/kg mixed BP x nest attendance
Tcf19	11.8663	0.901652	0.384974	2.34211	0.0191751	NA	male	amygdala	50 ug/kg mixed BP x nest attendance
Rilpl1	108.222	0.359912	0.153693	2.34177	0.0191928	NA	male	amygdala	50 ug/kg mixed BP x nest attendance
Ttc33	119.809	0.283505	0.121073	2.34162	0.0192005	NA	male	amygdala	50 ug/kg mixed BP x nest attendance
Bfsp1	50.3078	0.530867	0.226729	2.34142	0.0192108	NA	male	amygdala	50 ug/kg mixed BP x nest attendance
Ring1	14.6311	-0.760853	0.325077	-2.34053	0.0192562	NA	male	amygdala	50 ug/kg mixed BP x nest attendance
Kcnt1	236.616	0.286604	0.122485	2.33992	0.019288	NA	male	amygdala	50 ug/kg mixed BP x nest attendance
LOC100359916	727.535	0.246558	0.105393	2.33943	0.0193133	0.113513	male	amygdala	50 ug/kg mixed BP x nest attendance
LOC120099737	117.952	2.55876	1.09388	2.33916	0.0193271	NA	male	amygdala	50 ug/kg mixed BP x nest attendance
Setbp1	714.077	-0.168398	0.0720072	-2.33863	0.0193544	0.113513	male	amygdala	50 ug/kg mixed BP x nest attendance
Mrln	16.3946	1.03858	0.444169	2.33826	0.0193739	NA	male	amygdala	50 ug/kg mixed BP x nest attendance
Atf6b	165.272	0.291224	0.124566	2.33791	0.0193918	NA	male	amygdala	50 ug/kg mixed BP x nest attendance
Cep295	256.933	-0.252145	0.107869	-2.33752	0.0194121	NA	male	amygdala	50 ug/kg mixed BP x nest attendance
Cpeb2	171.969	-0.238612	0.102093	-2.33719	0.0194292	NA	male	amygdala	50 ug/kg mixed BP x nest attendance
Arfrp1	188.996	0.247154	0.10587	2.3345	0.0195696	NA	male	amygdala	50 ug/kg mixed BP x nest attendance
Eid1	731.765	-0.251325	0.107677	-2.33408	0.0195918	0.114487	male	amygdala	50 ug/kg mixed BP x nest attendance
Cpped1	23.818	0.769596	0.329804	2.33349	0.0196223	NA	male	amygdala	50 ug/kg mixed BP x nest attendance
Eef1akmt3	13.1529	1.01274	0.434329	2.33173	0.0197147	NA	male	amygdala	50 ug/kg mixed BP x nest attendance
Wnk2	368.493	-0.194485	0.0834273	-2.33119	0.0197431	NA	male	amygdala	50 ug/kg mixed BP x nest attendance
RGD1563738	9.89386	2.8184	1.20906	2.33106	0.0197501	NA	male	amygdala	50 ug/kg mixed BP x nest attendance
Ptpro	550.653	-0.156873	0.0673053	-2.33076	0.0197661	0.115087	male	amygdala	50 ug/kg mixed BP x nest attendance
Jpt1	273.27	-0.277565	0.119093	-2.33066	0.0197714	NA	male	amygdala	50 ug/kg mixed BP x nest attendance
Nos1	214.901	0.255732	0.10974	2.33034	0.0197883	NA	male	amygdala	50 ug/kg mixed BP x nest attendance
Stk26	6.76598	1.34977	0.579218	2.33033	0.0197889	NA	male	amygdala	50 ug/kg mixed BP x nest attendance
Acsl5	156.297	0.233145	0.1001	2.32912	0.019853	NA	male	amygdala	50 ug/kg mixed BP x nest attendance
Rbm25	1281.49	-0.252656	0.108506	-2.3285	0.0198856	0.115365	male	amygdala	50 ug/kg mixed BP x nest attendance
Abca4	31.6398	1.01642	0.436654	2.32774	0.0199262	NA	male	amygdala	50 ug/kg mixed BP x nest attendance
Kcnb1	280.293	-0.218464	0.0938593	-2.32756	0.0199352	NA	male	amygdala	50 ug/kg mixed BP x nest attendance
Hras	630.882	0.24653	0.105973	2.32634	0.0200003	0.115434	male	amygdala	50 ug/kg mixed BP x nest attendance
Fbxo11	496.913	-0.187028	0.080422	-2.32558	0.020041	0.115434	male	amygdala	50 ug/kg mixed BP x nest attendance
Rnf212	12.9351	0.916813	0.394539	2.32376	0.0201385	NA	male	amygdala	50 ug/kg mixed BP x nest attendance
LOC120095234	87.0243	-0.375279	0.161531	-2.32326	0.0201651	NA	male	amygdala	50 ug/kg mixed BP x nest attendance
Dync1i1	951.164	-0.156558	0.0674322	-2.3217	0.020249	0.11618	male	amygdala	50 ug/kg mixed BP x nest attendance
Sox4	476.154	-0.307702	0.132603	-2.32048	0.0203152	0.11618	male	amygdala	50 ug/kg mixed BP x nest attendance
LOC120093210	16.0621	0.958314	0.41307	2.31998	0.020342	NA	male	amygdala	50 ug/kg mixed BP x nest attendance
Fsip2	3.85355	2.23824	0.965083	2.31922	0.0203832	NA	male	amygdala	50 ug/kg mixed BP x nest attendance
Eif3d	332.271	0.26024	0.112288	2.31762	0.0204698	NA	male	amygdala	50 ug/kg mixed BP x nest attendance
Asap1	475.992	-0.18551	0.0800951	-2.31612	0.0205516	0.117115	male	amygdala	50 ug/kg mixed BP x nest attendance
Mki67	67.3495	-0.408173	0.17625	-2.31588	0.020565	NA	male	amygdala	50 ug/kg mixed BP x nest attendance
Slain1	175.973	-0.23368	0.100988	-2.31393	0.0206714	NA	male	amygdala	50 ug/kg mixed BP x nest attendance
Lnc215	474.917	-0.181832	0.0785862	-2.31379	0.0206794	0.117174	male	amygdala	50 ug/kg mixed BP x nest attendance
Foxn2	78.6993	0.429741	0.185781	2.31316	0.020714	NA	male	amygdala	50 ug/kg mixed BP x nest attendance
Tmem74b	7.7174	1.20674	0.521692	2.31313	0.0207155	NA	male	amygdala	50 ug/kg mixed BP x nest attendance
Pitpna	1019.96	0.238337	0.10309	2.31195	0.0207807	0.117174	male	amygdala	50 ug/kg mixed BP x nest attendance
Dnajb6	466.129	-0.182072	0.0787745	-2.31131	0.020816	NA	male	amygdala	50 ug/kg mixed BP x nest attendance
Hapln4	20.1318	0.682187	0.295153	2.3113	0.0208165	NA	male	amygdala	50 ug/kg mixed BP x nest attendance
Glt1d1	99.3288	0.333277	0.144225	2.31081	0.0208436	NA	male	amygdala	50 ug/kg mixed BP x nest attendance
Rps2	695.728	-0.313919	0.135851	-2.31076	0.0208463	0.117174	male	amygdala	50 ug/kg mixed BP x nest attendance
Ckmt1	628.131	0.23469	0.10157	2.31063	0.0208536	0.117174	male	amygdala	50 ug/kg mixed BP x nest attendance
LOC120100013	13.8572	-0.828785	0.358739	-2.31027	0.0208731	NA	male	amygdala	50 ug/kg mixed BP x nest attendance
Cr1l	126.139	-0.318354	0.137828	-2.30979	0.0208998	NA	male	amygdala	50 ug/kg mixed BP x nest attendance
Sec61g	260.147	-0.248926	0.10779	-2.30937	0.0209232	NA	male	amygdala	50 ug/kg mixed BP x nest attendance
Plaat3	68.1235	0.378543	0.163999	2.30821	0.0209877	NA	male	amygdala	50 ug/kg mixed BP x nest attendance
LOC120095704	36.2987	0.56942	0.24677	2.30749	0.0210272	NA	male	amygdala	50 ug/kg mixed BP x nest attendance
Shc4	770.39	-0.233439	0.101169	-2.30742	0.0210315	0.117762	male	amygdala	50 ug/kg mixed BP x nest attendance
Acin1	470.099	-0.187491	0.0812853	-2.30658	0.0210783	NA	male	amygdala	50 ug/kg mixed BP x nest attendance
LOC120094326	279.195	-0.299755	0.130024	-2.30539	0.0211447	NA	male	amygdala	50 ug/kg mixed BP x nest attendance
LOC120100903	46.7649	-0.438756	0.190322	-2.30534	0.0211477	NA	male	amygdala	50 ug/kg mixed BP x nest attendance
Hecw2	787.194	-0.177332	0.07694	-2.30481	0.0211773	0.118166	male	amygdala	50 ug/kg mixed BP x nest attendance
Cdh9	103.835	-0.350923	0.152287	-2.30435	0.0212029	NA	male	amygdala	50 ug/kg mixed BP x nest attendance
Foxr1	15.5422	0.869882	0.377572	2.30389	0.0212291	NA	male	amygdala	50 ug/kg mixed BP x nest attendance
Srp19	185.526	-0.319032	0.138491	-2.30363	0.0212437	NA	male	amygdala	50 ug/kg mixed BP x nest attendance
LOC120099781	9.04904	-0.954835	0.414581	-2.30313	0.0212715	NA	male	amygdala	50 ug/kg mixed BP x nest attendance
Spin2l-ps10	12.4316	2.39517	1.0401	2.30281	0.0212894	NA	male	amygdala	50 ug/kg mixed BP x nest attendance
Spin2l-ps11	12.4316	2.39517	1.0401	2.30281	0.0212894	NA	male	amygdala	50 ug/kg mixed BP x nest attendance
Mrpl38	61.2348	0.400835	0.174068	2.30275	0.021293	NA	male	amygdala	50 ug/kg mixed BP x nest attendance
Myo1e	126.62	0.418408	0.181723	2.30245	0.0213098	NA	male	amygdala	50 ug/kg mixed BP x nest attendance
Fam204a	66.2648	-0.350912	0.152516	-2.30081	0.0214022	NA	male	amygdala	50 ug/kg mixed BP x nest attendance
LOC108350981	4.53655	2.14356	0.931778	2.30051	0.0214196	NA	male	amygdala	50 ug/kg mixed BP x nest attendance
LOC120093695	82.772	-0.3558	0.154737	-2.29938	0.0214831	NA	male	amygdala	50 ug/kg mixed BP x nest attendance
Tmem263	154.411	-0.292585	0.127287	-2.29862	0.0215268	NA	male	amygdala	50 ug/kg mixed BP x nest attendance
Mrpl2	22.3304	-0.569992	0.248023	-2.29814	0.0215537	NA	male	amygdala	50 ug/kg mixed BP x nest attendance
Srek1	584.427	-0.307191	0.133674	-2.29807	0.0215581	0.119875	male	amygdala	50 ug/kg mixed BP x nest attendance
Pgbd1	43.3897	0.498559	0.216998	2.29753	0.0215888	NA	male	amygdala	50 ug/kg mixed BP x nest attendance
Zfhx4	160.32	-0.274325	0.119411	-2.29732	0.0216006	NA	male	amygdala	50 ug/kg mixed BP x nest attendance
Syp	941.505	-0.238912	0.104044	-2.29625	0.0216615	0.120034	male	amygdala	50 ug/kg mixed BP x nest attendance
Sgpp2	28.2911	0.870165	0.378996	2.29598	0.0216771	NA	male	amygdala	50 ug/kg mixed BP x nest attendance
Ankrd2	7.31168	1.64304	0.715788	2.29543	0.0217085	NA	male	amygdala	50 ug/kg mixed BP x nest attendance
Ccnb2-ps1	22.2988	-0.598237	0.260753	-2.29427	0.0217752	NA	male	amygdala	50 ug/kg mixed BP x nest attendance
LOC102546727	3.55181	2.16375	0.943721	2.29278	0.0218606	NA	male	amygdala	50 ug/kg mixed BP x nest attendance
Atrx	1339.73	-0.242061	0.105613	-2.29196	0.0219077	0.120982	male	amygdala	50 ug/kg mixed BP x nest attendance
Proser1	95.8263	0.373118	0.162847	2.29122	0.0219509	NA	male	amygdala	50 ug/kg mixed BP x nest attendance
Rbfox1	8063.19	-0.21528	0.0939901	-2.29045	0.0219951	0.121048	male	amygdala	50 ug/kg mixed BP x nest attendance
Acot5-ps1	5.01254	1.70084	0.742585	2.29043	0.0219964	NA	male	amygdala	50 ug/kg mixed BP x nest attendance
Zhx1	119.585	-0.289948	0.126646	-2.28943	0.0220541	NA	male	amygdala	50 ug/kg mixed BP x nest attendance
Tank	55.6291	0.404306	0.176659	2.28863	0.0221011	NA	male	amygdala	50 ug/kg mixed BP x nest attendance
LOC120093589	82.2229	-0.34721	0.15174	-2.28819	0.0221265	NA	male	amygdala	50 ug/kg mixed BP x nest attendance
Adgrb1	274.346	-0.408258	0.178478	-2.28744	0.02217	NA	male	amygdala	50 ug/kg mixed BP x nest attendance
Ldha	479.863	-0.266975	0.116767	-2.28639	0.0222313	0.121566	male	amygdala	50 ug/kg mixed BP x nest attendance
Cntn4	1016.3	-0.167297	0.0731757	-2.28624	0.0222405	0.121566	male	amygdala	50 ug/kg mixed BP x nest attendance
LOC108353138	3.07681	2.31719	1.01367	2.28595	0.0222575	NA	male	amygdala	50 ug/kg mixed BP x nest attendance
LOC120093188	58.6993	-0.537895	0.235354	-2.28548	0.0222849	NA	male	amygdala	50 ug/kg mixed BP x nest attendance
Scin	15.291	1.07221	0.469153	2.28541	0.0222886	NA	male	amygdala	50 ug/kg mixed BP x nest attendance
Edaradd	15.2173	0.965023	0.422509	2.28403	0.0223697	NA	male	amygdala	50 ug/kg mixed BP x nest attendance
Ccdc28b	299.129	0.264977	0.116023	2.28384	0.022381	NA	male	amygdala	50 ug/kg mixed BP x nest attendance
LOC120103059	346.946	-0.198711	0.0870222	-2.28345	0.0224039	NA	male	amygdala	50 ug/kg mixed BP x nest attendance
Trpm3	1718	-0.174999	0.0766479	-2.28316	0.0224212	0.121854	male	amygdala	50 ug/kg mixed BP x nest attendance
Rab3a	1491.1	0.149066	0.065326	2.28188	0.0224962	0.121854	male	amygdala	50 ug/kg mixed BP x nest attendance
Spin2l-ps5	15.5609	2.1971	0.963017	2.28148	0.0225201	NA	male	amygdala	50 ug/kg mixed BP x nest attendance
Rpn2	608.455	0.280839	0.123095	2.28147	0.0225206	0.121854	male	amygdala	50 ug/kg mixed BP x nest attendance
Bub1b	24.8138	0.895964	0.392772	2.28113	0.0225407	NA	male	amygdala	50 ug/kg mixed BP x nest attendance
Prok2	13.3698	0.943993	0.41404	2.27996	0.0226102	NA	male	amygdala	50 ug/kg mixed BP x nest attendance
Pigz	22.5081	0.955816	0.419452	2.27872	0.0226836	NA	male	amygdala	50 ug/kg mixed BP x nest attendance
Trim80	8.09966	2.149	0.943148	2.27854	0.0226943	NA	male	amygdala	50 ug/kg mixed BP x nest attendance
Fnbp1l	909.542	-0.196184	0.0861069	-2.27838	0.0227038	0.122035	male	amygdala	50 ug/kg mixed BP x nest attendance
LOC102548674	3.64719	2.3064	1.01287	2.2771	0.0227803	NA	male	amygdala	50 ug/kg mixed BP x nest attendance
Camk2g	588.038	-0.176847	0.0776637	-2.27708	0.0227812	0.122035	male	amygdala	50 ug/kg mixed BP x nest attendance
LOC102551891	12.6459	1.22168	0.536513	2.27708	0.0227814	NA	male	amygdala	50 ug/kg mixed BP x nest attendance
Bcl11a	674.753	-0.209917	0.0921871	-2.27707	0.022782	0.122035	male	amygdala	50 ug/kg mixed BP x nest attendance
Ssmem1	13.0271	1.28949	0.566297	2.27705	0.0227833	NA	male	amygdala	50 ug/kg mixed BP x nest attendance
Celf4	2804.51	-0.192354	0.0845314	-2.27553	0.0228742	0.122122	male	amygdala	50 ug/kg mixed BP x nest attendance
Thop1	28.7691	-0.605292	0.266051	-2.2751	0.0229002	NA	male	amygdala	50 ug/kg mixed BP x nest attendance
Cdh11	343.166	-0.236012	0.1038	-2.27371	0.0229833	NA	male	amygdala	50 ug/kg mixed BP x nest attendance
Pdcd6ip	178.672	0.227743	0.100171	2.27354	0.0229935	NA	male	amygdala	50 ug/kg mixed BP x nest attendance
Clip2	391.874	-0.167641	0.0737501	-2.27309	0.0230208	NA	male	amygdala	50 ug/kg mixed BP x nest attendance
LOC120095542	19.8128	-0.747322	0.328776	-2.27304	0.0230235	NA	male	amygdala	50 ug/kg mixed BP x nest attendance
Mthfr	29.9267	-0.527984	0.232286	-2.27299	0.0230268	NA	male	amygdala	50 ug/kg mixed BP x nest attendance
Asip	26.0279	1.10885	0.487968	2.27239	0.0230631	NA	male	amygdala	50 ug/kg mixed BP x nest attendance
Sptb	176.842	0.298361	0.131315	2.27211	0.0230801	NA	male	amygdala	50 ug/kg mixed BP x nest attendance
Ankrd34a	118.324	0.282971	0.124634	2.27042	0.0231819	NA	male	amygdala	50 ug/kg mixed BP x nest attendance
LOC252890	82.969	-0.508256	0.223863	-2.27039	0.0231839	NA	male	amygdala	50 ug/kg mixed BP x nest attendance
Dydc1	8.32238	1.56244	0.688183	2.27039	0.0231839	NA	male	amygdala	50 ug/kg mixed BP x nest attendance
LOC108351029	10.2243	1.00208	0.441378	2.27035	0.0231865	NA	male	amygdala	50 ug/kg mixed BP x nest attendance
Fkbp1a	519.831	-0.259407	0.114312	-2.26929	0.023251	0.123715	male	amygdala	50 ug/kg mixed BP x nest attendance
Maea	143.66	-0.30262	0.133364	-2.26912	0.0232609	NA	male	amygdala	50 ug/kg mixed BP x nest attendance
Nupr1	60.654	0.469956	0.207288	2.26716	0.0233805	NA	male	amygdala	50 ug/kg mixed BP x nest attendance
Kif5c	1081.64	-0.202352	0.0892675	-2.2668	0.0234022	0.123715	male	amygdala	50 ug/kg mixed BP x nest attendance
Dpm2	100.601	-0.403366	0.178013	-2.26593	0.0234555	NA	male	amygdala	50 ug/kg mixed BP x nest attendance
Sub1-ps2	9.86985	-0.88723	0.39163	-2.26548	0.023483	NA	male	amygdala	50 ug/kg mixed BP x nest attendance
Jazf1	566.778	-0.157053	0.0693366	-2.26508	0.0235077	0.123715	male	amygdala	50 ug/kg mixed BP x nest attendance
Mrpl10	79.9459	0.325887	0.143944	2.26399	0.023575	NA	male	amygdala	50 ug/kg mixed BP x nest attendance
Rbms3	1221.89	-0.143076	0.0632105	-2.26349	0.0236054	0.123715	male	amygdala	50 ug/kg mixed BP x nest attendance
Adgrb3	3219.48	-0.221018	0.0976546	-2.26326	0.0236198	0.123715	male	amygdala	50 ug/kg mixed BP x nest attendance
Grik1	712.286	-0.192501	0.0850639	-2.26302	0.0236344	0.123715	male	amygdala	50 ug/kg mixed BP x nest attendance
LOC108353253	28.2733	0.979633	0.432893	2.26299	0.0236363	NA	male	amygdala	50 ug/kg mixed BP x nest attendance
Prrg3	206.648	0.23659	0.10457	2.26251	0.0236661	NA	male	amygdala	50 ug/kg mixed BP x nest attendance
Mageb4	74.988	2.75894	1.21951	2.26234	0.0236767	NA	male	amygdala	50 ug/kg mixed BP x nest attendance
Sowaha	121.739	0.371596	0.164281	2.26195	0.0237004	NA	male	amygdala	50 ug/kg mixed BP x nest attendance
Cbx3	495.339	-0.246015	0.108844	-2.26026	0.0238052	0.12373	male	amygdala	50 ug/kg mixed BP x nest attendance
Trio	644.038	-0.162798	0.0720273	-2.26023	0.023807	0.12373	male	amygdala	50 ug/kg mixed BP x nest attendance
Rps24-ps6	31.4725	-0.616505	0.272844	-2.25955	0.0238491	NA	male	amygdala	50 ug/kg mixed BP x nest attendance
Akap9	719.067	-0.209024	0.0925196	-2.25924	0.0238682	0.12373	male	amygdala	50 ug/kg mixed BP x nest attendance
Prpf40a	427.656	-0.203849	0.090283	-2.25789	0.0239528	NA	male	amygdala	50 ug/kg mixed BP x nest attendance
Selenow	1091.32	-0.272202	0.12061	-2.25687	0.0240164	0.124098	male	amygdala	50 ug/kg mixed BP x nest attendance
Wif1	49.7304	0.463081	0.205212	2.2566	0.0240333	NA	male	amygdala	50 ug/kg mixed BP x nest attendance
LOC120096907	9.88951	2.19631	0.973399	2.25633	0.0240501	NA	male	amygdala	50 ug/kg mixed BP x nest attendance
LOC108349992	50.4611	-0.459347	0.203602	-2.2561	0.0240642	NA	male	amygdala	50 ug/kg mixed BP x nest attendance
LOC102552690	15.4899	0.90962	0.403387	2.25496	0.0241359	NA	male	amygdala	50 ug/kg mixed BP x nest attendance
Deaf1	292.154	-0.245433	0.108867	-2.25444	0.0241686	NA	male	amygdala	50 ug/kg mixed BP x nest attendance
Ssrp1	236.346	-0.273713	0.121419	-2.25429	0.0241779	NA	male	amygdala	50 ug/kg mixed BP x nest attendance
Me1	221.471	-0.232761	0.10331	-2.25304	0.0242569	NA	male	amygdala	50 ug/kg mixed BP x nest attendance
Rapgef4	337.985	-0.184718	0.0820055	-2.25251	0.0242903	NA	male	amygdala	50 ug/kg mixed BP x nest attendance
Smad5	81.0079	-0.318263	0.141345	-2.25168	0.0243427	NA	male	amygdala	50 ug/kg mixed BP x nest attendance
Ston2	96.3829	-0.296069	0.13149	-2.25164	0.024345	NA	male	amygdala	50 ug/kg mixed BP x nest attendance
LOC102546482	19.1278	1.21011	0.538029	2.24916	0.0245025	NA	male	amygdala	50 ug/kg mixed BP x nest attendance
Nf1	757.703	-0.148475	0.0660519	-2.24785	0.0245857	0.126632	male	amygdala	50 ug/kg mixed BP x nest attendance
Adcy8	216.184	-0.250916	0.111708	-2.24618	0.0246923	NA	male	amygdala	50 ug/kg mixed BP x nest attendance
Resf1	75.5891	-0.337595	0.15033	-2.24568	0.0247242	NA	male	amygdala	50 ug/kg mixed BP x nest attendance
Hnrnpf-ps4	37.0889	-0.460354	0.204998	-2.24565	0.0247262	NA	male	amygdala	50 ug/kg mixed BP x nest attendance
LOC100912031	87.4846	-0.31667	0.141018	-2.24559	0.0247303	NA	male	amygdala	50 ug/kg mixed BP x nest attendance
LOC120097547	181.065	-0.298398	0.132924	-2.24487	0.0247764	NA	male	amygdala	50 ug/kg mixed BP x nest attendance
Kcnd3	453.123	-0.168354	0.0749953	-2.24486	0.0247772	NA	male	amygdala	50 ug/kg mixed BP x nest attendance
Cnbd2	63.3892	0.534632	0.238182	2.24464	0.0247912	NA	male	amygdala	50 ug/kg mixed BP x nest attendance
Tnik	917.283	-0.166459	0.0741767	-2.24409	0.0248269	0.127466	male	amygdala	50 ug/kg mixed BP x nest attendance
LOC120097361	3.75026	2.01832	0.899417	2.24403	0.0248303	NA	male	amygdala	50 ug/kg mixed BP x nest attendance
Ly49s6	4.72248	2.00107	0.891772	2.24392	0.0248375	NA	male	amygdala	50 ug/kg mixed BP x nest attendance
Kif5a	172.837	-0.296436	0.132154	-2.24312	0.0248893	NA	male	amygdala	50 ug/kg mixed BP x nest attendance
Rmdn2	13.6476	0.773572	0.344895	2.24292	0.0249019	NA	male	amygdala	50 ug/kg mixed BP x nest attendance
Trarg1	9.27831	1.15654	0.515925	2.24168	0.0249822	NA	male	amygdala	50 ug/kg mixed BP x nest attendance
LOC120100107	3.63137	2.4625	1.09861	2.24147	0.0249957	NA	male	amygdala	50 ug/kg mixed BP x nest attendance
Srsf7	227.79	-0.258458	0.115341	-2.24082	0.0250377	NA	male	amygdala	50 ug/kg mixed BP x nest attendance
Rps12l2	12.0416	-0.844597	0.376976	-2.24045	0.0250617	NA	male	amygdala	50 ug/kg mixed BP x nest attendance
Ddt	228.533	0.278352	0.124254	2.24018	0.0250791	NA	male	amygdala	50 ug/kg mixed BP x nest attendance
R3hdm1	603.361	-0.172872	0.0771824	-2.23978	0.0251052	0.128484	male	amygdala	50 ug/kg mixed BP x nest attendance
Spata31f1	7.08951	1.08781	0.485774	2.23934	0.0251339	NA	male	amygdala	50 ug/kg mixed BP x nest attendance
Morn4	101.683	-0.320244	0.14305	-2.23868	0.0251766	NA	male	amygdala	50 ug/kg mixed BP x nest attendance
Xbp1	111.93	-0.318775	0.142464	-2.23758	0.0252485	NA	male	amygdala	50 ug/kg mixed BP x nest attendance
Grk6	177.549	0.263856	0.117938	2.23725	0.0252703	NA	male	amygdala	50 ug/kg mixed BP x nest attendance
Tanc2	1352.27	-0.143988	0.0644176	-2.23523	0.0254022	0.129592	male	amygdala	50 ug/kg mixed BP x nest attendance
LOC103693717	4.16637	1.87605	0.839463	2.23483	0.0254288	NA	male	amygdala	50 ug/kg mixed BP x nest attendance
Flt1	349.779	0.190083	0.0850972	2.23372	0.0255016	NA	male	amygdala	50 ug/kg mixed BP x nest attendance
Hnrnpa0	480.252	-0.169269	0.0757988	-2.23313	0.0255403	0.129884	male	amygdala	50 ug/kg mixed BP x nest attendance
Klk15-ps1	3.46856	2.20513	0.987479	2.23309	0.0255428	NA	male	amygdala	50 ug/kg mixed BP x nest attendance
Nrp2	441.983	-0.214519	0.096067	-2.23301	0.0255482	NA	male	amygdala	50 ug/kg mixed BP x nest attendance
LOC103691475	21.0982	0.731788	0.327755	2.23273	0.0255666	NA	male	amygdala	50 ug/kg mixed BP x nest attendance
Adamts13	51.0973	0.461035	0.206494	2.23268	0.02557	NA	male	amygdala	50 ug/kg mixed BP x nest attendance
Dpcd	251.439	0.270441	0.12117	2.23191	0.025621	NA	male	amygdala	50 ug/kg mixed BP x nest attendance
Ptpre	264.736	-0.227606	0.101995	-2.23155	0.0256449	NA	male	amygdala	50 ug/kg mixed BP x nest attendance
Tmem17	52.5674	0.382359	0.171371	2.23118	0.025669	NA	male	amygdala	50 ug/kg mixed BP x nest attendance
Syce1l	88.952	0.329337	0.147618	2.23101	0.0256803	NA	male	amygdala	50 ug/kg mixed BP x nest attendance
Bche	135.462	-0.311565	0.139801	-2.22864	0.025838	NA	male	amygdala	50 ug/kg mixed BP x nest attendance
Clec2d	59.858	0.388765	0.174505	2.22781	0.025893	NA	male	amygdala	50 ug/kg mixed BP x nest attendance
Reep3	156.713	-0.234693	0.105356	-2.22763	0.0259055	NA	male	amygdala	50 ug/kg mixed BP x nest attendance
Rbm25l1	643.818	-0.276186	0.124008	-2.22716	0.0259365	0.131167	male	amygdala	50 ug/kg mixed BP x nest attendance
Cox7c	609.542	-0.246708	0.1108	-2.2266	0.025974	0.131167	male	amygdala	50 ug/kg mixed BP x nest attendance
Rpl17-ps4	7.2876	-1.2876	0.578318	-2.22645	0.0259842	NA	male	amygdala	50 ug/kg mixed BP x nest attendance
LOC120099709	6.92532	2.06707	0.928894	2.2253	0.0260613	NA	male	amygdala	50 ug/kg mixed BP x nest attendance
Bin2	72.5635	0.417419	0.187583	2.22525	0.0260646	NA	male	amygdala	50 ug/kg mixed BP x nest attendance
Grm8	734.789	-0.190385	0.0855851	-2.22452	0.0261138	0.131167	male	amygdala	50 ug/kg mixed BP x nest attendance
Ptma	961.21	-0.217967	0.0979875	-2.22443	0.0261192	0.131167	male	amygdala	50 ug/kg mixed BP x nest attendance
Scrib	48.2846	-0.395283	0.177709	-2.22433	0.0261262	NA	male	amygdala	50 ug/kg mixed BP x nest attendance
LOC102548124	4.7366	1.60898	0.723539	2.22377	0.026164	NA	male	amygdala	50 ug/kg mixed BP x nest attendance
Nampt	80.8743	-0.322904	0.145238	-2.22328	0.0261968	NA	male	amygdala	50 ug/kg mixed BP x nest attendance
Rps7-ps23	582.172	-0.25256	0.113602	-2.2232	0.0262023	0.131175	male	amygdala	50 ug/kg mixed BP x nest attendance
Spr	89.092	0.32894	0.148017	2.22231	0.0262626	NA	male	amygdala	50 ug/kg mixed BP x nest attendance
LOC120097744	56.6184	-0.552057	0.248419	-2.22228	0.0262645	NA	male	amygdala	50 ug/kg mixed BP x nest attendance
Anks1b	3629.12	-0.156306	0.0703508	-2.22181	0.026296	0.131235	male	amygdala	50 ug/kg mixed BP x nest attendance
LOC108350212	66.7139	-0.436487	0.196506	-2.22124	0.0263344	NA	male	amygdala	50 ug/kg mixed BP x nest attendance
Ms4a8	6.13768	2.08802	0.94044	2.22026	0.0264012	NA	male	amygdala	50 ug/kg mixed BP x nest attendance
Cdh2	810.072	-0.15916	0.071694	-2.21999	0.0264197	0.131256	male	amygdala	50 ug/kg mixed BP x nest attendance
Entrep1	49.3335	0.410853	0.185091	2.21974	0.0264367	NA	male	amygdala	50 ug/kg mixed BP x nest attendance
LOC120095595	14.9389	0.963202	0.433945	2.21964	0.0264432	NA	male	amygdala	50 ug/kg mixed BP x nest attendance
Phactr1	2263.14	-0.226644	0.102122	-2.21934	0.0264636	0.131256	male	amygdala	50 ug/kg mixed BP x nest attendance
LOC102556873	68.5195	2.51074	1.13134	2.21925	0.0264695	NA	male	amygdala	50 ug/kg mixed BP x nest attendance
Cryzl1	235.562	-0.212182	0.0956166	-2.21909	0.0264807	NA	male	amygdala	50 ug/kg mixed BP x nest attendance
Dzank1	139.876	-0.247798	0.111726	-2.2179	0.0265617	NA	male	amygdala	50 ug/kg mixed BP x nest attendance
LOC120097039	7.95526	1.22826	0.553911	2.21743	0.0265938	NA	male	amygdala	50 ug/kg mixed BP x nest attendance
LOC120094738	162.796	-0.288101	0.129962	-2.2168	0.0266365	NA	male	amygdala	50 ug/kg mixed BP x nest attendance
Oard1	26.1828	0.528069	0.238228	2.21665	0.0266471	NA	male	amygdala	50 ug/kg mixed BP x nest attendance
Tcp11l2	21.1422	0.592878	0.267475	2.21658	0.0266521	NA	male	amygdala	50 ug/kg mixed BP x nest attendance
Tmem74	37.55	-0.457226	0.206288	-2.21645	0.0266607	NA	male	amygdala	50 ug/kg mixed BP x nest attendance
Ilk	109.18	-0.375726	0.169517	-2.21644	0.0266611	NA	male	amygdala	50 ug/kg mixed BP x nest attendance
Smdt1	916.477	0.293575	0.132486	2.2159	0.0266982	0.131627	male	amygdala	50 ug/kg mixed BP x nest attendance
Vamp2	2892.06	0.146946	0.0663349	2.21521	0.0267456	0.131627	male	amygdala	50 ug/kg mixed BP x nest attendance
Myh10	509.286	-0.19261	0.0869707	-2.21465	0.0267841	0.131627	male	amygdala	50 ug/kg mixed BP x nest attendance
B3galnt1	115.336	-0.278934	0.125968	-2.21433	0.0268063	NA	male	amygdala	50 ug/kg mixed BP x nest attendance
LOC120103065	39.6556	-0.46026	0.208084	-2.2119	0.0269737	NA	male	amygdala	50 ug/kg mixed BP x nest attendance
Pnpla2	22.907	-0.559782	0.253206	-2.21078	0.0270512	NA	male	amygdala	50 ug/kg mixed BP x nest attendance
Mmp17	535.238	0.207587	0.0939167	2.21034	0.0270819	0.132373	male	amygdala	50 ug/kg mixed BP x nest attendance
Chd9	632.7	-0.14392	0.0651204	-2.21007	0.0271006	0.132373	male	amygdala	50 ug/kg mixed BP x nest attendance
Parp9	41.9124	0.526173	0.238099	2.20989	0.0271131	NA	male	amygdala	50 ug/kg mixed BP x nest attendance
LOC102547697	15.6009	-0.705254	0.319213	-2.20935	0.0271501	NA	male	amygdala	50 ug/kg mixed BP x nest attendance
Chpf2	378.748	0.21763	0.0985324	2.20871	0.0271946	NA	male	amygdala	50 ug/kg mixed BP x nest attendance
Map7d1	702.805	0.212718	0.0963329	2.20815	0.0272337	0.13262	male	amygdala	50 ug/kg mixed BP x nest attendance
LOC108352756	3.27635	2.0424	0.925061	2.20786	0.0272543	NA	male	amygdala	50 ug/kg mixed BP x nest attendance
Gapvd1	457.602	-0.171521	0.0776895	-2.20777	0.0272604	NA	male	amygdala	50 ug/kg mixed BP x nest attendance
Pde1a	515.38	-0.214351	0.0971661	-2.20603	0.0273821	0.13294	male	amygdala	50 ug/kg mixed BP x nest attendance
LOC685078	14.7459	1.41542	0.641735	2.20562	0.0274108	NA	male	amygdala	50 ug/kg mixed BP x nest attendance
Keap1	220.953	0.325662	0.147669	2.20535	0.0274294	NA	male	amygdala	50 ug/kg mixed BP x nest attendance
Cdh26	7.87513	1.35175	0.613339	2.20392	0.02753	NA	male	amygdala	50 ug/kg mixed BP x nest attendance
Pclo	1375.01	-0.188173	0.0853864	-2.20379	0.0275393	0.1333	male	amygdala	50 ug/kg mixed BP x nest attendance
Treml1	5.5061	1.65981	0.753512	2.20276	0.0276117	NA	male	amygdala	50 ug/kg mixed BP x nest attendance
Rnf20	143.965	-0.297758	0.135245	-2.20162	0.0276923	NA	male	amygdala	50 ug/kg mixed BP x nest attendance
Rev3l	461.819	-0.185818	0.0844058	-2.20148	0.027702	NA	male	amygdala	50 ug/kg mixed BP x nest attendance
Cog5-ps1	610.249	-0.263563	0.119732	-2.20128	0.0277159	0.133503	male	amygdala	50 ug/kg mixed BP x nest attendance
LOC100912991	16.9311	-0.648223	0.294494	-2.20114	0.027726	NA	male	amygdala	50 ug/kg mixed BP x nest attendance
LOC120103000	6.62021	1.53006	0.695188	2.20094	0.0277406	NA	male	amygdala	50 ug/kg mixed BP x nest attendance
Ndufs2	597.682	0.177438	0.0806535	2.2	0.0278066	0.133503	male	amygdala	50 ug/kg mixed BP x nest attendance
Ctnnd2	2272.78	-0.169387	0.0770058	-2.19967	0.0278304	0.133503	male	amygdala	50 ug/kg mixed BP x nest attendance
Unc5b	76.2033	0.359973	0.163662	2.19949	0.0278428	NA	male	amygdala	50 ug/kg mixed BP x nest attendance
Trappc12	149.822	0.270103	0.122825	2.19908	0.0278722	NA	male	amygdala	50 ug/kg mixed BP x nest attendance
LOC120097342	274.623	-0.299157	0.13605	-2.19887	0.0278869	NA	male	amygdala	50 ug/kg mixed BP x nest attendance
LOC102548484	16.4959	0.753073	0.342508	2.1987	0.0278991	NA	male	amygdala	50 ug/kg mixed BP x nest attendance
RGD1564941	22.9475	1.04034	0.473192	2.19855	0.0279097	NA	male	amygdala	50 ug/kg mixed BP x nest attendance
Zdhhc16	117.449	0.315237	0.143398	2.19834	0.0279249	NA	male	amygdala	50 ug/kg mixed BP x nest attendance
Sacs	157.618	-0.264562	0.120357	-2.19815	0.0279385	NA	male	amygdala	50 ug/kg mixed BP x nest attendance
LOC120097077	123.787	-0.303992	0.138295	-2.19814	0.027939	NA	male	amygdala	50 ug/kg mixed BP x nest attendance
Rbm15b	44.1639	-0.423492	0.19272	-2.19745	0.0279883	NA	male	amygdala	50 ug/kg mixed BP x nest attendance
Rpl18a	964.636	-0.209792	0.0954799	-2.19724	0.0280034	0.133933	male	amygdala	50 ug/kg mixed BP x nest attendance
Rpl18-ps4	42.0492	-0.430386	0.195903	-2.19694	0.028025	NA	male	amygdala	50 ug/kg mixed BP x nest attendance
Rps6kc1	248.876	-0.184893	0.0841684	-2.1967	0.028042	NA	male	amygdala	50 ug/kg mixed BP x nest attendance
Capn5	132.381	0.331989	0.151137	2.19662	0.0280477	NA	male	amygdala	50 ug/kg mixed BP x nest attendance
Acbd4	88.041	0.351485	0.160022	2.19648	0.0280574	NA	male	amygdala	50 ug/kg mixed BP x nest attendance
LOC120101705	5.82503	1.1462	0.521883	2.19628	0.0280721	NA	male	amygdala	50 ug/kg mixed BP x nest attendance
LOC103693508	583.68	-0.199733	0.090959	-2.19585	0.0281024	0.134008	male	amygdala	50 ug/kg mixed BP x nest attendance
LOC120094118	99.3389	2.31893	1.0566	2.19472	0.0281838	NA	male	amygdala	50 ug/kg mixed BP x nest attendance
LOC108350422	48.8561	-0.693513	0.315995	-2.1947	0.0281855	NA	male	amygdala	50 ug/kg mixed BP x nest attendance
Tyw3	46.9679	-0.418328	0.190611	-2.19467	0.0281872	NA	male	amygdala	50 ug/kg mixed BP x nest attendance
Gabrb3	1524.29	-0.177243	0.080795	-2.19373	0.0282545	0.134334	male	amygdala	50 ug/kg mixed BP x nest attendance
Numbl	392.538	0.246703	0.112525	2.19243	0.0283485	NA	male	amygdala	50 ug/kg mixed BP x nest attendance
Galnt16	293.628	-0.287823	0.13129	-2.19226	0.0283607	NA	male	amygdala	50 ug/kg mixed BP x nest attendance
Ythdc2	79.1048	-0.299411	0.136582	-2.19217	0.0283675	NA	male	amygdala	50 ug/kg mixed BP x nest attendance
Prkcb	2215.15	-0.193534	0.0882971	-2.19185	0.0283905	0.134523	male	amygdala	50 ug/kg mixed BP x nest attendance
RGD1562690	65.487	-0.57915	0.264273	-2.19148	0.0284171	NA	male	amygdala	50 ug/kg mixed BP x nest attendance
Rpl12-ps7	13.7547	0.812977	0.37102	2.19119	0.028438	NA	male	amygdala	50 ug/kg mixed BP x nest attendance
Mccc1	228.954	-0.547089	0.249684	-2.19112	0.0284428	NA	male	amygdala	50 ug/kg mixed BP x nest attendance
Ttc3	2714.91	-0.186619	0.0851808	-2.19086	0.0284617	0.134523	male	amygdala	50 ug/kg mixed BP x nest attendance
Pkm-ps3	32.6036	-0.614231	0.280471	-2.19	0.0285241	NA	male	amygdala	50 ug/kg mixed BP x nest attendance
Rex1bd	45.2553	-0.489736	0.223677	-2.18948	0.0285623	NA	male	amygdala	50 ug/kg mixed BP x nest attendance
Cadm1	1325.36	-0.191817	0.0876299	-2.18895	0.0286007	0.134569	male	amygdala	50 ug/kg mixed BP x nest attendance
Glb1	113.812	0.361512	0.165221	2.18805	0.0286661	NA	male	amygdala	50 ug/kg mixed BP x nest attendance
Ywhaz	1171.94	-0.200461	0.0916471	-2.18732	0.0287194	0.134569	male	amygdala	50 ug/kg mixed BP x nest attendance
Map2	3503.35	-0.231484	0.105863	-2.18664	0.0287688	0.134569	male	amygdala	50 ug/kg mixed BP x nest attendance
Ankrd35	36.2109	0.460702	0.2107	2.18653	0.028777	NA	male	amygdala	50 ug/kg mixed BP x nest attendance
Fam178b	35.8545	0.952972	0.435935	2.18604	0.0288127	NA	male	amygdala	50 ug/kg mixed BP x nest attendance
Rufy2	305.626	-0.210764	0.0964322	-2.18562	0.0288437	NA	male	amygdala	50 ug/kg mixed BP x nest attendance
Dip2a	207.465	-0.210888	0.0964932	-2.18553	0.0288503	NA	male	amygdala	50 ug/kg mixed BP x nest attendance
Taok1	1163.18	-0.144088	0.0659362	-2.18527	0.0288693	0.134569	male	amygdala	50 ug/kg mixed BP x nest attendance
Znf768	61.0472	0.5119	0.234333	2.1845	0.0289255	NA	male	amygdala	50 ug/kg mixed BP x nest attendance
LOC102554677	207.204	-0.249978	0.114476	-2.18367	0.0289865	NA	male	amygdala	50 ug/kg mixed BP x nest attendance
Lsamp	9228.85	-0.196025	0.0897719	-2.18359	0.0289924	0.134569	male	amygdala	50 ug/kg mixed BP x nest attendance
Slc25a11	490.857	0.209072	0.0957482	2.18356	0.0289945	0.134569	male	amygdala	50 ug/kg mixed BP x nest attendance
Mrrf	80.0734	0.296492	0.135848	2.18252	0.029071	NA	male	amygdala	50 ug/kg mixed BP x nest attendance
LOC120094073	40.8922	-0.473665	0.217026	-2.18252	0.029071	NA	male	amygdala	50 ug/kg mixed BP x nest attendance
Cimip2a	1608.66	0.186521	0.0854647	2.18243	0.0290778	0.134569	male	amygdala	50 ug/kg mixed BP x nest attendance
Adgrl1	783.185	-0.25228	0.115642	-2.18157	0.0291413	0.134569	male	amygdala	50 ug/kg mixed BP x nest attendance
Slc32a1	280.85	-0.231574	0.106158	-2.1814	0.0291535	NA	male	amygdala	50 ug/kg mixed BP x nest attendance
LOC120099683	66.1888	2.27394	1.04253	2.18119	0.0291696	NA	male	amygdala	50 ug/kg mixed BP x nest attendance
Asb1	187.37	0.259878	0.119159	2.18093	0.0291883	NA	male	amygdala	50 ug/kg mixed BP x nest attendance
LOC120095081	5.00217	2.11765	0.971298	2.18023	0.0292405	NA	male	amygdala	50 ug/kg mixed BP x nest attendance
Oas2	10.4227	1.12305	0.515131	2.18012	0.0292486	NA	male	amygdala	50 ug/kg mixed BP x nest attendance
Hp1bp3	513.714	-0.201398	0.0923805	-2.18009	0.029251	0.134688	male	amygdala	50 ug/kg mixed BP x nest attendance
Carmil1	394.028	-0.179678	0.0824201	-2.18003	0.029255	NA	male	amygdala	50 ug/kg mixed BP x nest attendance
Amotl1	100.447	0.304849	0.139892	2.17918	0.0293181	NA	male	amygdala	50 ug/kg mixed BP x nest attendance
Dock3	1003.48	-0.139243	0.0639145	-2.17858	0.0293632	0.134819	male	amygdala	50 ug/kg mixed BP x nest attendance
Vcan	159.375	-0.267934	0.122992	-2.17847	0.0293711	NA	male	amygdala	50 ug/kg mixed BP x nest attendance
LOC100910379	122.613	0.374844	0.172121	2.17779	0.0294215	NA	male	amygdala	50 ug/kg mixed BP x nest attendance
Rps14	1144.15	0.203999	0.0937093	2.17693	0.0294856	0.134973	male	amygdala	50 ug/kg mixed BP x nest attendance
Coro1a	306.526	0.256647	0.117904	2.17674	0.0294999	NA	male	amygdala	50 ug/kg mixed BP x nest attendance
LOC120095606	26.5331	0.670941	0.308265	2.17651	0.0295173	NA	male	amygdala	50 ug/kg mixed BP x nest attendance
Rims2	981.888	-0.168152	0.0772902	-2.17559	0.0295857	0.134973	male	amygdala	50 ug/kg mixed BP x nest attendance
Snrpn	572.563	-0.328131	0.150882	-2.17475	0.0296486	0.134973	male	amygdala	50 ug/kg mixed BP x nest attendance
RGD1359634	133.845	-0.241926	0.111252	-2.17458	0.0296616	NA	male	amygdala	50 ug/kg mixed BP x nest attendance
Orc5	42.7261	-0.452911	0.208359	-2.1737	0.0297278	NA	male	amygdala	50 ug/kg mixed BP x nest attendance
Snurf	572.726	-0.328008	0.151011	-2.17208	0.0298494	0.135363	male	amygdala	50 ug/kg mixed BP x nest attendance
B4gat1	235.947	0.253	0.1165	2.17168	0.0298801	NA	male	amygdala	50 ug/kg mixed BP x nest attendance
Tubb4b	1607.53	0.186114	0.0857125	2.17138	0.0299028	0.135363	male	amygdala	50 ug/kg mixed BP x nest attendance
Gabrg1	184.753	-0.215446	0.0992595	-2.17053	0.0299665	NA	male	amygdala	50 ug/kg mixed BP x nest attendance
Got2	416.685	-0.203032	0.0935448	-2.17042	0.0299747	NA	male	amygdala	50 ug/kg mixed BP x nest attendance
Afg1l	163.366	0.335928	0.154782	2.17033	0.0299816	NA	male	amygdala	50 ug/kg mixed BP x nest attendance
Ppp6c	172.841	0.245447	0.113093	2.17032	0.0299828	NA	male	amygdala	50 ug/kg mixed BP x nest attendance
Amer2	185.336	-0.249366	0.114909	-2.17012	0.0299977	NA	male	amygdala	50 ug/kg mixed BP x nest attendance
Pin1-ps1	3.33774	2.001	0.922074	2.17011	0.0299985	NA	male	amygdala	50 ug/kg mixed BP x nest attendance
Ctxn1	647.936	-0.200358	0.092328	-2.17007	0.0300018	0.135429	male	amygdala	50 ug/kg mixed BP x nest attendance
LOC102552223	57.427	1.48197	0.683069	2.16958	0.0300386	NA	male	amygdala	50 ug/kg mixed BP x nest attendance
Larp4b	405.855	-0.196189	0.0904435	-2.16919	0.0300685	NA	male	amygdala	50 ug/kg mixed BP x nest attendance
LOC108352943	9.81374	1.34067	0.618056	2.16918	0.0300692	NA	male	amygdala	50 ug/kg mixed BP x nest attendance
Treh	296.508	0.25247	0.11641	2.1688	0.0300979	NA	male	amygdala	50 ug/kg mixed BP x nest attendance
Chd3	798.304	-0.198061	0.0913327	-2.16857	0.0301157	0.135514	male	amygdala	50 ug/kg mixed BP x nest attendance
Sema6b	260.197	0.265448	0.12242	2.16835	0.0301323	NA	male	amygdala	50 ug/kg mixed BP x nest attendance
Zbtb16	152.639	0.278824	0.128622	2.16778	0.0301757	NA	male	amygdala	50 ug/kg mixed BP x nest attendance
Unc13c	527.568	-0.193162	0.0891134	-2.1676	0.0301892	0.135514	male	amygdala	50 ug/kg mixed BP x nest attendance
Dusp18	310.559	0.197786	0.0913117	2.16605	0.0303075	NA	male	amygdala	50 ug/kg mixed BP x nest attendance
Srgap1	455.133	-0.157193	0.0725731	-2.16599	0.030312	NA	male	amygdala	50 ug/kg mixed BP x nest attendance
LOC120095673	15.3288	1.03188	0.476471	2.16567	0.0303366	NA	male	amygdala	50 ug/kg mixed BP x nest attendance
LOC102546327	9.72896	0.973664	0.449685	2.16521	0.0303714	NA	male	amygdala	50 ug/kg mixed BP x nest attendance
Emc2	146.434	0.242071	0.111803	2.16515	0.0303759	NA	male	amygdala	50 ug/kg mixed BP x nest attendance
Stard3nl	128.489	-0.277308	0.12811	-2.16461	0.0304176	NA	male	amygdala	50 ug/kg mixed BP x nest attendance
Dlk1	13.2587	1.21519	0.561444	2.1644	0.030434	NA	male	amygdala	50 ug/kg mixed BP x nest attendance
Speg	367.972	0.194844	0.0900411	2.16394	0.030469	NA	male	amygdala	50 ug/kg mixed BP x nest attendance
Nup210	87.1553	0.292841	0.135337	2.16379	0.0304808	NA	male	amygdala	50 ug/kg mixed BP x nest attendance
Ybx1	1315.87	-0.250779	0.115975	-2.16235	0.0305914	0.136906	male	amygdala	50 ug/kg mixed BP x nest attendance
LOC100361083	5.32335	-1.32972	0.614995	-2.16217	0.0306051	NA	male	amygdala	50 ug/kg mixed BP x nest attendance
Dgkg	263.481	0.199656	0.0923415	2.16215	0.0306067	NA	male	amygdala	50 ug/kg mixed BP x nest attendance
LOC120097859	10.7295	2.05921	0.952452	2.16201	0.0306171	NA	male	amygdala	50 ug/kg mixed BP x nest attendance
LOC120102467	91.5795	-0.374548	0.173244	-2.16197	0.0306208	NA	male	amygdala	50 ug/kg mixed BP x nest attendance
Nmnat2	633.179	-0.169812	0.0785771	-2.16108	0.030689	0.136906	male	amygdala	50 ug/kg mixed BP x nest attendance
Rpl6-ps16	4.83919	1.58557	0.733978	2.16025	0.0307536	NA	male	amygdala	50 ug/kg mixed BP x nest attendance
LOC103692077	9.77128	1.25208	0.579601	2.16024	0.0307543	NA	male	amygdala	50 ug/kg mixed BP x nest attendance
Fgf13	623.318	-0.166654	0.0771466	-2.16023	0.0307549	0.136906	male	amygdala	50 ug/kg mixed BP x nest attendance
Rpl23-ps4	3.81143	1.6856	0.780292	2.16022	0.0307559	NA	male	amygdala	50 ug/kg mixed BP x nest attendance
Pnp	92.6751	-0.295892	0.136977	-2.16016	0.0307602	NA	male	amygdala	50 ug/kg mixed BP x nest attendance
Snord102	20.1066	-0.789312	0.365486	-2.15962	0.030802	NA	male	amygdala	50 ug/kg mixed BP x nest attendance
Sarnp	261.359	-0.216853	0.100426	-2.15934	0.0308241	NA	male	amygdala	50 ug/kg mixed BP x nest attendance
Niban1	51.4537	0.714822	0.331095	2.15896	0.0308531	NA	male	amygdala	50 ug/kg mixed BP x nest attendance
Osbpl8	381.539	-0.151981	0.0703993	-2.15884	0.0308625	NA	male	amygdala	50 ug/kg mixed BP x nest attendance
Cpt1a	124.951	0.33931	0.157197	2.15851	0.0308884	NA	male	amygdala	50 ug/kg mixed BP x nest attendance
Serpinf1	42.0422	0.452411	0.20969	2.15752	0.0309654	NA	male	amygdala	50 ug/kg mixed BP x nest attendance
Lrmda	228.79	0.438525	0.203263	2.15742	0.0309728	NA	male	amygdala	50 ug/kg mixed BP x nest attendance
Rnf5	116.238	-0.340032	0.157623	-2.15725	0.0309866	NA	male	amygdala	50 ug/kg mixed BP x nest attendance
Kif2c	20.3473	0.800999	0.37149	2.15618	0.0310695	NA	male	amygdala	50 ug/kg mixed BP x nest attendance
Ctif	597.7	-0.13688	0.063486	-2.15606	0.0310789	0.137754	male	amygdala	50 ug/kg mixed BP x nest attendance
Fchsd2	685.879	-0.154575	0.0717096	-2.15558	0.0311168	0.137754	male	amygdala	50 ug/kg mixed BP x nest attendance
Rpl9	427.556	-0.281041	0.130397	-2.15526	0.0311415	NA	male	amygdala	50 ug/kg mixed BP x nest attendance
LOC102547753	132.371	0.337853	0.156759	2.15523	0.0311435	NA	male	amygdala	50 ug/kg mixed BP x nest attendance
LOC120102343	24.9053	0.639203	0.296592	2.15516	0.0311492	NA	male	amygdala	50 ug/kg mixed BP x nest attendance
Rabggtb	168.694	-0.21882	0.101557	-2.15466	0.0311883	NA	male	amygdala	50 ug/kg mixed BP x nest attendance
Trna	139.948	-0.368567	0.171098	-2.15413	0.0312298	NA	male	amygdala	50 ug/kg mixed BP x nest attendance
LOC120096909	30.868	2.46257	1.1437	2.15317	0.0313054	NA	male	amygdala	50 ug/kg mixed BP x nest attendance
LOC103691660	15.0947	1.37275	0.637559	2.15313	0.0313085	NA	male	amygdala	50 ug/kg mixed BP x nest attendance
Ralyl	2168.87	-0.209906	0.097505	-2.15277	0.0313368	0.138223	male	amygdala	50 ug/kg mixed BP x nest attendance
LOC120103452	13.7447	0.835283	0.388093	2.15227	0.0313758	NA	male	amygdala	50 ug/kg mixed BP x nest attendance
Adgrd1	42.5423	0.778816	0.361859	2.15226	0.0313769	NA	male	amygdala	50 ug/kg mixed BP x nest attendance
Ttc23	38.6798	0.633947	0.294608	2.15183	0.0314109	NA	male	amygdala	50 ug/kg mixed BP x nest attendance
LOC100360413	2165.4	-0.221689	0.103078	-2.15069	0.0315008	0.138223	male	amygdala	50 ug/kg mixed BP x nest attendance
Slc4a10	522.322	-0.213665	0.0993823	-2.14993	0.0315605	0.138223	male	amygdala	50 ug/kg mixed BP x nest attendance
Tmem131	335.511	-0.192473	0.0895658	-2.14895	0.031638	NA	male	amygdala	50 ug/kg mixed BP x nest attendance
Trnm	95.5799	-0.410187	0.190905	-2.14865	0.0316624	NA	male	amygdala	50 ug/kg mixed BP x nest attendance
Slc26a5	14.7419	0.974921	0.453812	2.14829	0.0316904	NA	male	amygdala	50 ug/kg mixed BP x nest attendance
Gpx4	62.1994	-0.519485	0.241828	-2.14816	0.031701	NA	male	amygdala	50 ug/kg mixed BP x nest attendance
Hk3	58.7382	0.520172	0.242187	2.14781	0.0317285	NA	male	amygdala	50 ug/kg mixed BP x nest attendance
Rundc3b	254.482	-0.201891	0.0940253	-2.1472	0.0317777	NA	male	amygdala	50 ug/kg mixed BP x nest attendance
Ammecr1	120.158	-0.272008	0.126698	-2.14691	0.0318006	NA	male	amygdala	50 ug/kg mixed BP x nest attendance
Sorbs1	1125.56	-0.154657	0.0720432	-2.14672	0.0318152	0.138223	male	amygdala	50 ug/kg mixed BP x nest attendance
Nedd4l	585.947	-0.123169	0.0573761	-2.1467	0.0318173	0.138223	male	amygdala	50 ug/kg mixed BP x nest attendance
Npm1-ps18	21.7224	-0.660006	0.307483	-2.14648	0.0318346	NA	male	amygdala	50 ug/kg mixed BP x nest attendance
Astn1	579.819	-0.180624	0.0841647	-2.14608	0.0318666	0.138223	male	amygdala	50 ug/kg mixed BP x nest attendance
LOC120094813	17.3183	-0.644244	0.300275	-2.14552	0.0319115	NA	male	amygdala	50 ug/kg mixed BP x nest attendance
Dynll1	1074.39	-0.160378	0.0747576	-2.14531	0.0319277	0.138223	male	amygdala	50 ug/kg mixed BP x nest attendance
Carmil3	213.856	0.299127	0.139445	2.14513	0.0319426	NA	male	amygdala	50 ug/kg mixed BP x nest attendance
LOC102547093	46.0757	1.91279	0.89179	2.14489	0.0319616	NA	male	amygdala	50 ug/kg mixed BP x nest attendance
Dlg2	5466.74	-0.198158	0.0923878	-2.14485	0.031965	0.138223	male	amygdala	50 ug/kg mixed BP x nest attendance
Ecscr	7.84921	1.12682	0.525418	2.14462	0.031983	NA	male	amygdala	50 ug/kg mixed BP x nest attendance
Lrriq3	16.1589	0.882558	0.411643	2.14399	0.032034	NA	male	amygdala	50 ug/kg mixed BP x nest attendance
Kcnip4	5464.07	-0.203989	0.0951702	-2.14341	0.0320803	0.138223	male	amygdala	50 ug/kg mixed BP x nest attendance
Clcn3	776.14	-0.168744	0.078728	-2.14338	0.0320828	0.138223	male	amygdala	50 ug/kg mixed BP x nest attendance
Cbln4	20.643	-0.568116	0.265058	-2.14336	0.0320841	NA	male	amygdala	50 ug/kg mixed BP x nest attendance
LOC108352743	10.1038	-0.849442	0.396327	-2.14329	0.0320899	NA	male	amygdala	50 ug/kg mixed BP x nest attendance
LOC108351370	2.93432	2.3354	1.08965	2.14326	0.0320925	NA	male	amygdala	50 ug/kg mixed BP x nest attendance
Slc25a1	34.8713	-0.623999	0.291245	-2.14252	0.0321516	NA	male	amygdala	50 ug/kg mixed BP x nest attendance
LOC100909941	3.44395	1.69637	0.791825	2.14235	0.0321652	NA	male	amygdala	50 ug/kg mixed BP x nest attendance
Vsir	79.5109	0.323649	0.151156	2.14115	0.0322619	NA	male	amygdala	50 ug/kg mixed BP x nest attendance
LOC102555114	47.5783	2.31965	1.08342	2.14104	0.0322706	NA	male	amygdala	50 ug/kg mixed BP x nest attendance
Tax1bp3	23.525	-0.579778	0.270933	-2.13993	0.0323604	NA	male	amygdala	50 ug/kg mixed BP x nest attendance
LOC120098967	5.69261	-1.32011	0.616898	-2.13992	0.0323615	NA	male	amygdala	50 ug/kg mixed BP x nest attendance
Lin7a	358.367	-0.169217	0.0790927	-2.13948	0.0323967	NA	male	amygdala	50 ug/kg mixed BP x nest attendance
Cacna1d	723.389	-0.179753	0.0841087	-2.13715	0.0325857	0.139802	male	amygdala	50 ug/kg mixed BP x nest attendance
Akr1b10	52.5706	-0.461493	0.215949	-2.13704	0.0325944	NA	male	amygdala	50 ug/kg mixed BP x nest attendance
Pllp	61.2126	0.402904	0.188549	2.13687	0.032609	NA	male	amygdala	50 ug/kg mixed BP x nest attendance
Rtn3	2254.34	-0.165707	0.0775533	-2.13669	0.0326233	0.139802	male	amygdala	50 ug/kg mixed BP x nest attendance
Kcnq2	402.306	-0.22288	0.104404	-2.13479	0.0327785	NA	male	amygdala	50 ug/kg mixed BP x nest attendance
LOC102556915	25.4281	0.753988	0.353203	2.13472	0.0327841	NA	male	amygdala	50 ug/kg mixed BP x nest attendance
Ntan1	183.569	-0.250071	0.117147	-2.13469	0.0327867	NA	male	amygdala	50 ug/kg mixed BP x nest attendance
Frmpd4	1128.89	-0.22007	0.103095	-2.13463	0.0327914	0.140148	male	amygdala	50 ug/kg mixed BP x nest attendance
LOC120102386	177.131	0.327095	0.153272	2.13409	0.0328357	NA	male	amygdala	50 ug/kg mixed BP x nest attendance
H3f3a-ps1	295.55	0.29971	0.140445	2.134	0.0328425	NA	male	amygdala	50 ug/kg mixed BP x nest attendance
Il21	4.22332	1.83926	0.861927	2.13389	0.032852	NA	male	amygdala	50 ug/kg mixed BP x nest attendance
Dtna	599.867	-0.164943	0.0773561	-2.13226	0.0329858	0.140568	male	amygdala	50 ug/kg mixed BP x nest attendance
U2af1	260.235	0.226281	0.10613	2.13211	0.0329981	NA	male	amygdala	50 ug/kg mixed BP x nest attendance
Arid1a	305.951	-0.185975	0.087244	-2.13166	0.0330346	NA	male	amygdala	50 ug/kg mixed BP x nest attendance
Ubap2	260.811	-0.19588	0.0919052	-2.13132	0.0330624	NA	male	amygdala	50 ug/kg mixed BP x nest attendance
Atp6v1e1	771.793	0.152661	0.0716281	2.1313	0.0330645	0.140568	male	amygdala	50 ug/kg mixed BP x nest attendance
LOC120101788	10.001	1.34096	0.629575	2.12994	0.0331762	NA	male	amygdala	50 ug/kg mixed BP x nest attendance
Crym	404.646	0.187227	0.0879046	2.12989	0.0331805	NA	male	amygdala	50 ug/kg mixed BP x nest attendance
LOC120099723	51.1103	2.29943	1.07984	2.12942	0.0332194	NA	male	amygdala	50 ug/kg mixed BP x nest attendance
Cdh4	835.734	-0.146799	0.0689579	-2.12883	0.0332687	0.141063	male	amygdala	50 ug/kg mixed BP x nest attendance
H1f4	75.6265	-0.37307	0.175257	-2.1287	0.0332787	NA	male	amygdala	50 ug/kg mixed BP x nest attendance
Kcnn2	470.766	-0.191811	0.0901229	-2.12833	0.0333097	NA	male	amygdala	50 ug/kg mixed BP x nest attendance
Spry3	33.9664	-0.45417	0.213443	-2.12782	0.0333516	NA	male	amygdala	50 ug/kg mixed BP x nest attendance
Prep	252.322	0.29149	0.136997	2.12771	0.033361	NA	male	amygdala	50 ug/kg mixed BP x nest attendance
Bicd1	402.933	-0.199822	0.0939254	-2.12746	0.0333822	NA	male	amygdala	50 ug/kg mixed BP x nest attendance
LOC102553391	6.74922	1.84114	0.865547	2.12714	0.0334086	NA	male	amygdala	50 ug/kg mixed BP x nest attendance
Naprt	32.2952	0.519036	0.244013	2.12709	0.033413	NA	male	amygdala	50 ug/kg mixed BP x nest attendance
Chi3l1	27.8734	0.543047	0.255389	2.12636	0.0334736	NA	male	amygdala	50 ug/kg mixed BP x nest attendance
Dhx15	119.227	-0.268818	0.126449	-2.12589	0.0335123	NA	male	amygdala	50 ug/kg mixed BP x nest attendance
Erc2	1824.54	-0.147838	0.069547	-2.12573	0.0335255	0.141778	male	amygdala	50 ug/kg mixed BP x nest attendance
Matr3-ps2	465.505	-0.239872	0.112876	-2.12509	0.0335793	NA	male	amygdala	50 ug/kg mixed BP x nest attendance
LOC120098266	21.42	-0.617573	0.29063	-2.12495	0.0335912	NA	male	amygdala	50 ug/kg mixed BP x nest attendance
Cd6	12.6165	0.922188	0.434089	2.12442	0.0336349	NA	male	amygdala	50 ug/kg mixed BP x nest attendance
Ube3a	5467.2	-0.176135	0.082941	-2.12362	0.0337019	0.142129	male	amygdala	50 ug/kg mixed BP x nest attendance
Foxp2	442.996	-0.203356	0.0957638	-2.12351	0.0337109	NA	male	amygdala	50 ug/kg mixed BP x nest attendance
Vav1	17.7322	1.00384	0.472831	2.12305	0.0337497	NA	male	amygdala	50 ug/kg mixed BP x nest attendance
LOC120099961	844.379	-0.228	0.107414	-2.12262	0.0337855	0.142129	male	amygdala	50 ug/kg mixed BP x nest attendance
Clnk	53.2234	0.431147	0.203121	2.12261	0.0337863	NA	male	amygdala	50 ug/kg mixed BP x nest attendance
Cdk4	123.224	-0.320195	0.150896	-2.12196	0.0338408	NA	male	amygdala	50 ug/kg mixed BP x nest attendance
LOC120097030	3.67202	-1.45715	0.687001	-2.12104	0.0339189	NA	male	amygdala	50 ug/kg mixed BP x nest attendance
Mmd	323.41	-0.233177	0.109943	-2.12089	0.0339312	NA	male	amygdala	50 ug/kg mixed BP x nest attendance
Armc2	55.6751	0.524714	0.247416	2.12078	0.0339407	NA	male	amygdala	50 ug/kg mixed BP x nest attendance
Morf4l1-ps8	34.0079	-0.49822	0.234999	-2.1201	0.0339978	NA	male	amygdala	50 ug/kg mixed BP x nest attendance
Spata22	3.76855	1.84646	0.871055	2.1198	0.0340232	NA	male	amygdala	50 ug/kg mixed BP x nest attendance
H1f0	162.315	0.310507	0.146489	2.11966	0.0340345	NA	male	amygdala	50 ug/kg mixed BP x nest attendance
Pak1	206.325	-0.215312	0.101589	-2.11944	0.0340534	NA	male	amygdala	50 ug/kg mixed BP x nest attendance
LOC102550092	6.61475	1.68566	0.795378	2.11932	0.0340631	NA	male	amygdala	50 ug/kg mixed BP x nest attendance
LOC120098887	4.04618	1.93714	0.914155	2.11905	0.0340863	NA	male	amygdala	50 ug/kg mixed BP x nest attendance
Dele1	202.704	0.232615	0.109779	2.11894	0.0340955	NA	male	amygdala	50 ug/kg mixed BP x nest attendance
Myo9a	813.263	-0.128676	0.06073	-2.11882	0.0341054	0.1431	male	amygdala	50 ug/kg mixed BP x nest attendance
Sptlc2	214.202	-0.222327	0.104947	-2.11848	0.0341348	NA	male	amygdala	50 ug/kg mixed BP x nest attendance
Actb	4477	-0.153968	0.0727372	-2.11678	0.0342787	0.143453	male	amygdala	50 ug/kg mixed BP x nest attendance
Ybx3	157.535	-0.238091	0.112482	-2.11671	0.0342848	NA	male	amygdala	50 ug/kg mixed BP x nest attendance
Tex56p	21.0686	0.612149	0.289409	2.11517	0.0344157	NA	male	amygdala	50 ug/kg mixed BP x nest attendance
Serp1	81.2301	-0.34484	0.163032	-2.11516	0.0344159	NA	male	amygdala	50 ug/kg mixed BP x nest attendance
Il10rb	34.8152	0.461095	0.218015	2.11497	0.0344323	NA	male	amygdala	50 ug/kg mixed BP x nest attendance
Maml2	330.496	-0.203951	0.0964686	-2.11417	0.0345005	NA	male	amygdala	50 ug/kg mixed BP x nest attendance
Zswim3	73.1647	0.296669	0.140351	2.11376	0.0345354	NA	male	amygdala	50 ug/kg mixed BP x nest attendance
LOC120093697	32.1606	1.00508	0.475497	2.11374	0.0345378	NA	male	amygdala	50 ug/kg mixed BP x nest attendance
LOC120098390	10.9529	-0.834779	0.394956	-2.1136	0.0345492	NA	male	amygdala	50 ug/kg mixed BP x nest attendance
Fbxo34	132.694	-0.290433	0.137441	-2.11315	0.0345881	NA	male	amygdala	50 ug/kg mixed BP x nest attendance
Lamp1	501.084	-0.183079	0.0866524	-2.1128	0.0346178	0.144496	male	amygdala	50 ug/kg mixed BP x nest attendance
LOC120103019	9.90688	1.52605	0.722526	2.1121	0.0346779	NA	male	amygdala	50 ug/kg mixed BP x nest attendance
Aggf1	100.337	-0.26584	0.125889	-2.11169	0.0347129	NA	male	amygdala	50 ug/kg mixed BP x nest attendance
Nr1h4	24.4132	1.13188	0.536029	2.1116	0.034721	NA	male	amygdala	50 ug/kg mixed BP x nest attendance
Hsp90aa1-ps3	26.7393	-0.770337	0.364817	-2.11157	0.0347233	NA	male	amygdala	50 ug/kg mixed BP x nest attendance
Ube2v1-ps16	28.0148	-0.530438	0.251275	-2.11098	0.0347736	NA	male	amygdala	50 ug/kg mixed BP x nest attendance
Cep15	158.232	0.242381	0.114821	2.11094	0.0347778	NA	male	amygdala	50 ug/kg mixed BP x nest attendance
Btnl8	8.49227	-1.00049	0.473986	-2.1108	0.0347895	NA	male	amygdala	50 ug/kg mixed BP x nest attendance
Krba1	93.8654	-0.293708	0.139198	-2.11	0.0348582	NA	male	amygdala	50 ug/kg mixed BP x nest attendance
Hnrnpa1-ps12	20.4503	-0.604388	0.286459	-2.10986	0.0348703	NA	male	amygdala	50 ug/kg mixed BP x nest attendance
Synpo2	62.4205	0.390821	0.185277	2.10939	0.0349107	NA	male	amygdala	50 ug/kg mixed BP x nest attendance
Dock4	540.082	-0.142737	0.0676712	-2.10928	0.0349207	0.145382	male	amygdala	50 ug/kg mixed BP x nest attendance
Plb1	28.0824	1.0725	0.508524	2.10904	0.0349411	NA	male	amygdala	50 ug/kg mixed BP x nest attendance
Cyld-ps2	4.91909	2.03473	0.964997	2.10854	0.0349845	NA	male	amygdala	50 ug/kg mixed BP x nest attendance
Gapdh-ps88	3.38174	1.74598	0.828516	2.10735	0.0350869	NA	male	amygdala	50 ug/kg mixed BP x nest attendance
Lamb2	121.692	0.303218	0.143921	2.10683	0.0351319	NA	male	amygdala	50 ug/kg mixed BP x nest attendance
Gtf2a2	83.7668	-0.323466	0.153552	-2.10656	0.0351558	NA	male	amygdala	50 ug/kg mixed BP x nest attendance
Cdk8	179.767	-0.266514	0.126536	-2.10623	0.0351843	NA	male	amygdala	50 ug/kg mixed BP x nest attendance
LOC108353112	320.148	-0.249662	0.118553	-2.10591	0.0352124	NA	male	amygdala	50 ug/kg mixed BP x nest attendance
LOC102547952	14.2476	1.01197	0.480546	2.10588	0.0352151	NA	male	amygdala	50 ug/kg mixed BP x nest attendance
Atp2b4	913.013	0.151879	0.0721459	2.10517	0.0352767	0.146485	male	amygdala	50 ug/kg mixed BP x nest attendance
Hdgf	419.973	0.199059	0.0946036	2.10414	0.0353665	NA	male	amygdala	50 ug/kg mixed BP x nest attendance
Znf81L	73.7872	0.346878	0.164856	2.10413	0.0353675	NA	male	amygdala	50 ug/kg mixed BP x nest attendance
Klrc2	6.47057	-1.02947	0.48944	-2.10337	0.0354332	NA	male	amygdala	50 ug/kg mixed BP x nest attendance
Sfxn1	146.246	-0.267009	0.126985	-2.10268	0.0354936	NA	male	amygdala	50 ug/kg mixed BP x nest attendance
LOC108348514	3.18279	-1.68664	0.803442	-2.09927	0.0357935	NA	male	amygdala	50 ug/kg mixed BP x nest attendance
LOC120098836	16.8011	-0.736196	0.350717	-2.09911	0.0358068	NA	male	amygdala	50 ug/kg mixed BP x nest attendance
Nap1l2	80.9625	-0.381395	0.18173	-2.09869	0.0358443	NA	male	amygdala	50 ug/kg mixed BP x nest attendance
Hopx	38.2769	0.492131	0.234532	2.09835	0.0358742	NA	male	amygdala	50 ug/kg mixed BP x nest attendance
LOC100912143	7.64581	1.32332	0.630682	2.09823	0.0358846	NA	male	amygdala	50 ug/kg mixed BP x nest attendance
Muc6	35.4957	0.460513	0.2195	2.098	0.0359049	NA	male	amygdala	50 ug/kg mixed BP x nest attendance
Sez6l2	813.918	0.22706	0.108245	2.09764	0.0359372	0.148397	male	amygdala	50 ug/kg mixed BP x nest attendance
Slmap	256.58	-0.189178	0.0901934	-2.09747	0.035952	NA	male	amygdala	50 ug/kg mixed BP x nest attendance
Adgrl2	1012.59	-0.162505	0.0774807	-2.09736	0.0359617	0.148397	male	amygdala	50 ug/kg mixed BP x nest attendance
Slc7a11	161.781	-0.272288	0.129852	-2.09691	0.0360015	NA	male	amygdala	50 ug/kg mixed BP x nest attendance
Ehhadh	7.03149	1.15587	0.551234	2.09687	0.0360049	NA	male	amygdala	50 ug/kg mixed BP x nest attendance
LOC120099974	17.9798	0.737711	0.351927	2.09621	0.0360639	NA	male	amygdala	50 ug/kg mixed BP x nest attendance
Gjb6	58.9597	0.43155	0.205887	2.09605	0.0360776	NA	male	amygdala	50 ug/kg mixed BP x nest attendance
LOC120095793	4.37525	1.66226	0.793092	2.09592	0.0360895	NA	male	amygdala	50 ug/kg mixed BP x nest attendance
Gpc5	2077.62	-0.183802	0.0876995	-2.09582	0.0360981	0.148397	male	amygdala	50 ug/kg mixed BP x nest attendance
Schip1	1478.89	-0.180391	0.0860806	-2.09561	0.036117	0.148397	male	amygdala	50 ug/kg mixed BP x nest attendance
RragB	362.858	-0.214697	0.102454	-2.09554	0.0361229	NA	male	amygdala	50 ug/kg mixed BP x nest attendance
LOC120097056	8.76618	1.63986	0.782675	2.0952	0.0361534	NA	male	amygdala	50 ug/kg mixed BP x nest attendance
LOC120100026	3.79077	1.79695	0.857725	2.09501	0.0361697	NA	male	amygdala	50 ug/kg mixed BP x nest attendance
C18h18orf32	335.886	0.167027	0.079726	2.09501	0.0361703	NA	male	amygdala	50 ug/kg mixed BP x nest attendance
Cacna1c	1254.82	-0.16147	0.0770856	-2.09469	0.036199	0.148397	male	amygdala	50 ug/kg mixed BP x nest attendance
Tsga10	151.121	-0.234399	0.111961	-2.09357	0.0362979	NA	male	amygdala	50 ug/kg mixed BP x nest attendance
Dync2i1	116.773	-0.32922	0.157264	-2.09343	0.036311	NA	male	amygdala	50 ug/kg mixed BP x nest attendance
Ninj2	53.171	0.606696	0.289824	2.09333	0.0363201	NA	male	amygdala	50 ug/kg mixed BP x nest attendance
Cyp3a62	31.4514	-0.483061	0.230776	-2.09321	0.0363305	NA	male	amygdala	50 ug/kg mixed BP x nest attendance
Sp2-ps1	24.0591	0.666938	0.318721	2.09254	0.0363899	NA	male	amygdala	50 ug/kg mixed BP x nest attendance
LOC120095249	246.555	-0.263636	0.125999	-2.09237	0.0364055	NA	male	amygdala	50 ug/kg mixed BP x nest attendance
S100a16	55.5341	-0.432516	0.206781	-2.09166	0.0364689	NA	male	amygdala	50 ug/kg mixed BP x nest attendance
LOC100909782	6.03563	1.44133	0.689393	2.09073	0.0365525	NA	male	amygdala	50 ug/kg mixed BP x nest attendance
LOC102548321	2.98699	2.18415	1.04478	2.09053	0.0365703	NA	male	amygdala	50 ug/kg mixed BP x nest attendance
LOC102548512	9.23556	1.90297	0.910301	2.09048	0.0365748	NA	male	amygdala	50 ug/kg mixed BP x nest attendance
Actr10	124.758	-0.266696	0.127579	-2.09044	0.0365785	NA	male	amygdala	50 ug/kg mixed BP x nest attendance
MAST1	366.533	-0.208298	0.0997124	-2.08899	0.036709	NA	male	amygdala	50 ug/kg mixed BP x nest attendance
Plcl1	434.871	-0.248454	0.118945	-2.08882	0.0367242	NA	male	amygdala	50 ug/kg mixed BP x nest attendance
Slc28a1	15.363	0.868278	0.415832	2.08805	0.0367932	NA	male	amygdala	50 ug/kg mixed BP x nest attendance
LOC120096598	115.259	-0.314532	0.150676	-2.08747	0.0368455	NA	male	amygdala	50 ug/kg mixed BP x nest attendance
Olfm2	467.746	-0.150877	0.0722894	-2.08713	0.0368766	NA	male	amygdala	50 ug/kg mixed BP x nest attendance
Spdye4	3.30191	2.07563	0.994783	2.08652	0.0369318	NA	male	amygdala	50 ug/kg mixed BP x nest attendance
Otog	12.3042	1.25487	0.60157	2.08599	0.03698	NA	male	amygdala	50 ug/kg mixed BP x nest attendance
Gnl3l	84.8455	-0.329406	0.15797	-2.08525	0.0370464	NA	male	amygdala	50 ug/kg mixed BP x nest attendance
LOC120098599	4.22046	2.203	1.05647	2.08525	0.037047	NA	male	amygdala	50 ug/kg mixed BP x nest attendance
LOC120096588	9.60074	2.01348	0.965793	2.0848	0.0370879	NA	male	amygdala	50 ug/kg mixed BP x nest attendance
Entrep2	998.002	-0.175747	0.0843082	-2.08458	0.0371078	0.151626	male	amygdala	50 ug/kg mixed BP x nest attendance
Styxl1	47.6204	0.624793	0.29974	2.08445	0.0371193	NA	male	amygdala	50 ug/kg mixed BP x nest attendance
Hspbp1	176.143	-0.262021	0.125712	-2.0843	0.0371328	NA	male	amygdala	50 ug/kg mixed BP x nest attendance
LOC102551907	267.821	-0.198124	0.0950735	-2.08391	0.0371688	NA	male	amygdala	50 ug/kg mixed BP x nest attendance
Adal	149.249	-0.363181	0.174303	-2.08361	0.0371953	NA	male	amygdala	50 ug/kg mixed BP x nest attendance
Aldoa	871.891	-0.233144	0.111922	-2.08309	0.037243	0.151626	male	amygdala	50 ug/kg mixed BP x nest attendance
Rabgap1l	749.266	-0.11667	0.0560373	-2.08201	0.0373416	0.151626	male	amygdala	50 ug/kg mixed BP x nest attendance
Lmnb2-ps1	132.521	-0.241935	0.116207	-2.08192	0.0373494	NA	male	amygdala	50 ug/kg mixed BP x nest attendance
Clip3	506.781	-0.217852	0.104648	-2.08176	0.0373639	0.151626	male	amygdala	50 ug/kg mixed BP x nest attendance
Rps7-ps10	88.4517	-0.444712	0.213626	-2.08173	0.037367	NA	male	amygdala	50 ug/kg mixed BP x nest attendance
Abcc12	14.2515	1.15701	0.55586	2.08147	0.0373906	NA	male	amygdala	50 ug/kg mixed BP x nest attendance
Cct7	631.799	0.201392	0.096801	2.08048	0.0374817	0.151721	male	amygdala	50 ug/kg mixed BP x nest attendance
Scrg1	62.31	0.375691	0.18058	2.08047	0.0374823	NA	male	amygdala	50 ug/kg mixed BP x nest attendance
Rnf149	135.851	-0.222783	0.107103	-2.08009	0.0375174	NA	male	amygdala	50 ug/kg mixed BP x nest attendance
Tspan6	95.0748	-0.314086	0.151025	-2.07969	0.0375541	NA	male	amygdala	50 ug/kg mixed BP x nest attendance
Meaf6	136.866	-0.216415	0.1041	-2.07892	0.0376245	NA	male	amygdala	50 ug/kg mixed BP x nest attendance
Unc79	579.907	-0.171357	0.082438	-2.07862	0.0376522	0.152028	male	amygdala	50 ug/kg mixed BP x nest attendance
Slc30a10	170.339	0.225856	0.10868	2.07818	0.0376927	NA	male	amygdala	50 ug/kg mixed BP x nest attendance
Fez2	72.5813	0.318276	0.153186	2.07771	0.0377363	NA	male	amygdala	50 ug/kg mixed BP x nest attendance
Xrn1	362.072	-0.172055	0.0828159	-2.07756	0.0377501	NA	male	amygdala	50 ug/kg mixed BP x nest attendance
Igsf21	454.711	-0.161997	0.0780063	-2.07671	0.0378283	NA	male	amygdala	50 ug/kg mixed BP x nest attendance
LOC102550895	31.6348	0.719623	0.346551	2.07653	0.0378451	NA	male	amygdala	50 ug/kg mixed BP x nest attendance
Cse1l	135.846	-0.233079	0.11226	-2.07624	0.0378718	NA	male	amygdala	50 ug/kg mixed BP x nest attendance
Snora23	4.10254	-1.30167	0.627143	-2.07556	0.0379347	NA	male	amygdala	50 ug/kg mixed BP x nest attendance
Gid4	135.165	0.240943	0.116088	2.07551	0.037939	NA	male	amygdala	50 ug/kg mixed BP x nest attendance
LOC120102428	7.82519	1.66958	0.804496	2.07531	0.0379579	NA	male	amygdala	50 ug/kg mixed BP x nest attendance
Net1	151.043	0.28433	0.137008	2.07528	0.0379604	NA	male	amygdala	50 ug/kg mixed BP x nest attendance
LOC102556302	10.9502	-0.801932	0.386461	-2.07507	0.0379802	NA	male	amygdala	50 ug/kg mixed BP x nest attendance
Stom	8.23659	1.09041	0.525493	2.07502	0.0379849	NA	male	amygdala	50 ug/kg mixed BP x nest attendance
Grm1	438.279	-0.166417	0.0802058	-2.07487	0.0379987	NA	male	amygdala	50 ug/kg mixed BP x nest attendance
Mex3a	134.647	-0.276676	0.133358	-2.07469	0.0380157	NA	male	amygdala	50 ug/kg mixed BP x nest attendance
Fxr2	235.358	0.2387	0.115102	2.0738	0.0380975	NA	male	amygdala	50 ug/kg mixed BP x nest attendance
Rabac1	373.473	-0.232454	0.112098	-2.07366	0.0381108	NA	male	amygdala	50 ug/kg mixed BP x nest attendance
Tgap1-ps1	18.6554	1.073	0.517449	2.07364	0.0381126	NA	male	amygdala	50 ug/kg mixed BP x nest attendance
LOC120103541	61.3746	-0.371396	0.17913	-2.07334	0.0381411	NA	male	amygdala	50 ug/kg mixed BP x nest attendance
Kcnh7	1149.17	-0.177916	0.0858215	-2.07309	0.0381639	0.153397	male	amygdala	50 ug/kg mixed BP x nest attendance
Tnfaip1	302.236	0.273248	0.13182	2.0729	0.0381819	NA	male	amygdala	50 ug/kg mixed BP x nest attendance
Dnm1	557.56	-0.242808	0.117135	-2.07289	0.0381822	0.153397	male	amygdala	50 ug/kg mixed BP x nest attendance
LOC108352949	71.5441	-0.388618	0.187528	-2.07232	0.0382357	NA	male	amygdala	50 ug/kg mixed BP x nest attendance
Tspyl2	27.4063	-0.534284	0.257888	-2.07177	0.0382871	NA	male	amygdala	50 ug/kg mixed BP x nest attendance
Raly	136.46	0.267384	0.129073	2.07157	0.0383053	NA	male	amygdala	50 ug/kg mixed BP x nest attendance
LOC120098779	6.19755	1.74941	0.844787	2.07084	0.0383742	NA	male	amygdala	50 ug/kg mixed BP x nest attendance
Ralgapb	237.498	-0.184621	0.0891623	-2.07062	0.0383943	NA	male	amygdala	50 ug/kg mixed BP x nest attendance
Opcml	2596.19	-0.181522	0.0876667	-2.07059	0.0383975	0.153737	male	amygdala	50 ug/kg mixed BP x nest attendance
Gdf7	4.26936	2.08012	1.00463	2.07054	0.0384022	NA	male	amygdala	50 ug/kg mixed BP x nest attendance
LOC108348970	3.45439	1.88067	0.908341	2.07045	0.0384101	NA	male	amygdala	50 ug/kg mixed BP x nest attendance
Apoo	154.21	-0.260044	0.125608	-2.07028	0.0384259	NA	male	amygdala	50 ug/kg mixed BP x nest attendance
Galnt18	389.844	-0.209802	0.10134	-2.07027	0.0384267	NA	male	amygdala	50 ug/kg mixed BP x nest attendance
Ptms	232.848	-0.387943	0.187485	-2.06919	0.0385282	NA	male	amygdala	50 ug/kg mixed BP x nest attendance
Cpe	2169.17	-0.133793	0.0646823	-2.06846	0.0385964	0.153737	male	amygdala	50 ug/kg mixed BP x nest attendance
Hmgn2	329.208	-0.20792	0.100521	-2.06843	0.0385993	NA	male	amygdala	50 ug/kg mixed BP x nest attendance
Cck	556.51	0.226319	0.109478	2.06725	0.0387106	0.153737	male	amygdala	50 ug/kg mixed BP x nest attendance
Arhgap15	93.1454	0.458993	0.22205	2.06707	0.0387272	NA	male	amygdala	50 ug/kg mixed BP x nest attendance
Sgta	578.403	0.250297	0.121093	2.06698	0.0387363	0.153737	male	amygdala	50 ug/kg mixed BP x nest attendance
Clstn2	982.196	-0.139412	0.0674648	-2.06645	0.0387862	0.153737	male	amygdala	50 ug/kg mixed BP x nest attendance
Ptprk	645.355	-0.141939	0.0687067	-2.06587	0.0388409	0.153737	male	amygdala	50 ug/kg mixed BP x nest attendance
LOC103691652	10.4593	0.848356	0.410731	2.06548	0.0388776	NA	male	amygdala	50 ug/kg mixed BP x nest attendance
RGD1310951	197.449	-0.207965	0.100687	-2.06545	0.0388806	NA	male	amygdala	50 ug/kg mixed BP x nest attendance
Synrg	266.734	-0.200358	0.0970049	-2.06544	0.038881	NA	male	amygdala	50 ug/kg mixed BP x nest attendance
Fam181a	21.2822	0.591141	0.28625	2.06512	0.0389114	NA	male	amygdala	50 ug/kg mixed BP x nest attendance
LOC102546629	5.53384	1.54393	0.747625	2.06512	0.0389121	NA	male	amygdala	50 ug/kg mixed BP x nest attendance
Wtip	56.7921	0.349434	0.169218	2.065	0.0389233	NA	male	amygdala	50 ug/kg mixed BP x nest attendance
Zfp347	32.0767	-0.437571	0.211956	-2.06444	0.0389759	NA	male	amygdala	50 ug/kg mixed BP x nest attendance
Meox1	15.1471	1.24386	0.602588	2.06419	0.0389994	NA	male	amygdala	50 ug/kg mixed BP x nest attendance
Nusap1	73.9018	0.446113	0.216212	2.06331	0.039083	NA	male	amygdala	50 ug/kg mixed BP x nest attendance
Ccdc112	184.388	-0.306911	0.148753	-2.06323	0.0390911	NA	male	amygdala	50 ug/kg mixed BP x nest attendance
Slc22a6	120.863	0.323786	0.156933	2.06321	0.0390929	NA	male	amygdala	50 ug/kg mixed BP x nest attendance
Slc6a13	109.013	0.365812	0.177313	2.06308	0.0391048	NA	male	amygdala	50 ug/kg mixed BP x nest attendance
LOC120099661	194.724	1.87809	0.91067	2.06232	0.0391772	NA	male	amygdala	50 ug/kg mixed BP x nest attendance
Glcci1	304.617	-0.176864	0.0857627	-2.06225	0.039184	NA	male	amygdala	50 ug/kg mixed BP x nest attendance
LOC100359668	182.244	-0.36687	0.177917	-2.06203	0.0392049	NA	male	amygdala	50 ug/kg mixed BP x nest attendance
Prr5l	29.8697	0.571591	0.277261	2.06156	0.0392493	NA	male	amygdala	50 ug/kg mixed BP x nest attendance
Elavl3	1660.96	-0.167745	0.0813813	-2.06122	0.0392821	0.155101	male	amygdala	50 ug/kg mixed BP x nest attendance
Pik3r4	106.538	0.281647	0.136652	2.06106	0.0392973	NA	male	amygdala	50 ug/kg mixed BP x nest attendance
Chchd6	139.013	-0.25061	0.121644	-2.06018	0.0393812	NA	male	amygdala	50 ug/kg mixed BP x nest attendance
Stambp	62.6316	-0.368086	0.178711	-2.05967	0.0394306	NA	male	amygdala	50 ug/kg mixed BP x nest attendance
Si	176.154	-0.7083	0.343892	-2.05966	0.0394313	NA	male	amygdala	50 ug/kg mixed BP x nest attendance
Trrap	235.218	-0.20921	0.101582	-2.05952	0.0394448	NA	male	amygdala	50 ug/kg mixed BP x nest attendance
Prkg1	1244.1	-0.121471	0.0589831	-2.05943	0.0394533	0.155396	male	amygdala	50 ug/kg mixed BP x nest attendance
Adamts2	158.378	0.28264	0.137301	2.05855	0.0395374	NA	male	amygdala	50 ug/kg mixed BP x nest attendance
Cpsf4	34.7133	-0.40491	0.196737	-2.05812	0.0395782	NA	male	amygdala	50 ug/kg mixed BP x nest attendance
Tab3	54.2331	-0.372154	0.180851	-2.05779	0.0396106	NA	male	amygdala	50 ug/kg mixed BP x nest attendance
Egr3	111.96	0.362221	0.176052	2.05747	0.0396412	NA	male	amygdala	50 ug/kg mixed BP x nest attendance
Arf1	441.909	-0.203267	0.098801	-2.05734	0.0396534	NA	male	amygdala	50 ug/kg mixed BP x nest attendance
Zdhhc21	220.377	-0.230303	0.111945	-2.05729	0.0396583	NA	male	amygdala	50 ug/kg mixed BP x nest attendance
LOC120098201	6.37932	2.0107	0.977406	2.05718	0.0396691	NA	male	amygdala	50 ug/kg mixed BP x nest attendance
Ppia-ps15	37.9665	-0.62316	0.302965	-2.05687	0.0396984	NA	male	amygdala	50 ug/kg mixed BP x nest attendance
Il1rapl1	2931.41	-0.178103	0.08659	-2.05686	0.0396999	0.155985	male	amygdala	50 ug/kg mixed BP x nest attendance
Rtl8a	134.94	-0.309311	0.150383	-2.05682	0.0397037	NA	male	amygdala	50 ug/kg mixed BP x nest attendance
Antxr1	105.477	-0.308517	0.150041	-2.05622	0.0397617	NA	male	amygdala	50 ug/kg mixed BP x nest attendance
Zfp780b	233.405	-0.183478	0.0892312	-2.0562	0.0397628	NA	male	amygdala	50 ug/kg mixed BP x nest attendance
Kiaa0040	9.058	0.932254	0.453452	2.0559	0.0397919	NA	male	amygdala	50 ug/kg mixed BP x nest attendance
Kpna7	41.051	1.13809	0.553676	2.05552	0.0398283	NA	male	amygdala	50 ug/kg mixed BP x nest attendance
Grap	44.6689	0.630464	0.306732	2.05543	0.0398378	NA	male	amygdala	50 ug/kg mixed BP x nest attendance
Zfp212	60.1032	0.34387	0.167306	2.05533	0.039847	NA	male	amygdala	50 ug/kg mixed BP x nest attendance
Adam3a	9.2187	1.74473	0.849036	2.05495	0.0398835	NA	male	amygdala	50 ug/kg mixed BP x nest attendance
Ddx3	66.3064	-0.297864	0.144971	-2.05465	0.0399132	NA	male	amygdala	50 ug/kg mixed BP x nest attendance
RGD1563861	59.1399	-0.393818	0.191702	-2.05432	0.0399447	NA	male	amygdala	50 ug/kg mixed BP x nest attendance
Tpt1-ps10	16.1021	0.694982	0.338325	2.05419	0.0399578	NA	male	amygdala	50 ug/kg mixed BP x nest attendance
Syngap1	279.107	-0.229461	0.111708	-2.05411	0.0399647	NA	male	amygdala	50 ug/kg mixed BP x nest attendance
Khdrbs2	862.492	-0.201375	0.0980363	-2.05408	0.0399677	0.156264	male	amygdala	50 ug/kg mixed BP x nest attendance
Slc7a15	5.29875	1.63607	0.796621	2.05376	0.0399994	NA	male	amygdala	50 ug/kg mixed BP x nest attendance
Mctp2	47.5742	0.538059	0.262027	2.05345	0.040029	NA	male	amygdala	50 ug/kg mixed BP x nest attendance
Aida	223.65	0.233458	0.113691	2.05345	0.0400291	NA	male	amygdala	50 ug/kg mixed BP x nest attendance
Rnf121	66.4231	-0.354547	0.172661	-2.05343	0.0400312	NA	male	amygdala	50 ug/kg mixed BP x nest attendance
Gxylt1	107.235	-0.256694	0.125009	-2.05341	0.0400327	NA	male	amygdala	50 ug/kg mixed BP x nest attendance
Plekha1	175.606	-0.21909	0.10673	-2.05276	0.0400956	NA	male	amygdala	50 ug/kg mixed BP x nest attendance
Ncam1	4630.37	-0.137179	0.0668447	-2.05221	0.0401496	0.156264	male	amygdala	50 ug/kg mixed BP x nest attendance
Prdx6	40.1492	0.415249	0.20236	2.05204	0.040166	NA	male	amygdala	50 ug/kg mixed BP x nest attendance
Ptbp2	521.311	-0.163667	0.0797601	-2.052	0.0401701	0.156264	male	amygdala	50 ug/kg mixed BP x nest attendance
Gatb	111.879	0.299111	0.145771	2.05192	0.0401775	NA	male	amygdala	50 ug/kg mixed BP x nest attendance
Gucy1b1	216.576	-0.256131	0.124834	-2.05178	0.0401915	NA	male	amygdala	50 ug/kg mixed BP x nest attendance
LOC102555346	197.697	-0.226179	0.110239	-2.05172	0.0401971	NA	male	amygdala	50 ug/kg mixed BP x nest attendance
L3mbtl3	177.908	-0.207332	0.101058	-2.05161	0.0402072	NA	male	amygdala	50 ug/kg mixed BP x nest attendance
LOC100912132	108.307	-0.367104	0.178953	-2.0514	0.0402283	NA	male	amygdala	50 ug/kg mixed BP x nest attendance
LOC120100841	10.7057	1.17466	0.572701	2.0511	0.0402576	NA	male	amygdala	50 ug/kg mixed BP x nest attendance
Rpl9-ps17	120.38	-0.363554	0.177303	-2.05047	0.0403187	NA	male	amygdala	50 ug/kg mixed BP x nest attendance
Pde4b	1035.37	-0.152785	0.0745147	-2.0504	0.0403256	0.156264	male	amygdala	50 ug/kg mixed BP x nest attendance
Brox	107.734	-0.280063	0.136596	-2.0503	0.0403348	NA	male	amygdala	50 ug/kg mixed BP x nest attendance
Tmem87a	89.3723	-0.316207	0.154251	-2.04995	0.0403691	NA	male	amygdala	50 ug/kg mixed BP x nest attendance
Ppdpf	209.395	-0.261421	0.127532	-2.04985	0.040379	NA	male	amygdala	50 ug/kg mixed BP x nest attendance
Fbh1	134.621	-0.245562	0.119823	-2.04938	0.0404254	NA	male	amygdala	50 ug/kg mixed BP x nest attendance
Oprpn	5.29195	1.78427	0.87075	2.04912	0.0404508	NA	male	amygdala	50 ug/kg mixed BP x nest attendance
LOC108351896	156.919	-0.21082	0.102885	-2.04907	0.0404552	NA	male	amygdala	50 ug/kg mixed BP x nest attendance
LOC120099680	101.147	1.85978	0.907737	2.04881	0.0404804	NA	male	amygdala	50 ug/kg mixed BP x nest attendance
Rps25	740.372	-0.178288	0.0870348	-2.04846	0.0405146	0.156264	male	amygdala	50 ug/kg mixed BP x nest attendance
Scaper	513.247	-0.143448	0.0700417	-2.04804	0.0405564	0.156264	male	amygdala	50 ug/kg mixed BP x nest attendance
Mt3	991.86	0.183796	0.0897982	2.04676	0.0406812	0.156264	male	amygdala	50 ug/kg mixed BP x nest attendance
LOC120094270	88.8722	-0.575049	0.280968	-2.04667	0.0406902	NA	male	amygdala	50 ug/kg mixed BP x nest attendance
Kazn	1143.64	-0.134275	0.065614	-2.04644	0.0407135	0.156264	male	amygdala	50 ug/kg mixed BP x nest attendance
Fbxl17	605.367	-0.134703	0.065841	-2.04588	0.0407677	0.156264	male	amygdala	50 ug/kg mixed BP x nest attendance
Penk	246.742	-0.314143	0.153573	-2.04556	0.0407997	NA	male	amygdala	50 ug/kg mixed BP x nest attendance
Ncor1	895.057	-0.152215	0.0744149	-2.04549	0.0408064	0.156264	male	amygdala	50 ug/kg mixed BP x nest attendance
LOC102550582	23.8876	0.578302	0.282749	2.04528	0.0408269	NA	male	amygdala	50 ug/kg mixed BP x nest attendance
Taok3	572.908	-0.141257	0.0690693	-2.04515	0.0408405	0.156264	male	amygdala	50 ug/kg mixed BP x nest attendance
Lamc2	32.4982	0.53571	0.261967	2.04496	0.0408593	NA	male	amygdala	50 ug/kg mixed BP x nest attendance
Itga10	18.8491	1.06311	0.519879	2.04492	0.040863	NA	male	amygdala	50 ug/kg mixed BP x nest attendance
Rab3gap2	82.6885	-0.279625	0.136773	-2.04445	0.0409093	NA	male	amygdala	50 ug/kg mixed BP x nest attendance
Rpph1	3.36546	-1.42996	0.699485	-2.0443	0.0409238	NA	male	amygdala	50 ug/kg mixed BP x nest attendance
Dck	94.8891	-0.269563	0.131868	-2.04419	0.040935	NA	male	amygdala	50 ug/kg mixed BP x nest attendance
LOC102549070	4.67743	1.65481	0.809524	2.04418	0.0409362	NA	male	amygdala	50 ug/kg mixed BP x nest attendance
Stpg1	48.8239	0.462804	0.226426	2.04395	0.0409582	NA	male	amygdala	50 ug/kg mixed BP x nest attendance
Cd46	97.1904	-0.262654	0.128507	-2.04389	0.0409643	NA	male	amygdala	50 ug/kg mixed BP x nest attendance
Aass	16.4282	0.920827	0.450595	2.04358	0.0409949	NA	male	amygdala	50 ug/kg mixed BP x nest attendance
LOC120099815	5.21195	1.87966	0.919805	2.04354	0.0409992	NA	male	amygdala	50 ug/kg mixed BP x nest attendance
Raph1	292.098	-0.185778	0.0909189	-2.04334	0.0410192	NA	male	amygdala	50 ug/kg mixed BP x nest attendance
LOC103691235	909.948	-0.211621	0.103578	-2.04311	0.0410412	0.156658	male	amygdala	50 ug/kg mixed BP x nest attendance
Htra3	32.5924	0.459184	0.22488	2.04191	0.0411603	NA	male	amygdala	50 ug/kg mixed BP x nest attendance
LOC102547086	56.2372	0.3533	0.173039	2.04174	0.0411778	NA	male	amygdala	50 ug/kg mixed BP x nest attendance
Actr3	150.186	-0.266058	0.130348	-2.04113	0.0412381	NA	male	amygdala	50 ug/kg mixed BP x nest attendance
Cldn14	22.2518	0.918511	0.45018	2.04032	0.0413183	NA	male	amygdala	50 ug/kg mixed BP x nest attendance
Pcdh10	589.035	-0.196275	0.0962177	-2.03991	0.0413597	0.15748	male	amygdala	50 ug/kg mixed BP x nest attendance
Tmem14c	122.686	-0.31322	0.153547	-2.03989	0.041361	NA	male	amygdala	50 ug/kg mixed BP x nest attendance
Slc7a7	75.1413	0.344275	0.1688	2.03955	0.0413956	NA	male	amygdala	50 ug/kg mixed BP x nest attendance
Arid2	317.369	-0.164342	0.0805808	-2.03947	0.0414034	NA	male	amygdala	50 ug/kg mixed BP x nest attendance
Rps26-ps2	11.8326	1.65796	0.813143	2.03895	0.0414551	NA	male	amygdala	50 ug/kg mixed BP x nest attendance
Adcyap1r1	186.106	-0.256168	0.12567	-2.03842	0.0415077	NA	male	amygdala	50 ug/kg mixed BP x nest attendance
LOC103694749	8.99301	1.89277	0.928554	2.03841	0.041509	NA	male	amygdala	50 ug/kg mixed BP x nest attendance
Camk1d	549.94	-0.153373	0.0752442	-2.03834	0.0415159	0.15748	male	amygdala	50 ug/kg mixed BP x nest attendance
Ciao2a	39.1219	0.505797	0.248144	2.03832	0.0415178	NA	male	amygdala	50 ug/kg mixed BP x nest attendance
Cspg5	690.713	-0.308275	0.151269	-2.03793	0.0415574	0.15748	male	amygdala	50 ug/kg mixed BP x nest attendance
Gbp3	3.86467	2.21748	1.08811	2.03792	0.041558	NA	male	amygdala	50 ug/kg mixed BP x nest attendance
Cops4	149.94	-0.2161	0.106054	-2.03765	0.0415854	NA	male	amygdala	50 ug/kg mixed BP x nest attendance
Jph4	392.123	-0.21181	0.103964	-2.03734	0.0416164	NA	male	amygdala	50 ug/kg mixed BP x nest attendance
Peds1-ps1	10.1755	1.33739	0.656475	2.03723	0.0416274	NA	male	amygdala	50 ug/kg mixed BP x nest attendance
Ptprn2	1089.17	-0.145525	0.0714404	-2.03702	0.0416484	0.15748	male	amygdala	50 ug/kg mixed BP x nest attendance
LOC120096997	4.08408	1.8072	0.887406	2.03649	0.0417009	NA	male	amygdala	50 ug/kg mixed BP x nest attendance
Krt25	11.336	1.58588	0.778967	2.03588	0.0417624	NA	male	amygdala	50 ug/kg mixed BP x nest attendance
Selenon	135.175	-0.228897	0.112435	-2.03582	0.0417689	NA	male	amygdala	50 ug/kg mixed BP x nest attendance
Vom2r10	4.67359	1.5993	0.785734	2.03542	0.0418086	NA	male	amygdala	50 ug/kg mixed BP x nest attendance
Loxl2	58.5316	0.354926	0.174394	2.0352	0.0418306	NA	male	amygdala	50 ug/kg mixed BP x nest attendance
LOC120097894	20.1108	-0.59953	0.294602	-2.03505	0.0418461	NA	male	amygdala	50 ug/kg mixed BP x nest attendance
Prim1	133.388	-0.300838	0.147846	-2.03481	0.0418697	NA	male	amygdala	50 ug/kg mixed BP x nest attendance
LOC102549783	3.46635	1.73648	0.853463	2.03462	0.0418888	NA	male	amygdala	50 ug/kg mixed BP x nest attendance
Cpvl	19.194	0.705952	0.34703	2.03427	0.0419245	NA	male	amygdala	50 ug/kg mixed BP x nest attendance
Nalcn	480.337	-0.137993	0.0678464	-2.03391	0.0419606	0.158288	male	amygdala	50 ug/kg mixed BP x nest attendance
LOC120098325	30.4068	-0.449693	0.221166	-2.03328	0.0420242	NA	male	amygdala	50 ug/kg mixed BP x nest attendance
Xrcc5	154.862	0.263963	0.129826	2.0332	0.0420319	NA	male	amygdala	50 ug/kg mixed BP x nest attendance
Vegfb	161.868	-0.253436	0.124651	-2.03316	0.0420367	NA	male	amygdala	50 ug/kg mixed BP x nest attendance
Fut8	255.42	-0.191151	0.0940266	-2.03295	0.0420579	NA	male	amygdala	50 ug/kg mixed BP x nest attendance
LOC120094772	8.92817	-0.820385	0.40359	-2.03272	0.0420808	NA	male	amygdala	50 ug/kg mixed BP x nest attendance
Potef	1372.22	-0.189235	0.0930978	-2.03265	0.0420882	0.158398	male	amygdala	50 ug/kg mixed BP x nest attendance
LOC120097506	22.5023	0.561042	0.276033	2.03252	0.0421014	NA	male	amygdala	50 ug/kg mixed BP x nest attendance
Zfp819	11.7016	0.891384	0.438642	2.03215	0.0421389	NA	male	amygdala	50 ug/kg mixed BP x nest attendance
LOC102548378	7.65715	1.05207	0.518001	2.03103	0.0422523	NA	male	amygdala	50 ug/kg mixed BP x nest attendance
RGD1559575	9.61818	1.13383	0.558325	2.03077	0.0422781	NA	male	amygdala	50 ug/kg mixed BP x nest attendance
Dnah6	46.378	0.592847	0.291944	2.03069	0.0422869	NA	male	amygdala	50 ug/kg mixed BP x nest attendance
LOC685453	26.82	0.649234	0.319734	2.03054	0.0423013	NA	male	amygdala	50 ug/kg mixed BP x nest attendance
Fmn2	525.509	-0.148268	0.0730243	-2.03039	0.0423171	0.158567	male	amygdala	50 ug/kg mixed BP x nest attendance
Map3k4	78.0691	0.313897	0.154618	2.03014	0.0423422	NA	male	amygdala	50 ug/kg mixed BP x nest attendance
Kif1a	1524.14	-0.15578	0.0767639	-2.02933	0.0424244	0.158567	male	amygdala	50 ug/kg mixed BP x nest attendance
Eif4g2	1208.55	-0.141322	0.0696411	-2.02928	0.0424293	0.158567	male	amygdala	50 ug/kg mixed BP x nest attendance
Rnf150	244.733	-0.219358	0.108104	-2.02914	0.0424442	NA	male	amygdala	50 ug/kg mixed BP x nest attendance
Lrrc46	18.4999	0.789413	0.389124	2.02869	0.0424899	NA	male	amygdala	50 ug/kg mixed BP x nest attendance
Tafa5	451.16	-0.169692	0.0836484	-2.02864	0.0424953	NA	male	amygdala	50 ug/kg mixed BP x nest attendance
Erp29	397.108	0.22319	0.110039	2.02827	0.0425323	NA	male	amygdala	50 ug/kg mixed BP x nest attendance
Nid2-ps3	527.485	-0.422717	0.208442	-2.02799	0.0425616	0.158693	male	amygdala	50 ug/kg mixed BP x nest attendance
LOC102553927	8.31677	1.42421	0.702332	2.02783	0.042578	NA	male	amygdala	50 ug/kg mixed BP x nest attendance
Col5a3	180.267	0.24625	0.121505	2.02667	0.042696	NA	male	amygdala	50 ug/kg mixed BP x nest attendance
LOC120102493	8.52249	-0.836615	0.412809	-2.02664	0.0426993	NA	male	amygdala	50 ug/kg mixed BP x nest attendance
Ankrd63	39.1812	0.472316	0.233156	2.02575	0.0427906	NA	male	amygdala	50 ug/kg mixed BP x nest attendance
Eola2	66.6105	0.330359	0.16309	2.02562	0.0428037	NA	male	amygdala	50 ug/kg mixed BP x nest attendance
Tbcd	346.148	-0.148184	0.0731585	-2.02552	0.0428142	NA	male	amygdala	50 ug/kg mixed BP x nest attendance
Mpnd	175.872	0.261995	0.129363	2.02527	0.0428398	NA	male	amygdala	50 ug/kg mixed BP x nest attendance
Ifnlr1	22.6258	0.806207	0.398148	2.02489	0.0428786	NA	male	amygdala	50 ug/kg mixed BP x nest attendance
LOC120102902	438.129	-0.287192	0.141832	-2.02487	0.0428804	NA	male	amygdala	50 ug/kg mixed BP x nest attendance
Psmb2	214.819	-0.192332	0.0949853	-2.02486	0.0428821	NA	male	amygdala	50 ug/kg mixed BP x nest attendance
Oxt	15.1771	-0.967686	0.477924	-2.02477	0.0428909	NA	male	amygdala	50 ug/kg mixed BP x nest attendance
LOC102551469	106.245	-0.257365	0.127127	-2.02446	0.0429227	NA	male	amygdala	50 ug/kg mixed BP x nest attendance
Rabgap1	415.01	-0.162519	0.0803016	-2.02385	0.0429851	NA	male	amygdala	50 ug/kg mixed BP x nest attendance
Abcd2	107.82	0.255365	0.126196	2.02356	0.0430158	NA	male	amygdala	50 ug/kg mixed BP x nest attendance
Ankrd60	4.72587	1.85628	0.91734	2.02355	0.0430169	NA	male	amygdala	50 ug/kg mixed BP x nest attendance
LOC120102367	4.59989	1.87332	0.926166	2.02266	0.0431083	NA	male	amygdala	50 ug/kg mixed BP x nest attendance
Tmeff2	1443.79	-0.171762	0.0849479	-2.02197	0.0431792	0.160427	male	amygdala	50 ug/kg mixed BP x nest attendance
Wasf1	427.094	-0.209618	0.103671	-2.02194	0.0431823	NA	male	amygdala	50 ug/kg mixed BP x nest attendance
Ybx1-ps20	1020.7	-0.240776	0.119107	-2.02152	0.0432263	0.160427	male	amygdala	50 ug/kg mixed BP x nest attendance
Ntng1	385.953	-0.16117	0.0797614	-2.02065	0.043316	NA	male	amygdala	50 ug/kg mixed BP x nest attendance
Cog8	60.2391	0.4216	0.2087	2.02013	0.04337	NA	male	amygdala	50 ug/kg mixed BP x nest attendance
Ddx41	42.1233	-0.466411	0.230971	-2.01935	0.0434509	NA	male	amygdala	50 ug/kg mixed BP x nest attendance
Dmap1	52.7238	-0.396959	0.196598	-2.01914	0.0434723	NA	male	amygdala	50 ug/kg mixed BP x nest attendance
Acsbg2	13.9667	1.36647	0.67677	2.0191	0.0434763	NA	male	amygdala	50 ug/kg mixed BP x nest attendance
Cplx4	11.9274	0.997647	0.494174	2.01882	0.0435064	NA	male	amygdala	50 ug/kg mixed BP x nest attendance
LOC120099885	516.441	-0.200036	0.0990869	-2.0188	0.0435084	0.161101	male	amygdala	50 ug/kg mixed BP x nest attendance
LOC108351200	27.1429	0.676462	0.335148	2.0184	0.0435496	NA	male	amygdala	50 ug/kg mixed BP x nest attendance
Myh2	9.19213	0.986038	0.488528	2.01838	0.0435513	NA	male	amygdala	50 ug/kg mixed BP x nest attendance
LOC102550112	9.01309	1.33091	0.659457	2.01819	0.0435719	NA	male	amygdala	50 ug/kg mixed BP x nest attendance
Serpine2	550.715	0.223912	0.111008	2.01709	0.043686	0.161387	male	amygdala	50 ug/kg mixed BP x nest attendance
Thrb	314.749	0.185845	0.0921654	2.01642	0.0437556	NA	male	amygdala	50 ug/kg mixed BP x nest attendance
Mrpl14	190.236	0.24749	0.122747	2.01626	0.0437727	NA	male	amygdala	50 ug/kg mixed BP x nest attendance
Nrg1	3487.95	-0.186599	0.0925687	-2.01579	0.0438219	0.161518	male	amygdala	50 ug/kg mixed BP x nest attendance
Slc25a5-ps8	29.9225	-0.553001	0.274387	-2.01541	0.0438619	NA	male	amygdala	50 ug/kg mixed BP x nest attendance
Msrb2	66.042	0.404738	0.200916	2.01446	0.0439609	NA	male	amygdala	50 ug/kg mixed BP x nest attendance
LOC102550524	26.3717	0.604488	0.300087	2.01437	0.0439704	NA	male	amygdala	50 ug/kg mixed BP x nest attendance
Runx3	10.0116	1.91051	0.948552	2.01413	0.0439954	NA	male	amygdala	50 ug/kg mixed BP x nest attendance
Ak1	166.707	0.308227	0.153052	2.01387	0.0440236	NA	male	amygdala	50 ug/kg mixed BP x nest attendance
Pitx2	4.94203	1.80047	0.894396	2.01306	0.0441087	NA	male	amygdala	50 ug/kg mixed BP x nest attendance
Rgs14	76.2253	0.287125	0.142702	2.01206	0.044214	NA	male	amygdala	50 ug/kg mixed BP x nest attendance
Adprhl1	14.3526	1.12566	0.559588	2.01159	0.0442629	NA	male	amygdala	50 ug/kg mixed BP x nest attendance
Myo7b	1385.31	-0.182925	0.0909516	-2.01124	0.0443003	0.162907	male	amygdala	50 ug/kg mixed BP x nest attendance
Il1rn	5.9201	1.37752	0.684952	2.01112	0.0443123	NA	male	amygdala	50 ug/kg mixed BP x nest attendance
Cga	11.8022	2.60566	1.29573	2.01095	0.0443302	NA	male	amygdala	50 ug/kg mixed BP x nest attendance
Mettl24	68.7491	0.44847	0.22302	2.0109	0.0443362	NA	male	amygdala	50 ug/kg mixed BP x nest attendance
Panx3	6.61976	1.16133	0.577748	2.0101	0.0444208	NA	male	amygdala	50 ug/kg mixed BP x nest attendance
Pipox	18.3203	0.70739	0.351971	2.0098	0.0444525	NA	male	amygdala	50 ug/kg mixed BP x nest attendance
LOC108351878	43.629	0.703137	0.349863	2.00975	0.044458	NA	male	amygdala	50 ug/kg mixed BP x nest attendance
Nrsn1	180.612	0.209877	0.104432	2.00971	0.044462	NA	male	amygdala	50 ug/kg mixed BP x nest attendance
LOC120097465	122.398	-0.245597	0.122215	-2.00956	0.044478	NA	male	amygdala	50 ug/kg mixed BP x nest attendance
Sdc4	141.728	0.306075	0.152331	2.00928	0.0445075	NA	male	amygdala	50 ug/kg mixed BP x nest attendance
Pcdha4	1229.07	-0.162829	0.0810507	-2.00898	0.0445395	0.163056	male	amygdala	50 ug/kg mixed BP x nest attendance
Ralgapa1	862.085	-0.132818	0.0661302	-2.00843	0.0445975	0.163056	male	amygdala	50 ug/kg mixed BP x nest attendance
Anxa4	39.9535	0.464908	0.23149	2.00833	0.0446084	NA	male	amygdala	50 ug/kg mixed BP x nest attendance
LOC120095971	15.0897	0.856273	0.426375	2.00826	0.0446154	NA	male	amygdala	50 ug/kg mixed BP x nest attendance
LOC108352542	5.81263	1.74331	0.868128	2.00813	0.0446295	NA	male	amygdala	50 ug/kg mixed BP x nest attendance
Fat3	774.685	-0.209376	0.104272	-2.00798	0.0446451	0.163056	male	amygdala	50 ug/kg mixed BP x nest attendance
Rab5if	136.961	-0.248813	0.123913	-2.00795	0.0446482	NA	male	amygdala	50 ug/kg mixed BP x nest attendance
LOC100912402	60.2977	-0.40839	0.203525	-2.00658	0.0447947	NA	male	amygdala	50 ug/kg mixed BP x nest attendance
Lrrc39	61.1261	-0.319088	0.159027	-2.00649	0.0448035	NA	male	amygdala	50 ug/kg mixed BP x nest attendance
Plxdc1	41.3981	0.589784	0.293994	2.00611	0.0448445	NA	male	amygdala	50 ug/kg mixed BP x nest attendance
Kcnh8	141.889	-0.231654	0.11553	-2.00514	0.0449477	NA	male	amygdala	50 ug/kg mixed BP x nest attendance
LOC120094123	454.031	-0.178222	0.0888831	-2.00513	0.0449496	NA	male	amygdala	50 ug/kg mixed BP x nest attendance
Vmn2r116l-ps18	20.3804	-0.604622	0.301584	-2.00482	0.0449826	NA	male	amygdala	50 ug/kg mixed BP x nest attendance
Fancl	67.0364	0.321332	0.160333	2.00416	0.0450528	NA	male	amygdala	50 ug/kg mixed BP x nest attendance
Cryl1	75.1282	0.305235	0.152318	2.00392	0.0450783	NA	male	amygdala	50 ug/kg mixed BP x nest attendance
LOC103691599	2.81868	2.03505	1.01631	2.0024	0.045242	NA	male	amygdala	50 ug/kg mixed BP x nest attendance
LOC108350991	7.65401	1.42771	0.713079	2.00218	0.0452651	NA	male	amygdala	50 ug/kg mixed BP x nest attendance
Nuggc	9.46829	1.77257	0.885328	2.00216	0.0452674	NA	male	amygdala	50 ug/kg mixed BP x nest attendance
Matn2	101.727	0.410591	0.205132	2.00159	0.0453286	NA	male	amygdala	50 ug/kg mixed BP x nest attendance
Mif	575.594	-0.24986	0.124833	-2.00155	0.0453327	0.16503	male	amygdala	50 ug/kg mixed BP x nest attendance
Selenop	408.02	-0.182365	0.0911165	-2.00145	0.0453438	NA	male	amygdala	50 ug/kg mixed BP x nest attendance
LOC120103623	73.7294	-0.341441	0.170618	-2.0012	0.0453707	NA	male	amygdala	50 ug/kg mixed BP x nest attendance
Shank3	293.789	-0.229636	0.11475	-2.00119	0.0453719	NA	male	amygdala	50 ug/kg mixed BP x nest attendance
Zfp385d	702.233	-0.144838	0.0723822	-2.00101	0.0453909	0.16503	male	amygdala	50 ug/kg mixed BP x nest attendance
Trim44	449.319	-0.207231	0.103584	-2.00062	0.0454336	NA	male	amygdala	50 ug/kg mixed BP x nest attendance
Sh3d21	23.4342	0.623754	0.311848	2.00019	0.0454799	NA	male	amygdala	50 ug/kg mixed BP x nest attendance
Rnf130	551.668	-0.163641	0.0818236	-1.99992	0.0455088	0.165085	male	amygdala	50 ug/kg mixed BP x nest attendance
Ror1	106.568	0.323341	0.1617	1.99964	0.0455391	NA	male	amygdala	50 ug/kg mixed BP x nest attendance
Mospd3	63.4164	-0.337253	0.16868	-1.99937	0.0455683	NA	male	amygdala	50 ug/kg mixed BP x nest attendance
Svbp	36.1335	-0.40959	0.204873	-1.99924	0.0455824	NA	male	amygdala	50 ug/kg mixed BP x nest attendance
LOC108349436	169.387	-0.339802	0.169983	-1.99904	0.045604	NA	male	amygdala	50 ug/kg mixed BP x nest attendance
Dpp10	3767.4	-0.237101	0.118629	-1.99868	0.0456427	0.165198	male	amygdala	50 ug/kg mixed BP x nest attendance
Utp3	88.5339	0.302063	0.15114	1.99856	0.0456555	NA	male	amygdala	50 ug/kg mixed BP x nest attendance
LOC100911237	13.9583	1.3061	0.653562	1.99842	0.0456706	NA	male	amygdala	50 ug/kg mixed BP x nest attendance
Nutf2	313.062	0.209443	0.104816	1.9982	0.0456952	NA	male	amygdala	50 ug/kg mixed BP x nest attendance
Snord46	9.9478	-0.840586	0.420797	-1.9976	0.0457595	NA	male	amygdala	50 ug/kg mixed BP x nest attendance
LOC120095345	10.28	1.83577	0.91905	1.99746	0.0457753	NA	male	amygdala	50 ug/kg mixed BP x nest attendance
Dusp3	335.2	0.287	0.143728	1.99683	0.0458434	NA	male	amygdala	50 ug/kg mixed BP x nest attendance
LOC120093613	7.67682	1.4336	0.718019	1.99661	0.0458681	NA	male	amygdala	50 ug/kg mixed BP x nest attendance
Akip1	38.7706	0.389931	0.19532	1.99637	0.0458939	NA	male	amygdala	50 ug/kg mixed BP x nest attendance
Chmp2a	497.522	0.292249	0.146393	1.99633	0.045898	0.165749	male	amygdala	50 ug/kg mixed BP x nest attendance
LOC682225	62.2425	0.344134	0.172388	1.99628	0.0459038	NA	male	amygdala	50 ug/kg mixed BP x nest attendance
Myom1	37.0972	0.829929	0.415741	1.99626	0.0459052	NA	male	amygdala	50 ug/kg mixed BP x nest attendance
LOC120101677	128.122	-0.441412	0.221213	-1.99542	0.0459975	NA	male	amygdala	50 ug/kg mixed BP x nest attendance
Rspo3	45.7575	-0.369863	0.18544	-1.99451	0.046096	NA	male	amygdala	50 ug/kg mixed BP x nest attendance
Stk16	219.037	0.353689	0.177466	1.993	0.0462617	NA	male	amygdala	50 ug/kg mixed BP x nest attendance
LOC108351205	16.8296	1.1119	0.558028	1.99254	0.0463114	NA	male	amygdala	50 ug/kg mixed BP x nest attendance
Hcls1	8.80127	0.977361	0.490638	1.99202	0.0463686	NA	male	amygdala	50 ug/kg mixed BP x nest attendance
Aco1	83.6478	-0.305756	0.153558	-1.99114	0.0464654	NA	male	amygdala	50 ug/kg mixed BP x nest attendance
LOC100359517	30.8604	0.847902	0.425876	1.99096	0.046485	NA	male	amygdala	50 ug/kg mixed BP x nest attendance
Mfap5	16.9992	0.778977	0.39127	1.99089	0.0464925	NA	male	amygdala	50 ug/kg mixed BP x nest attendance
Zfp251	155.54	-0.211953	0.106478	-1.99059	0.0465261	NA	male	amygdala	50 ug/kg mixed BP x nest attendance
Ss18l2	144.768	0.219867	0.110457	1.99053	0.0465329	NA	male	amygdala	50 ug/kg mixed BP x nest attendance
LOC102548410	9.44925	1.88119	0.945081	1.99051	0.0465348	NA	male	amygdala	50 ug/kg mixed BP x nest attendance
LOC102546488	8.91485	1.58579	0.796999	1.9897	0.0466239	NA	male	amygdala	50 ug/kg mixed BP x nest attendance
Rnft2	285.942	0.213083	0.107094	1.98968	0.0466259	NA	male	amygdala	50 ug/kg mixed BP x nest attendance
LOC103691223	46.4581	-0.35973	0.180814	-1.98951	0.0466453	NA	male	amygdala	50 ug/kg mixed BP x nest attendance
LOC685183	44.9508	-0.406361	0.204268	-1.98935	0.0466624	NA	male	amygdala	50 ug/kg mixed BP x nest attendance
Chd5	796.889	-0.250037	0.125689	-1.98934	0.046664	0.168137	male	amygdala	50 ug/kg mixed BP x nest attendance
Rhbdl2	38.7597	0.734022	0.369071	1.98884	0.0467194	NA	male	amygdala	50 ug/kg mixed BP x nest attendance
Irs3	5.10235	1.13658	0.571633	1.9883	0.0467789	NA	male	amygdala	50 ug/kg mixed BP x nest attendance
Bmp5	38.7507	0.784053	0.394422	1.98785	0.0468281	NA	male	amygdala	50 ug/kg mixed BP x nest attendance
Rasa2	248.791	-0.231686	0.116582	-1.98732	0.0468874	NA	male	amygdala	50 ug/kg mixed BP x nest attendance
Plec	133.877	-0.238482	0.120004	-1.98729	0.0468902	NA	male	amygdala	50 ug/kg mixed BP x nest attendance
Cacybp	165.631	-0.242549	0.122148	-1.9857	0.0470666	NA	male	amygdala	50 ug/kg mixed BP x nest attendance
LOC120100097	4.13447	-1.26838	0.638798	-1.98557	0.047081	NA	male	amygdala	50 ug/kg mixed BP x nest attendance
LOC108351472	10.2504	0.946768	0.476857	1.98543	0.0470962	NA	male	amygdala	50 ug/kg mixed BP x nest attendance
Gpr158	505.355	-0.186674	0.0940328	-1.9852	0.0471226	0.16941	male	amygdala	50 ug/kg mixed BP x nest attendance
LOC102555382	8.34848	0.973449	0.490373	1.98512	0.0471309	NA	male	amygdala	50 ug/kg mixed BP x nest attendance
LOC120099700	45.9509	1.7053	0.859058	1.98509	0.0471348	NA	male	amygdala	50 ug/kg mixed BP x nest attendance
Coq9	58.8762	-0.366364	0.184562	-1.98505	0.0471392	NA	male	amygdala	50 ug/kg mixed BP x nest attendance
Dgkz	295.499	-0.225135	0.11342	-1.98496	0.0471486	NA	male	amygdala	50 ug/kg mixed BP x nest attendance
Ccdc152	374.367	-0.170253	0.0858032	-1.98423	0.0472305	NA	male	amygdala	50 ug/kg mixed BP x nest attendance
Sugp2	260.257	-0.175348	0.0883827	-1.98396	0.0472599	NA	male	amygdala	50 ug/kg mixed BP x nest attendance
LOC120102124	21.5174	-0.61041	0.307675	-1.98395	0.0472619	NA	male	amygdala	50 ug/kg mixed BP x nest attendance
LOC120103133	33.8746	-0.395354	0.19938	-1.98292	0.0473765	NA	male	amygdala	50 ug/kg mixed BP x nest attendance
Grid2	2065.15	-0.16433	0.0828814	-1.98271	0.0474001	0.170027	male	amygdala	50 ug/kg mixed BP x nest attendance
Hadha	170.235	-0.216703	0.1093	-1.98264	0.0474079	NA	male	amygdala	50 ug/kg mixed BP x nest attendance
LOC120093576	6.7036	-0.958236	0.483502	-1.98187	0.0474942	NA	male	amygdala	50 ug/kg mixed BP x nest attendance
Smox	80.2917	-0.282707	0.14267	-1.98154	0.0475311	NA	male	amygdala	50 ug/kg mixed BP x nest attendance
LOC120099826	33.7641	-0.677022	0.341667	-1.98153	0.0475322	NA	male	amygdala	50 ug/kg mixed BP x nest attendance
LOC108350624	8.02818	1.26444	0.638636	1.9799	0.0477145	NA	male	amygdala	50 ug/kg mixed BP x nest attendance
Acot12	4.23242	1.48413	0.749627	1.97983	0.0477228	NA	male	amygdala	50 ug/kg mixed BP x nest attendance
Scrt1	8.06596	-1.03162	0.521136	-1.97955	0.0477539	NA	male	amygdala	50 ug/kg mixed BP x nest attendance
Klhl17	75.473	0.349638	0.176663	1.97913	0.0478017	NA	male	amygdala	50 ug/kg mixed BP x nest attendance
Ect2	32.6816	0.765805	0.387065	1.97849	0.0478732	NA	male	amygdala	50 ug/kg mixed BP x nest attendance
Dlc1	391.456	0.153574	0.0776299	1.97828	0.0478969	NA	male	amygdala	50 ug/kg mixed BP x nest attendance
Rpl36al1	484.961	0.198303	0.100253	1.97802	0.047926	0.17153	male	amygdala	50 ug/kg mixed BP x nest attendance
RGD1564955	3.33415	1.9191	0.970284	1.97788	0.0479425	NA	male	amygdala	50 ug/kg mixed BP x nest attendance
LOC120093580	21.8928	0.814364	0.411829	1.97743	0.0479929	NA	male	amygdala	50 ug/kg mixed BP x nest attendance
LOC102549865	4.45028	-1.18839	0.601105	-1.97701	0.0480409	NA	male	amygdala	50 ug/kg mixed BP x nest attendance
LOC108353239	61.8163	0.336938	0.170436	1.97693	0.04805	NA	male	amygdala	50 ug/kg mixed BP x nest attendance
LOC102550787	7.23279	1.25095	0.633064	1.97603	0.0481511	NA	male	amygdala	50 ug/kg mixed BP x nest attendance
S100a1	81.2064	0.289637	0.146594	1.97578	0.0481794	NA	male	amygdala	50 ug/kg mixed BP x nest attendance
LOC120100822	12.0139	-0.717939	0.363434	-1.97543	0.0482191	NA	male	amygdala	50 ug/kg mixed BP x nest attendance
Mrc2	97.6733	0.328384	0.166264	1.97507	0.04826	NA	male	amygdala	50 ug/kg mixed BP x nest attendance
LOC102551071	78.78	-0.419014	0.212153	-1.97505	0.0482619	NA	male	amygdala	50 ug/kg mixed BP x nest attendance
Jmjd1c	462.091	-0.137931	0.0698393	-1.97497	0.0482713	NA	male	amygdala	50 ug/kg mixed BP x nest attendance
LOC103691380	5.48091	1.61816	0.819719	1.97404	0.0483771	NA	male	amygdala	50 ug/kg mixed BP x nest attendance
LOC108349725	3.75892	1.7557	0.889437	1.97395	0.0483876	NA	male	amygdala	50 ug/kg mixed BP x nest attendance
Yipf4	152.377	0.235193	0.119207	1.97297	0.0484985	NA	male	amygdala	50 ug/kg mixed BP x nest attendance
Slc9c1	11.7978	1.42035	0.720093	1.97246	0.0485573	NA	male	amygdala	50 ug/kg mixed BP x nest attendance
LOC102546843	3.9907	1.77686	0.900886	1.97235	0.0485696	NA	male	amygdala	50 ug/kg mixed BP x nest attendance
Kidins220	811.147	-0.145691	0.0738848	-1.97186	0.0486256	0.173095	male	amygdala	50 ug/kg mixed BP x nest attendance
Pde4d	1471.85	-0.136736	0.0693523	-1.97162	0.0486533	0.173095	male	amygdala	50 ug/kg mixed BP x nest attendance
Rora	1840.15	-0.172601	0.0875555	-1.97133	0.0486864	0.173095	male	amygdala	50 ug/kg mixed BP x nest attendance
Maneal	75.9775	-0.285678	0.144937	-1.97105	0.0487178	NA	male	amygdala	50 ug/kg mixed BP x nest attendance
LOC100360940	20.5917	-0.559001	0.283678	-1.97055	0.0487759	NA	male	amygdala	50 ug/kg mixed BP x nest attendance
Vwa5b1	60.1752	0.335393	0.170254	1.96996	0.0488431	NA	male	amygdala	50 ug/kg mixed BP x nest attendance
Ipo11	338.402	-0.142852	0.0725195	-1.96984	0.0488567	NA	male	amygdala	50 ug/kg mixed BP x nest attendance
Rgs7	1121.08	-0.176659	0.0897	-1.96944	0.0489021	0.173442	male	amygdala	50 ug/kg mixed BP x nest attendance
LOC102548277	13.8965	0.71607	0.363613	1.96932	0.0489165	NA	male	amygdala	50 ug/kg mixed BP x nest attendance
Zfp654	82.6172	-0.279468	0.141928	-1.96908	0.0489435	NA	male	amygdala	50 ug/kg mixed BP x nest attendance
Get1	209.048	0.184255	0.0935796	1.96897	0.0489569	NA	male	amygdala	50 ug/kg mixed BP x nest attendance
Cntn1	1668.87	-0.13681	0.0694965	-1.96859	0.0489999	0.173442	male	amygdala	50 ug/kg mixed BP x nest attendance
Fcgbpl1	8.35768	1.24162	0.630719	1.96857	0.0490022	NA	male	amygdala	50 ug/kg mixed BP x nest attendance
LOC108352947	16.4441	0.893548	0.454067	1.96788	0.0490821	NA	male	amygdala	50 ug/kg mixed BP x nest attendance
Zfp608	192.879	-0.184319	0.0937008	-1.9671	0.0491716	NA	male	amygdala	50 ug/kg mixed BP x nest attendance
Fau-ps2	27.6804	-0.614147	0.312212	-1.96709	0.0491734	NA	male	amygdala	50 ug/kg mixed BP x nest attendance
LOC102547466	87.0233	0.27393	0.139274	1.96684	0.0492014	NA	male	amygdala	50 ug/kg mixed BP x nest attendance
Plagl1	149.362	-0.320219	0.162812	-1.9668	0.0492062	NA	male	amygdala	50 ug/kg mixed BP x nest attendance
Gpank1	65.2579	0.320024	0.162724	1.96667	0.0492215	NA	male	amygdala	50 ug/kg mixed BP x nest attendance
Tarm1	6.39102	1.67625	0.852456	1.96638	0.049255	NA	male	amygdala	50 ug/kg mixed BP x nest attendance
Hmgb2l1	33.8517	-0.451927	0.229873	-1.96598	0.0493007	NA	male	amygdala	50 ug/kg mixed BP x nest attendance
Sgk1	194.447	-0.187568	0.0954097	-1.96592	0.0493078	NA	male	amygdala	50 ug/kg mixed BP x nest attendance
Ext1	685.705	-0.137138	0.0697707	-1.96555	0.0493512	0.174302	male	amygdala	50 ug/kg mixed BP x nest attendance
LOC102548297	4.02915	-1.37663	0.700485	-1.96525	0.0493848	NA	male	amygdala	50 ug/kg mixed BP x nest attendance
Tecta	14.304	1.11385	0.566976	1.96455	0.0494662	NA	male	amygdala	50 ug/kg mixed BP x nest attendance
Ctsc	13.1222	0.778362	0.396228	1.96443	0.04948	NA	male	amygdala	50 ug/kg mixed BP x nest attendance
Gad1	254.201	-0.220364	0.112203	-1.96397	0.0495333	NA	male	amygdala	50 ug/kg mixed BP x nest attendance
Amigo1	95.7157	0.307816	0.156757	1.96365	0.0495703	NA	male	amygdala	50 ug/kg mixed BP x nest attendance
Cdc42bpg	19.655	0.602655	0.306944	1.9634	0.0495993	NA	male	amygdala	50 ug/kg mixed BP x nest attendance
LOC120096311	10.4846	1.4362	0.731493	1.96338	0.0496017	NA	male	amygdala	50 ug/kg mixed BP x nest attendance
Scyl2	127.845	-0.236315	0.120411	-1.96257	0.0496958	NA	male	amygdala	50 ug/kg mixed BP x nest attendance
Gorasp1	128.577	0.249244	0.127	1.96255	0.0496982	NA	male	amygdala	50 ug/kg mixed BP x nest attendance
Abcb4	26.7064	0.558306	0.284502	1.9624	0.0497158	NA	male	amygdala	50 ug/kg mixed BP x nest attendance
Arhgef15	44.9031	0.377239	0.19225	1.96224	0.0497349	NA	male	amygdala	50 ug/kg mixed BP x nest attendance
Pip5k1c	406.145	-0.201889	0.102889	-1.9622	0.0497389	NA	male	amygdala	50 ug/kg mixed BP x nest attendance
LOC120103569	73.7935	0.297389	0.151569	1.96207	0.0497545	NA	male	amygdala	50 ug/kg mixed BP x nest attendance
LOC120093102	7.27401	1.73414	0.884084	1.96152	0.0498189	NA	male	amygdala	50 ug/kg mixed BP x nest attendance
Gprasp1	523.145	-0.183951	0.0938052	-1.96099	0.04988	0.175089	male	amygdala	50 ug/kg mixed BP x nest attendance
LOC120097183	172.959	-0.249182	0.127081	-1.96082	0.0499006	NA	male	amygdala	50 ug/kg mixed BP x nest attendance
Atp5pf	747.599	0.186362	0.0950448	1.96078	0.0499046	0.175089	male	amygdala	50 ug/kg mixed BP x nest attendance
Pgap1	114.982	-0.256995	0.131089	-1.96046	0.0499416	NA	male	amygdala	50 ug/kg mixed BP x nest attendance
Myt1l	1907.64	-0.18457	0.094165	-1.96007	0.0499872	0.175089	male	amygdala	50 ug/kg mixed BP x nest attendance
LOC120093583	15.8322	-0.672591	0.343186	-1.95984	0.050014	NA	male	amygdala	50 ug/kg mixed BP x nest attendance
LOC120101598	14.1159	2.3207	1.18417	1.95977	0.0500223	NA	male	amygdala	50 ug/kg mixed BP x nest attendance
Dkc1	89.9946	-0.324714	0.165693	-1.95973	0.0500273	NA	male	amygdala	50 ug/kg mixed BP x nest attendance
Dlst	514.225	0.242324	0.123665	1.95951	0.0500527	0.175089	male	amygdala	50 ug/kg mixed BP x nest attendance
LOC120099734	20.3135	2.06432	1.05388	1.95878	0.0501385	NA	male	amygdala	50 ug/kg mixed BP x nest attendance
Kif21a	499.813	-0.174814	0.089265	-1.95837	0.0501862	0.175089	male	amygdala	50 ug/kg mixed BP x nest attendance
Pkhd1	63.9013	0.460681	0.235239	1.95836	0.0501881	NA	male	amygdala	50 ug/kg mixed BP x nest attendance
Hcn2	54.0933	-0.363223	0.18549	-1.95818	0.0502089	NA	male	amygdala	50 ug/kg mixed BP x nest attendance
LOC102553117	21.1021	0.589477	0.301039	1.95814	0.0502131	NA	male	amygdala	50 ug/kg mixed BP x nest attendance
Crebbp	540.68	-0.128494	0.0656245	-1.95802	0.0502277	0.175089	male	amygdala	50 ug/kg mixed BP x nest attendance
Uqcrc1	118.004	-0.327246	0.167133	-1.958	0.0502297	NA	male	amygdala	50 ug/kg mixed BP x nest attendance
Iho1	21.8557	0.774667	0.395654	1.95794	0.0502366	NA	male	amygdala	50 ug/kg mixed BP x nest attendance
LOC120094427	6.72429	-1.03445	0.528345	-1.95791	0.0502403	NA	male	amygdala	50 ug/kg mixed BP x nest attendance
Flii	58.3449	-0.363658	0.185739	-1.9579	0.0502416	NA	male	amygdala	50 ug/kg mixed BP x nest attendance
Zdhhc1	47.0188	0.403734	0.20621	1.95788	0.0502438	NA	male	amygdala	50 ug/kg mixed BP x nest attendance
Rpl35-ps1	163.55	0.430935	0.22014	1.95755	0.0502832	NA	male	amygdala	50 ug/kg mixed BP x nest attendance
LOC120095016	14.8028	0.641366	0.327682	1.95728	0.0503146	NA	male	amygdala	50 ug/kg mixed BP x nest attendance
Drg1	80.1478	-0.309086	0.157919	-1.95724	0.050319	NA	male	amygdala	50 ug/kg mixed BP x nest attendance
Mex3b	18.7089	-0.609293	0.311325	-1.95709	0.0503363	NA	male	amygdala	50 ug/kg mixed BP x nest attendance
Trpc5	279.617	-0.198955	0.10167	-1.95686	0.0503634	NA	male	amygdala	50 ug/kg mixed BP x nest attendance
Ivns1abp-ps1	4.87612	1.97411	1.00889	1.95671	0.0503816	NA	male	amygdala	50 ug/kg mixed BP x nest attendance
C2cd5	354.579	-0.164404	0.084025	-1.95661	0.050393	NA	male	amygdala	50 ug/kg mixed BP x nest attendance
Cecr2	73.5533	0.42071	0.215054	1.9563	0.0504303	NA	male	amygdala	50 ug/kg mixed BP x nest attendance
Itgb6	35.7503	0.767916	0.39254	1.95627	0.0504329	NA	male	amygdala	50 ug/kg mixed BP x nest attendance
Llgl1	70.9357	-0.309469	0.158231	-1.95581	0.0504879	NA	male	amygdala	50 ug/kg mixed BP x nest attendance
Kif9	42.4078	0.4642	0.237347	1.95578	0.0504907	NA	male	amygdala	50 ug/kg mixed BP x nest attendance
Npff	17.5777	0.58191	0.297547	1.95569	0.0505016	NA	male	amygdala	50 ug/kg mixed BP x nest attendance
LOC102554523	5.14632	-1.10679	0.566052	-1.95529	0.0505492	NA	male	amygdala	50 ug/kg mixed BP x nest attendance
Tmem268	25.2658	0.49982	0.255763	1.95424	0.0506734	NA	male	amygdala	50 ug/kg mixed BP x nest attendance
LOC100910078	145.759	1.96432	1.00535	1.95387	0.0507164	NA	male	amygdala	50 ug/kg mixed BP x nest attendance
Mir207	8.23921	1.06964	0.547894	1.95228	0.0509055	NA	male	amygdala	50 ug/kg mixed BP x nest attendance
Vapb	161.126	-0.271317	0.138993	-1.95202	0.0509361	NA	male	amygdala	50 ug/kg mixed BP x nest attendance
Ak5	525.34	-0.152857	0.0783118	-1.95191	0.0509494	0.176782	male	amygdala	50 ug/kg mixed BP x nest attendance
Kdr	87.715	0.29795	0.152678	1.9515	0.050998	NA	male	amygdala	50 ug/kg mixed BP x nest attendance
Mllt3	575.525	-0.121817	0.0624354	-1.95109	0.0510468	0.176782	male	amygdala	50 ug/kg mixed BP x nest attendance
Ric1	126.691	-0.218483	0.11199	-1.95093	0.0510659	NA	male	amygdala	50 ug/kg mixed BP x nest attendance
Nipal4	6.97825	1.04576	0.536084	1.95074	0.0510875	NA	male	amygdala	50 ug/kg mixed BP x nest attendance
Atp8a2	588.087	-0.131338	0.0673373	-1.95045	0.0511224	0.176782	male	amygdala	50 ug/kg mixed BP x nest attendance
Sptbn1	1547.95	-0.169217	0.0867697	-1.95019	0.0511536	0.176782	male	amygdala	50 ug/kg mixed BP x nest attendance
Epha7	381.201	-0.169488	0.086913	-1.95008	0.0511662	NA	male	amygdala	50 ug/kg mixed BP x nest attendance
Rin1	43.0141	0.417515	0.214124	1.94987	0.0511915	NA	male	amygdala	50 ug/kg mixed BP x nest attendance
Acad11	71.2488	0.334482	0.171563	1.94962	0.0512216	NA	male	amygdala	50 ug/kg mixed BP x nest attendance
Grtp1	397.14	-0.188681	0.0967863	-1.94946	0.051241	NA	male	amygdala	50 ug/kg mixed BP x nest attendance
LOC102546726	63.8991	0.659817	0.338535	1.94904	0.0512908	NA	male	amygdala	50 ug/kg mixed BP x nest attendance
Rprm	288.392	0.209444	0.107468	1.94889	0.0513086	NA	male	amygdala	50 ug/kg mixed BP x nest attendance
LOC108349241	37.5403	0.42122	0.21617	1.94856	0.0513484	NA	male	amygdala	50 ug/kg mixed BP x nest attendance
Foxh1	938.013	0.167614	0.0860551	1.94775	0.051445	0.177152	male	amygdala	50 ug/kg mixed BP x nest attendance
Kifc2	957.869	0.163635	0.0840252	1.94745	0.051481	0.177152	male	amygdala	50 ug/kg mixed BP x nest attendance
Actr8	72.9457	-0.272339	0.139888	-1.94684	0.0515538	NA	male	amygdala	50 ug/kg mixed BP x nest attendance
Elavl2	364.718	-0.160217	0.0823001	-1.94674	0.0515653	NA	male	amygdala	50 ug/kg mixed BP x nest attendance
Klhdc4	151.655	0.258395	0.13275	1.94649	0.0515964	NA	male	amygdala	50 ug/kg mixed BP x nest attendance
LOC102551177	2833.26	-0.33692	0.173098	-1.94642	0.0516049	0.177199	male	amygdala	50 ug/kg mixed BP x nest attendance
Lgals4	3.16951	1.88167	0.966933	1.94602	0.051652	NA	male	amygdala	50 ug/kg mixed BP x nest attendance
Zrsr2	325.327	-0.307234	0.1579	-1.94576	0.051684	NA	male	amygdala	50 ug/kg mixed BP x nest attendance
Zfp273l-ps1	11.4869	0.690527	0.354979	1.94526	0.0517435	NA	male	amygdala	50 ug/kg mixed BP x nest attendance
Zfp385b	428.051	-0.190612	0.097998	-1.94506	0.0517681	NA	male	amygdala	50 ug/kg mixed BP x nest attendance
Rpe	131.007	0.228869	0.117699	1.94453	0.0518311	NA	male	amygdala	50 ug/kg mixed BP x nest attendance
Stk24	247.291	0.19916	0.102424	1.94447	0.051839	NA	male	amygdala	50 ug/kg mixed BP x nest attendance
Nemf	553.813	-0.155901	0.0801842	-1.94429	0.0518608	0.177419	male	amygdala	50 ug/kg mixed BP x nest attendance
LOC102553447	15.05	1.1684	0.601004	1.94409	0.0518852	NA	male	amygdala	50 ug/kg mixed BP x nest attendance
Jakmip2	548.831	-0.156273	0.0803855	-1.94405	0.0518898	0.177419	male	amygdala	50 ug/kg mixed BP x nest attendance
LOC102556609	5.8206	1.60874	0.827548	1.94399	0.0518971	NA	male	amygdala	50 ug/kg mixed BP x nest attendance
Upk1b	11.8927	1.07147	0.551559	1.94262	0.0520619	NA	male	amygdala	50 ug/kg mixed BP x nest attendance
Garin5b	6.63962	1.0223	0.526255	1.94259	0.0520657	NA	male	amygdala	50 ug/kg mixed BP x nest attendance
Or13p8b	9.59534	-0.948038	0.488095	-1.94232	0.0520979	NA	male	amygdala	50 ug/kg mixed BP x nest attendance
Slc6a21	5.93339	1.60338	0.825504	1.94231	0.0521001	NA	male	amygdala	50 ug/kg mixed BP x nest attendance
Rcn1-ps16	40.6611	-0.395789	0.203777	-1.94226	0.0521054	NA	male	amygdala	50 ug/kg mixed BP x nest attendance
Rab19	5.9264	1.56615	0.806562	1.94177	0.0521654	NA	male	amygdala	50 ug/kg mixed BP x nest attendance
Camta1	1795.92	-0.115813	0.0596723	-1.94082	0.0522805	0.178152	male	amygdala	50 ug/kg mixed BP x nest attendance
LOC120101078	8.75249	-0.79228	0.408276	-1.94055	0.052313	NA	male	amygdala	50 ug/kg mixed BP x nest attendance
Zfp667	48.1121	-0.397321	0.204748	-1.94054	0.0523143	NA	male	amygdala	50 ug/kg mixed BP x nest attendance
LOC103693991	14.4465	-0.613436	0.316165	-1.94024	0.0523507	NA	male	amygdala	50 ug/kg mixed BP x nest attendance
Samd12	367.132	-0.164754	0.0849235	-1.94003	0.0523766	NA	male	amygdala	50 ug/kg mixed BP x nest attendance
Arf3	872.427	-0.192555	0.0992586	-1.93993	0.0523877	0.178152	male	amygdala	50 ug/kg mixed BP x nest attendance
Thnsl2	15.206	0.686199	0.353757	1.93975	0.0524102	NA	male	amygdala	50 ug/kg mixed BP x nest attendance
B3galt1	1094.96	-0.142696	0.0735785	-1.93937	0.0524559	0.178152	male	amygdala	50 ug/kg mixed BP x nest attendance
LOC120096894	8.35558	1.1405	0.588115	1.93924	0.0524717	NA	male	amygdala	50 ug/kg mixed BP x nest attendance
Rab24	138.765	0.276206	0.142438	1.93913	0.052485	NA	male	amygdala	50 ug/kg mixed BP x nest attendance
Ssty1-ps5	6.82172	1.76769	0.91198	1.9383	0.0525868	NA	male	amygdala	50 ug/kg mixed BP x nest attendance
Rpl29-ps20	2.71256	2.14653	1.10764	1.93793	0.0526321	NA	male	amygdala	50 ug/kg mixed BP x nest attendance
Cul2	132.461	-0.200815	0.103634	-1.93773	0.0526556	NA	male	amygdala	50 ug/kg mixed BP x nest attendance
Rock1	1121.35	-0.179505	0.0926495	-1.93747	0.0526885	0.178152	male	amygdala	50 ug/kg mixed BP x nest attendance
Dars1	221.003	-0.217864	0.112474	-1.93702	0.0527435	NA	male	amygdala	50 ug/kg mixed BP x nest attendance
Spock3	688.472	-0.168502	0.0869946	-1.93692	0.0527551	0.178152	male	amygdala	50 ug/kg mixed BP x nest attendance
Cln3	28.9488	-0.450587	0.232641	-1.93683	0.0527663	NA	male	amygdala	50 ug/kg mixed BP x nest attendance
LOC108352624	576.746	-0.310424	0.160276	-1.9368	0.0527692	0.178152	male	amygdala	50 ug/kg mixed BP x nest attendance
LOC120097061	26.0804	-0.474135	0.244813	-1.93672	0.0527794	NA	male	amygdala	50 ug/kg mixed BP x nest attendance
RT1-CE6	5.57101	-1.64184	0.847768	-1.93666	0.0527864	NA	male	amygdala	50 ug/kg mixed BP x nest attendance
Hpd	12.3501	1.18346	0.611176	1.93637	0.0528221	NA	male	amygdala	50 ug/kg mixed BP x nest attendance
Zfp317	70.9616	-0.334136	0.172596	-1.93594	0.0528747	NA	male	amygdala	50 ug/kg mixed BP x nest attendance
Serpina3j	5.26985	1.65738	0.856142	1.93587	0.0528832	NA	male	amygdala	50 ug/kg mixed BP x nest attendance
Zfp105	35.7123	-0.426614	0.220464	-1.93508	0.052981	NA	male	amygdala	50 ug/kg mixed BP x nest attendance
Pomp-ps3	5.2957	-1.12488	0.581764	-1.93357	0.0531664	NA	male	amygdala	50 ug/kg mixed BP x nest attendance
Rai1	333.057	-0.160381	0.0829504	-1.93345	0.0531805	NA	male	amygdala	50 ug/kg mixed BP x nest attendance
Grm5	3275.37	-0.201824	0.104414	-1.93292	0.0532462	0.179197	male	amygdala	50 ug/kg mixed BP x nest attendance
Plac1	20.5652	1.04004	0.538161	1.93257	0.0532886	NA	male	amygdala	50 ug/kg mixed BP x nest attendance
Lmo3	576.497	-0.178453	0.0923449	-1.93247	0.053302	0.179197	male	amygdala	50 ug/kg mixed BP x nest attendance
Tmprss7	12.1581	0.757072	0.391808	1.93225	0.0533283	NA	male	amygdala	50 ug/kg mixed BP x nest attendance
Stambpl1	140.54	0.246834	0.127749	1.93218	0.0533369	NA	male	amygdala	50 ug/kg mixed BP x nest attendance
LOC120097052	15.5499	0.895224	0.463541	1.93127	0.0534494	NA	male	amygdala	50 ug/kg mixed BP x nest attendance
Eif3g	203.722	-0.21346	0.11056	-1.93072	0.0535177	NA	male	amygdala	50 ug/kg mixed BP x nest attendance
Fkbp5	153.71	0.292998	0.151782	1.93039	0.0535586	NA	male	amygdala	50 ug/kg mixed BP x nest attendance
LOC103692951	4.46677	-1.19698	0.620122	-1.93023	0.0535778	NA	male	amygdala	50 ug/kg mixed BP x nest attendance
LOC103691977	355.094	0.439389	0.227648	1.93012	0.0535916	NA	male	amygdala	50 ug/kg mixed BP x nest attendance
Ghitm	452.403	0.207776	0.107692	1.92935	0.053687	NA	male	amygdala	50 ug/kg mixed BP x nest attendance
Pou6f1	197.123	-0.295359	0.153097	-1.92923	0.0537024	NA	male	amygdala	50 ug/kg mixed BP x nest attendance
Ube2m	266.169	-0.279718	0.144992	-1.9292	0.0537057	NA	male	amygdala	50 ug/kg mixed BP x nest attendance
Tmem25	59.3333	0.410227	0.21268	1.92885	0.0537497	NA	male	amygdala	50 ug/kg mixed BP x nest attendance
Psma8	15.5847	1.14758	0.594993	1.92873	0.0537644	NA	male	amygdala	50 ug/kg mixed BP x nest attendance
Plxnc1	278.948	-0.209779	0.108771	-1.92864	0.0537754	NA	male	amygdala	50 ug/kg mixed BP x nest attendance
Ncoa3	194.906	0.175827	0.0911716	1.92853	0.0537898	NA	male	amygdala	50 ug/kg mixed BP x nest attendance
Sdf2	78.434	-0.299204	0.15516	-1.92836	0.0538108	NA	male	amygdala	50 ug/kg mixed BP x nest attendance
Tp53rka	63.6747	0.3866	0.200491	1.92827	0.0538218	NA	male	amygdala	50 ug/kg mixed BP x nest attendance
Slc25a30	41.5638	0.41542	0.215438	1.92826	0.0538229	NA	male	amygdala	50 ug/kg mixed BP x nest attendance
Zfp551	17.4652	-0.546621	0.28349	-1.92819	0.053832	NA	male	amygdala	50 ug/kg mixed BP x nest attendance
Akr1c14	29.1397	0.527201	0.273471	1.92781	0.0538789	NA	male	amygdala	50 ug/kg mixed BP x nest attendance
Tcf4	2930.27	-0.134637	0.0698412	-1.92776	0.0538855	0.180781	male	amygdala	50 ug/kg mixed BP x nest attendance
Slc5a10	7.8427	1.98023	1.02741	1.9274	0.05393	NA	male	amygdala	50 ug/kg mixed BP x nest attendance
LOC120096982	59.0303	-0.356636	0.185079	-1.92694	0.0539868	NA	male	amygdala	50 ug/kg mixed BP x nest attendance
Trmt11	36.9876	0.547749	0.284282	1.92678	0.0540072	NA	male	amygdala	50 ug/kg mixed BP x nest attendance
Pak3	818.81	-0.187088	0.0971531	-1.9257	0.0541417	0.181262	male	amygdala	50 ug/kg mixed BP x nest attendance
Tmem209	44.3314	0.363845	0.188996	1.92515	0.0542111	NA	male	amygdala	50 ug/kg mixed BP x nest attendance
Gpd1	20.4928	0.539978	0.280593	1.92442	0.0543019	NA	male	amygdala	50 ug/kg mixed BP x nest attendance
Khdrbs3	253.254	-0.214648	0.11157	-1.92388	0.0543696	NA	male	amygdala	50 ug/kg mixed BP x nest attendance
Nhsl1	321.59	0.163945	0.0852305	1.92354	0.0544117	NA	male	amygdala	50 ug/kg mixed BP x nest attendance
Sltm	441.99	-0.224029	0.11647	-1.92348	0.0544195	NA	male	amygdala	50 ug/kg mixed BP x nest attendance
LOC120102191	111.147	-0.261245	0.135846	-1.9231	0.0544681	NA	male	amygdala	50 ug/kg mixed BP x nest attendance
Rasal1	186.203	-0.262642	0.136589	-1.92286	0.0544979	NA	male	amygdala	50 ug/kg mixed BP x nest attendance
Phf20l1	415.007	-0.191956	0.0998401	-1.92264	0.0545257	NA	male	amygdala	50 ug/kg mixed BP x nest attendance
Arhgap22	66.8868	0.394635	0.205279	1.92244	0.0545508	NA	male	amygdala	50 ug/kg mixed BP x nest attendance
Usp34	930.751	-0.12232	0.0636366	-1.92216	0.0545854	0.182368	male	amygdala	50 ug/kg mixed BP x nest attendance
Tro	274.665	-0.205196	0.1068	-1.9213	0.0546933	NA	male	amygdala	50 ug/kg mixed BP x nest attendance
Tchp	60.4389	-0.312768	0.162795	-1.92124	0.0547016	NA	male	amygdala	50 ug/kg mixed BP x nest attendance
Uvssa	47.7591	0.367968	0.191559	1.92091	0.0547426	NA	male	amygdala	50 ug/kg mixed BP x nest attendance
Zfp592	174.109	0.193792	0.100897	1.9207	0.0547698	NA	male	amygdala	50 ug/kg mixed BP x nest attendance
Garnl3	356.711	-0.190638	0.0992552	-1.92069	0.0547708	NA	male	amygdala	50 ug/kg mixed BP x nest attendance
LOC120093141	21.468	0.749051	0.390024	1.92052	0.0547916	NA	male	amygdala	50 ug/kg mixed BP x nest attendance
Gas8	76.5748	0.303921	0.158268	1.92029	0.0548213	NA	male	amygdala	50 ug/kg mixed BP x nest attendance
St6galnac5	404.271	-0.207702	0.108169	-1.92016	0.0548371	NA	male	amygdala	50 ug/kg mixed BP x nest attendance
LOC120102492	44.2882	-0.424408	0.22106	-1.91987	0.0548737	NA	male	amygdala	50 ug/kg mixed BP x nest attendance
LOC100362967	70.2527	-0.429509	0.223731	-1.91975	0.0548892	NA	male	amygdala	50 ug/kg mixed BP x nest attendance
Iqsec3	207.002	-0.191456	0.0997459	-1.91943	0.0549295	NA	male	amygdala	50 ug/kg mixed BP x nest attendance
LOC108351929	190.385	-0.201757	0.105125	-1.9192	0.0549584	NA	male	amygdala	50 ug/kg mixed BP x nest attendance
Mmp28	30.1602	0.451336	0.235228	1.91872	0.0550201	NA	male	amygdala	50 ug/kg mixed BP x nest attendance
Jade3	96.1514	-0.271182	0.141337	-1.91869	0.0550236	NA	male	amygdala	50 ug/kg mixed BP x nest attendance
LOC102551541	27.1809	0.844518	0.440155	1.91868	0.0550248	NA	male	amygdala	50 ug/kg mixed BP x nest attendance
Aen	49.2309	0.35751	0.18634	1.91859	0.0550363	NA	male	amygdala	50 ug/kg mixed BP x nest attendance
Slc25a20	107.604	0.235885	0.122973	1.91818	0.0550885	NA	male	amygdala	50 ug/kg mixed BP x nest attendance
Cass4	9.13913	1.055	0.550014	1.91814	0.055093	NA	male	amygdala	50 ug/kg mixed BP x nest attendance
Mapk8ip2	390.651	0.336394	0.175383	1.91806	0.0551036	NA	male	amygdala	50 ug/kg mixed BP x nest attendance
Ap2m1-ps2	49.6894	-0.436357	0.227551	-1.91762	0.0551587	NA	male	amygdala	50 ug/kg mixed BP x nest attendance
Syne3	24.8614	0.880247	0.459052	1.91753	0.0551703	NA	male	amygdala	50 ug/kg mixed BP x nest attendance
Gtsf1	28.044	0.653748	0.340961	1.91737	0.0551909	NA	male	amygdala	50 ug/kg mixed BP x nest attendance
Timm8a1-ps1	10.178	1.20911	0.630792	1.9168	0.0552629	NA	male	amygdala	50 ug/kg mixed BP x nest attendance
Bmpr1a	220.678	0.237688	0.12403	1.91638	0.0553168	NA	male	amygdala	50 ug/kg mixed BP x nest attendance
Lrrc4c	2551.14	-0.141258	0.0737149	-1.91627	0.0553305	0.184473	male	amygdala	50 ug/kg mixed BP x nest attendance
Ggt1	27.4764	0.584551	0.305081	1.91605	0.0553586	NA	male	amygdala	50 ug/kg mixed BP x nest attendance
LOC120095867	3.48309	1.77759	0.927896	1.91572	0.055401	NA	male	amygdala	50 ug/kg mixed BP x nest attendance
Zfp804b	706.872	-0.190451	0.099439	-1.91525	0.0554606	0.184524	male	amygdala	50 ug/kg mixed BP x nest attendance
Palm2	269.12	-0.172752	0.090206	-1.91509	0.0554813	NA	male	amygdala	50 ug/kg mixed BP x nest attendance
Jkamp	27.0702	-0.446588	0.233195	-1.91509	0.0554813	NA	male	amygdala	50 ug/kg mixed BP x nest attendance
Arap3	70.9535	0.296991	0.155119	1.9146	0.0555432	NA	male	amygdala	50 ug/kg mixed BP x nest attendance
Trpc1	63.6156	-0.313428	0.163717	-1.91445	0.0555632	NA	male	amygdala	50 ug/kg mixed BP x nest attendance
LOC120097095	83.8586	0.337505	0.176295	1.91443	0.0555654	NA	male	amygdala	50 ug/kg mixed BP x nest attendance
Tsbp1	20.3136	2.0161	1.0534	1.91389	0.0556344	NA	male	amygdala	50 ug/kg mixed BP x nest attendance
Ppme1	178.357	-0.255092	0.133288	-1.91384	0.0556411	NA	male	amygdala	50 ug/kg mixed BP x nest attendance
Jag1	64.3518	0.339575	0.177457	1.91356	0.0556765	NA	male	amygdala	50 ug/kg mixed BP x nest attendance
Morf4l2	428.24	-0.19401	0.101419	-1.91296	0.0557526	NA	male	amygdala	50 ug/kg mixed BP x nest attendance
LOC120097437	3.79225	1.76452	0.922455	1.91286	0.0557663	NA	male	amygdala	50 ug/kg mixed BP x nest attendance
Luc7l3	1473.16	-0.227013	0.118678	-1.91285	0.0557671	0.185161	male	amygdala	50 ug/kg mixed BP x nest attendance
LOC102556486	14.1932	0.717987	0.375423	1.91247	0.0558156	NA	male	amygdala	50 ug/kg mixed BP x nest attendance
Nup214	201.959	0.18491	0.0966947	1.91231	0.0558367	NA	male	amygdala	50 ug/kg mixed BP x nest attendance
Ppp1r9a	476.47	-0.174145	0.0910891	-1.91181	0.0559004	0.185221	male	amygdala	50 ug/kg mixed BP x nest attendance
LOC102548315	380.687	0.251294	0.131466	1.91148	0.0559426	NA	male	amygdala	50 ug/kg mixed BP x nest attendance
Rpl5	1341.54	0.204326	0.106936	1.91074	0.056038	0.185294	male	amygdala	50 ug/kg mixed BP x nest attendance
LOC102549042	12.4854	1.09548	0.573484	1.91022	0.0561049	NA	male	amygdala	50 ug/kg mixed BP x nest attendance
Mest	64.2848	-0.369531	0.193452	-1.91019	0.0561084	NA	male	amygdala	50 ug/kg mixed BP x nest attendance
Rdh8	3.57184	1.69415	0.887086	1.90979	0.0561599	NA	male	amygdala	50 ug/kg mixed BP x nest attendance
Il5ra	7.36986	1.3234	0.693025	1.90961	0.056184	NA	male	amygdala	50 ug/kg mixed BP x nest attendance
Hectd4	674.347	-0.119284	0.0624927	-1.90877	0.0562916	0.185751	male	amygdala	50 ug/kg mixed BP x nest attendance
Mrpl21	79.6277	-0.295568	0.154847	-1.90877	0.0562917	NA	male	amygdala	50 ug/kg mixed BP x nest attendance
Ciapin1-ps1	13.2142	1.04348	0.546763	1.90847	0.0563308	NA	male	amygdala	50 ug/kg mixed BP x nest attendance
Naa11-ps18	7.05634	-0.8932	0.468027	-1.90844	0.0563348	NA	male	amygdala	50 ug/kg mixed BP x nest attendance
Scamp5	134.578	-0.22421	0.117504	-1.9081	0.0563784	NA	male	amygdala	50 ug/kg mixed BP x nest attendance
Nr1d1	427.796	-0.211445	0.110826	-1.9079	0.056404	NA	male	amygdala	50 ug/kg mixed BP x nest attendance
Ppid-ps7	63.2151	-0.304119	0.159403	-1.90786	0.056409	NA	male	amygdala	50 ug/kg mixed BP x nest attendance
Rps6-ps3	16.5039	1.03683	0.543525	1.90759	0.0564436	NA	male	amygdala	50 ug/kg mixed BP x nest attendance
Depdc7	16.0005	0.778025	0.407895	1.90741	0.056467	NA	male	amygdala	50 ug/kg mixed BP x nest attendance
Ankrd13d	447.882	0.198553	0.104095	1.90741	0.0564672	NA	male	amygdala	50 ug/kg mixed BP x nest attendance
LOC102553210	11.6567	0.735734	0.385729	1.90739	0.0564704	NA	male	amygdala	50 ug/kg mixed BP x nest attendance
Ppp1r12c	261.717	0.212602	0.111468	1.90729	0.0564832	NA	male	amygdala	50 ug/kg mixed BP x nest attendance
Mapk10	999.498	-0.152375	0.0799237	-1.90651	0.0565846	0.186335	male	amygdala	50 ug/kg mixed BP x nest attendance
RT1-DMa	11.888	-0.710598	0.372803	-1.9061	0.0566378	NA	male	amygdala	50 ug/kg mixed BP x nest attendance
Snx33	10.813	0.694825	0.364533	1.90607	0.056641	NA	male	amygdala	50 ug/kg mixed BP x nest attendance
LOC120102329	8.84203	-0.88368	0.463837	-1.90515	0.0567605	NA	male	amygdala	50 ug/kg mixed BP x nest attendance
Phactr3	413.009	-0.187627	0.0984852	-1.90513	0.0567635	NA	male	amygdala	50 ug/kg mixed BP x nest attendance
LOC102550569	455.257	1.76329	0.925746	1.90472	0.0568161	NA	male	amygdala	50 ug/kg mixed BP x nest attendance
Hrh1	25.752	0.494426	0.259633	1.90433	0.0568678	NA	male	amygdala	50 ug/kg mixed BP x nest attendance
Arid1b	837.255	-0.140177	0.0736128	-1.90425	0.0568772	0.186895	male	amygdala	50 ug/kg mixed BP x nest attendance
Prrg2	11.8527	0.786784	0.413324	1.90355	0.0569688	NA	male	amygdala	50 ug/kg mixed BP x nest attendance
LOC120094342	28.3799	-0.505637	0.265629	-1.90354	0.0569696	NA	male	amygdala	50 ug/kg mixed BP x nest attendance
Rpl36-ps6	58.9606	-0.346871	0.18223	-1.90348	0.056978	NA	male	amygdala	50 ug/kg mixed BP x nest attendance
Asic2	2719.63	-0.163239	0.0857613	-1.90341	0.0569873	0.186895	male	amygdala	50 ug/kg mixed BP x nest attendance
Plxnb1	164.489	0.250857	0.131826	1.90294	0.0570484	NA	male	amygdala	50 ug/kg mixed BP x nest attendance
Trnv	304.643	0.316046	0.1661	1.90275	0.0570738	NA	male	amygdala	50 ug/kg mixed BP x nest attendance
Vnn3	3.09232	1.87853	0.987287	1.90271	0.0570778	NA	male	amygdala	50 ug/kg mixed BP x nest attendance
Ap4m1	60.9397	0.416481	0.218901	1.9026	0.057093	NA	male	amygdala	50 ug/kg mixed BP x nest attendance
LOC102554703	3.97762	1.80739	0.949985	1.90255	0.0570996	NA	male	amygdala	50 ug/kg mixed BP x nest attendance
Bhlhe22	117.438	-0.286909	0.150865	-1.90176	0.0572021	NA	male	amygdala	50 ug/kg mixed BP x nest attendance
Dbndd2	150.887	0.258304	0.13583	1.90167	0.0572147	NA	male	amygdala	50 ug/kg mixed BP x nest attendance
Cmahp	15.0359	0.907212	0.477175	1.90121	0.057274	NA	male	amygdala	50 ug/kg mixed BP x nest attendance
LOC102549733	9.53522	1.58645	0.834585	1.90089	0.0573162	NA	male	amygdala	50 ug/kg mixed BP x nest attendance
Pelo	86.6982	0.322385	0.169607	1.90077	0.0573318	NA	male	amygdala	50 ug/kg mixed BP x nest attendance
Galnt6	9.98906	1.17779	0.619705	1.90056	0.0573597	NA	male	amygdala	50 ug/kg mixed BP x nest attendance
Csdc2	344.256	-0.184154	0.0969011	-1.90044	0.0573758	NA	male	amygdala	50 ug/kg mixed BP x nest attendance
Hdgfl3	574.76	-0.167684	0.0882384	-1.90035	0.0573872	0.187823	male	amygdala	50 ug/kg mixed BP x nest attendance
LOC102547011	4.78849	1.84668	0.97219	1.8995	0.0574988	NA	male	amygdala	50 ug/kg mixed BP x nest attendance
LOC102554788	4.25236	1.59311	0.838802	1.89927	0.0575287	NA	male	amygdala	50 ug/kg mixed BP x nest attendance
LOC100911361	123.432	-0.255718	0.134644	-1.89922	0.0575358	NA	male	amygdala	50 ug/kg mixed BP x nest attendance
Dapk2	34.4607	0.754028	0.397037	1.89914	0.057546	NA	male	amygdala	50 ug/kg mixed BP x nest attendance
Zfp141	51.965	-0.330911	0.174266	-1.89888	0.0575802	NA	male	amygdala	50 ug/kg mixed BP x nest attendance
LOC102547938	3.18597	1.77829	0.936497	1.89887	0.0575816	NA	male	amygdala	50 ug/kg mixed BP x nest attendance
LOC120093707	3.30922	1.92433	1.01344	1.89881	0.0575892	NA	male	amygdala	50 ug/kg mixed BP x nest attendance
LOC120099292	3.35524	1.84267	0.970557	1.89857	0.0576206	NA	male	amygdala	50 ug/kg mixed BP x nest attendance
Ank3	2534.19	-0.118996	0.0627201	-1.89725	0.057795	0.188774	male	amygdala	50 ug/kg mixed BP x nest attendance
Trim66	44.5052	0.400487	0.211177	1.89645	0.0579009	NA	male	amygdala	50 ug/kg mixed BP x nest attendance
Ssty1-ps10	17.5557	1.94263	1.02465	1.8959	0.0579736	NA	male	amygdala	50 ug/kg mixed BP x nest attendance
LOC108351298	10.7395	-0.780425	0.411687	-1.89568	0.058003	NA	male	amygdala	50 ug/kg mixed BP x nest attendance
LOC108349450	12.5701	1.12978	0.596095	1.8953	0.0580529	NA	male	amygdala	50 ug/kg mixed BP x nest attendance
Chrm3	800.125	-0.175819	0.0927698	-1.89522	0.0580633	0.189265	male	amygdala	50 ug/kg mixed BP x nest attendance
Rnh1	115.786	0.263153	0.138926	1.89419	0.0581999	NA	male	amygdala	50 ug/kg mixed BP x nest attendance
Itln1	9.55035	1.26641	0.668666	1.89394	0.058233	NA	male	amygdala	50 ug/kg mixed BP x nest attendance
Cds1	155.887	0.224878	0.118747	1.89376	0.0582572	NA	male	amygdala	50 ug/kg mixed BP x nest attendance
Crip2	191.032	-0.309098	0.163241	-1.89351	0.0582904	NA	male	amygdala	50 ug/kg mixed BP x nest attendance
LOC100910905	5.25995	1.17918	0.622848	1.89321	0.0583305	NA	male	amygdala	50 ug/kg mixed BP x nest attendance
LOC120093201	33.787	-0.396685	0.209562	-1.89292	0.0583681	NA	male	amygdala	50 ug/kg mixed BP x nest attendance
Nsa2	420.83	0.151627	0.0801084	1.89277	0.0583887	NA	male	amygdala	50 ug/kg mixed BP x nest attendance
Setd7	97.9537	0.291958	0.154271	1.89251	0.0584234	NA	male	amygdala	50 ug/kg mixed BP x nest attendance
Tmprss9	29.2348	0.586545	0.309992	1.89213	0.0584736	NA	male	amygdala	50 ug/kg mixed BP x nest attendance
Ppil1	198.176	0.186724	0.0986929	1.89197	0.0584947	NA	male	amygdala	50 ug/kg mixed BP x nest attendance
Col6a3	54.7896	0.335083	0.177126	1.89178	0.0585205	NA	male	amygdala	50 ug/kg mixed BP x nest attendance
LOC102552792	7.28952	1.84823	0.977007	1.89173	0.0585273	NA	male	amygdala	50 ug/kg mixed BP x nest attendance
Pdgfrl	25.6279	0.753288	0.398209	1.89169	0.0585322	NA	male	amygdala	50 ug/kg mixed BP x nest attendance
Clec2g	22.8299	0.545405	0.288317	1.89169	0.0585328	NA	male	amygdala	50 ug/kg mixed BP x nest attendance
Ankrd12	1031.6	-0.209337	0.110663	-1.89166	0.0585359	0.19042	male	amygdala	50 ug/kg mixed BP x nest attendance
LOC120100898	10.1522	-0.744269	0.393455	-1.89162	0.0585411	NA	male	amygdala	50 ug/kg mixed BP x nest attendance
Epm2aip1	180.845	-0.237626	0.125621	-1.8916	0.0585436	NA	male	amygdala	50 ug/kg mixed BP x nest attendance
LOC102551737	17.6766	0.565458	0.298945	1.89151	0.058556	NA	male	amygdala	50 ug/kg mixed BP x nest attendance
Pkhd1l1	25.1299	0.586066	0.309865	1.89136	0.0585761	NA	male	amygdala	50 ug/kg mixed BP x nest attendance
Sh3gl2	351.842	-0.187483	0.0991262	-1.89136	0.0585762	NA	male	amygdala	50 ug/kg mixed BP x nest attendance
Per3	109.564	0.241238	0.127553	1.89127	0.058588	NA	male	amygdala	50 ug/kg mixed BP x nest attendance
LOC120101097	137.948	-0.301764	0.159587	-1.8909	0.0586376	NA	male	amygdala	50 ug/kg mixed BP x nest attendance
Synj1	584.762	-0.19548	0.103404	-1.89046	0.0586971	0.190558	male	amygdala	50 ug/kg mixed BP x nest attendance
Borcs7	78.0963	-0.28429	0.150462	-1.88945	0.0588319	NA	male	amygdala	50 ug/kg mixed BP x nest attendance
Klf8	117.06	-0.216473	0.114578	-1.8893	0.058851	NA	male	amygdala	50 ug/kg mixed BP x nest attendance
LOC102554019	46.5329	-0.359878	0.190525	-1.88887	0.0589086	NA	male	amygdala	50 ug/kg mixed BP x nest attendance
RT1-A2	48.5107	0.48076	0.254523	1.88887	0.058909	NA	male	amygdala	50 ug/kg mixed BP x nest attendance
LOC120098985	48.8158	0.451498	0.239046	1.88875	0.0589257	NA	male	amygdala	50 ug/kg mixed BP x nest attendance
Nbr1	504.381	0.166919	0.0884196	1.88781	0.0590516	0.191322	male	amygdala	50 ug/kg mixed BP x nest attendance
Micu1	379.476	0.132097	0.0699867	1.88746	0.0590985	NA	male	amygdala	50 ug/kg mixed BP x nest attendance
Hoxc9	3.29195	1.92621	1.02067	1.88721	0.0591319	NA	male	amygdala	50 ug/kg mixed BP x nest attendance
Col23a1	186.696	0.266804	0.141379	1.88715	0.0591406	NA	male	amygdala	50 ug/kg mixed BP x nest attendance
Gdpd4	28.314	0.866119	0.45917	1.88627	0.0592583	NA	male	amygdala	50 ug/kg mixed BP x nest attendance
Mrpl37-ps1	13.5817	-0.650095	0.34466	-1.88619	0.0592688	NA	male	amygdala	50 ug/kg mixed BP x nest attendance
LOC102547493	25.1667	0.466418	0.247348	1.88567	0.0593391	NA	male	amygdala	50 ug/kg mixed BP x nest attendance
LOC120099806	8.87959	0.901726	0.478319	1.8852	0.0594032	NA	male	amygdala	50 ug/kg mixed BP x nest attendance
Tmem276	39.5525	0.392271	0.208124	1.8848	0.0594573	NA	male	amygdala	50 ug/kg mixed BP x nest attendance
Phyhipl	486.462	-0.165864	0.08802	-1.88439	0.0595127	0.192428	male	amygdala	50 ug/kg mixed BP x nest attendance
Pomc	13.7146	1.2766	0.677573	1.88408	0.0595544	NA	male	amygdala	50 ug/kg mixed BP x nest attendance
Snord57	28.1776	-0.509959	0.270729	-1.88366	0.0596116	NA	male	amygdala	50 ug/kg mixed BP x nest attendance
Mybphl	5.83594	1.47885	0.785238	1.88331	0.0596581	NA	male	amygdala	50 ug/kg mixed BP x nest attendance
Pgghg	14.3234	0.665991	0.353732	1.88275	0.0597337	NA	male	amygdala	50 ug/kg mixed BP x nest attendance
Tulp1	6.86794	1.59882	0.849258	1.8826	0.059754	NA	male	amygdala	50 ug/kg mixed BP x nest attendance
Ccdc17	5.77667	-1.01071	0.537158	-1.8816	0.0598907	NA	male	amygdala	50 ug/kg mixed BP x nest attendance
Pmp22	62.1335	0.306098	0.162735	1.88096	0.059977	NA	male	amygdala	50 ug/kg mixed BP x nest attendance
LOC120094274	6.43079	1.75611	0.933714	1.88078	0.0600019	NA	male	amygdala	50 ug/kg mixed BP x nest attendance
Bach2	478.024	-0.147245	0.0782993	-1.88054	0.0600346	0.193726	male	amygdala	50 ug/kg mixed BP x nest attendance
Ddx21-ps7	4.94748	1.23836	0.65856	1.8804	0.0600529	NA	male	amygdala	50 ug/kg mixed BP x nest attendance
LOC100910657	116.915	1.96526	1.04515	1.88036	0.060059	NA	male	amygdala	50 ug/kg mixed BP x nest attendance
Mlf2	436.041	-0.163962	0.0872142	-1.87999	0.0601091	NA	male	amygdala	50 ug/kg mixed BP x nest attendance
Gadd45g	21.5049	0.497205	0.264484	1.8799	0.0601213	NA	male	amygdala	50 ug/kg mixed BP x nest attendance
Csnk1g2	115.2	-0.270446	0.143862	-1.8799	0.0601221	NA	male	amygdala	50 ug/kg mixed BP x nest attendance
Rerg	152.729	0.215221	0.11452	1.87933	0.0601992	NA	male	amygdala	50 ug/kg mixed BP x nest attendance
Wsb2	210.769	-0.281425	0.149801	-1.87867	0.0602902	NA	male	amygdala	50 ug/kg mixed BP x nest attendance
Cfap77	25.59	0.604816	0.321953	1.87859	0.0603009	NA	male	amygdala	50 ug/kg mixed BP x nest attendance
Scn4a	16.8556	0.789922	0.420583	1.87816	0.0603592	NA	male	amygdala	50 ug/kg mixed BP x nest attendance
LOC498276	60.3904	0.330848	0.176224	1.87742	0.0604599	NA	male	amygdala	50 ug/kg mixed BP x nest attendance
LOC685085	396.23	-0.175518	0.0934917	-1.87736	0.0604687	NA	male	amygdala	50 ug/kg mixed BP x nest attendance
RT1-O1	2.85793	2.06326	1.09931	1.87686	0.0605369	NA	male	amygdala	50 ug/kg mixed BP x nest attendance
Dusp8	209.143	-0.284327	0.15151	-1.87662	0.0605699	NA	male	amygdala	50 ug/kg mixed BP x nest attendance
Purg	512.465	-0.191578	0.102089	-1.87657	0.0605764	0.195083	male	amygdala	50 ug/kg mixed BP x nest attendance
Pwwp3b	14.9771	-0.583669	0.31108	-1.87626	0.0606191	NA	male	amygdala	50 ug/kg mixed BP x nest attendance
LOC102551951	7.08548	-0.879481	0.468883	-1.8757	0.0606971	NA	male	amygdala	50 ug/kg mixed BP x nest attendance
LOC103692595	10.7225	1.11943	0.596861	1.87553	0.0607197	NA	male	amygdala	50 ug/kg mixed BP x nest attendance
Zbtb38	51.7217	-0.370442	0.197543	-1.87524	0.0607592	NA	male	amygdala	50 ug/kg mixed BP x nest attendance
Thsd7a	487.06	-0.168593	0.0899285	-1.87474	0.0608282	0.195502	male	amygdala	50 ug/kg mixed BP x nest attendance
Eci3	16.6722	0.590612	0.315047	1.87468	0.0608365	NA	male	amygdala	50 ug/kg mixed BP x nest attendance
Rab3d	55.757	-0.322599	0.172123	-1.87423	0.0608982	NA	male	amygdala	50 ug/kg mixed BP x nest attendance
Lrrc49	307.568	-0.162744	0.0868541	-1.87376	0.0609631	NA	male	amygdala	50 ug/kg mixed BP x nest attendance
Tmem150b	387.506	-0.189327	0.101053	-1.87355	0.0609923	NA	male	amygdala	50 ug/kg mixed BP x nest attendance
Rxra	43.3426	0.404616	0.215973	1.87345	0.0610058	NA	male	amygdala	50 ug/kg mixed BP x nest attendance
Med13	357.027	-0.142065	0.0758713	-1.87244	0.0611455	NA	male	amygdala	50 ug/kg mixed BP x nest attendance
Trim37	669.215	-0.147354	0.0786968	-1.87243	0.0611467	0.196103	male	amygdala	50 ug/kg mixed BP x nest attendance
Ddost	242.756	0.212459	0.113479	1.87223	0.0611743	NA	male	amygdala	50 ug/kg mixed BP x nest attendance
Ssh2	861.631	-0.122146	0.0652622	-1.87162	0.0612593	0.196103	male	amygdala	50 ug/kg mixed BP x nest attendance
Ndufa12-ps1	3.78069	1.35012	0.721442	1.87142	0.0612868	NA	male	amygdala	50 ug/kg mixed BP x nest attendance
Lrriq4	6.6443	1.15894	0.619536	1.87066	0.0613918	NA	male	amygdala	50 ug/kg mixed BP x nest attendance
Mier3-ps1	6.30489	1.42388	0.761375	1.87015	0.0614634	NA	male	amygdala	50 ug/kg mixed BP x nest attendance
Syt16	384.895	-0.15748	0.0842141	-1.86999	0.0614845	NA	male	amygdala	50 ug/kg mixed BP x nest attendance
Mcm8	26.4377	0.479361	0.256373	1.86978	0.0615141	NA	male	amygdala	50 ug/kg mixed BP x nest attendance
Vps36	61.6389	-0.298264	0.159533	-1.86961	0.0615384	NA	male	amygdala	50 ug/kg mixed BP x nest attendance
Safb	250.897	-0.21052	0.112611	-1.86945	0.0615601	NA	male	amygdala	50 ug/kg mixed BP x nest attendance
Tox4	105.476	-0.226517	0.121173	-1.86937	0.0615716	NA	male	amygdala	50 ug/kg mixed BP x nest attendance
Abca12	32.4851	0.63079	0.337442	1.86933	0.0615774	NA	male	amygdala	50 ug/kg mixed BP x nest attendance
RGD1565798	3.55507	1.47873	0.79107	1.86927	0.061585	NA	male	amygdala	50 ug/kg mixed BP x nest attendance
Hpse	33.7667	0.578603	0.309555	1.86914	0.0616028	NA	male	amygdala	50 ug/kg mixed BP x nest attendance
Eef1a1-ps12	150.479	-0.290902	0.155642	-1.86905	0.0616164	NA	male	amygdala	50 ug/kg mixed BP x nest attendance
Txnip	57.994	-0.346795	0.185548	-1.86904	0.0616177	NA	male	amygdala	50 ug/kg mixed BP x nest attendance
Acsf2	123.729	0.259623	0.138911	1.86899	0.0616243	NA	male	amygdala	50 ug/kg mixed BP x nest attendance
Scg5	749.408	0.159918	0.0855657	1.86895	0.0616299	0.196897	male	amygdala	50 ug/kg mixed BP x nest attendance
Ctsb	459.154	-0.209237	0.111957	-1.8689	0.0616365	NA	male	amygdala	50 ug/kg mixed BP x nest attendance
Senp6	417.19	-0.16337	0.0874156	-1.86889	0.0616382	NA	male	amygdala	50 ug/kg mixed BP x nest attendance
Ahcyl2	445.804	-0.154732	0.0828038	-1.86866	0.06167	NA	male	amygdala	50 ug/kg mixed BP x nest attendance
Shoc1	34.8024	0.540413	0.28923	1.86845	0.0616992	NA	male	amygdala	50 ug/kg mixed BP x nest attendance
Lyst	255.406	-0.154809	0.0828722	-1.86804	0.0617558	NA	male	amygdala	50 ug/kg mixed BP x nest attendance
Il1a	4.0181	1.23912	0.663346	1.86799	0.0617635	NA	male	amygdala	50 ug/kg mixed BP x nest attendance
Timp2	968.931	-0.168402	0.0901661	-1.86769	0.0618053	0.197039	male	amygdala	50 ug/kg mixed BP x nest attendance
LOC120100344	62.6157	-0.464002	0.248471	-1.86743	0.0618417	NA	male	amygdala	50 ug/kg mixed BP x nest attendance
Morf4l1	691.321	-0.178092	0.0953958	-1.86687	0.0619196	0.197039	male	amygdala	50 ug/kg mixed BP x nest attendance
LOC108348522	4.88095	1.07642	0.576924	1.8658	0.0620699	NA	male	amygdala	50 ug/kg mixed BP x nest attendance
Gsg1l	210.071	0.175632	0.0941486	1.86548	0.0621147	NA	male	amygdala	50 ug/kg mixed BP x nest attendance
Fbxo8	50.8232	-0.359813	0.192896	-1.86532	0.0621359	NA	male	amygdala	50 ug/kg mixed BP x nest attendance
Psma1	423.57	0.215963	0.115797	1.86501	0.0621801	NA	male	amygdala	50 ug/kg mixed BP x nest attendance
LOC120102190	439.551	-0.460586	0.247033	-1.86447	0.0622561	NA	male	amygdala	50 ug/kg mixed BP x nest attendance
Gtf2e1	37.5184	0.386008	0.207037	1.86443	0.0622608	NA	male	amygdala	50 ug/kg mixed BP x nest attendance
Ocln	51.773	0.462931	0.248325	1.86422	0.0622915	NA	male	amygdala	50 ug/kg mixed BP x nest attendance
Nat9	43.4315	0.415089	0.222672	1.86413	0.0623031	NA	male	amygdala	50 ug/kg mixed BP x nest attendance
LOC120096697	8.06313	1.05326	0.565026	1.8641	0.0623076	NA	male	amygdala	50 ug/kg mixed BP x nest attendance
Polr2k	227.625	0.259396	0.13916	1.86402	0.0623193	NA	male	amygdala	50 ug/kg mixed BP x nest attendance
Cbln1	22.0078	-0.555343	0.297965	-1.86379	0.0623514	NA	male	amygdala	50 ug/kg mixed BP x nest attendance
[truncated: 21,156 more rows]
