# Supplementary material for: Postnatal maternal care moderates the effects of prenatal bisphenol exposure on offspring neurodevelopmental, behavioral, and transcriptomic outcomes
Source: PLoS One. 2024 Jun 11;19(6):e0305256. doi: 10.1371/journal.pone.0305256 (PMC11166292; doi:10.1371/journal.pone.0305256)
Supplement: S7 Table — (XLSX) [file pone.0305256.s017.xlsx]

## Sheet: Laubyetal_Prenatal BP x Materna
geneID	baseMean	log2FoldChange	lfcSE	stat	pvalue	padj	sex	brainregion	comparison
LOC102548730	647.307	-0.660307	0.12207	-5.40924	6.33e-08	0.00020477	male	amygdala	150 ug/kg mixed BP x nest attendance
Syn3	2444.92	-0.339518	0.0634454	-5.35134	8.73e-08	0.00020477	male	amygdala	150 ug/kg mixed BP x nest attendance
Epha3	527.09	-0.533533	0.101053	-5.27976	1.29e-07	0.00020477	male	amygdala	150 ug/kg mixed BP x nest attendance
Kcnt2	407.298	-0.545356	0.1047	-5.20876	1.9e-07	0.000225709	male	amygdala	150 ug/kg mixed BP x nest attendance
Grip1	1842.13	-0.560625	0.109517	-5.11906	3.07e-07	0.000255582	male	amygdala	150 ug/kg mixed BP x nest attendance
Auts2	4061.86	-0.349201	0.0683427	-5.10956	3.23e-07	0.000255582	male	amygdala	150 ug/kg mixed BP x nest attendance
Lingo2	4075.56	-0.590414	0.118866	-4.96706	6.8e-07	0.000423661	male	amygdala	150 ug/kg mixed BP x nest attendance
Cntn5	2393.8	-0.538004	0.108521	-4.9576	7.14e-07	0.000423661	male	amygdala	150 ug/kg mixed BP x nest attendance
Csmd1	4902.21	-0.610556	0.124695	-4.89638	9.76e-07	0.000515086	male	amygdala	150 ug/kg mixed BP x nest attendance
Lnc215	474.917	-0.517518	0.107536	-4.81252	1.49e-06	0.000707796	male	amygdala	150 ug/kg mixed BP x nest attendance
Erbb4	1928.2	-0.434958	0.0913531	-4.76128	1.92e-06	0.000830496	male	amygdala	150 ug/kg mixed BP x nest attendance
Cntn6	353.977	-0.482716	0.101803	-4.74165	2.12e-06	0.000838934	male	amygdala	150 ug/kg mixed BP x nest attendance
Sgcd	1339.88	-0.516735	0.111153	-4.64886	3.34e-06	0.00121931	male	amygdala	150 ug/kg mixed BP x nest attendance
Epha5	1368.11	-0.605991	0.131448	-4.61012	4.02e-06	0.0013463	male	amygdala	150 ug/kg mixed BP x nest attendance
Ccser1	1231.65	-0.477289	0.103929	-4.59243	4.38e-06	0.0013463	male	amygdala	150 ug/kg mixed BP x nest attendance
Tafa2	1314.25	-0.546132	0.119108	-4.58518	4.54e-06	0.0013463	male	amygdala	150 ug/kg mixed BP x nest attendance
Nrg3	5266.98	-0.528713	0.116035	-4.55648	5.2e-06	0.00139052	male	amygdala	150 ug/kg mixed BP x nest attendance
LOC102546835	489.484	-0.598486	0.131704	-4.54417	5.52e-06	0.00139052	male	amygdala	150 ug/kg mixed BP x nest attendance
Macrod2	3015.42	-0.41775	0.091968	-4.54234	5.56e-06	0.00139052	male	amygdala	150 ug/kg mixed BP x nest attendance
Mgat4c	1226.87	-0.411358	0.0908509	-4.52783	5.96e-06	0.00141502	male	amygdala	150 ug/kg mixed BP x nest attendance
Strbp	1142.96	-0.364729	0.0808724	-4.50993	6.48e-06	0.00145851	male	amygdala	150 ug/kg mixed BP x nest attendance
Ctnna2	3075.62	-0.553044	0.123197	-4.4891	7.15e-06	0.00145851	male	amygdala	150 ug/kg mixed BP x nest attendance
Robo1	2908.89	-0.534587	0.119189	-4.48521	7.28e-06	0.00145851	male	amygdala	150 ug/kg mixed BP x nest attendance
Tafa1	1840.71	-0.575634	0.128413	-4.48269	7.37e-06	0.00145851	male	amygdala	150 ug/kg mixed BP x nest attendance
Dok6	738.246	-0.459039	0.102706	-4.46944	7.84e-06	0.00148974	male	amygdala	150 ug/kg mixed BP x nest attendance
Pbx1	1619.15	-0.455491	0.10332	-4.40855	1.04e-05	0.00190082	male	amygdala	150 ug/kg mixed BP x nest attendance
Brinp3	882.632	-0.436272	0.0992267	-4.39672	1.1e-05	0.00193302	male	amygdala	150 ug/kg mixed BP x nest attendance
Galntl6	1705.38	-0.543801	0.124269	-4.37599	1.21e-05	0.00205027	male	amygdala	150 ug/kg mixed BP x nest attendance
Robo2	6136.66	-0.576413	0.132038	-4.36551	1.27e-05	0.00207686	male	amygdala	150 ug/kg mixed BP x nest attendance
Magi2	2274.47	-0.436047	0.100866	-4.32302	1.54e-05	0.00238377	male	amygdala	150 ug/kg mixed BP x nest attendance
Hcn1	498.41	-0.479002	0.110865	-4.3206	1.56e-05	0.00238377	male	amygdala	150 ug/kg mixed BP x nest attendance
Nkain2	6369.89	-0.570531	0.132639	-4.30137	1.7e-05	0.00251909	male	amygdala	150 ug/kg mixed BP x nest attendance
LOC120103064	1182.67	-0.529941	0.123729	-4.28308	1.84e-05	0.00261953	male	amygdala	150 ug/kg mixed BP x nest attendance
Plppr1	392.824	-0.489806	0.114461	-4.27923	1.88e-05	0.00261953	male	amygdala	150 ug/kg mixed BP x nest attendance
Ppfia2	1282.94	-0.546937	0.128695	-4.24986	2.14e-05	0.00290235	male	amygdala	150 ug/kg mixed BP x nest attendance
Pcdh9	4773.07	-0.501319	0.118151	-4.24304	2.21e-05	0.00290891	male	amygdala	150 ug/kg mixed BP x nest attendance
Kcnq5	1637.38	-0.439766	0.103873	-4.23367	2.3e-05	0.00294831	male	amygdala	150 ug/kg mixed BP x nest attendance
Lrp1b	2102.49	-0.386271	0.0913805	-4.22706	2.37e-05	0.00294831	male	amygdala	150 ug/kg mixed BP x nest attendance
Tenm3	3102.18	-0.417217	0.0990303	-4.21303	2.52e-05	0.00294831	male	amygdala	150 ug/kg mixed BP x nest attendance
Adarb2	1643.46	-0.441921	0.104922	-4.21191	2.53e-05	0.00294831	male	amygdala	150 ug/kg mixed BP x nest attendance
Lrrc7	1732.86	-0.553229	0.131696	-4.2008	2.66e-05	0.00294831	male	amygdala	150 ug/kg mixed BP x nest attendance
LOC120100931	1725.06	-0.63173	0.150463	-4.19856	2.69e-05	0.00294831	male	amygdala	150 ug/kg mixed BP x nest attendance
Kcnj3	239.323	-0.679987	0.161963	-4.1984	2.69e-05	0.00294831	male	amygdala	150 ug/kg mixed BP x nest attendance
Ptprd	2247.96	-0.487924	0.116318	-4.19476	2.73e-05	0.00294831	male	amygdala	150 ug/kg mixed BP x nest attendance
Il1rapl2	639.982	-0.48303	0.115316	-4.18875	2.8e-05	0.00296019	male	amygdala	150 ug/kg mixed BP x nest attendance
Nbea	1520.59	-0.413706	0.099032	-4.17749	2.95e-05	0.00304285	male	amygdala	150 ug/kg mixed BP x nest attendance
Nlgn1	3391.7	-0.499113	0.119724	-4.16888	3.06e-05	0.00309052	male	amygdala	150 ug/kg mixed BP x nest attendance
Prkg1	1244.1	-0.331012	0.0794888	-4.16425	3.12e-05	0.00309052	male	amygdala	150 ug/kg mixed BP x nest attendance
Negr1	3232.72	-0.435204	0.104658	-4.15833	3.21e-05	0.00310704	male	amygdala	150 ug/kg mixed BP x nest attendance
Setbp1	714.077	-0.402226	0.0970553	-4.14429	3.41e-05	0.00323752	male	amygdala	150 ug/kg mixed BP x nest attendance
Xkr4	1933.7	-0.524473	0.127805	-4.10371	4.07e-05	0.00378601	male	amygdala	150 ug/kg mixed BP x nest attendance
Fgf12	1938.42	-0.402469	0.0982782	-4.0952	4.22e-05	0.00385228	male	amygdala	150 ug/kg mixed BP x nest attendance
Epha6	2338.85	-0.441188	0.107883	-4.08949	4.32e-05	0.00387312	male	amygdala	150 ug/kg mixed BP x nest attendance
Cadps	1547.68	-0.38206	0.0936761	-4.07852	4.53e-05	0.00387312	male	amygdala	150 ug/kg mixed BP x nest attendance
Frmd3	473.438	-0.437054	0.107243	-4.07536	4.59e-05	0.00387312	male	amygdala	150 ug/kg mixed BP x nest attendance
Nav3	2143.56	-0.471702	0.115759	-4.07486	4.6e-05	0.00387312	male	amygdala	150 ug/kg mixed BP x nest attendance
Lrfn2	278.174	-0.575009	0.141189	-4.07262	4.65e-05	0.00387312	male	amygdala	150 ug/kg mixed BP x nest attendance
Tenm4	1396.09	-0.328415	0.0807952	-4.06478	4.81e-05	0.00388986	male	amygdala	150 ug/kg mixed BP x nest attendance
Rpl11-ps1	749.031	-0.713069	0.175594	-4.0609	4.89e-05	0.00388986	male	amygdala	150 ug/kg mixed BP x nest attendance
Mdga2	2595.94	-0.485287	0.119539	-4.05965	4.91e-05	0.00388986	male	amygdala	150 ug/kg mixed BP x nest attendance
Kcnq1	1588.22	-0.544621	0.134895	-4.03738	5.41e-05	0.0042081	male	amygdala	150 ug/kg mixed BP x nest attendance
Dmd	1190.98	-0.334989	0.0833221	-4.02041	5.81e-05	0.00445001	male	amygdala	150 ug/kg mixed BP x nest attendance
MAST1	366.533	-0.542689	0.135235	-4.01294	6e-05	0.004511	male	amygdala	150 ug/kg mixed BP x nest attendance
Rev3l	461.819	-0.459382	0.114567	-4.00971	6.08e-05	0.004511	male	amygdala	150 ug/kg mixed BP x nest attendance
Grik2	2098.05	-0.458747	0.114766	-3.99725	6.41e-05	0.00468207	male	amygdala	150 ug/kg mixed BP x nest attendance
Nwd2	383.071	-0.56523	0.141823	-3.98546	6.73e-05	0.00484613	male	amygdala	150 ug/kg mixed BP x nest attendance
Plcxd3	317.621	-0.512628	0.128905	-3.97678	6.99e-05	0.00492937	male	amygdala	150 ug/kg mixed BP x nest attendance
Adgrl3	2208.51	-0.365129	0.0918723	-3.97431	7.06e-05	0.00492937	male	amygdala	150 ug/kg mixed BP x nest attendance
Frmd5	1027.91	-0.383098	0.0967406	-3.96005	7.49e-05	0.00515738	male	amygdala	150 ug/kg mixed BP x nest attendance
Slc8a1	1216.74	-0.497484	0.1258	-3.95456	7.67e-05	0.00520184	male	amygdala	150 ug/kg mixed BP x nest attendance
Sgcz	2237.96	-0.486722	0.123201	-3.95062	7.79e-05	0.00521374	male	amygdala	150 ug/kg mixed BP x nest attendance
Celf2	7573.87	-0.488313	0.123712	-3.94718	7.91e-05	0.0052158	male	amygdala	150 ug/kg mixed BP x nest attendance
Ralyl	2168.87	-0.511048	0.130098	-3.92818	8.56e-05	0.00556802	male	amygdala	150 ug/kg mixed BP x nest attendance
Vof16	97.5823	-0.873104	0.223102	-3.91348	9.1e-05	NA	male	amygdala	150 ug/kg mixed BP x nest attendance
Fgf14	2239.05	-0.573958	0.146908	-3.90693	9.35e-05	0.00593974	male	amygdala	150 ug/kg mixed BP x nest attendance
Gabrg3	1312.98	-0.510415	0.130672	-3.90608	9.38e-05	0.00593974	male	amygdala	150 ug/kg mixed BP x nest attendance
Clstn2	982.196	-0.353118	0.090615	-3.8969	9.74e-05	0.00594173	male	amygdala	150 ug/kg mixed BP x nest attendance
Egfem1	606.49	-0.430832	0.110566	-3.89663	9.75e-05	0.00594173	male	amygdala	150 ug/kg mixed BP x nest attendance
Kcnc2	419.731	-0.478449	0.122789	-3.89651	9.76e-05	0.00594173	male	amygdala	150 ug/kg mixed BP x nest attendance
Nrxn3	5213.66	-0.404448	0.104126	-3.88422	0.000102657	0.00606684	male	amygdala	150 ug/kg mixed BP x nest attendance
Nrg1	3487.95	-0.478405	0.123312	-3.87964	0.00010461	0.00606684	male	amygdala	150 ug/kg mixed BP x nest attendance
Gria1	1702.23	-0.461617	0.119057	-3.87729	0.000105627	0.00606684	male	amygdala	150 ug/kg mixed BP x nest attendance
Zfp804a	595.607	-0.503715	0.130067	-3.87275	0.000107614	0.00606684	male	amygdala	150 ug/kg mixed BP x nest attendance
Nexmif	591.724	-0.447981	0.115776	-3.86937	0.000109115	0.00606684	male	amygdala	150 ug/kg mixed BP x nest attendance
Tmeff1	344.476	-0.416805	0.107864	-3.86417	0.000111466	0.00606684	male	amygdala	150 ug/kg mixed BP x nest attendance
Exoc6b	522.72	-0.341341	0.0883426	-3.86383	0.000111624	0.00606684	male	amygdala	150 ug/kg mixed BP x nest attendance
Cdh10	589.081	-0.444263	0.115005	-3.86298	0.000112011	0.00606684	male	amygdala	150 ug/kg mixed BP x nest attendance
Neto2	447.416	-0.510213	0.132138	-3.86121	0.000112825	0.00606684	male	amygdala	150 ug/kg mixed BP x nest attendance
Ube3a	5467.2	-0.426175	0.1104	-3.86027	0.000113262	0.00606684	male	amygdala	150 ug/kg mixed BP x nest attendance
Dlg2	5466.74	-0.474302	0.122974	-3.85692	0.000114827	0.00606684	male	amygdala	150 ug/kg mixed BP x nest attendance
Cntnap2	4271.9	-0.425862	0.110424	-3.8566	0.000114975	0.00606684	male	amygdala	150 ug/kg mixed BP x nest attendance
Apba1	844.598	-0.373251	0.0973411	-3.83446	0.000125839	0.00650729	male	amygdala	150 ug/kg mixed BP x nest attendance
Cntn3	444.312	-0.413038	0.107729	-3.83403	0.000126062	0.00650729	male	amygdala	150 ug/kg mixed BP x nest attendance
Sntg1	897.335	-0.445574	0.116409	-3.82765	0.000129372	0.00660631	male	amygdala	150 ug/kg mixed BP x nest attendance
Gabrb1	1392.54	-0.398755	0.104402	-3.81942	0.000133765	0.00669511	male	amygdala	150 ug/kg mixed BP x nest attendance
Grm7	2404.81	-0.53087	0.139032	-3.81834	0.000134355	0.00669511	male	amygdala	150 ug/kg mixed BP x nest attendance
Csmd3	2078.42	-0.389938	0.102225	-3.81453	0.000136445	0.00669511	male	amygdala	150 ug/kg mixed BP x nest attendance
Plxna4	910.54	-0.433024	0.113536	-3.81397	0.00013675	0.00669511	male	amygdala	150 ug/kg mixed BP x nest attendance
Khdrbs2	862.492	-0.500468	0.131656	-3.80134	0.000143915	0.00691047	male	amygdala	150 ug/kg mixed BP x nest attendance
Gria4	1340.11	-0.379703	0.0999142	-3.80029	0.000144526	0.00691047	male	amygdala	150 ug/kg mixed BP x nest attendance
Nrxn1	5379.94	-0.452035	0.119	-3.7986	0.000145514	0.00691047	male	amygdala	150 ug/kg mixed BP x nest attendance
Macf1	1407.9	-0.289409	0.0764605	-3.78508	0.00015366	0.00722507	male	amygdala	150 ug/kg mixed BP x nest attendance
Fgf13	623.318	-0.392431	0.103864	-3.7783	0.000157901	0.00735169	male	amygdala	150 ug/kg mixed BP x nest attendance
Dab1	2249.93	-0.414539	0.109854	-3.77354	0.00016095	0.00739722	male	amygdala	150 ug/kg mixed BP x nest attendance
Gabrb3	1524.29	-0.407054	0.107917	-3.77192	0.000161994	0.00739722	male	amygdala	150 ug/kg mixed BP x nest attendance
Ncam2	1926.7	-0.47355	0.125759	-3.76555	0.000166184	0.00751627	male	amygdala	150 ug/kg mixed BP x nest attendance
Ntng1	385.953	-0.408371	0.108718	-3.75624	0.000172482	0.00763721	male	amygdala	150 ug/kg mixed BP x nest attendance
Adgrl2	1012.59	-0.389949	0.103816	-3.75616	0.000172543	0.00763721	male	amygdala	150 ug/kg mixed BP x nest attendance
Mbp	935.687	1.17485	0.31312	3.75208	0.000175375	0.00763721	male	amygdala	150 ug/kg mixed BP x nest attendance
Rims2	981.888	-0.38933	0.103807	-3.75053	0.000176462	0.00763721	male	amygdala	150 ug/kg mixed BP x nest attendance
Dpp6	2067.32	-0.407334	0.108625	-3.74991	0.000176899	0.00763721	male	amygdala	150 ug/kg mixed BP x nest attendance
Tenm1	942.293	-0.399891	0.106732	-3.7467	0.000179173	0.00766571	male	amygdala	150 ug/kg mixed BP x nest attendance
Plcb1	1919.19	-0.396894	0.106174	-3.73813	0.000185395	0.00785381	male	amygdala	150 ug/kg mixed BP x nest attendance
Schip1	1478.89	-0.430119	0.115124	-3.73613	0.000186877	0.00785381	male	amygdala	150 ug/kg mixed BP x nest attendance
Dip2c	811.111	-0.341901	0.0915741	-3.7336	0.000188764	0.0078635	male	amygdala	150 ug/kg mixed BP x nest attendance
Hdac9	833.866	-0.345687	0.0927637	-3.72653	0.000194131	0.00801676	male	amygdala	150 ug/kg mixed BP x nest attendance
Meis2	940.535	-0.486301	0.130775	-3.7186	0.000200331	0.00819249	male	amygdala	150 ug/kg mixed BP x nest attendance
Slc35f1	1038.78	-0.445568	0.119991	-3.71334	0.000204538	0.00819249	male	amygdala	150 ug/kg mixed BP x nest attendance
Nedd4	1069.77	-0.486976	0.131219	-3.71117	0.000206304	0.00819249	male	amygdala	150 ug/kg mixed BP x nest attendance
Eif4e-ps7	560.891	-0.503914	0.135794	-3.71088	0.000206543	0.00819249	male	amygdala	150 ug/kg mixed BP x nest attendance
Klf12	623.726	-0.34519	0.0930357	-3.7103	0.000207012	0.00819249	male	amygdala	150 ug/kg mixed BP x nest attendance
Adgrb3	3219.48	-0.480707	0.13008	-3.69547	0.000219477	0.00861403	male	amygdala	150 ug/kg mixed BP x nest attendance
Lrrtm4	3721.88	-0.546973	0.148728	-3.67768	0.000235364	0.00900623	male	amygdala	150 ug/kg mixed BP x nest attendance
LOC108349983	267.628	-0.557256	0.151568	-3.67661	0.000236356	0.00900623	male	amygdala	150 ug/kg mixed BP x nest attendance
Gphn	1069.09	-0.309942	0.0843179	-3.67587	0.000237037	0.00900623	male	amygdala	150 ug/kg mixed BP x nest attendance
Adam23	523.481	-0.497415	0.13532	-3.67585	0.000237056	0.00900623	male	amygdala	150 ug/kg mixed BP x nest attendance
Slc13a3	169.313	0.614215	0.167176	3.67406	0.000238728	NA	male	amygdala	150 ug/kg mixed BP x nest attendance
Ptprg	1522.28	-0.28724	0.0782708	-3.66983	0.000242713	0.00909321	male	amygdala	150 ug/kg mixed BP x nest attendance
Frmpd4	1128.89	-0.50528	0.137703	-3.66934	0.000243175	0.00909321	male	amygdala	150 ug/kg mixed BP x nest attendance
LOC108348621	29.9917	-1.17174	0.320749	-3.65313	0.000259066	NA	male	amygdala	150 ug/kg mixed BP x nest attendance
RGD1560883	622.245	-0.379614	0.104066	-3.64781	0.000264488	0.0097751	male	amygdala	150 ug/kg mixed BP x nest attendance
Prkce	660.055	-0.407894	0.11185	-3.6468	0.000265527	0.0097751	male	amygdala	150 ug/kg mixed BP x nest attendance
Fndc5	228.759	0.533136	0.146677	3.63475	0.000278248	0.0101238	male	amygdala	150 ug/kg mixed BP x nest attendance
Nxph1	772.412	-0.442744	0.12184	-3.63381	0.000279262	0.0101238	male	amygdala	150 ug/kg mixed BP x nest attendance
Rbm26	471.956	-0.416315	0.114726	-3.62878	0.000284764	0.0101662	male	amygdala	150 ug/kg mixed BP x nest attendance
Hecw1	1278.19	-0.358192	0.0987239	-3.62822	0.000285382	0.0101662	male	amygdala	150 ug/kg mixed BP x nest attendance
Cdh18	995.101	-0.383151	0.105642	-3.62689	0.000286854	0.0101662	male	amygdala	150 ug/kg mixed BP x nest attendance
Cadm2	3946.66	-0.475042	0.13115	-3.62213	0.000292186	0.0102498	male	amygdala	150 ug/kg mixed BP x nest attendance
Dcx	265.392	-0.537109	0.148334	-3.62094	0.000293531	0.0102498	male	amygdala	150 ug/kg mixed BP x nest attendance
Ptprz1	1383.79	-0.377576	0.104407	-3.61639	0.000298735	0.0103302	male	amygdala	150 ug/kg mixed BP x nest attendance
Cdc42bpa	797.03	-0.374106	0.103485	-3.61508	0.000300259	0.0103302	male	amygdala	150 ug/kg mixed BP x nest attendance
Ak5	525.34	-0.38498	0.106606	-3.61123	0.000304746	0.0103302	male	amygdala	150 ug/kg mixed BP x nest attendance
Il1rapl1	2931.41	-0.416696	0.115458	-3.60907	0.000307298	0.0103302	male	amygdala	150 ug/kg mixed BP x nest attendance
Nalf1	2861.91	-0.387161	0.107313	-3.60777	0.000308839	0.0103302	male	amygdala	150 ug/kg mixed BP x nest attendance
Scaper	513.247	-0.340944	0.0945037	-3.60773	0.000308883	0.0103302	male	amygdala	150 ug/kg mixed BP x nest attendance
Nkain3	715.798	-0.422712	0.117259	-3.60494	0.000312225	0.0103689	male	amygdala	150 ug/kg mixed BP x nest attendance
LOC120099961	844.379	-0.517838	0.143722	-3.60304	0.000314513	0.0103724	male	amygdala	150 ug/kg mixed BP x nest attendance
Tmeff2	1443.79	-0.408409	0.113578	-3.59584	0.000323344	0.0105901	male	amygdala	150 ug/kg mixed BP x nest attendance
Npas3	1636.09	-0.247158	0.0689485	-3.58468	0.000337494	0.0109643	male	amygdala	150 ug/kg mixed BP x nest attendance
Ank2	4562.83	-0.400275	0.111708	-3.58322	0.000339387	0.0109643	male	amygdala	150 ug/kg mixed BP x nest attendance
Anks1b	3629.12	-0.335461	0.0937736	-3.57735	0.000347092	0.011019	male	amygdala	150 ug/kg mixed BP x nest attendance
LOC120098167	527.055	-0.450202	0.125852	-3.57722	0.000347266	0.011019	male	amygdala	150 ug/kg mixed BP x nest attendance
Pclo	1375.01	-0.407691	0.114087	-3.57351	0.000352224	0.011019	male	amygdala	150 ug/kg mixed BP x nest attendance
Tenm2	2587.11	-0.384652	0.107641	-3.57346	0.000352294	0.011019	male	amygdala	150 ug/kg mixed BP x nest attendance
Phf14	583.277	-0.425398	0.119086	-3.57221	0.000353987	0.011019	male	amygdala	150 ug/kg mixed BP x nest attendance
LOC102556470	614.338	-0.456069	0.127698	-3.57146	0.000355002	0.011019	male	amygdala	150 ug/kg mixed BP x nest attendance
Sorbs2	753.648	-0.393291	0.110175	-3.5697	0.000357392	0.0110211	male	amygdala	150 ug/kg mixed BP x nest attendance
Cldn11	86.0204	0.869933	0.2437	3.56969	0.000357398	NA	male	amygdala	150 ug/kg mixed BP x nest attendance
LOC120098271	96.639	-0.88441	0.248405	-3.56036	0.000370347	NA	male	amygdala	150 ug/kg mixed BP x nest attendance
Unc5c	607.864	-0.416928	0.117158	-3.55868	0.000372727	0.0113607	male	amygdala	150 ug/kg mixed BP x nest attendance
LOC120100659	449.975	-0.504485	0.141828	-3.55703	0.000375074	0.0113607	male	amygdala	150 ug/kg mixed BP x nest attendance
Kank1	262.329	0.587157	0.165113	3.55608	0.000376429	0.0113607	male	amygdala	150 ug/kg mixed BP x nest attendance
LOC120095106	160.92	-0.541827	0.152373	-3.55592	0.000376663	NA	male	amygdala	150 ug/kg mixed BP x nest attendance
LOC120093189	102.5	-0.883673	0.248555	-3.55523	0.000377643	NA	male	amygdala	150 ug/kg mixed BP x nest attendance
Scn1a	427.726	-0.546627	0.153763	-3.55501	0.000377971	0.0113607	male	amygdala	150 ug/kg mixed BP x nest attendance
Nmnat2	633.179	-0.377029	0.106243	-3.54873	0.000387094	0.0115395	male	amygdala	150 ug/kg mixed BP x nest attendance
Fmn2	525.509	-0.350567	0.0988185	-3.54758	0.00038878	0.0115395	male	amygdala	150 ug/kg mixed BP x nest attendance
Fsd1l	217.76	-0.44092	0.124409	-3.54413	0.000393915	0.0116193	male	amygdala	150 ug/kg mixed BP x nest attendance
Cntnap5a	1408.9	-0.341906	0.0966769	-3.53659	0.000405332	0.0118822	male	amygdala	150 ug/kg mixed BP x nest attendance
Cacna1c	1254.82	-0.364008	0.103134	-3.52945	0.000416421	0.0121324	male	amygdala	150 ug/kg mixed BP x nest attendance
Kcnn2	470.766	-0.426655	0.121295	-3.51749	0.000435644	0.0126151	male	amygdala	150 ug/kg mixed BP x nest attendance
Ablim1	650.274	-0.306709	0.0877464	-3.4954	0.000473346	0.0135929	male	amygdala	150 ug/kg mixed BP x nest attendance
Frmd4a	5266.97	-0.373981	0.107023	-3.4944	0.000475136	0.0135929	male	amygdala	150 ug/kg mixed BP x nest attendance
Srgap3	444.482	-0.476128	0.136516	-3.48771	0.000487185	0.0138541	male	amygdala	150 ug/kg mixed BP x nest attendance
Lsamp	9228.85	-0.416172	0.119446	-3.48418	0.000493643	0.0139542	male	amygdala	150 ug/kg mixed BP x nest attendance
Rufy2	305.626	-0.455066	0.130755	-3.48031	0.000500833	0.0139745	male	amygdala	150 ug/kg mixed BP x nest attendance
Plp1	294.674	1.21388	0.348913	3.47905	0.000503198	0.0139745	male	amygdala	150 ug/kg mixed BP x nest attendance
Pcdh7	1515.95	-0.426891	0.122733	-3.47821	0.000504769	0.0139745	male	amygdala	150 ug/kg mixed BP x nest attendance
Gucy1a2	568.959	-0.31098	0.0894266	-3.47749	0.000506129	0.0139745	male	amygdala	150 ug/kg mixed BP x nest attendance
Zbtb38	51.7217	-0.965577	0.27856	-3.46632	0.000527644	NA	male	amygdala	150 ug/kg mixed BP x nest attendance
Dpp10	3767.4	-0.546371	0.15789	-3.46044	0.000539292	0.014804	male	amygdala	150 ug/kg mixed BP x nest attendance
Mobp	42.3666	1.55447	0.449563	3.45772	0.000544757	NA	male	amygdala	150 ug/kg mixed BP x nest attendance
Kcnh7	1149.17	-0.397195	0.114917	-3.45636	0.000547526	0.0148766	male	amygdala	150 ug/kg mixed BP x nest attendance
Usp29	1268.9	-0.427936	0.123854	-3.45516	0.000549975	0.0148766	male	amygdala	150 ug/kg mixed BP x nest attendance
Jakmip2	548.831	-0.375453	0.108685	-3.45449	0.000551335	0.0148766	male	amygdala	150 ug/kg mixed BP x nest attendance
St6gal2	132.934	-0.521002	0.150967	-3.45109	0.000558318	NA	male	amygdala	150 ug/kg mixed BP x nest attendance
Cog5-ps1	610.249	-0.551414	0.159973	-3.44691	0.000567031	0.0151382	male	amygdala	150 ug/kg mixed BP x nest attendance
Erc2	1824.54	-0.319988	0.0928381	-3.44673	0.000567405	0.0151382	male	amygdala	150 ug/kg mixed BP x nest attendance
Gli3	307.171	-0.427102	0.12419	-3.43911	0.000583628	0.0154241	male	amygdala	150 ug/kg mixed BP x nest attendance
Mprip	690.924	-0.29558	0.085958	-3.43865	0.000584617	0.0154241	male	amygdala	150 ug/kg mixed BP x nest attendance
Ptprk	645.355	-0.319013	0.0928349	-3.43635	0.000589611	0.01547	male	amygdala	150 ug/kg mixed BP x nest attendance
Sbf2	686.754	-0.263635	0.0769679	-3.42526	0.00061422	0.0160148	male	amygdala	150 ug/kg mixed BP x nest attendance
Ctnnd2	2272.78	-0.351696	0.102716	-3.42398	0.000617122	0.0160148	male	amygdala	150 ug/kg mixed BP x nest attendance
LOC120103059	346.946	-0.402668	0.117845	-3.41693	0.000633316	0.0163458	male	amygdala	150 ug/kg mixed BP x nest attendance
Kcnq3	970.069	-0.44996	0.131872	-3.41209	0.000644666	0.0165487	male	amygdala	150 ug/kg mixed BP x nest attendance
LOC120098166	459.693	-0.433462	0.127104	-3.41029	0.000648944	0.016569	male	amygdala	150 ug/kg mixed BP x nest attendance
Grid2	2065.15	-0.376384	0.110547	-3.40476	0.000662234	0.0168179	male	amygdala	150 ug/kg mixed BP x nest attendance
Scn9a	145.46	-0.549834	0.161558	-3.40332	0.000665723	NA	male	amygdala	150 ug/kg mixed BP x nest attendance
Cracd	454.074	-0.34262	0.100716	-3.40183	0.000669351	0.0169082	male	amygdala	150 ug/kg mixed BP x nest attendance
Slc35f4	385.798	-0.4593	0.135103	-3.39963	0.000674769	0.0169549	male	amygdala	150 ug/kg mixed BP x nest attendance
Soga3	434.277	-0.51094	0.150401	-3.39718	0.000680852	0.0170177	male	amygdala	150 ug/kg mixed BP x nest attendance
Syt1	3219.82	-0.39352	0.116163	-3.38767	0.000704897	0.0174261	male	amygdala	150 ug/kg mixed BP x nest attendance
Smc5	188.702	-0.542084	0.160056	-3.38684	0.000707027	0.0174261	male	amygdala	150 ug/kg mixed BP x nest attendance
Ccdc85a	502.573	-0.406802	0.120129	-3.38639	0.000708199	0.0174261	male	amygdala	150 ug/kg mixed BP x nest attendance
Lhfpl3	1439.72	-0.341663	0.100965	-3.38396	0.000714489	0.0174903	male	amygdala	150 ug/kg mixed BP x nest attendance
LOC120095249	246.555	-0.57895	0.171222	-3.38128	0.000721486	0.017571	male	amygdala	150 ug/kg mixed BP x nest attendance
Rundc3b	254.482	-0.429069	0.127214	-3.37282	0.000744039	0.0180278	male	amygdala	150 ug/kg mixed BP x nest attendance
Kcnb2	1046.74	-0.375185	0.111412	-3.36756	0.000758373	0.0182818	male	amygdala	150 ug/kg mixed BP x nest attendance
Gria2	1877.73	-0.446789	0.133138	-3.35583	0.000791264	0.0188938	male	amygdala	150 ug/kg mixed BP x nest attendance
Enox1	893.633	-0.351935	0.104961	-3.353	0.000799397	0.0188938	male	amygdala	150 ug/kg mixed BP x nest attendance
Tmem131	335.511	-0.405175	0.120869	-3.35219	0.000801737	0.0188938	male	amygdala	150 ug/kg mixed BP x nest attendance
L3mbtl4	267.504	-0.382981	0.114261	-3.35181	0.000802852	0.0188938	male	amygdala	150 ug/kg mixed BP x nest attendance
Rbfox1	8063.19	-0.419087	0.125053	-3.35126	0.000804447	0.0188938	male	amygdala	150 ug/kg mixed BP x nest attendance
LOC120099834	241.405	-2.35525	0.703024	-3.35017	0.00080763	0.0188938	male	amygdala	150 ug/kg mixed BP x nest attendance
LOC120094326	279.195	-0.58642	0.175303	-3.34518	0.00082228	0.0191422	male	amygdala	150 ug/kg mixed BP x nest attendance
Csmd2	1054.37	-0.26738	0.0800348	-3.3408	0.000835379	0.0193523	male	amygdala	150 ug/kg mixed BP x nest attendance
Arglu1	590.115	-0.489044	0.146527	-3.33757	0.000845144	0.0194834	male	amygdala	150 ug/kg mixed BP x nest attendance
Rasgef1b	685.538	-0.302207	0.0907603	-3.32973	0.000869316	0.0199439	male	amygdala	150 ug/kg mixed BP x nest attendance
LOC120100324	9.60934	-3.54497	1.06545	-3.3272	0.000877246	NA	male	amygdala	150 ug/kg mixed BP x nest attendance
Nol4	281.14	-0.417979	0.125727	-3.3245	0.000885768	0.0202236	male	amygdala	150 ug/kg mixed BP x nest attendance
Dlgap2	1195.4	-0.375786	0.113141	-3.3214	0.000895661	0.0203516	male	amygdala	150 ug/kg mixed BP x nest attendance
Adcy2	523.246	-0.405357	0.122352	-3.31304	0.000922868	0.0208609	male	amygdala	150 ug/kg mixed BP x nest attendance
Usp40	262.246	-0.398246	0.120249	-3.31184	0.000926856	0.0208609	male	amygdala	150 ug/kg mixed BP x nest attendance
LOC120097547	181.065	-0.599516	0.181095	-3.3105	0.000931294	NA	male	amygdala	150 ug/kg mixed BP x nest attendance
Sorcs1	680.473	-0.34304	0.103659	-3.30929	0.000935316	0.020952	male	amygdala	150 ug/kg mixed BP x nest attendance
Slit2	312.399	-0.421278	0.12752	-3.30364	0.000954394	0.021279	male	amygdala	150 ug/kg mixed BP x nest attendance
Gpatch8	746.401	-0.289249	0.087648	-3.30012	0.000966448	0.021447	male	amygdala	150 ug/kg mixed BP x nest attendance
Gpc5	2077.62	-0.385094	0.116792	-3.29726	0.000976342	0.0215658	male	amygdala	150 ug/kg mixed BP x nest attendance
LOC100909672	393.603	-0.389985	0.118399	-3.29383	0.000988309	0.0217291	male	amygdala	150 ug/kg mixed BP x nest attendance
Reep1	608.335	-0.347878	0.105684	-3.29168	0.000995914	0.0217954	male	amygdala	150 ug/kg mixed BP x nest attendance
Kcnip4	5464.07	-0.415137	0.126711	-3.27626	0.00105191	0.0229153	male	amygdala	150 ug/kg mixed BP x nest attendance
Plekha6	462.792	-0.337178	0.103099	-3.27042	0.00107387	0.0232869	male	amygdala	150 ug/kg mixed BP x nest attendance
Lgals1	131.819	0.716035	0.219072	3.26849	0.00108125	NA	male	amygdala	150 ug/kg mixed BP x nest attendance
Kirrel3	1815.1	-0.403078	0.123715	-3.25812	0.00112152	0.0242096	male	amygdala	150 ug/kg mixed BP x nest attendance
LOC120097408	142.561	-0.677875	0.208093	-3.25756	0.00112374	NA	male	amygdala	150 ug/kg mixed BP x nest attendance
Sox5	1045.2	-0.25096	0.0770627	-3.25657	0.00112769	0.0242325	male	amygdala	150 ug/kg mixed BP x nest attendance
Phf20l1	415.007	-0.436223	0.134144	-3.25189	0.00114641	0.0245239	male	amygdala	150 ug/kg mixed BP x nest attendance
LOC120103116	100.664	-0.573325	0.176309	-3.25181	0.00114672	NA	male	amygdala	150 ug/kg mixed BP x nest attendance
LOC120093188	58.6993	-1.0885	0.334932	-3.24992	0.00115439	NA	male	amygdala	150 ug/kg mixed BP x nest attendance
Dock3	1003.48	-0.278122	0.0855923	-3.24938	0.00115657	0.0246304	male	amygdala	150 ug/kg mixed BP x nest attendance
Hs3st4	1178.86	-0.373407	0.115207	-3.24119	0.00119033	0.025236	male	amygdala	150 ug/kg mixed BP x nest attendance
LOC102549789	518.658	-0.40634	0.125431	-3.23954	0.00119722	0.0252526	male	amygdala	150 ug/kg mixed BP x nest attendance
Wnk2	368.493	-0.36538	0.112825	-3.23847	0.00120175	0.0252526	male	amygdala	150 ug/kg mixed BP x nest attendance
LOC102550295	4.55879	3.44655	1.06444	3.23789	0.00120417	NA	male	amygdala	150 ug/kg mixed BP x nest attendance
Cr1l	126.139	-0.607565	0.187791	-3.23532	0.00121506	NA	male	amygdala	150 ug/kg mixed BP x nest attendance
Lrfn5	1437.73	-0.507961	0.157142	-3.2325	0.00122713	0.0255208	male	amygdala	150 ug/kg mixed BP x nest attendance
Tulp4	524.193	-0.364867	0.112923	-3.23112	0.00123304	0.0255208	male	amygdala	150 ug/kg mixed BP x nest attendance
Kcnma1	1495.02	-0.330652	0.102335	-3.23107	0.00123329	0.0255208	male	amygdala	150 ug/kg mixed BP x nest attendance
Cntn4	1016.3	-0.316835	0.0981047	-3.22956	0.00123982	0.0255208	male	amygdala	150 ug/kg mixed BP x nest attendance
Ppp2r2b	1581.99	-0.33107	0.102524	-3.2292	0.00124138	0.0255208	male	amygdala	150 ug/kg mixed BP x nest attendance
Cacna1a	1030.11	-0.286663	0.0888437	-3.2266	0.00125271	0.0256427	male	amygdala	150 ug/kg mixed BP x nest attendance
Ank1	266.109	-0.403875	0.125422	-3.22013	0.00128132	0.0261158	male	amygdala	150 ug/kg mixed BP x nest attendance
LOC120097896	52.5837	-0.833553	0.258915	-3.2194	0.00128457	NA	male	amygdala	150 ug/kg mixed BP x nest attendance
Mt3	991.86	0.383282	0.119086	3.21853	0.00128851	0.0261501	male	amygdala	150 ug/kg mixed BP x nest attendance
Trpm3	1718	-0.329245	0.102378	-3.21596	0.00130007	0.0262725	male	amygdala	150 ug/kg mixed BP x nest attendance
Elmo1	509.837	-0.267944	0.0833979	-3.21284	0.00131428	0.026298	male	amygdala	150 ug/kg mixed BP x nest attendance
LOC102555866	872.02	-0.507063	0.157863	-3.21205	0.00131791	0.026298	male	amygdala	150 ug/kg mixed BP x nest attendance
Runx1t1	724.839	-0.31481	0.0980092	-3.21204	0.00131795	0.026298	male	amygdala	150 ug/kg mixed BP x nest attendance
Csrnp3	499.353	-0.383847	0.119713	-3.20639	0.00134413	0.0267082	male	amygdala	150 ug/kg mixed BP x nest attendance
Gabrg1	184.753	-0.438222	0.136803	-3.20332	0.00135855	0.0267981	male	amygdala	150 ug/kg mixed BP x nest attendance
Camk1d	549.94	-0.326223	0.101848	-3.20302	0.00135994	0.0267981	male	amygdala	150 ug/kg mixed BP x nest attendance
Cnp	256.24	0.544138	0.170102	3.19888	0.00137961	0.0270733	male	amygdala	150 ug/kg mixed BP x nest attendance
Lpar1	131.884	0.543894	0.170125	3.19703	0.00138849	NA	male	amygdala	150 ug/kg mixed BP x nest attendance
Thsd7b	660.135	-0.341295	0.106818	-3.19509	0.00139787	0.0273188	male	amygdala	150 ug/kg mixed BP x nest attendance
Pcdh11x	696.92	-0.338676	0.106139	-3.19086	0.00141851	0.0276087	male	amygdala	150 ug/kg mixed BP x nest attendance
R3hdm1	603.361	-0.330153	0.103558	-3.18811	0.00143207	0.0277588	male	amygdala	150 ug/kg mixed BP x nest attendance
Slc28a1	15.363	1.63481	0.513157	3.18579	0.00144359	NA	male	amygdala	150 ug/kg mixed BP x nest attendance
Syt16	384.895	-0.363963	0.114266	-3.18523	0.00144638	0.0279222	male	amygdala	150 ug/kg mixed BP x nest attendance
B3galt1	1094.96	-0.313369	0.0984493	-3.18305	0.00145733	0.0279879	male	amygdala	150 ug/kg mixed BP x nest attendance
Ptprt	1904.24	-0.267459	0.0840481	-3.18221	0.00146157	0.0279879	male	amygdala	150 ug/kg mixed BP x nest attendance
Tdrd3	157.211	-0.445327	0.140214	-3.17605	0.00149295	NA	male	amygdala	150 ug/kg mixed BP x nest attendance
LOC120096364	55.3282	-0.823489	0.259425	-3.17428	0.00150206	NA	male	amygdala	150 ug/kg mixed BP x nest attendance
Tcp11	8.27292	2.0003	0.630573	3.17219	0.00151292	NA	male	amygdala	150 ug/kg mixed BP x nest attendance
RGD1561327	577.38	-0.592034	0.187059	-3.16497	0.001551	0.0295812	male	amygdala	150 ug/kg mixed BP x nest attendance
Ppt2	465.63	0.359174	0.113661	3.16005	0.0015774	0.0299642	male	amygdala	150 ug/kg mixed BP x nest attendance
Tanc2	1352.27	-0.272456	0.0863267	-3.1561	0.00159893	0.0301802	male	amygdala	150 ug/kg mixed BP x nest attendance
LOC102551177	2833.26	-0.727343	0.23049	-3.15564	0.00160148	0.0301802	male	amygdala	150 ug/kg mixed BP x nest attendance
Ptchd4	234.125	-0.405801	0.128735	-3.15222	0.00162036	0.030329	male	amygdala	150 ug/kg mixed BP x nest attendance
Rgs7	1121.08	-0.377731	0.119843	-3.1519	0.00162214	0.030329	male	amygdala	150 ug/kg mixed BP x nest attendance
Myef2	244.088	-0.397884	0.126535	-3.14446	0.00166395	0.0309886	male	amygdala	150 ug/kg mixed BP x nest attendance
Lrrc4c	2551.14	-0.308645	0.0982737	-3.14067	0.0016856	0.0312692	male	amygdala	150 ug/kg mixed BP x nest attendance
Astn2	820.628	-0.244674	0.0779518	-3.13878	0.00169653	0.0313495	male	amygdala	150 ug/kg mixed BP x nest attendance
Aebp1	109.429	0.723718	0.230792	3.1358	0.00171388	NA	male	amygdala	150 ug/kg mixed BP x nest attendance
LOC102551469	106.245	-0.54746	0.174647	-3.13467	0.00172046	NA	male	amygdala	150 ug/kg mixed BP x nest attendance
Atp1a3	707.912	-0.357183	0.114	-3.13318	0.00172924	0.03183	male	amygdala	150 ug/kg mixed BP x nest attendance
Ccdc88a	1979.05	-0.377445	0.120661	-3.12813	0.00175922	0.032257	male	amygdala	150 ug/kg mixed BP x nest attendance
Otud7a	546.242	-0.38229	0.122335	-3.12495	0.00177835	0.032379	male	amygdala	150 ug/kg mixed BP x nest attendance
Cntnap5b	1064.54	-0.329614	0.105485	-3.12476	0.00177952	0.032379	male	amygdala	150 ug/kg mixed BP x nest attendance
Dcc	1629.16	-0.344148	0.110364	-3.11831	0.00181893	0.0329699	male	amygdala	150 ug/kg mixed BP x nest attendance
LOC120102492	44.2882	-0.973637	0.312523	-3.11541	0.0018369	NA	male	amygdala	150 ug/kg mixed BP x nest attendance
LOC120103139	564.612	-0.588801	0.1893	-3.11041	0.00186825	0.0337351	male	amygdala	150 ug/kg mixed BP x nest attendance
Add2	265.569	-0.522857	0.168221	-3.10815	0.00188263	0.033866	male	amygdala	150 ug/kg mixed BP x nest attendance
Mag	99.2718	0.938699	0.302202	3.1062	0.0018951	NA	male	amygdala	150 ug/kg mixed BP x nest attendance
Vwc2l	308.206	-0.374099	0.120479	-3.1051	0.00190218	0.0340885	male	amygdala	150 ug/kg mixed BP x nest attendance
Atrx	1339.73	-0.437696	0.141019	-3.1038	0.0019105	0.0341089	male	amygdala	150 ug/kg mixed BP x nest attendance
Hnrnpr-ps2	268.535	-0.460205	0.148366	-3.10181	0.00192339	0.0342104	male	amygdala	150 ug/kg mixed BP x nest attendance
LOC120098503	58.2829	-0.873743	0.281731	-3.10134	0.0019265	NA	male	amygdala	150 ug/kg mixed BP x nest attendance
LOC120097140	58.109	-0.80219	0.258689	-3.10099	0.00192877	NA	male	amygdala	150 ug/kg mixed BP x nest attendance
Rapgef2	392.849	-0.362452	0.116997	-3.09797	0.00194851	0.0345278	male	amygdala	150 ug/kg mixed BP x nest attendance
Ptbp2	521.311	-0.33233	0.107314	-3.09681	0.00195618	0.0345349	male	amygdala	150 ug/kg mixed BP x nest attendance
LOC120097897	135.084	-0.664677	0.214736	-3.09533	0.00196597	NA	male	amygdala	150 ug/kg mixed BP x nest attendance
Akt3	850.987	-0.275638	0.0890972	-3.09367	0.00197694	0.0347723	male	amygdala	150 ug/kg mixed BP x nest attendance
ST7	181.989	-0.499363	0.161511	-3.09182	0.00198934	0.0348611	male	amygdala	150 ug/kg mixed BP x nest attendance
Grm8	734.789	-0.355322	0.115046	-3.08853	0.00201149	0.0350389	male	amygdala	150 ug/kg mixed BP x nest attendance
Pde4d	1471.85	-0.286064	0.0926335	-3.08812	0.00201424	0.0350389	male	amygdala	150 ug/kg mixed BP x nest attendance
Sgip1	552.274	-0.325522	0.105458	-3.08675	0.00202359	0.035073	male	amygdala	150 ug/kg mixed BP x nest attendance
Map1b	7936.82	-0.419564	0.136	-3.08504	0.00203527	0.0351472	male	amygdala	150 ug/kg mixed BP x nest attendance
Kif5a	172.837	-0.553166	0.179326	-3.0847	0.00203757	NA	male	amygdala	150 ug/kg mixed BP x nest attendance
Gpc6	1058.76	-0.33473	0.108718	-3.07887	0.00207784	0.0357029	male	amygdala	150 ug/kg mixed BP x nest attendance
Nav2	775.646	-0.305299	0.0991808	-3.07821	0.00208248	0.0357029	male	amygdala	150 ug/kg mixed BP x nest attendance
Inpp4b	615.709	-0.353013	0.114744	-3.07654	0.0020942	0.0357746	male	amygdala	150 ug/kg mixed BP x nest attendance
Ntrk3	974.736	-0.357244	0.116219	-3.07388	0.00211296	0.0359657	male	amygdala	150 ug/kg mixed BP x nest attendance
Galnt18	389.844	-0.418631	0.13632	-3.07095	0.00213381	0.0361909	male	amygdala	150 ug/kg mixed BP x nest attendance
Ybx1	1315.87	-0.474406	0.154592	-3.06877	0.00214939	0.0363	male	amygdala	150 ug/kg mixed BP x nest attendance
Mllt3	575.525	-0.257825	0.0840674	-3.06688	0.00216304	0.0363	male	amygdala	150 ug/kg mixed BP x nest attendance
Dync1i1	951.164	-0.276996	0.0903189	-3.06686	0.00216317	0.0363	male	amygdala	150 ug/kg mixed BP x nest attendance
Gad2	134.598	-0.576171	0.188013	-3.06453	0.00218009	NA	male	amygdala	150 ug/kg mixed BP x nest attendance
Edil3	809.183	-0.335372	0.109529	-3.06194	0.0021991	0.0364921	male	amygdala	150 ug/kg mixed BP x nest attendance
Chd5	796.889	-0.515438	0.1684	-3.06081	0.00220742	0.0364921	male	amygdala	150 ug/kg mixed BP x nest attendance
LOC103694470	242.108	-0.44272	0.144645	-3.06074	0.00220794	0.0364921	male	amygdala	150 ug/kg mixed BP x nest attendance
Xkr6	281.364	-0.46771	0.152819	-3.06054	0.00220937	0.0364921	male	amygdala	150 ug/kg mixed BP x nest attendance
Stxbp5l	446.432	-0.361053	0.117989	-3.06004	0.00221304	0.0364921	male	amygdala	150 ug/kg mixed BP x nest attendance
Gpr158	505.355	-0.386154	0.126271	-3.05814	0.00222717	0.0365981	male	amygdala	150 ug/kg mixed BP x nest attendance
Asic2	2719.63	-0.349174	0.114319	-3.05437	0.00225531	0.0369326	male	amygdala	150 ug/kg mixed BP x nest attendance
Akap9	719.067	-0.378037	0.123922	-3.0506	0.00228381	0.0371672	male	amygdala	150 ug/kg mixed BP x nest attendance
Zfp608	192.879	-0.390379	0.127976	-3.05041	0.00228529	0.0371672	male	amygdala	150 ug/kg mixed BP x nest attendance
Gabra2	482.741	-0.393325	0.129104	-3.04657	0.00231468	0.0375168	male	amygdala	150 ug/kg mixed BP x nest attendance
Tnik	917.283	-0.302415	0.099498	-3.03941	0.00237041	0.0382894	male	amygdala	150 ug/kg mixed BP x nest attendance
LOC120097467	168.131	-0.656321	0.216483	-3.03174	0.0024315	NA	male	amygdala	150 ug/kg mixed BP x nest attendance
LOC120093803	78.2249	-0.7394	0.244021	-3.03006	0.00244504	NA	male	amygdala	150 ug/kg mixed BP x nest attendance
Rgs17	369.931	-0.308501	0.101962	-3.02566	0.00248093	0.0399387	male	amygdala	150 ug/kg mixed BP x nest attendance
Ptprn2	1089.17	-0.289151	0.0956243	-3.02382	0.00249607	0.0400468	male	amygdala	150 ug/kg mixed BP x nest attendance
LOC108352691	69.5024	0.71429	0.236261	3.02331	0.00250029	NA	male	amygdala	150 ug/kg mixed BP x nest attendance
Polk	61.758	0.759773	0.251401	3.02215	0.00250982	NA	male	amygdala	150 ug/kg mixed BP x nest attendance
LOC120097342	274.623	-0.554404	0.183457	-3.02198	0.00251129	0.0401553	male	amygdala	150 ug/kg mixed BP x nest attendance
LOC108353112	320.148	-0.481283	0.15948	-3.01783	0.00254593	0.0405725	male	amygdala	150 ug/kg mixed BP x nest attendance
Nktr	526.209	-0.450037	0.149215	-3.01603	0.00256104	0.0405771	male	amygdala	150 ug/kg mixed BP x nest attendance
Cxadr	678.345	-0.308394	0.102261	-3.01577	0.0025633	0.0405771	male	amygdala	150 ug/kg mixed BP x nest attendance
LOC120103628	59.5428	0.641554	0.213241	3.00858	0.00262469	NA	male	amygdala	150 ug/kg mixed BP x nest attendance
LOC103690870	617.088	-0.438071	0.145617	-3.00838	0.00262642	0.0414381	male	amygdala	150 ug/kg mixed BP x nest attendance
Atxn1	969.926	-0.266552	0.0887425	-3.00365	0.0026676	0.0419485	male	amygdala	150 ug/kg mixed BP x nest attendance
LOC102555346	197.697	-0.449217	0.149639	-3.00201	0.00268199	0.0420274	male	amygdala	150 ug/kg mixed BP x nest attendance
Pnisr	901.747	-0.430489	0.14347	-3.00056	0.00269485	0.0420274	male	amygdala	150 ug/kg mixed BP x nest attendance
LOC108352604	91.1192	-0.581418	0.193907	-2.99844	0.00271362	NA	male	amygdala	150 ug/kg mixed BP x nest attendance
Ipo11	338.402	-0.294144	0.098118	-2.99786	0.00271883	0.0420274	male	amygdala	150 ug/kg mixed BP x nest attendance
Sclt1	287.543	-0.312642	0.104291	-2.99779	0.00271948	0.0420274	male	amygdala	150 ug/kg mixed BP x nest attendance
Unc5d	1147.32	-0.396911	0.132412	-2.99755	0.0027216	0.0420274	male	amygdala	150 ug/kg mixed BP x nest attendance
Zrsr2	325.327	-0.636925	0.212514	-2.99709	0.00272572	0.0420274	male	amygdala	150 ug/kg mixed BP x nest attendance
Dscam	1068.63	-0.3163	0.105573	-2.99602	0.00273525	0.0420379	male	amygdala	150 ug/kg mixed BP x nest attendance
Eef1e1-ps4	53.7593	-0.808949	0.270258	-2.99325	0.00276023	NA	male	amygdala	150 ug/kg mixed BP x nest attendance
Ncam1	4630.37	-0.266309	0.0890096	-2.99191	0.00277235	0.0423785	male	amygdala	150 ug/kg mixed BP x nest attendance
Cnr1	279.149	-0.411681	0.137613	-2.99159	0.00277526	0.0423785	male	amygdala	150 ug/kg mixed BP x nest attendance
Prkn	1065.78	-0.259941	0.0869745	-2.9887	0.00280164	0.0426442	male	amygdala	150 ug/kg mixed BP x nest attendance
Fnbp4	203.018	-0.412686	0.138155	-2.98711	0.00281625	0.0427297	male	amygdala	150 ug/kg mixed BP x nest attendance
LOC108349189	67.8892	-1.02427	0.34303	-2.98596	0.0028269	NA	male	amygdala	150 ug/kg mixed BP x nest attendance
Pde4b	1035.37	-0.297728	0.0997625	-2.98437	0.00284161	0.0428447	male	amygdala	150 ug/kg mixed BP x nest attendance
Drg1-ps2	205.052	-0.586645	0.196574	-2.98434	0.00284188	0.0428447	male	amygdala	150 ug/kg mixed BP x nest attendance
Pde1a	515.38	-0.388293	0.130259	-2.98093	0.00287372	0.0429852	male	amygdala	150 ug/kg mixed BP x nest attendance
B3galnt1	115.336	-0.518999	0.174175	-2.97976	0.00288473	NA	male	amygdala	150 ug/kg mixed BP x nest attendance
Rapgef4	337.985	-0.330405	0.110895	-2.97943	0.00288784	0.0429852	male	amygdala	150 ug/kg mixed BP x nest attendance
Tmcc1	566.854	-0.262146	0.0879928	-2.97918	0.00289019	0.0429852	male	amygdala	150 ug/kg mixed BP x nest attendance
Fam163b	41.6236	-1.02843	0.345251	-2.9788	0.00289378	NA	male	amygdala	150 ug/kg mixed BP x nest attendance
Myt1l	1907.64	-0.374066	0.125586	-2.97857	0.00289596	0.0429852	male	amygdala	150 ug/kg mixed BP x nest attendance
Tbcd	346.148	-0.293377	0.0984976	-2.97852	0.00289646	0.0429852	male	amygdala	150 ug/kg mixed BP x nest attendance
Prr5l	29.8697	1.0677	0.358534	2.97795	0.00290179	NA	male	amygdala	150 ug/kg mixed BP x nest attendance
Trnat-agu_16	39.002	-1.10217	0.370203	-2.9772	0.00290894	NA	male	amygdala	150 ug/kg mixed BP x nest attendance
Slc8a3	357.842	-0.423	0.142107	-2.97664	0.00291427	0.0430649	male	amygdala	150 ug/kg mixed BP x nest attendance
Pcdh15	1691.46	-0.267768	0.0899744	-2.97604	0.00291996	0.0430649	male	amygdala	150 ug/kg mixed BP x nest attendance
Meg3	22445.6	-0.664554	0.223523	-2.97309	0.00294816	0.0433462	male	amygdala	150 ug/kg mixed BP x nest attendance
Synpo	197.327	0.409266	0.137759	2.97088	0.00296943	0.0435242	male	amygdala	150 ug/kg mixed BP x nest attendance
Mfn1	318.712	-0.479393	0.161501	-2.96837	0.00299388	0.0437476	male	amygdala	150 ug/kg mixed BP x nest attendance
Zfp251	155.54	-0.426335	0.143635	-2.96818	0.00299573	NA	male	amygdala	150 ug/kg mixed BP x nest attendance
LOC120103571	121.873	-0.553743	0.186622	-2.9672	0.00300528	NA	male	amygdala	150 ug/kg mixed BP x nest attendance
Opcml	2596.19	-0.346311	0.116825	-2.96434	0.0030333	0.0441652	male	amygdala	150 ug/kg mixed BP x nest attendance
Nckap5	392.606	-0.283445	0.0956435	-2.96356	0.00304107	0.0441652	male	amygdala	150 ug/kg mixed BP x nest attendance
Xrn1	362.072	-0.330607	0.111656	-2.96094	0.00306704	0.0444066	male	amygdala	150 ug/kg mixed BP x nest attendance
Megf9	135.998	-0.455282	0.1538	-2.96023	0.00307407	NA	male	amygdala	150 ug/kg mixed BP x nest attendance
Grm5	3275.37	-0.41126	0.138974	-2.95926	0.00308375	0.0445128	male	amygdala	150 ug/kg mixed BP x nest attendance
Abcc4	176.241	0.522825	0.176692	2.95896	0.00308676	NA	male	amygdala	150 ug/kg mixed BP x nest attendance
Chrm3	800.125	-0.367139	0.124259	-2.95463	0.00313049	0.0449375	male	amygdala	150 ug/kg mixed BP x nest attendance
Top1-ps1	241.224	-0.591688	0.200271	-2.95444	0.00313238	0.0449375	male	amygdala	150 ug/kg mixed BP x nest attendance
Mt2A	17.6071	1.16688	0.395026	2.95394	0.00313749	NA	male	amygdala	150 ug/kg mixed BP x nest attendance
Arhgap18	273.174	-0.358057	0.121242	-2.95325	0.00314452	0.0449375	male	amygdala	150 ug/kg mixed BP x nest attendance
Setd5	615.721	-0.275317	0.0932454	-2.95261	0.00315102	0.0449375	male	amygdala	150 ug/kg mixed BP x nest attendance
S1pr5	7.48572	1.72118	0.583221	2.95116	0.00316585	NA	male	amygdala	150 ug/kg mixed BP x nest attendance
Scn3a	556.888	-0.344079	0.116645	-2.9498	0.00317981	0.0452124	male	amygdala	150 ug/kg mixed BP x nest attendance
Skic3	445.192	-0.324733	0.110196	-2.94688	0.00320997	0.0453769	male	amygdala	150 ug/kg mixed BP x nest attendance
Kcnd2	2116.15	-0.373843	0.126863	-2.94683	0.0032105	0.0453769	male	amygdala	150 ug/kg mixed BP x nest attendance
LOC120099885	516.441	-0.391922	0.133078	-2.94505	0.00322901	0.0455032	male	amygdala	150 ug/kg mixed BP x nest attendance
Cdh9	103.835	-0.622871	0.21154	-2.94445	0.00323526	NA	male	amygdala	150 ug/kg mixed BP x nest attendance
LOC120093716	45.8088	-0.767351	0.260692	-2.94351	0.00324514	NA	male	amygdala	150 ug/kg mixed BP x nest attendance
LOC108349917	117.376	-0.494514	0.16808	-2.94213	0.0032596	NA	male	amygdala	150 ug/kg mixed BP x nest attendance
Mmp16	540.41	-0.33284	0.113215	-2.93988	0.0032834	0.0461327	male	amygdala	150 ug/kg mixed BP x nest attendance
Sestd1	241.474	-0.354368	0.120648	-2.93722	0.00331174	0.0463937	male	amygdala	150 ug/kg mixed BP x nest attendance
LOC103691527	1496.24	-0.285125	0.0972575	-2.93165	0.0033717	0.0470574	male	amygdala	150 ug/kg mixed BP x nest attendance
LOC120096598	115.259	-0.605617	0.206588	-2.93152	0.00337305	NA	male	amygdala	150 ug/kg mixed BP x nest attendance
Srrm4	441.963	-0.401743	0.137068	-2.93098	0.00337894	0.0470574	male	amygdala	150 ug/kg mixed BP x nest attendance
Pak3	818.81	-0.381122	0.130082	-2.92987	0.00339108	0.0470885	male	amygdala	150 ug/kg mixed BP x nest attendance
Tex56p	21.0686	1.09037	0.372488	2.92726	0.00341959	NA	male	amygdala	150 ug/kg mixed BP x nest attendance
Sltm	441.99	-0.456821	0.156276	-2.92316	0.00346496	0.047974	male	amygdala	150 ug/kg mixed BP x nest attendance
Smc3	267.32	-0.360885	0.123609	-2.91958	0.00350507	0.0483883	male	amygdala	150 ug/kg mixed BP x nest attendance
Bcl11a	674.753	-0.358912	0.122982	-2.91842	0.00351815	0.0484282	male	amygdala	150 ug/kg mixed BP x nest attendance
Rpl23a-ps14	17.9434	1.80154	0.618006	2.91509	0.00355585	NA	male	amygdala	150 ug/kg mixed BP x nest attendance
RGD1564548	30.7365	-0.961374	0.329881	-2.9143	0.00356482	NA	male	amygdala	150 ug/kg mixed BP x nest attendance
Zmynd11	443.61	-0.308973	0.106028	-2.91406	0.00356762	0.0488792	male	amygdala	150 ug/kg mixed BP x nest attendance
Cdh2	810.072	-0.279284	0.0958613	-2.91341	0.00357501	0.0488792	male	amygdala	150 ug/kg mixed BP x nest attendance
Sirpa	677.592	0.375534	0.128924	2.91282	0.0035818	0.0488792	male	amygdala	150 ug/kg mixed BP x nest attendance
Psip1	1008.87	-0.41906	0.144143	-2.90726	0.00364609	0.049603	male	amygdala	150 ug/kg mixed BP x nest attendance
Ndufs2	597.682	0.310204	0.10673	2.90644	0.00365573	0.049603	male	amygdala	150 ug/kg mixed BP x nest attendance
Akr1b10	52.5706	-0.871486	0.300606	-2.89909	0.00374246	NA	male	amygdala	150 ug/kg mixed BP x nest attendance
LOC120094794	6.34538	-2.51271	0.866788	-2.89887	0.00374512	NA	male	amygdala	150 ug/kg mixed BP x nest attendance
Prickle2	930.025	-0.341238	0.117925	-2.89369	0.00380746	0.0515146	male	amygdala	150 ug/kg mixed BP x nest attendance
Arnt2	373.569	-0.363356	0.125665	-2.89147	0.00383448	0.0517328	male	amygdala	150 ug/kg mixed BP x nest attendance
Hmgb1	415.109	-0.531919	0.184055	-2.89001	0.00385235	0.0518061	male	amygdala	150 ug/kg mixed BP x nest attendance
Hnrnpr	332.615	-0.371474	0.128571	-2.88924	0.00386173	0.0518061	male	amygdala	150 ug/kg mixed BP x nest attendance
Rnf150	244.733	-0.421195	0.14593	-2.88627	0.00389837	0.0520554	male	amygdala	150 ug/kg mixed BP x nest attendance
Cdh13	1746.58	-0.242052	0.0838723	-2.88596	0.00390224	0.0520554	male	amygdala	150 ug/kg mixed BP x nest attendance
Arfgef3	244.228	-0.408563	0.141693	-2.88344	0.00393352	0.0523258	male	amygdala	150 ug/kg mixed BP x nest attendance
Rab30	260.604	-0.351015	0.121981	-2.87761	0.004007	0.0531544	male	amygdala	150 ug/kg mixed BP x nest attendance
Unc79	579.907	-0.3188	0.1109	-2.87465	0.00404477	0.0535059	male	amygdala	150 ug/kg mixed BP x nest attendance
Hs6st3	982.428	-0.422734	0.147134	-2.87313	0.00406423	0.0536139	male	amygdala	150 ug/kg mixed BP x nest attendance
Zfp385d	702.233	-0.278715	0.0970955	-2.87052	0.00409794	0.0539089	male	amygdala	150 ug/kg mixed BP x nest attendance
LOC120103065	39.6556	-0.835526	0.291082	-2.87042	0.00409933	NA	male	amygdala	150 ug/kg mixed BP x nest attendance
St8sia2	69.0806	-0.65377	0.227825	-2.86962	0.00410965	NA	male	amygdala	150 ug/kg mixed BP x nest attendance
Mal	15.4065	1.42109	0.495578	2.86754	0.00413679	NA	male	amygdala	150 ug/kg mixed BP x nest attendance
Luc7l3	1473.16	-0.453816	0.158282	-2.86714	0.00414199	0.0542241	male	amygdala	150 ug/kg mixed BP x nest attendance
Rbm25	1281.49	-0.415046	0.14477	-2.86693	0.00414474	0.0542241	male	amygdala	150 ug/kg mixed BP x nest attendance
Hspbp1	176.143	-0.487677	0.170214	-2.86508	0.00416903	NA	male	amygdala	150 ug/kg mixed BP x nest attendance
Prpsap2	137.22	-0.437348	0.152692	-2.86424	0.0041801	NA	male	amygdala	150 ug/kg mixed BP x nest attendance
Elavl4	647.574	-0.303472	0.105964	-2.86392	0.00418432	0.0545916	male	amygdala	150 ug/kg mixed BP x nest attendance
Rock1	1121.35	-0.354146	0.123873	-2.85895	0.00425044	0.0553022	male	amygdala	150 ug/kg mixed BP x nest attendance
LOC120100313	12.9047	-1.89273	0.664045	-2.8503	0.00436773	NA	male	amygdala	150 ug/kg mixed BP x nest attendance
Snapc3	1176.5	-0.378775	0.132914	-2.84978	0.00437494	0.0567667	male	amygdala	150 ug/kg mixed BP x nest attendance
LOC120100325	7.73453	-3.09392	1.08601	-2.84889	0.00438719	NA	male	amygdala	150 ug/kg mixed BP x nest attendance
LOC102554703	3.97762	3.20059	1.12362	2.84847	0.00439301	NA	male	amygdala	150 ug/kg mixed BP x nest attendance
Ybx1-ps20	1020.7	-0.45216	0.158827	-2.84686	0.00441521	0.0569172	male	amygdala	150 ug/kg mixed BP x nest attendance
Kctd16	1252.99	-0.381222	0.133935	-2.84633	0.00442269	0.0569172	male	amygdala	150 ug/kg mixed BP x nest attendance
Nebl	659.28	-0.301247	0.105871	-2.8454	0.00443553	0.0569172	male	amygdala	150 ug/kg mixed BP x nest attendance
Lcor	424.108	-0.303074	0.106531	-2.84494	0.00444204	0.0569172	male	amygdala	150 ug/kg mixed BP x nest attendance
Ank3	2534.19	-0.23804	0.0836807	-2.84462	0.00444647	0.0569172	male	amygdala	150 ug/kg mixed BP x nest attendance
Cd200	453.801	-0.393631	0.138485	-2.84241	0.00447732	0.0571581	male	amygdala	150 ug/kg mixed BP x nest attendance
Pcdha4	1229.07	-0.307329	0.108201	-2.84035	0.00450645	0.0572518	male	amygdala	150 ug/kg mixed BP x nest attendance
Taf1d	266.646	-0.372717	0.13123	-2.84018	0.00450878	0.0572518	male	amygdala	150 ug/kg mixed BP x nest attendance
Synpo2	62.4205	0.688617	0.242876	2.83526	0.00457878	NA	male	amygdala	150 ug/kg mixed BP x nest attendance
Kcnb1	280.293	-0.358352	0.126607	-2.83044	0.00464844	0.0588678	male	amygdala	150 ug/kg mixed BP x nest attendance
Cdh11	343.166	-0.396658	0.140226	-2.8287	0.00467377	0.0590312	male	amygdala	150 ug/kg mixed BP x nest attendance
Pak5	456.43	-0.321446	0.113706	-2.82698	0.00469891	0.0591913	male	amygdala	150 ug/kg mixed BP x nest attendance
Hspg2	124.099	0.51234	0.181529	2.82237	0.00476706	NA	male	amygdala	150 ug/kg mixed BP x nest attendance
Dennd4a	281.151	-0.325439	0.115368	-2.82088	0.00478914	0.0601229	male	amygdala	150 ug/kg mixed BP x nest attendance
Atl1	363.993	-0.431566	0.153023	-2.82028	0.00479818	0.0601229	male	amygdala	150 ug/kg mixed BP x nest attendance
Grik1	712.286	-0.322864	0.114615	-2.81694	0.00484834	0.0605915	male	amygdala	150 ug/kg mixed BP x nest attendance
Ash1l	853.978	-0.250979	0.0891277	-2.81595	0.00486337	0.0606198	male	amygdala	150 ug/kg mixed BP x nest attendance
LOC103692795	325.542	-0.383721	0.136425	-2.81269	0.00491291	0.0609686	male	amygdala	150 ug/kg mixed BP x nest attendance
LOC108352624	576.746	-0.601469	0.213983	-2.81082	0.00494151	0.0609686	male	amygdala	150 ug/kg mixed BP x nest attendance
Chsy3	623.179	-0.327895	0.116656	-2.8108	0.00494187	0.0609686	male	amygdala	150 ug/kg mixed BP x nest attendance
Cacna2d1	932.362	-0.240938	0.085737	-2.8102	0.00495108	0.0609686	male	amygdala	150 ug/kg mixed BP x nest attendance
Arpp21	2017.76	-0.354108	0.126021	-2.80991	0.00495555	0.0609686	male	amygdala	150 ug/kg mixed BP x nest attendance
Aif1	144.683	0.471529	0.167907	2.80828	0.00498075	NA	male	amygdala	150 ug/kg mixed BP x nest attendance
Rasal2	384.411	-0.316135	0.112716	-2.80471	0.00503621	0.0618009	male	amygdala	150 ug/kg mixed BP x nest attendance
Pacsin2	163.301	0.417691	0.149007	2.80316	0.0050604	NA	male	amygdala	150 ug/kg mixed BP x nest attendance
Parp8	311.848	-0.302325	0.10792	-2.80139	0.00508828	0.0622789	male	amygdala	150 ug/kg mixed BP x nest attendance
LOC120101648	84.8139	-0.618052	0.220829	-2.79878	0.00512962	NA	male	amygdala	150 ug/kg mixed BP x nest attendance
LOC108348514	3.18279	-3.47864	1.24312	-2.79832	0.00513691	NA	male	amygdala	150 ug/kg mixed BP x nest attendance
Prxl2a	140.074	0.427436	0.152754	2.7982	0.00513879	NA	male	amygdala	150 ug/kg mixed BP x nest attendance
Lrrc29	50.2867	-0.783612	0.280225	-2.79636	0.00516812	NA	male	amygdala	150 ug/kg mixed BP x nest attendance
Rapgef5	340.352	-0.290592	0.10397	-2.79495	0.00519082	0.0632648	male	amygdala	150 ug/kg mixed BP x nest attendance
Cyp4x1	208.341	-0.447058	0.159969	-2.79466	0.00519547	0.0632648	male	amygdala	150 ug/kg mixed BP x nest attendance
Rab3a	1491.1	0.241953	0.0866408	2.7926	0.00522857	0.0635051	male	amygdala	150 ug/kg mixed BP x nest attendance
Casp3	97.5461	-0.541421	0.194112	-2.78921	0.00528361	NA	male	amygdala	150 ug/kg mixed BP x nest attendance
Samd12	367.132	-0.31911	0.11444	-2.78844	0.0052963	0.0641636	male	amygdala	150 ug/kg mixed BP x nest attendance
Slc16a7	419.069	-0.34413	0.123599	-2.78424	0.00536527	0.0648338	male	amygdala	150 ug/kg mixed BP x nest attendance
Limch1	837.05	-0.325112	0.116828	-2.78283	0.00538865	0.064951	male	amygdala	150 ug/kg mixed BP x nest attendance
LOC103692282	16.547	1.87139	0.672968	2.7808	0.00542257	NA	male	amygdala	150 ug/kg mixed BP x nest attendance
Atxn2	419.102	-0.271337	0.0976728	-2.77802	0.00546916	0.0657545	male	amygdala	150 ug/kg mixed BP x nest attendance
Nol4l	341.671	-0.276925	0.0997502	-2.77618	0.00550012	0.0659598	male	amygdala	150 ug/kg mixed BP x nest attendance
LOC120095207	2.74182	3.29314	1.18645	2.77563	0.00550954	NA	male	amygdala	150 ug/kg mixed BP x nest attendance
LOC103693717	4.16637	2.73223	0.984483	2.7753	0.00551513	NA	male	amygdala	150 ug/kg mixed BP x nest attendance
Ramp1	99.4124	0.505205	0.182186	2.77303	0.00555378	NA	male	amygdala	150 ug/kg mixed BP x nest attendance
Nutm1	11.3583	1.90164	0.686429	2.77034	0.00559984	NA	male	amygdala	150 ug/kg mixed BP x nest attendance
Cryl1	75.1282	0.546728	0.197393	2.76975	0.00560996	NA	male	amygdala	150 ug/kg mixed BP x nest attendance
Grin2c	137.527	0.542631	0.196025	2.76817	0.00563724	NA	male	amygdala	150 ug/kg mixed BP x nest attendance
Nlk	538.837	-0.241539	0.0872743	-2.76758	0.00564735	0.0674635	male	amygdala	150 ug/kg mixed BP x nest attendance
Plcl1	434.871	-0.440729	0.159269	-2.7672	0.00565392	0.0674635	male	amygdala	150 ug/kg mixed BP x nest attendance
B4gat1	235.947	0.427944	0.154719	2.76594	0.00567588	0.0675557	male	amygdala	150 ug/kg mixed BP x nest attendance
Cep170	446.896	-0.392002	0.141767	-2.76511	0.00569038	0.067559	male	amygdala	150 ug/kg mixed BP x nest attendance
Crym	404.646	0.321202	0.116217	2.76381	0.00571312	0.0676598	male	amygdala	150 ug/kg mixed BP x nest attendance
Bach2	478.024	-0.291881	0.10576	-2.75983	0.0057831	0.0682547	male	amygdala	150 ug/kg mixed BP x nest attendance
LOC120102252	1312.1	-0.667164	0.241785	-2.75932	0.00579209	0.0682547	male	amygdala	150 ug/kg mixed BP x nest attendance
Ybx3	157.535	-0.423935	0.153666	-2.7588	0.00580138	NA	male	amygdala	150 ug/kg mixed BP x nest attendance
Prrt1	387	0.379702	0.13773	2.75686	0.00583587	0.0682873	male	amygdala	150 ug/kg mixed BP x nest attendance
LOC103693508	583.68	-0.337149	0.1223	-2.75673	0.00583819	0.0682873	male	amygdala	150 ug/kg mixed BP x nest attendance
Fbxo15	379.996	-0.354966	0.128766	-2.75667	0.00583926	0.0682873	male	amygdala	150 ug/kg mixed BP x nest attendance
Ankrd2	7.31168	2.32744	0.844488	2.75604	0.00585064	NA	male	amygdala	150 ug/kg mixed BP x nest attendance
Sfpq	554.325	-0.351729	0.127626	-2.75594	0.00585238	0.0682873	male	amygdala	150 ug/kg mixed BP x nest attendance
Mmp14	29.5713	-1.00599	0.365218	-2.7545	0.00587823	NA	male	amygdala	150 ug/kg mixed BP x nest attendance
Sh3bgrl1	274.384	-0.39154	0.142158	-2.75426	0.00588252	0.0684708	male	amygdala	150 ug/kg mixed BP x nest attendance
Rrad	10.7935	1.70927	0.620806	2.75331	0.00589954	NA	male	amygdala	150 ug/kg mixed BP x nest attendance
Tuba4a	1323.86	0.308169	0.111961	2.75246	0.00591494	0.0686799	male	amygdala	150 ug/kg mixed BP x nest attendance
Cacng2	363.215	-0.377455	0.13726	-2.74993	0.0059608	0.0690435	male	amygdala	150 ug/kg mixed BP x nest attendance
Huwe1	650.124	-0.350348	0.127699	-2.74354	0.00607803	0.0699355	male	amygdala	150 ug/kg mixed BP x nest attendance
LOC120097343	171.789	-0.505564	0.184278	-2.74348	0.00607912	NA	male	amygdala	150 ug/kg mixed BP x nest attendance
Ncoa4-ps1	108.729	-0.499574	0.182114	-2.74319	0.0060845	NA	male	amygdala	150 ug/kg mixed BP x nest attendance
Ssh2	861.631	-0.240339	0.0876218	-2.74291	0.00608967	0.0699355	male	amygdala	150 ug/kg mixed BP x nest attendance
Myo9a	813.263	-0.223838	0.0816349	-2.74194	0.00610781	0.0699355	male	amygdala	150 ug/kg mixed BP x nest attendance
Jazf1	566.778	-0.2563	0.0935109	-2.74086	0.00612782	0.0699355	male	amygdala	150 ug/kg mixed BP x nest attendance
Lrp8	277.735	-0.299446	0.109284	-2.74008	0.00614248	0.0699355	male	amygdala	150 ug/kg mixed BP x nest attendance
Akap6	1038.2	-0.33994	0.124084	-2.73959	0.00615152	0.0699355	male	amygdala	150 ug/kg mixed BP x nest attendance
Syncrip	311.718	-0.334632	0.122166	-2.73916	0.00615961	0.0699355	male	amygdala	150 ug/kg mixed BP x nest attendance
Ankrd28	330.415	-0.29	0.105875	-2.73908	0.00616123	0.0699355	male	amygdala	150 ug/kg mixed BP x nest attendance
LOC120097495	139.517	-0.59793	0.218332	-2.73863	0.00616962	NA	male	amygdala	150 ug/kg mixed BP x nest attendance
Gap43	3217.9	-0.402317	0.146907	-2.73859	0.00617034	0.0699355	male	amygdala	150 ug/kg mixed BP x nest attendance
Fcho1	143.941	-0.675655	0.246848	-2.73713	0.00619769	NA	male	amygdala	150 ug/kg mixed BP x nest attendance
Rapgef6	505.728	-0.245768	0.0899021	-2.73373	0.00626206	0.0705454	male	amygdala	150 ug/kg mixed BP x nest attendance
L1cam	450.321	-0.341027	0.124757	-2.73354	0.00626582	0.0705454	male	amygdala	150 ug/kg mixed BP x nest attendance
Klhl29	649.793	-0.328242	0.120086	-2.73338	0.00626872	0.0705454	male	amygdala	150 ug/kg mixed BP x nest attendance
Lekr1	122.578	-0.41395	0.151475	-2.7328	0.00627982	NA	male	amygdala	150 ug/kg mixed BP x nest attendance
Slc6a21	5.93339	2.61804	0.958713	2.73079	0.0063183	NA	male	amygdala	150 ug/kg mixed BP x nest attendance
Zfp248	67.5456	-0.583127	0.21401	-2.72477	0.00643466	NA	male	amygdala	150 ug/kg mixed BP x nest attendance
ND6	4974.1	-0.369357	0.135572	-2.72444	0.00644109	0.0721918	male	amygdala	150 ug/kg mixed BP x nest attendance
LOC120094123	454.031	-0.327648	0.120273	-2.72422	0.00644543	0.0721918	male	amygdala	150 ug/kg mixed BP x nest attendance
LOC120093812	18.862	-1.1599	0.42582	-2.72392	0.00645128	NA	male	amygdala	150 ug/kg mixed BP x nest attendance
LOC120095555	40.9235	-0.832241	0.305695	-2.72245	0.00647989	NA	male	amygdala	150 ug/kg mixed BP x nest attendance
Pou3f3	58.8423	-0.686272	0.252202	-2.72112	0.00650608	NA	male	amygdala	150 ug/kg mixed BP x nest attendance
Sgsm1	198.302	-0.478223	0.175765	-2.72081	0.00651215	0.0727517	male	amygdala	150 ug/kg mixed BP x nest attendance
Bicd1	402.933	-0.344018	0.126472	-2.72011	0.00652605	0.0727517	male	amygdala	150 ug/kg mixed BP x nest attendance
Retsat	54.8025	1.06295	0.390816	2.71983	0.00653154	NA	male	amygdala	150 ug/kg mixed BP x nest attendance
Glt1d1	99.3288	0.515471	0.189685	2.7175	0.00657765	NA	male	amygdala	150 ug/kg mixed BP x nest attendance
Trarg1	9.27831	1.75981	0.647782	2.71666	0.00659441	NA	male	amygdala	150 ug/kg mixed BP x nest attendance
Mib1	443.016	-0.280027	0.103084	-2.7165	0.00659759	0.073377	male	amygdala	150 ug/kg mixed BP x nest attendance
Spock1	919.835	-0.266816	0.0982832	-2.71476	0.00663233	0.0735909	male	amygdala	150 ug/kg mixed BP x nest attendance
Ctsd	358.693	0.481265	0.177411	2.71271	0.00667346	0.0738748	male	amygdala	150 ug/kg mixed BP x nest attendance
RGD1564053	677.335	-0.342151	0.12628	-2.70947	0.00673913	0.0744282	male	amygdala	150 ug/kg mixed BP x nest attendance
Ppm1e	715.447	-0.294253	0.108721	-2.70649	0.00679993	0.0749254	male	amygdala	150 ug/kg mixed BP x nest attendance
LOC120102493	8.52249	-1.66168	0.614282	-2.70507	0.00682897	NA	male	amygdala	150 ug/kg mixed BP x nest attendance
Dync1i2	662.856	-0.328348	0.121423	-2.70417	0.00684762	0.0752763	male	amygdala	150 ug/kg mixed BP x nest attendance
Esyt2	376.083	-0.309245	0.114411	-2.70293	0.00687314	0.0753824	male	amygdala	150 ug/kg mixed BP x nest attendance
Dock7	293.773	-0.282869	0.104687	-2.70204	0.00689162	0.0754108	male	amygdala	150 ug/kg mixed BP x nest attendance
Zfr	832.335	-0.34539	0.127968	-2.69904	0.00695407	0.0758276	male	amygdala	150 ug/kg mixed BP x nest attendance
Cop1	184.747	-0.326635	0.121036	-2.69867	0.00696164	0.0758276	male	amygdala	150 ug/kg mixed BP x nest attendance
Myo5a	712.146	-0.381145	0.141277	-2.69785	0.00697889	0.0758415	male	amygdala	150 ug/kg mixed BP x nest attendance
Etv4	81.0037	0.658481	0.244119	2.69737	0.00698891	NA	male	amygdala	150 ug/kg mixed BP x nest attendance
LOC108351929	190.385	-0.391417	0.145255	-2.6947	0.00704522	0.0763875	male	amygdala	150 ug/kg mixed BP x nest attendance
Plppr4	456.106	-0.322409	0.119734	-2.69271	0.00708747	0.0766706	male	amygdala	150 ug/kg mixed BP x nest attendance
Hmgb1-ps4	245.332	-0.588471	0.218677	-2.69106	0.0071226	0.0768755	male	amygdala	150 ug/kg mixed BP x nest attendance
Dennd1a	656.695	-0.212649	0.0791176	-2.68776	0.00719321	0.0773654	male	amygdala	150 ug/kg mixed BP x nest attendance
Purg	512.465	-0.367518	0.136759	-2.68734	0.00720239	0.0773654	male	amygdala	150 ug/kg mixed BP x nest attendance
Mapt	3603.74	-0.294531	0.109627	-2.68667	0.00721686	0.0773654	male	amygdala	150 ug/kg mixed BP x nest attendance
Nlrp4	7.4985	2.79417	1.0401	2.68643	0.00722208	NA	male	amygdala	150 ug/kg mixed BP x nest attendance
Trio	644.038	-0.260162	0.0968799	-2.68541	0.00724404	0.0774107	male	amygdala	150 ug/kg mixed BP x nest attendance
Ncor1	895.057	-0.266883	0.0993991	-2.68497	0.00725369	0.0774107	male	amygdala	150 ug/kg mixed BP x nest attendance
Kdm4c	280.604	-0.33022	0.123102	-2.6825	0.00730741	0.0778092	male	amygdala	150 ug/kg mixed BP x nest attendance
LOC103692550	13.2512	-1.59673	0.59553	-2.68119	0.00733599	NA	male	amygdala	150 ug/kg mixed BP x nest attendance
Cd24	506.667	-0.324033	0.120919	-2.67974	0.00736785	0.0782772	male	amygdala	150 ug/kg mixed BP x nest attendance
Olfm2	467.746	-0.261878	0.0977895	-2.67798	0.00740673	0.0783835	male	amygdala	150 ug/kg mixed BP x nest attendance
Farp1	789.66	-0.214361	0.080063	-2.67741	0.00741948	0.0783835	male	amygdala	150 ug/kg mixed BP x nest attendance
Phtf1	302.219	-0.305625	0.114178	-2.67673	0.00743438	0.0783835	male	amygdala	150 ug/kg mixed BP x nest attendance
Rbmx	212.163	-0.32101	0.119948	-2.67625	0.00744518	0.0783835	male	amygdala	150 ug/kg mixed BP x nest attendance
Usp34	930.751	-0.228443	0.085402	-2.67492	0.00747482	0.0783835	male	amygdala	150 ug/kg mixed BP x nest attendance
Ankrd12	1031.6	-0.394792	0.147595	-2.67482	0.00747689	0.0783835	male	amygdala	150 ug/kg mixed BP x nest attendance
LOC102552324	21.3799	-1.07721	0.402765	-2.67454	0.00748327	NA	male	amygdala	150 ug/kg mixed BP x nest attendance
Slit3	1101.88	-0.291556	0.109049	-2.67362	0.00750373	0.0784916	male	amygdala	150 ug/kg mixed BP x nest attendance
Prim1	133.388	-0.541477	0.202678	-2.67161	0.00754885	NA	male	amygdala	150 ug/kg mixed BP x nest attendance
Usp24	232.146	-0.343433	0.128558	-2.67142	0.00755306	0.0788341	male	amygdala	150 ug/kg mixed BP x nest attendance
LOC102547141	79.2654	-0.519321	0.194478	-2.67033	0.0075776	NA	male	amygdala	150 ug/kg mixed BP x nest attendance
Cacna1b	603.424	-0.284458	0.106533	-2.67015	0.00758184	0.0789557	male	amygdala	150 ug/kg mixed BP x nest attendance
Dnajc6	321.255	-0.315025	0.118012	-2.66943	0.00759797	0.0789557	male	amygdala	150 ug/kg mixed BP x nest attendance
Mrtfb	448.272	-0.334794	0.125672	-2.66402	0.00772129	0.080062	male	amygdala	150 ug/kg mixed BP x nest attendance
Tmed8	152.758	-0.475198	0.178403	-2.66362	0.00773052	NA	male	amygdala	150 ug/kg mixed BP x nest attendance
Cdr1	64.5593	-1.5126	0.568238	-2.66191	0.00776988	NA	male	amygdala	150 ug/kg mixed BP x nest attendance
LOC100912427	698.4	-0.472071	0.177412	-2.66087	0.00779386	0.0803073	male	amygdala	150 ug/kg mixed BP x nest attendance
Ccdc112	184.388	-0.53449	0.200914	-2.66029	0.00780724	0.0803073	male	amygdala	150 ug/kg mixed BP x nest attendance
Camta1	1795.92	-0.212065	0.0797152	-2.66029	0.00780742	0.0803073	male	amygdala	150 ug/kg mixed BP x nest attendance
Mapk10	999.498	-0.284459	0.106944	-2.65988	0.00781679	0.0803073	male	amygdala	150 ug/kg mixed BP x nest attendance
Shisa9	571.389	-0.301389	0.113332	-2.65934	0.0078295	0.0803073	male	amygdala	150 ug/kg mixed BP x nest attendance
Ankrd33b	30.2339	0.908059	0.341664	2.65775	0.00786636	NA	male	amygdala	150 ug/kg mixed BP x nest attendance
Nyap2	261.23	-0.370704	0.139527	-2.65686	0.0078873	0.0805573	male	amygdala	150 ug/kg mixed BP x nest attendance
Sox4	476.154	-0.471903	0.177618	-2.65684	0.0078878	0.0805573	male	amygdala	150 ug/kg mixed BP x nest attendance
Hnrnpa2b1	845.706	-0.336411	0.126696	-2.65526	0.00792473	0.0807608	male	amygdala	150 ug/kg mixed BP x nest attendance
Lgi1	171.105	-0.520828	0.196247	-2.65395	0.00795563	NA	male	amygdala	150 ug/kg mixed BP x nest attendance
Edaradd	15.2173	1.39578	0.526555	2.65077	0.00803079	NA	male	amygdala	150 ug/kg mixed BP x nest attendance
Phactr3	413.009	-0.35023	0.132202	-2.6492	0.00806819	0.0820467	male	amygdala	150 ug/kg mixed BP x nest attendance
Vom2r10	4.67359	2.49371	0.941508	2.64864	0.00808172	NA	male	amygdala	150 ug/kg mixed BP x nest attendance
Fbxo2	119.034	0.479818	0.181221	2.6477	0.00810426	NA	male	amygdala	150 ug/kg mixed BP x nest attendance
Rpl36-ps6	58.9606	-0.655671	0.248128	-2.64247	0.00823042	NA	male	amygdala	150 ug/kg mixed BP x nest attendance
LOC120096277	3.99742	3.01204	1.13996	2.64224	0.00823585	NA	male	amygdala	150 ug/kg mixed BP x nest attendance
RGD1562608	249.873	-0.335258	0.126907	-2.64175	0.00824785	0.0835671	male	amygdala	150 ug/kg mixed BP x nest attendance
Ly49s6	4.72248	2.79565	1.05832	2.64158	0.00825197	NA	male	amygdala	150 ug/kg mixed BP x nest attendance
Spag9	633.814	-0.241735	0.0915126	-2.64154	0.00825288	0.0835671	male	amygdala	150 ug/kg mixed BP x nest attendance
Rbms3	1221.89	-0.223058	0.0845164	-2.63922	0.00830964	0.0839627	male	amygdala	150 ug/kg mixed BP x nest attendance
Il21	4.22332	2.63995	1.00105	2.63716	0.00836022	NA	male	amygdala	150 ug/kg mixed BP x nest attendance
Grep1	15.1664	1.14121	0.432822	2.63668	0.00837212	NA	male	amygdala	150 ug/kg mixed BP x nest attendance
Rpgrip1l	263.52	-0.57228	0.217408	-2.63228	0.00848132	0.0855155	male	amygdala	150 ug/kg mixed BP x nest attendance
LOC120100932	82.2552	-0.546184	0.207764	-2.62887	0.00856699	NA	male	amygdala	150 ug/kg mixed BP x nest attendance
St7l	142.946	-0.412551	0.157189	-2.62456	0.00867617	NA	male	amygdala	150 ug/kg mixed BP x nest attendance
Hps1	17.1539	1.07106	0.408187	2.62395	0.00869172	NA	male	amygdala	150 ug/kg mixed BP x nest attendance
Mki67	67.3495	-0.626128	0.238658	-2.62354	0.00870204	NA	male	amygdala	150 ug/kg mixed BP x nest attendance
Kcnc3	192.954	-0.421806	0.160785	-2.62341	0.00870541	0.087589	male	amygdala	150 ug/kg mixed BP x nest attendance
LOC120099825	49.2656	-1.15462	0.440406	-2.62173	0.00874852	NA	male	amygdala	150 ug/kg mixed BP x nest attendance
Strn3	671.793	-0.232058	0.0885394	-2.62095	0.00876846	0.0880368	male	amygdala	150 ug/kg mixed BP x nest attendance
Aldh2	94.8834	0.554408	0.211633	2.61967	0.00880147	NA	male	amygdala	150 ug/kg mixed BP x nest attendance
Uprt	28.1028	-0.852385	0.325739	-2.61677	0.00887656	NA	male	amygdala	150 ug/kg mixed BP x nest attendance
Shisa6	310.518	-0.36077	0.13791	-2.61598	0.00889709	0.0891398	male	amygdala	150 ug/kg mixed BP x nest attendance
Optc	34.1358	-0.880688	0.336781	-2.61501	0.00892237	NA	male	amygdala	150 ug/kg mixed BP x nest attendance
Tarm1	6.39102	2.65188	1.01474	2.61336	0.00896571	NA	male	amygdala	150 ug/kg mixed BP x nest attendance
LOC120097465	122.398	-0.439289	0.168107	-2.61314	0.00897141	NA	male	amygdala	150 ug/kg mixed BP x nest attendance
LOC120095966	73.1496	0.549851	0.210437	2.61291	0.00897761	NA	male	amygdala	150 ug/kg mixed BP x nest attendance
Slain1	175.973	-0.357077	0.136779	-2.61061	0.00903801	NA	male	amygdala	150 ug/kg mixed BP x nest attendance
Aplnr	55.0971	0.601777	0.230675	2.60876	0.00908701	NA	male	amygdala	150 ug/kg mixed BP x nest attendance
Slc24a3	947.829	-0.198822	0.076257	-2.60726	0.00912705	0.0912513	male	amygdala	150 ug/kg mixed BP x nest attendance
LOC120095191	57.6826	-0.608753	0.233657	-2.60533	0.00917864	NA	male	amygdala	150 ug/kg mixed BP x nest attendance
Rngtt	238.489	-0.301992	0.115958	-2.60433	0.00920534	0.0918406	male	amygdala	150 ug/kg mixed BP x nest attendance
LOC120095287	3.81699	2.80346	1.0765	2.60424	0.00920771	NA	male	amygdala	150 ug/kg mixed BP x nest attendance
Ldb2	522.514	-0.33847	0.130208	-2.59946	0.00933703	0.0926977	male	amygdala	150 ug/kg mixed BP x nest attendance
Ryr2	805.227	-0.301603	0.116029	-2.59937	0.00933946	0.0926977	male	amygdala	150 ug/kg mixed BP x nest attendance
Nckap1	551.135	-0.285962	0.110028	-2.59899	0.0093498	0.0926977	male	amygdala	150 ug/kg mixed BP x nest attendance
Rpl9-ps17	120.38	-0.62847	0.24188	-2.59827	0.0093694	NA	male	amygdala	150 ug/kg mixed BP x nest attendance
Cask	729.243	-0.266288	0.102688	-2.59316	0.00950984	0.0939845	male	amygdala	150 ug/kg mixed BP x nest attendance
Eva1b	37.0197	0.736074	0.283881	2.59289	0.00951724	NA	male	amygdala	150 ug/kg mixed BP x nest attendance
Myh10	509.286	-0.301569	0.116309	-2.59282	0.00951917	0.0939845	male	amygdala	150 ug/kg mixed BP x nest attendance
Tnrc6a	677.532	-0.25904	0.0999891	-2.59068	0.0095787	0.0941492	male	amygdala	150 ug/kg mixed BP x nest attendance
Marchf1	2394.55	-0.296078	0.114288	-2.59063	0.00958016	0.0941492	male	amygdala	150 ug/kg mixed BP x nest attendance
Herc2	618.295	-0.209054	0.0807131	-2.59008	0.00959532	0.0941492	male	amygdala	150 ug/kg mixed BP x nest attendance
Hibch	128.396	-0.454881	0.175668	-2.58944	0.00961311	NA	male	amygdala	150 ug/kg mixed BP x nest attendance
Ids	488.066	-0.331647	0.128198	-2.58698	0.00968199	0.0948036	male	amygdala	150 ug/kg mixed BP x nest attendance
Arhgef12	629.16	-0.279947	0.108274	-2.58555	0.00972241	0.0948757	male	amygdala	150 ug/kg mixed BP x nest attendance
Celf4	2804.51	-0.291141	0.112614	-2.5853	0.00972931	0.0948757	male	amygdala	150 ug/kg mixed BP x nest attendance
Sh3d21	23.4342	0.997207	0.385803	2.58476	0.00974477	NA	male	amygdala	150 ug/kg mixed BP x nest attendance
Eml6	1099.4	-0.218149	0.0845385	-2.58047	0.00986671	0.0952135	male	amygdala	150 ug/kg mixed BP x nest attendance
Gdap1	101.048	-0.51229	0.198559	-2.58003	0.00987905	NA	male	amygdala	150 ug/kg mixed BP x nest attendance
Bcl11b	460.004	-0.415503	0.161059	-2.57982	0.0098852	0.0952135	male	amygdala	150 ug/kg mixed BP x nest attendance
Dlat	74.7134	-0.518921	0.201149	-2.57978	0.00988629	NA	male	amygdala	150 ug/kg mixed BP x nest attendance
LOC120102105	16897.3	-0.782402	0.30331	-2.57955	0.00989293	0.0952135	male	amygdala	150 ug/kg mixed BP x nest attendance
LOC103691146	198.294	-0.496266	0.192391	-2.57947	0.00989525	0.0952135	male	amygdala	150 ug/kg mixed BP x nest attendance
Nf1	757.703	-0.228194	0.0884689	-2.57937	0.00989806	0.0952135	male	amygdala	150 ug/kg mixed BP x nest attendance
LOC120099695	16897.1	-0.782298	0.30331	-2.5792	0.00990288	0.0952135	male	amygdala	150 ug/kg mixed BP x nest attendance
LOC108352829	16675	-0.794679	0.308209	-2.57838	0.0099265	0.0952135	male	amygdala	150 ug/kg mixed BP x nest attendance
LOC108351097	16674.9	-0.794604	0.308208	-2.57814	0.00993324	0.0952135	male	amygdala	150 ug/kg mixed BP x nest attendance
St6galnac5	404.271	-0.376142	0.145918	-2.57776	0.00994439	0.0952135	male	amygdala	150 ug/kg mixed BP x nest attendance
Col8a1	30.7582	0.882336	0.342623	2.57524	0.010017	NA	male	amygdala	150 ug/kg mixed BP x nest attendance
Rn18s	16891.2	-0.78015	0.302974	-2.57498	0.0100247	0.0957339	male	amygdala	150 ug/kg mixed BP x nest attendance
Sirpal1	20.1537	1.1208	0.435348	2.5745	0.0100386	NA	male	amygdala	150 ug/kg mixed BP x nest attendance
Ntrk2	1354.96	-0.250391	0.0972875	-2.57372	0.0100612	0.0957339	male	amygdala	150 ug/kg mixed BP x nest attendance
LOC120093361	52.2937	1.86279	0.724049	2.57274	0.0100897	NA	male	amygdala	150 ug/kg mixed BP x nest attendance
Snhg11	167.571	-0.52945	0.205846	-2.57207	0.0101093	NA	male	amygdala	150 ug/kg mixed BP x nest attendance
LOC120101097	137.948	-0.556703	0.216445	-2.57204	0.0101103	NA	male	amygdala	150 ug/kg mixed BP x nest attendance
Crim1	329.131	-0.277725	0.107979	-2.57202	0.0101108	0.0957339	male	amygdala	150 ug/kg mixed BP x nest attendance
LOC103693837	183.617	-0.416228	0.161851	-2.57168	0.0101207	0.0957339	male	amygdala	150 ug/kg mixed BP x nest attendance
Plppr5	299.308	-0.277126	0.107764	-2.5716	0.0101231	0.0957339	male	amygdala	150 ug/kg mixed BP x nest attendance
Dop1a	286.201	-0.294454	0.114507	-2.5715	0.010126	0.0957339	male	amygdala	150 ug/kg mixed BP x nest attendance
Itsn2	498.914	-0.335716	0.130577	-2.57102	0.0101399	0.0957339	male	amygdala	150 ug/kg mixed BP x nest attendance
Hapln4	20.1318	0.979131	0.380949	2.57024	0.0101628	NA	male	amygdala	150 ug/kg mixed BP x nest attendance
LOC680254	24.8189	-1.07501	0.418366	-2.56954	0.0101833	NA	male	amygdala	150 ug/kg mixed BP x nest attendance
LOC120093104	3.36774	3.45465	1.3445	2.56948	0.0101852	NA	male	amygdala	150 ug/kg mixed BP x nest attendance
Dhx36	374.297	-0.319529	0.124406	-2.56843	0.010216	0.0961299	male	amygdala	150 ug/kg mixed BP x nest attendance
Vgll4	270.748	-0.285747	0.111281	-2.5678	0.0102346	0.0961299	male	amygdala	150 ug/kg mixed BP x nest attendance
Trim33	304.773	-0.289544	0.112799	-2.5669	0.0102611	0.0961299	male	amygdala	150 ug/kg mixed BP x nest attendance
Slc6a13	109.013	0.607492	0.2367	2.56651	0.0102729	NA	male	amygdala	150 ug/kg mixed BP x nest attendance
Pcdh17	796.827	-0.347952	0.135615	-2.56574	0.0102957	0.0961299	male	amygdala	150 ug/kg mixed BP x nest attendance
Golga4	273.166	-0.376746	0.146848	-2.56556	0.0103011	0.0961299	male	amygdala	150 ug/kg mixed BP x nest attendance
LOC108350387	146.769	-0.400461	0.156117	-2.56513	0.0103138	NA	male	amygdala	150 ug/kg mixed BP x nest attendance
Cnksr2	680.807	-0.382201	0.148999	-2.56512	0.0103141	0.0961299	male	amygdala	150 ug/kg mixed BP x nest attendance
Atp8a1	646.573	-0.283186	0.110441	-2.56414	0.0103431	0.0961299	male	amygdala	150 ug/kg mixed BP x nest attendance
Rims1	1637.99	-0.24252	0.0945822	-2.56412	0.0103437	0.0961299	male	amygdala	150 ug/kg mixed BP x nest attendance
Pgap1	114.982	-0.466249	0.181886	-2.56342	0.0103648	NA	male	amygdala	150 ug/kg mixed BP x nest attendance
LOC120098600	24.5579	-0.905664	0.353591	-2.56133	0.0104272	NA	male	amygdala	150 ug/kg mixed BP x nest attendance
Atp6v0a2	82.3552	0.503648	0.196667	2.56091	0.0104397	NA	male	amygdala	150 ug/kg mixed BP x nest attendance
Mecp2	158.982	-0.38307	0.149693	-2.55904	0.0104962	NA	male	amygdala	150 ug/kg mixed BP x nest attendance
Chd9	632.7	-0.22407	0.0876391	-2.55674	0.0105658	0.097951	male	amygdala	150 ug/kg mixed BP x nest attendance
Atp8a2	588.087	-0.231206	0.0904474	-2.55624	0.0105809	0.097951	male	amygdala	150 ug/kg mixed BP x nest attendance
Tmem196	119.356	-0.404786	0.158375	-2.55587	0.0105922	NA	male	amygdala	150 ug/kg mixed BP x nest attendance
LOC108351029	10.2243	1.43412	0.561471	2.55423	0.0106423	NA	male	amygdala	150 ug/kg mixed BP x nest attendance
Polb	59.4531	-0.628944	0.246339	-2.55316	0.010675	NA	male	amygdala	150 ug/kg mixed BP x nest attendance
LOC685668	375.374	-0.258429	0.101301	-2.55111	0.0107379	0.0992111	male	amygdala	150 ug/kg mixed BP x nest attendance
Cpne4	430.425	-0.283368	0.111172	-2.54891	0.010806	0.0996461	male	amygdala	150 ug/kg mixed BP x nest attendance
Fras1	296.807	-0.301924	0.118499	-2.5479	0.0108374	0.0997415	male	amygdala	150 ug/kg mixed BP x nest attendance
Top2b	310.93	-0.320409	0.125903	-2.5449	0.0109309	0.10033	male	amygdala	150 ug/kg mixed BP x nest attendance
Uggt2	282.804	-0.321441	0.126328	-2.5445	0.0109435	0.10033	male	amygdala	150 ug/kg mixed BP x nest attendance
Tspyl5	218.977	-0.379266	0.149262	-2.54094	0.0110555	0.101161	male	amygdala	150 ug/kg mixed BP x nest attendance
Ylpm1	661.915	-0.209985	0.082768	-2.53703	0.0111798	0.102102	male	amygdala	150 ug/kg mixed BP x nest attendance
Ccdc38	34.481	0.905476	0.357015	2.53624	0.0112049	NA	male	amygdala	150 ug/kg mixed BP x nest attendance
Syce1l	88.952	0.489483	0.193208	2.53346	0.0112943	NA	male	amygdala	150 ug/kg mixed BP x nest attendance
Akap17b	208.015	-0.373748	0.147533	-2.53332	0.0112989	0.102991	male	amygdala	150 ug/kg mixed BP x nest attendance
Bche	135.462	-0.485221	0.19159	-2.5326	0.0113221	NA	male	amygdala	150 ug/kg mixed BP x nest attendance
LOC102553943	56.1016	-0.595354	0.235112	-2.53222	0.0113343	NA	male	amygdala	150 ug/kg mixed BP x nest attendance
Ptma	961.21	-0.331164	0.13087	-2.53048	0.0113907	0.103629	male	amygdala	150 ug/kg mixed BP x nest attendance
Sybu	622.64	-0.306681	0.121327	-2.52774	0.01148	0.104242	male	amygdala	150 ug/kg mixed BP x nest attendance
Slc16a5	11.2932	1.69639	0.671344	2.52686	0.0115089	NA	male	amygdala	150 ug/kg mixed BP x nest attendance
LOC120098877	33.1685	-0.845015	0.334711	-2.52461	0.0115828	NA	male	amygdala	150 ug/kg mixed BP x nest attendance
LOC103691935	8.8884	1.83776	0.727976	2.52447	0.0115872	NA	male	amygdala	150 ug/kg mixed BP x nest attendance
Tcerg1	664.721	-0.30142	0.119403	-2.52438	0.0115901	0.105041	male	amygdala	150 ug/kg mixed BP x nest attendance
LOC102550180	62.4613	1.54387	0.611588	2.52436	0.011591	NA	male	amygdala	150 ug/kg mixed BP x nest attendance
LOC108351599	193.585	-0.417147	0.16531	-2.52343	0.0116218	0.105127	male	amygdala	150 ug/kg mixed BP x nest attendance
Shtn1	386.675	-0.311652	0.123606	-2.52133	0.0116913	0.105395	male	amygdala	150 ug/kg mixed BP x nest attendance
Hsd17b12	450.403	0.278488	0.110459	2.52119	0.0116958	0.105395	male	amygdala	150 ug/kg mixed BP x nest attendance
Pkn2	125.627	-0.396667	0.157401	-2.52011	0.0117317	NA	male	amygdala	150 ug/kg mixed BP x nest attendance
LOC120097077	123.787	-0.473828	0.188196	-2.51774	0.0118111	NA	male	amygdala	150 ug/kg mixed BP x nest attendance
Btg2	21.6481	-1.00535	0.399345	-2.51749	0.0118193	NA	male	amygdala	150 ug/kg mixed BP x nest attendance
Dnai1	37.0271	0.69538	0.276252	2.51719	0.0118295	NA	male	amygdala	150 ug/kg mixed BP x nest attendance
Arpc1b	82.4657	0.492694	0.195806	2.51623	0.0118618	NA	male	amygdala	150 ug/kg mixed BP x nest attendance
Cplx4	11.9274	1.61023	0.640382	2.51449	0.0119205	NA	male	amygdala	150 ug/kg mixed BP x nest attendance
Dnajc1	222.582	-0.327192	0.130143	-2.51409	0.0119341	0.107339	male	amygdala	150 ug/kg mixed BP x nest attendance
Aass	16.4282	1.43483	0.571791	2.50937	0.0120948	NA	male	amygdala	150 ug/kg mixed BP x nest attendance
LOC108349494	4.14504	2.70523	1.07878	2.50767	0.0121529	NA	male	amygdala	150 ug/kg mixed BP x nest attendance
Prpf38b	389.281	-0.472183	0.188328	-2.50723	0.0121681	0.10914	male	amygdala	150 ug/kg mixed BP x nest attendance
Ralgapa1	862.085	-0.222678	0.0888268	-2.50688	0.0121803	0.10914	male	amygdala	150 ug/kg mixed BP x nest attendance
LOC103691660	15.0947	1.988	0.793036	2.50683	0.0121821	NA	male	amygdala	150 ug/kg mixed BP x nest attendance
Ccdc148	165.467	-0.352803	0.140751	-2.50658	0.0121906	NA	male	amygdala	150 ug/kg mixed BP x nest attendance
Lmtk3	89.0503	-0.485643	0.19383	-2.50551	0.0122276	NA	male	amygdala	150 ug/kg mixed BP x nest attendance
Agbl4	679.853	-0.206644	0.0824815	-2.50534	0.0122333	0.109409	male	amygdala	150 ug/kg mixed BP x nest attendance
Myo16	555.889	-0.259084	0.103463	-2.50412	0.0122756	0.10958	male	amygdala	150 ug/kg mixed BP x nest attendance
Dlgap1	3024.13	-0.236739	0.0946426	-2.5014	0.0123705	0.11022	male	amygdala	150 ug/kg mixed BP x nest attendance
Dnajc27	227.671	0.411422	0.164607	2.49942	0.0124398	0.11063	male	amygdala	150 ug/kg mixed BP x nest attendance
Ssx1	22.2725	-0.86728	0.347541	-2.49548	0.0125788	NA	male	amygdala	150 ug/kg mixed BP x nest attendance
Fnta	147.892	0.403949	0.16192	2.49474	0.0126049	NA	male	amygdala	150 ug/kg mixed BP x nest attendance
Maml2	330.496	-0.322804	0.129496	-2.49277	0.0126751	0.112316	male	amygdala	150 ug/kg mixed BP x nest attendance
Rai1	333.057	-0.278795	0.111865	-2.49225	0.0126938	0.112316	male	amygdala	150 ug/kg mixed BP x nest attendance
Trpc5	279.617	-0.341209	0.136954	-2.49142	0.0127234	0.112316	male	amygdala	150 ug/kg mixed BP x nest attendance
Fbxo21	91.1507	-0.506777	0.203447	-2.49096	0.01274	NA	male	amygdala	150 ug/kg mixed BP x nest attendance
Galnt13	1047.25	-0.263474	0.1058	-2.49029	0.0127638	0.112316	male	amygdala	150 ug/kg mixed BP x nest attendance
Xylt1	284.72	-0.387003	0.155408	-2.49024	0.0127656	0.112316	male	amygdala	150 ug/kg mixed BP x nest attendance
Ppp1r11	188.172	0.363529	0.145991	2.49008	0.0127713	0.112316	male	amygdala	150 ug/kg mixed BP x nest attendance
Cdh4	835.734	-0.231143	0.0928901	-2.48835	0.0128337	0.112316	male	amygdala	150 ug/kg mixed BP x nest attendance
Kif21a	499.813	-0.298389	0.119917	-2.4883	0.0128355	0.112316	male	amygdala	150 ug/kg mixed BP x nest attendance
Rbfox3	957.158	-0.278536	0.111947	-2.48812	0.0128422	0.112316	male	amygdala	150 ug/kg mixed BP x nest attendance
Melk	24.2586	1.33063	0.534881	2.48771	0.0128567	NA	male	amygdala	150 ug/kg mixed BP x nest attendance
Ryr3	700.158	-0.312018	0.125489	-2.48641	0.0129038	0.112647	male	amygdala	150 ug/kg mixed BP x nest attendance
Pla2g4a	37.4351	0.929668	0.374693	2.48115	0.0130961	NA	male	amygdala	150 ug/kg mixed BP x nest attendance
Trhde	224.564	-0.323118	0.130283	-2.48013	0.0131335	0.114405	male	amygdala	150 ug/kg mixed BP x nest attendance
LOC102546421	41.5783	-0.689179	0.277916	-2.4798	0.0131454	NA	male	amygdala	150 ug/kg mixed BP x nest attendance
Ankh	213.986	-0.309294	0.124773	-2.47885	0.0131807	0.114405	male	amygdala	150 ug/kg mixed BP x nest attendance
Zbtb18	522.182	-0.310598	0.125374	-2.47737	0.0132354	0.114405	male	amygdala	150 ug/kg mixed BP x nest attendance
Ndufs5	908.616	0.382415	0.154376	2.47717	0.013243	0.114405	male	amygdala	150 ug/kg mixed BP x nest attendance
Asb1	187.37	0.389973	0.157438	2.47699	0.0132497	0.114405	male	amygdala	150 ug/kg mixed BP x nest attendance
Exoc4	676.702	-0.189268	0.0764177	-2.47676	0.0132582	0.114405	male	amygdala	150 ug/kg mixed BP x nest attendance
LOC102554677	207.204	-0.384103	0.155109	-2.47634	0.0132737	0.114405	male	amygdala	150 ug/kg mixed BP x nest attendance
LOC120094342	28.3799	-0.911026	0.368058	-2.47522	0.0133153	NA	male	amygdala	150 ug/kg mixed BP x nest attendance
Lrrc46	18.4999	1.22208	0.493826	2.47471	0.0133345	NA	male	amygdala	150 ug/kg mixed BP x nest attendance
LOC102556222	58.1636	-0.634035	0.256218	-2.47459	0.0133388	NA	male	amygdala	150 ug/kg mixed BP x nest attendance
Ptpn21	30.2656	0.908663	0.367204	2.47454	0.0133407	NA	male	amygdala	150 ug/kg mixed BP x nest attendance
Gad1	254.201	-0.372867	0.150813	-2.47238	0.0134218	0.115471	male	amygdala	150 ug/kg mixed BP x nest attendance
Heatr4	79.9497	0.478554	0.193574	2.4722	0.0134285	NA	male	amygdala	150 ug/kg mixed BP x nest attendance
LOC102551789	14.3627	1.12799	0.456336	2.47184	0.0134421	NA	male	amygdala	150 ug/kg mixed BP x nest attendance
Cep295	256.933	-0.362151	0.146576	-2.47073	0.0134837	0.115794	male	amygdala	150 ug/kg mixed BP x nest attendance
Podxl2	63.5684	-0.52641	0.213174	-2.46939	0.0135343	NA	male	amygdala	150 ug/kg mixed BP x nest attendance
Fbxo11	496.913	-0.266426	0.107913	-2.46889	0.0135533	0.116182	male	amygdala	150 ug/kg mixed BP x nest attendance
LOC102553495	135.454	-0.378809	0.153464	-2.4684	0.013572	NA	male	amygdala	150 ug/kg mixed BP x nest attendance
Fbxo34	132.694	-0.458878	0.185927	-2.46806	0.0135847	NA	male	amygdala	150 ug/kg mixed BP x nest attendance
Tox3	186.275	-0.346834	0.140586	-2.46707	0.0136224	0.116476	male	amygdala	150 ug/kg mixed BP x nest attendance
Asxl3	196.18	-0.360257	0.146049	-2.46669	0.0136366	0.116476	male	amygdala	150 ug/kg mixed BP x nest attendance
Abca12	32.4851	1.06859	0.433263	2.46638	0.0136488	NA	male	amygdala	150 ug/kg mixed BP x nest attendance
Pfkp	750.296	-0.28162	0.114219	-2.46562	0.0136778	0.11652	male	amygdala	150 ug/kg mixed BP x nest attendance
Birc6	707.757	-0.193176	0.078359	-2.46527	0.0136909	0.11652	male	amygdala	150 ug/kg mixed BP x nest attendance
Nln	181.202	-0.338094	0.13716	-2.46497	0.0137025	NA	male	amygdala	150 ug/kg mixed BP x nest attendance
LOC103693578	120.574	-0.493397	0.200189	-2.46465	0.0137146	NA	male	amygdala	150 ug/kg mixed BP x nest attendance
LOC120097810	36.2589	-0.75111	0.304769	-2.46452	0.0137196	NA	male	amygdala	150 ug/kg mixed BP x nest attendance
Wdr7	417.423	-0.258327	0.104839	-2.46404	0.0137382	0.116713	male	amygdala	150 ug/kg mixed BP x nest attendance
LOC120094522	13.305	-1.55194	0.629892	-2.46382	0.0137466	NA	male	amygdala	150 ug/kg mixed BP x nest attendance
Rn45s	19454.9	-0.741615	0.301295	-2.46142	0.0138387	0.117177	male	amygdala	150 ug/kg mixed BP x nest attendance
Zc3h12b	329.525	-0.29913	0.121532	-2.46133	0.0138421	0.117177	male	amygdala	150 ug/kg mixed BP x nest attendance
LOC102547088	24.3564	-0.83326	0.338714	-2.46007	0.013891	NA	male	amygdala	150 ug/kg mixed BP x nest attendance
LOC120093227	46.643	-0.804452	0.327329	-2.45763	0.0139858	NA	male	amygdala	150 ug/kg mixed BP x nest attendance
Trpc5os	11.8721	-1.29853	0.528589	-2.45659	0.0140263	NA	male	amygdala	150 ug/kg mixed BP x nest attendance
Rprd1a	248.354	-0.285216	0.116103	-2.45657	0.0140269	0.11853	male	amygdala	150 ug/kg mixed BP x nest attendance
LOC103692081	65.4504	-0.764197	0.311237	-2.45535	0.0140747	NA	male	amygdala	150 ug/kg mixed BP x nest attendance
Cttnbp2nl	121.009	-0.423352	0.172464	-2.45473	0.0140991	NA	male	amygdala	150 ug/kg mixed BP x nest attendance
Bex4	144.569	-0.423685	0.172635	-2.45423	0.0141188	NA	male	amygdala	150 ug/kg mixed BP x nest attendance
Ptgds	2673.6	0.422299	0.172099	2.45381	0.014135	0.119231	male	amygdala	150 ug/kg mixed BP x nest attendance
Cct6a-ps1	13.9095	1.32417	0.539717	2.45346	0.014149	NA	male	amygdala	150 ug/kg mixed BP x nest attendance
RGD1309808	7.24943	1.6779	0.684006	2.45306	0.0141648	NA	male	amygdala	150 ug/kg mixed BP x nest attendance
Tf	30.5296	0.831954	0.339241	2.4524	0.0141908	NA	male	amygdala	150 ug/kg mixed BP x nest attendance
C2cd5	354.579	-0.277398	0.113123	-2.45218	0.0141996	0.119427	male	amygdala	150 ug/kg mixed BP x nest attendance
Spock3	688.472	-0.285882	0.116594	-2.45195	0.0142086	0.119427	male	amygdala	150 ug/kg mixed BP x nest attendance
Arl6	67.0237	-0.527509	0.215146	-2.45187	0.0142117	NA	male	amygdala	150 ug/kg mixed BP x nest attendance
Pef1	91.8718	0.466884	0.190526	2.4505	0.0142659	NA	male	amygdala	150 ug/kg mixed BP x nest attendance
Cops4	149.94	-0.350404	0.143059	-2.44937	0.0143106	NA	male	amygdala	150 ug/kg mixed BP x nest attendance
Dnah6	46.378	0.927849	0.378822	2.4493	0.0143134	NA	male	amygdala	150 ug/kg mixed BP x nest attendance
Cntnap5c	3486.52	-0.359054	0.146602	-2.44917	0.0143187	0.119987	male	amygdala	150 ug/kg mixed BP x nest attendance
Fnbp1l	909.542	-0.281585	0.11498	-2.44899	0.0143257	0.119987	male	amygdala	150 ug/kg mixed BP x nest attendance
LOC120094073	40.8922	-0.745042	0.304282	-2.44852	0.0143444	NA	male	amygdala	150 ug/kg mixed BP x nest attendance
C1qb	90.2313	0.479679	0.195907	2.44851	0.014345	NA	male	amygdala	150 ug/kg mixed BP x nest attendance
Kif2c	20.3473	1.15955	0.473583	2.44847	0.0143465	NA	male	amygdala	150 ug/kg mixed BP x nest attendance
Msrb2	66.042	0.638615	0.260957	2.4472	0.0143969	NA	male	amygdala	150 ug/kg mixed BP x nest attendance
Cfl2	120.905	-0.445924	0.18222	-2.44717	0.0143981	NA	male	amygdala	150 ug/kg mixed BP x nest attendance
Tex21	18.3965	1.41593	0.578655	2.44694	0.0144075	NA	male	amygdala	150 ug/kg mixed BP x nest attendance
Uaca	102.219	0.532899	0.217794	2.4468	0.014413	NA	male	amygdala	150 ug/kg mixed BP x nest attendance
Krit1	159.559	-0.361968	0.147968	-2.44625	0.0144349	NA	male	amygdala	150 ug/kg mixed BP x nest attendance
Tmem68	84.8621	-0.508709	0.207967	-2.44611	0.0144408	NA	male	amygdala	150 ug/kg mixed BP x nest attendance
Grk6	177.549	0.382026	0.156182	2.44604	0.0144436	NA	male	amygdala	150 ug/kg mixed BP x nest attendance
LOC120093369	35.4892	-0.885386	0.362044	-2.44552	0.0144642	NA	male	amygdala	150 ug/kg mixed BP x nest attendance
Prkcg	542.399	-0.31133	0.127333	-2.44501	0.014485	0.121108	male	amygdala	150 ug/kg mixed BP x nest attendance
Soga1	380.766	-0.274096	0.112166	-2.44367	0.0145387	0.121343	male	amygdala	150 ug/kg mixed BP x nest attendance
LOC102546766	659.328	-0.237787	0.0974093	-2.44111	0.0146422	0.121936	male	amygdala	150 ug/kg mixed BP x nest attendance
Ndufa5	605.186	0.371393	0.15217	2.44065	0.0146611	0.121936	male	amygdala	150 ug/kg mixed BP x nest attendance
Rps25-ps4	173.519	0.480992	0.197227	2.43878	0.014737	NA	male	amygdala	150 ug/kg mixed BP x nest attendance
Rb1	231.851	-0.282992	0.116097	-2.43755	0.0147873	0.122374	male	amygdala	150 ug/kg mixed BP x nest attendance
Aff3	905.317	-0.173655	0.0712463	-2.43739	0.0147938	0.122374	male	amygdala	150 ug/kg mixed BP x nest attendance
Lrmda	228.79	0.656282	0.269263	2.43733	0.0147963	0.122374	male	amygdala	150 ug/kg mixed BP x nest attendance
Nalcn	480.337	-0.223313	0.091641	-2.43683	0.0148168	0.122374	male	amygdala	150 ug/kg mixed BP x nest attendance
Myh4	3.21024	2.71456	1.11403	2.4367	0.0148222	NA	male	amygdala	150 ug/kg mixed BP x nest attendance
Cpeb4	479.673	-0.286743	0.117764	-2.4349	0.0148958	0.122813	male	amygdala	150 ug/kg mixed BP x nest attendance
Kirrel1	45.2214	-0.625185	0.256832	-2.43422	0.014924	NA	male	amygdala	150 ug/kg mixed BP x nest attendance
Rtkn	110.695	0.437267	0.179655	2.43393	0.0149357	NA	male	amygdala	150 ug/kg mixed BP x nest attendance
Grm3	1462.06	-0.260579	0.107084	-2.43342	0.014957	0.123104	male	amygdala	150 ug/kg mixed BP x nest attendance
LOC120094694	11.7714	1.45252	0.597067	2.43276	0.0149843	NA	male	amygdala	150 ug/kg mixed BP x nest attendance
Slc6a7	14.2305	-1.22331	0.503092	-2.43158	0.015033	NA	male	amygdala	150 ug/kg mixed BP x nest attendance
Mterf1-ps4	30.1616	-0.811803	0.333998	-2.43056	0.0150754	NA	male	amygdala	150 ug/kg mixed BP x nest attendance
Gabrb2	691.692	-0.324919	0.133689	-2.43041	0.0150818	0.123875	male	amygdala	150 ug/kg mixed BP x nest attendance
Magi3	392.29	-0.2815	0.115848	-2.4299	0.0151029	0.123875	male	amygdala	150 ug/kg mixed BP x nest attendance
Lin7b	278.188	0.447774	0.184349	2.42895	0.0151427	0.123988	male	amygdala	150 ug/kg mixed BP x nest attendance
Aco1	83.6478	-0.507837	0.209086	-2.42885	0.0151469	NA	male	amygdala	150 ug/kg mixed BP x nest attendance
Ddx27	108.625	-0.495538	0.204247	-2.42616	0.0152594	NA	male	amygdala	150 ug/kg mixed BP x nest attendance
Prkcb	2215.15	-0.284954	0.117454	-2.42609	0.0152624	0.124362	male	amygdala	150 ug/kg mixed BP x nest attendance
LOC120096735	235.778	-0.447023	0.184263	-2.42601	0.0152657	0.124362	male	amygdala	150 ug/kg mixed BP x nest attendance
LOC103694103	552.607	-0.350817	0.144608	-2.42598	0.015267	0.124362	male	amygdala	150 ug/kg mixed BP x nest attendance
Smg5l1	116.523	-0.393041	0.162016	-2.42593	0.0152691	NA	male	amygdala	150 ug/kg mixed BP x nest attendance
LOC120102467	91.5795	-0.571297	0.235552	-2.42536	0.0152932	NA	male	amygdala	150 ug/kg mixed BP x nest attendance
LOC120098645	63.5264	-0.621984	0.25649	-2.42498	0.0153091	NA	male	amygdala	150 ug/kg mixed BP x nest attendance
Pus7	110.134	-0.466532	0.192416	-2.4246	0.0153252	NA	male	amygdala	150 ug/kg mixed BP x nest attendance
Kif3a	380.049	-0.333777	0.137679	-2.42431	0.0153376	0.124559	male	amygdala	150 ug/kg mixed BP x nest attendance
Foxp2	442.996	-0.310086	0.127915	-2.42417	0.0153436	0.124559	male	amygdala	150 ug/kg mixed BP x nest attendance
LOC103691223	46.4581	-0.610069	0.251719	-2.42361	0.0153671	NA	male	amygdala	150 ug/kg mixed BP x nest attendance
Islr	62.907	0.68556	0.283111	2.42152	0.0154558	NA	male	amygdala	150 ug/kg mixed BP x nest attendance
Prrc2c	913.393	-0.375967	0.155296	-2.42096	0.0154794	0.125272	male	amygdala	150 ug/kg mixed BP x nest attendance
Clip1	742.037	-0.259431	0.107165	-2.42085	0.0154842	0.125272	male	amygdala	150 ug/kg mixed BP x nest attendance
LOC120098859	19.7708	0.897378	0.370754	2.42041	0.0155028	NA	male	amygdala	150 ug/kg mixed BP x nest attendance
Eps15l1	248.673	-0.304604	0.125897	-2.41947	0.0155433	0.125536	male	amygdala	150 ug/kg mixed BP x nest attendance
LOC120100798	105.95	-0.481927	0.199271	-2.41845	0.0155869	NA	male	amygdala	150 ug/kg mixed BP x nest attendance
Pid1	352.927	-0.286291	0.11842	-2.41758	0.0156241	0.125926	male	amygdala	150 ug/kg mixed BP x nest attendance
Entrep1	49.3335	0.578454	0.239286	2.41741	0.0156313	NA	male	amygdala	150 ug/kg mixed BP x nest attendance
Grin2b	2298.37	-0.268022	0.110886	-2.4171	0.0156446	0.125926	male	amygdala	150 ug/kg mixed BP x nest attendance
Dpyd	598.729	-0.319388	0.132173	-2.41644	0.0156731	0.125942	male	amygdala	150 ug/kg mixed BP x nest attendance
LOC120097895	73.5633	-0.615855	0.254909	-2.41598	0.015693	NA	male	amygdala	150 ug/kg mixed BP x nest attendance
Dtd1	324.273	-0.256879	0.106357	-2.41525	0.0157242	0.126139	male	amygdala	150 ug/kg mixed BP x nest attendance
Rbm25l1	643.818	-0.399773	0.165694	-2.41273	0.0158337	0.126803	male	amygdala	150 ug/kg mixed BP x nest attendance
Baz2a	212.816	-0.338621	0.140422	-2.41145	0.0158893	0.127034	male	amygdala	150 ug/kg mixed BP x nest attendance
Fam83f	28.2017	0.946893	0.392725	2.41109	0.0159051	NA	male	amygdala	150 ug/kg mixed BP x nest attendance
Mblac2	37.7995	-0.663034	0.27525	-2.40884	0.0160032	NA	male	amygdala	150 ug/kg mixed BP x nest attendance
RGD1564955	3.33415	2.79097	1.15883	2.40843	0.0160211	NA	male	amygdala	150 ug/kg mixed BP x nest attendance
Ep300	407.346	-0.230142	0.0955681	-2.40815	0.0160335	0.127857	male	amygdala	150 ug/kg mixed BP x nest attendance
Pnlip	45.2833	0.732701	0.304287	2.40793	0.0160433	NA	male	amygdala	150 ug/kg mixed BP x nest attendance
LOC103690204	372.324	-0.319271	0.132595	-2.40787	0.0160461	0.127857	male	amygdala	150 ug/kg mixed BP x nest attendance
LOC120095201	10.3695	1.97871	0.821788	2.40781	0.0160484	NA	male	amygdala	150 ug/kg mixed BP x nest attendance
LOC103690230	48.8166	-0.764108	0.317525	-2.40645	0.0161082	NA	male	amygdala	150 ug/kg mixed BP x nest attendance
Arhgap21	387.924	-0.2388	0.099257	-2.40588	0.0161338	0.128234	male	amygdala	150 ug/kg mixed BP x nest attendance
Togaram1	221.904	-0.320457	0.133215	-2.40557	0.0161473	0.128234	male	amygdala	150 ug/kg mixed BP x nest attendance
Ocln	51.773	0.782579	0.325463	2.40451	0.0161941	NA	male	amygdala	150 ug/kg mixed BP x nest attendance
Gramd1a	171.456	-0.359229	0.149506	-2.40277	0.0162716	NA	male	amygdala	150 ug/kg mixed BP x nest attendance
Ly86	25.0732	1.10137	0.458831	2.40039	0.0163775	NA	male	amygdala	150 ug/kg mixed BP x nest attendance
LOC103690912	39.9481	0.630968	0.262893	2.40009	0.0163909	NA	male	amygdala	150 ug/kg mixed BP x nest attendance
LOC120093245	3.48447	3.01843	1.25764	2.40008	0.0163913	NA	male	amygdala	150 ug/kg mixed BP x nest attendance
Timm8a1-ps1	10.178	1.85213	0.771766	2.39986	0.0164013	NA	male	amygdala	150 ug/kg mixed BP x nest attendance
Grina	625.38	0.284601	0.118649	2.39868	0.0164543	0.130453	male	amygdala	150 ug/kg mixed BP x nest attendance
LOC120101555	83.0834	-0.587146	0.244806	-2.39841	0.0164664	NA	male	amygdala	150 ug/kg mixed BP x nest attendance
Csf1r	99.0491	0.4372	0.182312	2.39809	0.0164807	NA	male	amygdala	150 ug/kg mixed BP x nest attendance
LOC120097162	281.472	0.440614	0.18396	2.39516	0.016613	0.131492	male	amygdala	150 ug/kg mixed BP x nest attendance
Fam135b	262.775	-0.289656	0.121032	-2.39321	0.0167015	0.131787	male	amygdala	150 ug/kg mixed BP x nest attendance
LOC120102479	245.06	-0.414861	0.173356	-2.39312	0.0167058	0.131787	male	amygdala	150 ug/kg mixed BP x nest attendance
Alcam	906.488	-0.27509	0.114983	-2.39244	0.0167367	0.131812	male	amygdala	150 ug/kg mixed BP x nest attendance
Dapk2	34.4607	1.21617	0.508604	2.39119	0.016794	NA	male	amygdala	150 ug/kg mixed BP x nest attendance
Tp53rka	63.6747	0.631096	0.263975	2.39074	0.0168144	NA	male	amygdala	150 ug/kg mixed BP x nest attendance
Ubxn4	419.143	-0.25236	0.105567	-2.39052	0.0168244	0.132147	male	amygdala	150 ug/kg mixed BP x nest attendance
Tulp1	6.86794	2.37535	0.993662	2.3905	0.0168253	NA	male	amygdala	150 ug/kg mixed BP x nest attendance
Dynll2	1371.41	0.304983	0.127592	2.39029	0.0168349	0.132147	male	amygdala	150 ug/kg mixed BP x nest attendance
Efcab6	49.3821	0.657762	0.275189	2.39022	0.0168382	NA	male	amygdala	150 ug/kg mixed BP x nest attendance
Camta2	389.386	0.372109	0.155821	2.38804	0.0169383	0.132739	male	amygdala	150 ug/kg mixed BP x nest attendance
LOC120094521	13.5308	-1.4057	0.588786	-2.38745	0.0169656	NA	male	amygdala	150 ug/kg mixed BP x nest attendance
S100a3	25.0952	0.916335	0.383903	2.38689	0.0169914	NA	male	amygdala	150 ug/kg mixed BP x nest attendance
Sh3glb1	279.695	-0.353237	0.148003	-2.38669	0.0170007	0.133009	male	amygdala	150 ug/kg mixed BP x nest attendance
LOC120103541	61.3746	-0.584489	0.244907	-2.38657	0.0170062	NA	male	amygdala	150 ug/kg mixed BP x nest attendance
Ephx4	87.8066	0.51686	0.21663	2.38591	0.0170367	NA	male	amygdala	150 ug/kg mixed BP x nest attendance
Ext1	685.705	-0.223403	0.0936498	-2.38552	0.0170551	0.133053	male	amygdala	150 ug/kg mixed BP x nest attendance
Tbc1d12	194.722	-0.328473	0.137703	-2.38536	0.0170624	0.133053	male	amygdala	150 ug/kg mixed BP x nest attendance
Zc3h14	167.783	-0.332324	0.139325	-2.38525	0.0170677	NA	male	amygdala	150 ug/kg mixed BP x nest attendance
Cacnb2	594.207	-0.229626	0.0962958	-2.38458	0.0170984	0.133116	male	amygdala	150 ug/kg mixed BP x nest attendance
Spire1	419.173	-0.275601	0.115637	-2.38333	0.0171566	0.13335	male	amygdala	150 ug/kg mixed BP x nest attendance
Abcc6	29.8575	0.920569	0.386255	2.38332	0.0171573	NA	male	amygdala	150 ug/kg mixed BP x nest attendance
LOC102552452	10.5362	1.31738	0.552973	2.38236	0.0172019	NA	male	amygdala	150 ug/kg mixed BP x nest attendance
Lcp1	54.9425	0.724295	0.304255	2.38055	0.0172869	NA	male	amygdala	150 ug/kg mixed BP x nest attendance
Cda	17.5908	1.55281	0.65272	2.37898	0.0173605	NA	male	amygdala	150 ug/kg mixed BP x nest attendance
LOC120097268	93.5448	-0.500304	0.21042	-2.37765	0.0174236	NA	male	amygdala	150 ug/kg mixed BP x nest attendance
Rsph3	58.8724	-0.578665	0.243451	-2.37693	0.0174575	NA	male	amygdala	150 ug/kg mixed BP x nest attendance
Nptn	847.163	-0.27229	0.114563	-2.37677	0.0174651	0.135526	male	amygdala	150 ug/kg mixed BP x nest attendance
Dpysl3	891.308	-0.363717	0.153074	-2.37609	0.0174974	0.135555	male	amygdala	150 ug/kg mixed BP x nest attendance
LOC102546489	3.83215	2.54442	1.07096	2.37584	0.0175092	NA	male	amygdala	150 ug/kg mixed BP x nest attendance
LOC120099138	4.84768	1.7641	0.742544	2.37575	0.0175133	NA	male	amygdala	150 ug/kg mixed BP x nest attendance
Ttc21b	54.026	-0.588729	0.24793	-2.37457	0.0175693	NA	male	amygdala	150 ug/kg mixed BP x nest attendance
LOC102555254	7687.51	-0.382033	0.160943	-2.37372	0.0176101	0.136206	male	amygdala	150 ug/kg mixed BP x nest attendance
Carmil1	394.028	-0.26199	0.110462	-2.37176	0.0177034	0.136584	male	amygdala	150 ug/kg mixed BP x nest attendance
Ckmt1	628.131	0.318538	0.13432	2.37149	0.0177166	0.136584	male	amygdala	150 ug/kg mixed BP x nest attendance
LOC691170	50.7883	-0.581158	0.245169	-2.37044	0.0177669	NA	male	amygdala	150 ug/kg mixed BP x nest attendance
Hecw2	787.194	-0.243782	0.102913	-2.36881	0.0178453	0.137156	male	amygdala	150 ug/kg mixed BP x nest attendance
Psme4	427.334	-0.311165	0.131363	-2.36875	0.0178485	0.137156	male	amygdala	150 ug/kg mixed BP x nest attendance
Akap11	605.752	-0.291088	0.122949	-2.36755	0.0179065	0.13738	male	amygdala	150 ug/kg mixed BP x nest attendance
Hnf1a	464.317	0.250296	0.105791	2.36594	0.0179845	0.137755	male	amygdala	150 ug/kg mixed BP x nest attendance
Arap3	70.9535	0.469993	0.19872	2.3651	0.0180254	NA	male	amygdala	150 ug/kg mixed BP x nest attendance
Nsg2	1107.77	-0.225954	0.0955405	-2.365	0.0180299	0.137837	male	amygdala	150 ug/kg mixed BP x nest attendance
LOC108352925	3.09882	2.5377	1.07304	2.36496	0.0180319	NA	male	amygdala	150 ug/kg mixed BP x nest attendance
Meox1	15.1471	1.79991	0.761127	2.3648	0.0180399	NA	male	amygdala	150 ug/kg mixed BP x nest attendance
Clcnkb	13.1091	1.26944	0.536825	2.36472	0.0180437	NA	male	amygdala	150 ug/kg mixed BP x nest attendance
Olfm3	373.411	-0.385622	0.163086	-2.36453	0.0180532	0.137837	male	amygdala	150 ug/kg mixed BP x nest attendance
Etv5-ps4	3.62836	2.1566	0.912129	2.36436	0.0180612	NA	male	amygdala	150 ug/kg mixed BP x nest attendance
Odf1	3.43828	2.38054	1.0071	2.36375	0.0180909	NA	male	amygdala	150 ug/kg mixed BP x nest attendance
Crmp1	797.356	-0.26676	0.112872	-2.36338	0.018109	0.138041	male	amygdala	150 ug/kg mixed BP x nest attendance
Nfkbiz	15.269	1.27553	0.539724	2.36331	0.0181127	NA	male	amygdala	150 ug/kg mixed BP x nest attendance
LOC100364958	142.771	-5.51511	2.33489	-2.36205	0.0181744	NA	male	amygdala	150 ug/kg mixed BP x nest attendance
LOC120100048	6.88972	1.63244	0.691189	2.36178	0.0181873	NA	male	amygdala	150 ug/kg mixed BP x nest attendance
Ankrd11	1079.16	-0.263634	0.111635	-2.36157	0.0181976	0.138494	male	amygdala	150 ug/kg mixed BP x nest attendance
LOC103691529	8.01687	-1.88748	0.799348	-2.36127	0.0182125	NA	male	amygdala	150 ug/kg mixed BP x nest attendance
Rabggtb	168.694	-0.32324	0.136893	-2.36126	0.0182131	NA	male	amygdala	150 ug/kg mixed BP x nest attendance
Tesc	53.14	0.532037	0.225727	2.357	0.0184234	NA	male	amygdala	150 ug/kg mixed BP x nest attendance
Epha7	381.201	-0.276145	0.117164	-2.35691	0.0184278	0.140022	male	amygdala	150 ug/kg mixed BP x nest attendance
Rpgrip1	64.8398	0.780518	0.331341	2.35563	0.0184912	NA	male	amygdala	150 ug/kg mixed BP x nest attendance
Gapdh-ps4	3.8381	2.63543	1.11926	2.35461	0.0185422	NA	male	amygdala	150 ug/kg mixed BP x nest attendance
Ccdc30	335.679	-0.275661	0.117113	-2.3538	0.0185824	0.140971	male	amygdala	150 ug/kg mixed BP x nest attendance
Cdc42ep5	20.0356	0.970548	0.412466	2.35304	0.0186206	NA	male	amygdala	150 ug/kg mixed BP x nest attendance
Nckap5l	82.1671	-0.462542	0.196595	-2.35276	0.0186347	NA	male	amygdala	150 ug/kg mixed BP x nest attendance
Cacnb4	661.757	-0.290871	0.12365	-2.35236	0.0186545	0.141234	male	amygdala	150 ug/kg mixed BP x nest attendance
Cacna1g	384.53	-0.339952	0.144542	-2.35193	0.0186765	0.141234	male	amygdala	150 ug/kg mixed BP x nest attendance
Pth2r	30.4127	-0.707627	0.300888	-2.3518	0.018683	NA	male	amygdala	150 ug/kg mixed BP x nest attendance
Tchp	60.4389	-0.529124	0.225012	-2.35154	0.018696	NA	male	amygdala	150 ug/kg mixed BP x nest attendance
LOC120099721	12.8234	3.027	1.28779	2.35055	0.0187458	NA	male	amygdala	150 ug/kg mixed BP x nest attendance
Srrm1	283.171	-0.305911	0.130204	-2.34947	0.0188001	0.141942	male	amygdala	150 ug/kg mixed BP x nest attendance
Rab11fip1	12.6655	1.37931	0.587111	2.34932	0.0188077	NA	male	amygdala	150 ug/kg mixed BP x nest attendance
Sdk2	254.239	-0.279575	0.11904	-2.34857	0.0188454	0.142059	male	amygdala	150 ug/kg mixed BP x nest attendance
Armcx4	62.3164	-0.511145	0.217666	-2.3483	0.0188593	NA	male	amygdala	150 ug/kg mixed BP x nest attendance
LOC120095542	19.8128	-1.05262	0.448375	-2.34763	0.0188934	NA	male	amygdala	150 ug/kg mixed BP x nest attendance
Ttc3	2714.91	-0.266351	0.113477	-2.34718	0.0189161	0.142365	male	amygdala	150 ug/kg mixed BP x nest attendance
LOC120102515	2.74792	2.97996	1.26977	2.34685	0.0189331	NA	male	amygdala	150 ug/kg mixed BP x nest attendance
LOC100362814	994.438	-0.232892	0.0993014	-2.34531	0.0190114	0.142752	male	amygdala	150 ug/kg mixed BP x nest attendance
Gbp5	8.9004	-2.81151	1.19887	-2.34514	0.0190201	NA	male	amygdala	150 ug/kg mixed BP x nest attendance
Rps6kc1	248.876	-0.265922	0.1134	-2.34499	0.0190275	0.142752	male	amygdala	150 ug/kg mixed BP x nest attendance
Prkar2b	244.095	-0.368628	0.157271	-2.3439	0.0190832	0.142944	male	amygdala	150 ug/kg mixed BP x nest attendance
Antkmt	140.493	0.45122	0.192525	2.34369	0.0190939	NA	male	amygdala	150 ug/kg mixed BP x nest attendance
Tmem47	162.387	-0.492655	0.210298	-2.34265	0.0191475	NA	male	amygdala	150 ug/kg mixed BP x nest attendance
LOC120095067	7.4211	1.61967	0.691656	2.34173	0.0191944	NA	male	amygdala	150 ug/kg mixed BP x nest attendance
Rspo3	45.7575	-0.586422	0.25053	-2.34073	0.0192463	NA	male	amygdala	150 ug/kg mixed BP x nest attendance
RT1-A2	48.5107	0.762201	0.325777	2.33964	0.0193025	NA	male	amygdala	150 ug/kg mixed BP x nest attendance
LOC102554092	83.0949	0.460916	0.1971	2.33849	0.019362	NA	male	amygdala	150 ug/kg mixed BP x nest attendance
Tmem80	115.03	0.524348	0.224403	2.33663	0.0194582	NA	male	amygdala	150 ug/kg mixed BP x nest attendance
LOC120102902	438.129	-0.444183	0.190121	-2.33632	0.0194748	0.145647	male	amygdala	150 ug/kg mixed BP x nest attendance
Stk26	6.76598	1.64274	0.703246	2.33594	0.0194942	NA	male	amygdala	150 ug/kg mixed BP x nest attendance
Cadm1	1325.36	-0.273415	0.117099	-2.33491	0.0195482	0.145966	male	amygdala	150 ug/kg mixed BP x nest attendance
Fam199x	79.157	-0.520446	0.222954	-2.33432	0.0195788	NA	male	amygdala	150 ug/kg mixed BP x nest attendance
Adipoq	5.84475	2.26707	0.971774	2.33292	0.0196522	NA	male	amygdala	150 ug/kg mixed BP x nest attendance
Eml5	252.142	-0.333405	0.142962	-2.33213	0.0196941	0.146487	male	amygdala	150 ug/kg mixed BP x nest attendance
Kmt2e	1052.76	-0.252757	0.108384	-2.33204	0.0196985	0.146487	male	amygdala	150 ug/kg mixed BP x nest attendance
Ascc3	276.192	-0.267325	0.114652	-2.33161	0.0197212	0.146487	male	amygdala	150 ug/kg mixed BP x nest attendance
Zdhhc21	220.377	-0.351856	0.150932	-2.33123	0.0197414	0.146487	male	amygdala	150 ug/kg mixed BP x nest attendance
LOC120095971	15.0897	1.27664	0.547761	2.33066	0.0197713	NA	male	amygdala	150 ug/kg mixed BP x nest attendance
Paip1	141.548	-0.344861	0.147982	-2.33043	0.0197836	NA	male	amygdala	150 ug/kg mixed BP x nest attendance
LOC120093370	25.8116	-0.891738	0.382698	-2.33013	0.0197991	NA	male	amygdala	150 ug/kg mixed BP x nest attendance
LOC102552000	1390.51	-0.284965	0.122309	-2.32987	0.0198132	0.146578	male	amygdala	150 ug/kg mixed BP x nest attendance
Sema6b	260.197	0.37694	0.161789	2.32983	0.0198153	0.146578	male	amygdala	150 ug/kg mixed BP x nest attendance
LOC102555503	8.28802	1.73495	0.744677	2.3298	0.0198168	NA	male	amygdala	150 ug/kg mixed BP x nest attendance
Hadha	170.235	-0.343274	0.147396	-2.32892	0.0198634	NA	male	amygdala	150 ug/kg mixed BP x nest attendance
Mex3a	134.647	-0.424053	0.182082	-2.32891	0.0198638	NA	male	amygdala	150 ug/kg mixed BP x nest attendance
Ttyh3	318.429	-0.437142	0.187747	-2.32836	0.019893	0.146923	male	amygdala	150 ug/kg mixed BP x nest attendance
LOC108348452	72.9296	-0.482543	0.207291	-2.32785	0.0199198	NA	male	amygdala	150 ug/kg mixed BP x nest attendance
Wdr53	32.6459	0.690134	0.296597	2.32684	0.0199738	NA	male	amygdala	150 ug/kg mixed BP x nest attendance
Taf1	185.976	-0.320064	0.137579	-2.32641	0.0199969	0.147462	male	amygdala	150 ug/kg mixed BP x nest attendance
LOC120096361	40.616	-0.984917	0.423634	-2.32492	0.0200761	NA	male	amygdala	150 ug/kg mixed BP x nest attendance
Npc1l1	10.8335	1.5067	0.648095	2.32481	0.0200819	NA	male	amygdala	150 ug/kg mixed BP x nest attendance
Zfp715-ps4	332.191	-0.338167	0.145589	-2.32275	0.0201923	0.148672	male	amygdala	150 ug/kg mixed BP x nest attendance
Ttc23l	28.4039	-0.801719	0.345231	-2.32227	0.0202187	NA	male	amygdala	150 ug/kg mixed BP x nest attendance
LOC120093218	89.7033	-0.463809	0.199851	-2.32077	0.0202993	NA	male	amygdala	150 ug/kg mixed BP x nest attendance
Arid1b	837.255	-0.228199	0.0983347	-2.32064	0.0203064	0.149281	male	amygdala	150 ug/kg mixed BP x nest attendance
LOC120094730	5.52608	1.90538	0.821531	2.31931	0.0203783	NA	male	amygdala	150 ug/kg mixed BP x nest attendance
LOC108350422	48.8561	-1.01267	0.436629	-2.31928	0.0203797	NA	male	amygdala	150 ug/kg mixed BP x nest attendance
Ticrr	25.9583	1.20466	0.519515	2.31881	0.0204053	NA	male	amygdala	150 ug/kg mixed BP x nest attendance
Ythdc1	192.651	-0.341563	0.147311	-2.31865	0.0204142	0.149698	male	amygdala	150 ug/kg mixed BP x nest attendance
Jpt1	273.27	-0.371028	0.160034	-2.31842	0.0204263	0.149698	male	amygdala	150 ug/kg mixed BP x nest attendance
LOC120100844	192.024	-0.334245	0.144242	-2.31725	0.0204899	0.149858	male	amygdala	150 ug/kg mixed BP x nest attendance
Satb1	276.74	-0.330311	0.142568	-2.31686	0.0205112	0.149858	male	amygdala	150 ug/kg mixed BP x nest attendance
Gng2	1554.39	-0.260471	0.112489	-2.31551	0.0205848	0.150115	male	amygdala	150 ug/kg mixed BP x nest attendance
Tnpo1	248.465	-0.251469	0.108646	-2.31456	0.0206369	0.150115	male	amygdala	150 ug/kg mixed BP x nest attendance
Wipf1	222.71	0.312633	0.135077	2.31448	0.0206412	0.150115	male	amygdala	150 ug/kg mixed BP x nest attendance
LOC120098791	3.72979	2.56362	1.10771	2.31433	0.0206497	NA	male	amygdala	150 ug/kg mixed BP x nest attendance
LOC108349691	63.8997	-0.562541	0.243089	-2.31414	0.0206601	NA	male	amygdala	150 ug/kg mixed BP x nest attendance
LOC120098824	12.6811	1.21451	0.524933	2.31365	0.0206867	NA	male	amygdala	150 ug/kg mixed BP x nest attendance
Treh	296.508	0.356981	0.154337	2.31299	0.0207231	0.15048	male	amygdala	150 ug/kg mixed BP x nest attendance
Phactr1	2263.14	-0.314152	0.135864	-2.31225	0.020764	0.150547	male	amygdala	150 ug/kg mixed BP x nest attendance
Wif1	49.7304	0.626262	0.270911	2.31169	0.0207948	NA	male	amygdala	150 ug/kg mixed BP x nest attendance
Srsf5	300.835	-0.291746	0.12626	-2.31068	0.0208506	0.150909	male	amygdala	150 ug/kg mixed BP x nest attendance
Nap1l3	196.809	-0.359122	0.155451	-2.31019	0.0208776	0.150909	male	amygdala	150 ug/kg mixed BP x nest attendance
Treml1	5.5061	2.04275	0.884313	2.30999	0.0208889	NA	male	amygdala	150 ug/kg mixed BP x nest attendance
LOC120102329	8.84203	-1.50121	0.649911	-2.30986	0.0208957	NA	male	amygdala	150 ug/kg mixed BP x nest attendance
Eif3a	839.127	-0.383774	0.166204	-2.30905	0.0209406	0.151011	male	amygdala	150 ug/kg mixed BP x nest attendance
LOC120102385	30.9158	-0.898093	0.388952	-2.30901	0.0209431	NA	male	amygdala	150 ug/kg mixed BP x nest attendance
Fyn	430.121	-0.268675	0.11637	-2.30879	0.0209553	0.151011	male	amygdala	150 ug/kg mixed BP x nest attendance
Itga10	18.8491	1.51608	0.657095	2.30724	0.0210414	NA	male	amygdala	150 ug/kg mixed BP x nest attendance
Ly49i4	10.7958	-1.20863	0.523895	-2.307	0.0210549	NA	male	amygdala	150 ug/kg mixed BP x nest attendance
Fam193b	255.748	-0.285735	0.123906	-2.30607	0.0211068	0.151873	male	amygdala	150 ug/kg mixed BP x nest attendance
Sgta	578.403	0.370899	0.160895	2.30523	0.0211536	0.151979	male	amygdala	150 ug/kg mixed BP x nest attendance
Rfx3	548.483	-0.249497	0.108271	-2.30437	0.0212019	0.152097	male	amygdala	150 ug/kg mixed BP x nest attendance
Camk1g	58.5511	-0.609394	0.264532	-2.30367	0.0212411	NA	male	amygdala	150 ug/kg mixed BP x nest attendance
Mmd2	310.822	0.259996	0.112866	2.30357	0.0212466	0.152188	male	amygdala	150 ug/kg mixed BP x nest attendance
LOC120093649	31.6526	-0.802119	0.348326	-2.30279	0.0212909	NA	male	amygdala	150 ug/kg mixed BP x nest attendance
Adcy8	216.184	-0.35144	0.152636	-2.30246	0.021309	0.152404	male	amygdala	150 ug/kg mixed BP x nest attendance
Pnpt1	95.0447	-0.45203	0.196327	-2.30244	0.0213106	NA	male	amygdala	150 ug/kg mixed BP x nest attendance
Dmrta2	15.0787	1.00664	0.437252	2.30219	0.0213245	NA	male	amygdala	150 ug/kg mixed BP x nest attendance
Topbp1	74.2584	-0.435973	0.189436	-2.30142	0.0213678	NA	male	amygdala	150 ug/kg mixed BP x nest attendance
Serping1	27.5587	0.815628	0.354609	2.30008	0.0214439	NA	male	amygdala	150 ug/kg mixed BP x nest attendance
LOC102553542	10.0893	2.12785	0.925577	2.29895	0.0215078	NA	male	amygdala	150 ug/kg mixed BP x nest attendance
Cldn14	22.2518	1.32953	0.5786	2.29784	0.0215709	NA	male	amygdala	150 ug/kg mixed BP x nest attendance
Cd302	32.2212	0.727707	0.316749	2.29742	0.0215948	NA	male	amygdala	150 ug/kg mixed BP x nest attendance
LOC102554600	84.2513	0.516868	0.225022	2.29697	0.0216207	NA	male	amygdala	150 ug/kg mixed BP x nest attendance
Ncald	1188.96	-0.239249	0.104162	-2.29688	0.0216254	0.154423	male	amygdala	150 ug/kg mixed BP x nest attendance
Sphkap	546.855	-0.236332	0.102917	-2.29634	0.0216563	0.154423	male	amygdala	150 ug/kg mixed BP x nest attendance
Scmh1	262.543	-0.27035	0.117776	-2.29547	0.0217061	0.154546	male	amygdala	150 ug/kg mixed BP x nest attendance
Gpank1	65.2579	0.491745	0.214294	2.29472	0.0217491	NA	male	amygdala	150 ug/kg mixed BP x nest attendance
Akr1c15	11.0003	1.30469	0.56864	2.29441	0.021767	NA	male	amygdala	150 ug/kg mixed BP x nest attendance
Kcna4	150.893	-0.416603	0.181644	-2.29351	0.0218185	NA	male	amygdala	150 ug/kg mixed BP x nest attendance
Srek1	584.427	-0.409825	0.178742	-2.29282	0.0218581	0.155396	male	amygdala	150 ug/kg mixed BP x nest attendance
Abcd2	107.82	0.375612	0.163878	2.29202	0.0219044	NA	male	amygdala	150 ug/kg mixed BP x nest attendance
LOC120098554	17.3194	-1.00871	0.440489	-2.28997	0.0220232	NA	male	amygdala	150 ug/kg mixed BP x nest attendance
Urm1	168.388	0.380389	0.166139	2.28959	0.0220453	NA	male	amygdala	150 ug/kg mixed BP x nest attendance
Ctc1	107.339	-0.379583	0.16582	-2.28913	0.022072	NA	male	amygdala	150 ug/kg mixed BP x nest attendance
Mcm5	18.7095	1.01248	0.44236	2.28882	0.0220901	NA	male	amygdala	150 ug/kg mixed BP x nest attendance
LOC100912629	20.6754	-0.91326	0.399244	-2.28748	0.022168	NA	male	amygdala	150 ug/kg mixed BP x nest attendance
Upk1b	11.8927	1.56185	0.682786	2.28747	0.0221686	NA	male	amygdala	150 ug/kg mixed BP x nest attendance
LOC103690347	3.06666	2.87835	1.2587	2.28676	0.0222096	NA	male	amygdala	150 ug/kg mixed BP x nest attendance
Plekha2	56.5145	0.682402	0.298424	2.28669	0.022214	NA	male	amygdala	150 ug/kg mixed BP x nest attendance
Rpgr	71.0863	-0.570448	0.249499	-2.28637	0.0222326	NA	male	amygdala	150 ug/kg mixed BP x nest attendance
Srrm3	820.183	-0.255231	0.111681	-2.28536	0.0222917	0.157713	male	amygdala	150 ug/kg mixed BP x nest attendance
LOC120098483	226.015	-0.293431	0.128411	-2.2851	0.0223072	0.157713	male	amygdala	150 ug/kg mixed BP x nest attendance
Dock8	307.639	-0.379672	0.166162	-2.28495	0.0223157	0.157713	male	amygdala	150 ug/kg mixed BP x nest attendance
LOC120095081	5.00217	2.63862	1.15484	2.28483	0.0223229	NA	male	amygdala	150 ug/kg mixed BP x nest attendance
Raph1	292.098	-0.279182	0.122196	-2.2847	0.0223302	0.157713	male	amygdala	150 ug/kg mixed BP x nest attendance
LOC120093102	7.27401	2.44679	1.07106	2.28446	0.0223443	NA	male	amygdala	150 ug/kg mixed BP x nest attendance
Srp72	367.345	-0.354055	0.155013	-2.28403	0.0223697	0.157713	male	amygdala	150 ug/kg mixed BP x nest attendance
Iqgap3	43.6636	0.747289	0.32721	2.28382	0.022382	NA	male	amygdala	150 ug/kg mixed BP x nest attendance
Entrep2	998.002	-0.256984	0.112525	-2.2838	0.0223833	0.157713	male	amygdala	150 ug/kg mixed BP x nest attendance
LOC102548697	6.75724	-1.71835	0.753217	-2.28135	0.0225279	NA	male	amygdala	150 ug/kg mixed BP x nest attendance
Nr2f1	404.871	-0.264298	0.115883	-2.28074	0.0225641	0.158751	male	amygdala	150 ug/kg mixed BP x nest attendance
Scrg1	62.31	0.533819	0.234066	2.28064	0.0225698	NA	male	amygdala	150 ug/kg mixed BP x nest attendance
Sbk1	127.427	-0.413906	0.181544	-2.27992	0.0226125	NA	male	amygdala	150 ug/kg mixed BP x nest attendance
LOC120102155	3.57287	2.59613	1.13897	2.27936	0.0226457	NA	male	amygdala	150 ug/kg mixed BP x nest attendance
Lcorl	404.454	-0.239348	0.105035	-2.27874	0.0226823	0.159347	male	amygdala	150 ug/kg mixed BP x nest attendance
LOC685894	9.54421	-1.50301	0.660194	-2.27662	0.0228087	NA	male	amygdala	150 ug/kg mixed BP x nest attendance
Sdccag8	474.013	-0.231782	0.101832	-2.27613	0.0228384	0.160206	male	amygdala	150 ug/kg mixed BP x nest attendance
LOC102549311	56.3721	-0.57472	0.252558	-2.27559	0.0228704	NA	male	amygdala	150 ug/kg mixed BP x nest attendance
LOC102548321	2.98699	2.99882	1.31819	2.27496	0.0229086	NA	male	amygdala	150 ug/kg mixed BP x nest attendance
Fbxl7	196.043	-0.314872	0.138419	-2.27478	0.0229194	0.160498	male	amygdala	150 ug/kg mixed BP x nest attendance
Nr2c2	242.886	-0.285519	0.125541	-2.27431	0.0229476	0.160498	male	amygdala	150 ug/kg mixed BP x nest attendance
Lamc2	32.4982	0.759689	0.334156	2.27346	0.0229987	NA	male	amygdala	150 ug/kg mixed BP x nest attendance
LOC102548890	4.19428	-2.17611	0.95748	-2.27274	0.0230416	NA	male	amygdala	150 ug/kg mixed BP x nest attendance
Rnf20	143.965	-0.416156	0.183146	-2.27227	0.0230703	NA	male	amygdala	150 ug/kg mixed BP x nest attendance
Smad6	40.7485	0.763969	0.336258	2.27197	0.0230884	NA	male	amygdala	150 ug/kg mixed BP x nest attendance
Shc3	183.403	-0.331221	0.145835	-2.27119	0.0231352	0.161572	male	amygdala	150 ug/kg mixed BP x nest attendance
Hlf	194.739	0.33486	0.147526	2.26984	0.0232173	0.161907	male	amygdala	150 ug/kg mixed BP x nest attendance
RT1-CE6	5.57101	-2.74386	1.20916	-2.26923	0.0232543	NA	male	amygdala	150 ug/kg mixed BP x nest attendance
Trnae-uuc_8	30.9922	0.947906	0.417909	2.26821	0.0233164	NA	male	amygdala	150 ug/kg mixed BP x nest attendance
Mest	64.2848	-0.597316	0.263411	-2.26762	0.0233523	NA	male	amygdala	150 ug/kg mixed BP x nest attendance
Mrpl49	260.244	0.334666	0.147594	2.26747	0.0233615	0.162458	male	amygdala	150 ug/kg mixed BP x nest attendance
Bclaf1	568.396	-0.258599	0.11405	-2.26742	0.0233646	0.162458	male	amygdala	150 ug/kg mixed BP x nest attendance
LOC102554253	60.3576	-0.613948	0.270877	-2.26652	0.0234198	NA	male	amygdala	150 ug/kg mixed BP x nest attendance
Rbp1	93.4263	0.500605	0.220943	2.26576	0.0234658	NA	male	amygdala	150 ug/kg mixed BP x nest attendance
Grin2a	514.696	-0.338076	0.149215	-2.26569	0.0234702	0.162801	male	amygdala	150 ug/kg mixed BP x nest attendance
Hnrnpa1	713.861	-0.252364	0.111419	-2.265	0.0235127	0.162801	male	amygdala	150 ug/kg mixed BP x nest attendance
Gapvd1	457.602	-0.236802	0.10459	-2.26411	0.0235676	0.162801	male	amygdala	150 ug/kg mixed BP x nest attendance
Zdhhc20	214.866	-0.271273	0.11982	-2.264	0.0235741	0.162801	male	amygdala	150 ug/kg mixed BP x nest attendance
Stard10	81.8827	0.542935	0.239829	2.26385	0.0235836	NA	male	amygdala	150 ug/kg mixed BP x nest attendance
Tbc1d9	214.128	-0.287749	0.127134	-2.26334	0.0236145	0.162801	male	amygdala	150 ug/kg mixed BP x nest attendance
Camsap2	495.118	-0.259887	0.114829	-2.26326	0.0236197	0.162801	male	amygdala	150 ug/kg mixed BP x nest attendance
LOC120100013	13.8572	-1.20509	0.532602	-2.26265	0.0236573	NA	male	amygdala	150 ug/kg mixed BP x nest attendance
LOC102549766	4.70986	2.3648	1.04526	2.26241	0.0236719	NA	male	amygdala	150 ug/kg mixed BP x nest attendance
Plxna2	352.261	-0.296961	0.131262	-2.26236	0.0236754	0.162949	male	amygdala	150 ug/kg mixed BP x nest attendance
LOC120103463	6.60604	1.61896	0.715616	2.26232	0.0236774	NA	male	amygdala	150 ug/kg mixed BP x nest attendance
Apln	76.0786	0.482521	0.213339	2.26176	0.0237122	NA	male	amygdala	150 ug/kg mixed BP x nest attendance
Hdgfl3	574.76	-0.266458	0.117873	-2.26055	0.0237874	0.163407	male	amygdala	150 ug/kg mixed BP x nest attendance
Extl1	65.4094	0.478859	0.211859	2.26028	0.023804	NA	male	amygdala	150 ug/kg mixed BP x nest attendance
Map2	3503.35	-0.318423	0.140888	-2.26012	0.0238136	0.163407	male	amygdala	150 ug/kg mixed BP x nest attendance
Slc30a5	75.9683	-0.464611	0.20558	-2.26	0.0238211	NA	male	amygdala	150 ug/kg mixed BP x nest attendance
Nasp	221.984	-0.32127	0.142237	-2.2587	0.0239021	0.163407	male	amygdala	150 ug/kg mixed BP x nest attendance
Slc13a4	184.477	0.400223	0.177202	2.25856	0.0239107	0.163407	male	amygdala	150 ug/kg mixed BP x nest attendance
Kif2a	389.276	-0.292614	0.129568	-2.25838	0.0239223	0.163407	male	amygdala	150 ug/kg mixed BP x nest attendance
Pbx3	432.092	-0.242144	0.107259	-2.25756	0.0239731	0.163407	male	amygdala	150 ug/kg mixed BP x nest attendance
Dclk2	392.171	-0.251262	0.111306	-2.2574	0.0239828	0.163407	male	amygdala	150 ug/kg mixed BP x nest attendance
Prpf4b	701.35	-0.333125	0.147631	-2.25647	0.024041	0.163568	male	amygdala	150 ug/kg mixed BP x nest attendance
Mib2	110.709	-0.389497	0.172708	-2.25524	0.0241186	NA	male	amygdala	150 ug/kg mixed BP x nest attendance
Znrf1	480.432	-0.20453	0.0907054	-2.25489	0.0241405	0.16401	male	amygdala	150 ug/kg mixed BP x nest attendance
Rab3c	251.737	-0.265126	0.117645	-2.2536	0.0242212	0.164324	male	amygdala	150 ug/kg mixed BP x nest attendance
Nudt7	15.8178	1.0357	0.459728	2.25285	0.0242687	NA	male	amygdala	150 ug/kg mixed BP x nest attendance
Ddx21-ps1	66.0571	-0.544849	0.241855	-2.25279	0.0242724	NA	male	amygdala	150 ug/kg mixed BP x nest attendance
Pum1	387.319	-0.223656	0.0992797	-2.25278	0.0242729	0.164439	male	amygdala	150 ug/kg mixed BP x nest attendance
Ddx21-ps11	41.8656	-0.814235	0.361604	-2.25173	0.0243392	NA	male	amygdala	150 ug/kg mixed BP x nest attendance
Kctd17	462.52	0.378459	0.168081	2.25164	0.0243449	0.164676	male	amygdala	150 ug/kg mixed BP x nest attendance
Zfhx2	211.538	-0.298991	0.132818	-2.25113	0.0243772	0.164676	male	amygdala	150 ug/kg mixed BP x nest attendance
LOC103691688	371.679	0.389248	0.17298	2.25025	0.0244333	0.164821	male	amygdala	150 ug/kg mixed BP x nest attendance
LOC102555849	4.49001	2.00934	0.893168	2.24968	0.0244691	NA	male	amygdala	150 ug/kg mixed BP x nest attendance
Fuca2	54.136	0.556951	0.247589	2.2495	0.0244809	NA	male	amygdala	150 ug/kg mixed BP x nest attendance
LOC102554065	43.9467	-0.608055	0.270307	-2.2495	0.024481	NA	male	amygdala	150 ug/kg mixed BP x nest attendance
LOC120097338	36.8724	-0.654289	0.290897	-2.24921	0.024499	NA	male	amygdala	150 ug/kg mixed BP x nest attendance
Vom2r32	5.60889	2.60581	1.15926	2.24782	0.0245874	NA	male	amygdala	150 ug/kg mixed BP x nest attendance
Sall4	10.6237	1.61141	0.717137	2.24701	0.0246395	NA	male	amygdala	150 ug/kg mixed BP x nest attendance
Spaca6	81.7925	-0.550667	0.245316	-2.24472	0.0247861	NA	male	amygdala	150 ug/kg mixed BP x nest attendance
LOC120097931	9.72338	-1.4494	0.645887	-2.24405	0.024829	NA	male	amygdala	150 ug/kg mixed BP x nest attendance
LOC100909680	6.0015	-1.56247	0.696396	-2.24365	0.0248551	NA	male	amygdala	150 ug/kg mixed BP x nest attendance
Rora	1840.15	-0.261535	0.116592	-2.24316	0.0248867	0.167325	male	amygdala	150 ug/kg mixed BP x nest attendance
Cntn1	1668.87	-0.207679	0.092586	-2.24309	0.0248909	0.167325	male	amygdala	150 ug/kg mixed BP x nest attendance
Pltp	319.058	0.237363	0.105843	2.24259	0.024923	0.167325	male	amygdala	150 ug/kg mixed BP x nest attendance
Agrn	297.925	-0.310336	0.138404	-2.24225	0.0249454	0.167325	male	amygdala	150 ug/kg mixed BP x nest attendance
Tcf4	2930.27	-0.208325	0.092968	-2.24083	0.0250371	0.167569	male	amygdala	150 ug/kg mixed BP x nest attendance
RGD1359634	133.845	-0.335317	0.149652	-2.24065	0.0250489	NA	male	amygdala	150 ug/kg mixed BP x nest attendance
Zranb2	464.231	-0.341336	0.152342	-2.24059	0.0250524	0.167569	male	amygdala	150 ug/kg mixed BP x nest attendance
Sgms2	39.3824	0.760563	0.339489	2.24032	0.0250702	NA	male	amygdala	150 ug/kg mixed BP x nest attendance
Tmprss7	12.1581	1.12827	0.503702	2.23996	0.0250938	NA	male	amygdala	150 ug/kg mixed BP x nest attendance
RT1-T24-4	372.664	-0.525995	0.235198	-2.2364	0.0253259	0.16916	male	amygdala	150 ug/kg mixed BP x nest attendance
Arfgef1	405.415	-0.264007	0.118081	-2.23582	0.0253635	0.169173	male	amygdala	150 ug/kg mixed BP x nest attendance
Kcnk10	242.735	-0.304857	0.136451	-2.23419	0.0254707	0.16965	male	amygdala	150 ug/kg mixed BP x nest attendance
LOC102548673	4.89944	2.01675	0.90392	2.23111	0.0256738	NA	male	amygdala	150 ug/kg mixed BP x nest attendance
Tial1	338.226	-0.254456	0.114072	-2.23065	0.0257042	0.170805	male	amygdala	150 ug/kg mixed BP x nest attendance
Rasa1	414.634	-0.338783	0.151888	-2.23047	0.0257161	0.170805	male	amygdala	150 ug/kg mixed BP x nest attendance
Ninj2	53.171	0.834755	0.374366	2.22978	0.025762	NA	male	amygdala	150 ug/kg mixed BP x nest attendance
Fat3	774.685	-0.309568	0.13884	-2.22968	0.0257685	0.170914	male	amygdala	150 ug/kg mixed BP x nest attendance
Lyar	77.9706	-0.431955	0.193735	-2.22961	0.0257732	NA	male	amygdala	150 ug/kg mixed BP x nest attendance
RGD1566007	4.69643	1.92779	0.865112	2.22837	0.025856	NA	male	amygdala	150 ug/kg mixed BP x nest attendance
Npm1-ps18	21.7224	-0.962496	0.432057	-2.22771	0.0259	NA	male	amygdala	150 ug/kg mixed BP x nest attendance
LOC120095681	3.13339	2.57857	1.15757	2.22757	0.0259091	NA	male	amygdala	150 ug/kg mixed BP x nest attendance
Arhgap20-ps3	19.9685	1.06478	0.478291	2.22622	0.0259994	NA	male	amygdala	150 ug/kg mixed BP x nest attendance
Agxt2	2.60186	2.51799	1.13126	2.22582	0.0260264	NA	male	amygdala	150 ug/kg mixed BP x nest attendance
Slamf1	7.79918	1.48663	0.668002	2.22549	0.0260483	NA	male	amygdala	150 ug/kg mixed BP x nest attendance
LOC100363294	6.4053	2.11891	0.952204	2.22527	0.0260631	NA	male	amygdala	150 ug/kg mixed BP x nest attendance
Sumo2	287.275	-0.37731	0.169584	-2.22492	0.0260869	0.172785	male	amygdala	150 ug/kg mixed BP x nest attendance
Dync2h1	206.949	-0.27447	0.12346	-2.22314	0.0262061	0.173182	male	amygdala	150 ug/kg mixed BP x nest attendance
Fam168a	670.548	-0.232296	0.1045	-2.22294	0.0262198	0.173182	male	amygdala	150 ug/kg mixed BP x nest attendance
LOC102547698	17.3577	1.67994	0.755848	2.2226	0.026243	NA	male	amygdala	150 ug/kg mixed BP x nest attendance
Foxr1	15.5422	1.07047	0.481721	2.22219	0.0262706	NA	male	amygdala	150 ug/kg mixed BP x nest attendance
Dgki	819.192	-0.221659	0.0997917	-2.22122	0.0263361	0.173709	male	amygdala	150 ug/kg mixed BP x nest attendance
LOC120093788	228.43	-0.336631	0.15159	-2.22067	0.0263731	0.173711	male	amygdala	150 ug/kg mixed BP x nest attendance
Pi4k2a	167.431	0.345646	0.155661	2.2205	0.0263845	NA	male	amygdala	150 ug/kg mixed BP x nest attendance
Lancl3	59.4983	-0.525611	0.23679	-2.21974	0.0264366	NA	male	amygdala	150 ug/kg mixed BP x nest attendance
Il22ra1	10.0605	1.74612	0.786983	2.21875	0.0265037	NA	male	amygdala	150 ug/kg mixed BP x nest attendance
LOC120097859	10.7295	2.50953	1.13126	2.21836	0.0265303	NA	male	amygdala	150 ug/kg mixed BP x nest attendance
LOC120102337	3.27618	2.94739	1.32881	2.21807	0.0265504	NA	male	amygdala	150 ug/kg mixed BP x nest attendance
Gtsf1	28.044	0.968351	0.436881	2.21651	0.0266567	NA	male	amygdala	150 ug/kg mixed BP x nest attendance
Ddx21-ps8	6.76123	-1.69093	0.762949	-2.21631	0.0266704	NA	male	amygdala	150 ug/kg mixed BP x nest attendance
LOC120097065	3.68679	2.00926	0.906725	2.21595	0.026695	NA	male	amygdala	150 ug/kg mixed BP x nest attendance
Agt	154.825	0.316512	0.142892	2.21504	0.0267577	NA	male	amygdala	150 ug/kg mixed BP x nest attendance
Lamb2	121.692	0.419303	0.189329	2.21468	0.0267821	NA	male	amygdala	150 ug/kg mixed BP x nest attendance
Tspan33	64.0043	0.493154	0.222691	2.21452	0.0267932	NA	male	amygdala	150 ug/kg mixed BP x nest attendance
Caln1	1817.9	-0.194761	0.0879521	-2.2144	0.0268016	0.176061	male	amygdala	150 ug/kg mixed BP x nest attendance
Trim44	449.319	-0.307184	0.138723	-2.21436	0.0268039	0.176061	male	amygdala	150 ug/kg mixed BP x nest attendance
Adal	149.249	-0.52059	0.235104	-2.2143	0.0268085	NA	male	amygdala	150 ug/kg mixed BP x nest attendance
Ctnnal1	181.109	-0.284406	0.128468	-2.21383	0.0268408	NA	male	amygdala	150 ug/kg mixed BP x nest attendance
Antxr1	105.477	-0.454989	0.20554	-2.21363	0.0268543	NA	male	amygdala	150 ug/kg mixed BP x nest attendance
Usp9x	771.741	-0.190625	0.0861404	-2.21295	0.0269008	0.176428	male	amygdala	150 ug/kg mixed BP x nest attendance
Dleu7	59.8528	0.512163	0.231467	2.21268	0.0269197	NA	male	amygdala	150 ug/kg mixed BP x nest attendance
Zfp583	26.2742	-0.757613	0.342414	-2.21256	0.0269279	NA	male	amygdala	150 ug/kg mixed BP x nest attendance
Samd5	194.694	-0.403144	0.182215	-2.21247	0.0269342	0.176428	male	amygdala	150 ug/kg mixed BP x nest attendance
Asap1	475.992	-0.235997	0.106816	-2.20937	0.0271489	0.17759	male	amygdala	150 ug/kg mixed BP x nest attendance
Cpxm1	47.6186	0.85666	0.38784	2.2088	0.0271885	NA	male	amygdala	150 ug/kg mixed BP x nest attendance
Grip2	140.722	-0.383065	0.173466	-2.20831	0.0272229	NA	male	amygdala	150 ug/kg mixed BP x nest attendance
Thsd7a	487.06	-0.267126	0.121035	-2.20702	0.0273127	0.178416	male	amygdala	150 ug/kg mixed BP x nest attendance
Zfp780b	233.405	-0.265303	0.120249	-2.20629	0.0273637	0.178503	male	amygdala	150 ug/kg mixed BP x nest attendance
Lmnb2-ps1	132.521	-0.35103	0.159122	-2.20605	0.0273807	NA	male	amygdala	150 ug/kg mixed BP x nest attendance
Zfp113	31.4424	-0.707243	0.320606	-2.20596	0.0273871	NA	male	amygdala	150 ug/kg mixed BP x nest attendance
Cldn18	3.65386	2.81298	1.27524	2.20584	0.0273954	NA	male	amygdala	150 ug/kg mixed BP x nest attendance
Tmprss9	29.2348	0.874173	0.396309	2.20579	0.027399	NA	male	amygdala	150 ug/kg mixed BP x nest attendance
Ice2	45.657	0.652145	0.295801	2.20468	0.0274768	NA	male	amygdala	150 ug/kg mixed BP x nest attendance
Muc2	5.59991	2.34553	1.06496	2.20245	0.0276332	NA	male	amygdala	150 ug/kg mixed BP x nest attendance
LOC102549070	4.67743	2.12804	0.966657	2.20145	0.0277044	NA	male	amygdala	150 ug/kg mixed BP x nest attendance
Fut8	255.42	-0.279151	0.126803	-2.20144	0.0277046	0.180479	male	amygdala	150 ug/kg mixed BP x nest attendance
LOC685078	14.7459	1.71901	0.781005	2.20102	0.0277344	NA	male	amygdala	150 ug/kg mixed BP x nest attendance
Epb41l2	487.863	0.298634	0.135695	2.20077	0.0277524	0.180543	male	amygdala	150 ug/kg mixed BP x nest attendance
Xpr1	417.421	-0.216195	0.0982638	-2.20015	0.0277961	0.180579	male	amygdala	150 ug/kg mixed BP x nest attendance
Rab13	88.3012	0.577693	0.262622	2.19972	0.0278271	NA	male	amygdala	150 ug/kg mixed BP x nest attendance
Cyth3	156.295	-0.314854	0.14316	-2.19931	0.0278562	NA	male	amygdala	150 ug/kg mixed BP x nest attendance
LOC108350688	98.3637	-0.404896	0.184111	-2.1992	0.0278635	NA	male	amygdala	150 ug/kg mixed BP x nest attendance
LOC108348576	4.71416	2.2875	1.04029	2.19891	0.0278844	NA	male	amygdala	150 ug/kg mixed BP x nest attendance
Paip2	257.096	-0.35853	0.163168	-2.19731	0.0279982	0.181644	male	amygdala	150 ug/kg mixed BP x nest attendance
Parpbp	20.5938	0.984899	0.448625	2.19537	0.0281369	NA	male	amygdala	150 ug/kg mixed BP x nest attendance
LOC100909729	4.12857	1.95442	0.890812	2.19398	0.028237	NA	male	amygdala	150 ug/kg mixed BP x nest attendance
Psd3	701.27	-0.234744	0.107062	-2.19259	0.0283368	0.18359	male	amygdala	150 ug/kg mixed BP x nest attendance
Tppp2	4.12575	2.14987	0.980553	2.19251	0.0283429	NA	male	amygdala	150 ug/kg mixed BP x nest attendance
Hrh2	44.1732	-0.56903	0.259571	-2.19219	0.0283658	NA	male	amygdala	150 ug/kg mixed BP x nest attendance
Upf3b	317.59	-0.336517	0.153635	-2.19036	0.028498	0.184383	male	amygdala	150 ug/kg mixed BP x nest attendance
Stox2	544.961	-0.265149	0.121101	-2.18948	0.0285621	0.184459	male	amygdala	150 ug/kg mixed BP x nest attendance
LOC120095673	15.3288	1.33214	0.608495	2.18924	0.0285797	NA	male	amygdala	150 ug/kg mixed BP x nest attendance
Lyst	255.406	-0.244114	0.111512	-2.18912	0.028588	0.184459	male	amygdala	150 ug/kg mixed BP x nest attendance
Cyld-ps2	4.91909	2.57713	1.17753	2.1886	0.0286258	NA	male	amygdala	150 ug/kg mixed BP x nest attendance
LOC102550858	3.37593	-2.41357	1.10284	-2.18851	0.0286324	NA	male	amygdala	150 ug/kg mixed BP x nest attendance
Morf4l1	691.321	-0.279609	0.127773	-2.18832	0.0286465	0.184459	male	amygdala	150 ug/kg mixed BP x nest attendance
Garnl3	356.711	-0.291221	0.133096	-2.18806	0.0286651	0.184459	male	amygdala	150 ug/kg mixed BP x nest attendance
LOC108352331	4.12896	2.7118	1.2397	2.18748	0.0287078	NA	male	amygdala	150 ug/kg mixed BP x nest attendance
Cttnbp2	484.537	-0.29441	0.134626	-2.18686	0.0287524	0.18477	male	amygdala	150 ug/kg mixed BP x nest attendance
Basp1	3212.44	-0.233116	0.106725	-2.18427	0.0289422	0.185738	male	amygdala	150 ug/kg mixed BP x nest attendance
Sacs	157.618	-0.352814	0.161542	-2.18404	0.0289592	NA	male	amygdala	150 ug/kg mixed BP x nest attendance
Ect2	32.6816	1.09232	0.500243	2.18358	0.0289929	NA	male	amygdala	150 ug/kg mixed BP x nest attendance
LOC108352541	170.352	-0.356255	0.16317	-2.18334	0.0290105	NA	male	amygdala	150 ug/kg mixed BP x nest attendance
Sp2-ps1	24.0591	0.894334	0.409679	2.18301	0.0290349	NA	male	amygdala	150 ug/kg mixed BP x nest attendance
Adcy4	24.1167	0.898027	0.411416	2.18277	0.0290528	NA	male	amygdala	150 ug/kg mixed BP x nest attendance
Dntt	5.32854	2.85263	1.30689	2.18276	0.0290537	NA	male	amygdala	150 ug/kg mixed BP x nest attendance
Keap1	220.953	0.426677	0.195494	2.18256	0.0290681	0.186295	male	amygdala	150 ug/kg mixed BP x nest attendance
Cbln4	20.643	-0.802413	0.367669	-2.18243	0.0290778	NA	male	amygdala	150 ug/kg mixed BP x nest attendance
Pkhd1l1	25.1299	0.874097	0.400574	2.18211	0.0291014	NA	male	amygdala	150 ug/kg mixed BP x nest attendance
Zfp28	29.5576	-0.648829	0.297373	-2.18187	0.0291193	NA	male	amygdala	150 ug/kg mixed BP x nest attendance
Top1	960.817	-0.239096	0.109584	-2.18184	0.0291211	0.186314	male	amygdala	150 ug/kg mixed BP x nest attendance
Tceal5	228.442	0.319851	0.146623	2.18146	0.0291495	0.186314	male	amygdala	150 ug/kg mixed BP x nest attendance
Col6a3	54.7896	0.510135	0.23387	2.18127	0.0291632	NA	male	amygdala	150 ug/kg mixed BP x nest attendance
Smad5	81.0079	-0.416836	0.191101	-2.18124	0.0291656	NA	male	amygdala	150 ug/kg mixed BP x nest attendance
LOC102550048	20.1654	1.34846	0.618325	2.18083	0.0291961	NA	male	amygdala	150 ug/kg mixed BP x nest attendance
Lrriq4	6.6443	1.66782	0.765215	2.17955	0.029291	NA	male	amygdala	150 ug/kg mixed BP x nest attendance
Mrpl14	190.236	0.355013	0.162931	2.17891	0.0293381	0.187267	male	amygdala	150 ug/kg mixed BP x nest attendance
Zfp654	82.6172	-0.424097	0.194715	-2.17804	0.0294034	NA	male	amygdala	150 ug/kg mixed BP x nest attendance
Clstn1	1408.35	0.240698	0.110565	2.17698	0.0294822	0.187718	male	amygdala	150 ug/kg mixed BP x nest attendance
LOC102552186	323.594	-0.273336	0.125562	-2.1769	0.0294878	0.187718	male	amygdala	150 ug/kg mixed BP x nest attendance
Dkc1	89.9946	-0.492541	0.226263	-2.17685	0.0294917	NA	male	amygdala	150 ug/kg mixed BP x nest attendance
Micu1	379.476	0.202785	0.093196	2.1759	0.0295627	0.187829	male	amygdala	150 ug/kg mixed BP x nest attendance
Cpeb2	171.969	-0.298253	0.137078	-2.17578	0.0295713	NA	male	amygdala	150 ug/kg mixed BP x nest attendance
Cyp2b1	3.88948	2.24995	1.03416	2.17563	0.0295828	NA	male	amygdala	150 ug/kg mixed BP x nest attendance
Hbb	715.145	-0.885672	0.407091	-2.17561	0.0295844	0.187829	male	amygdala	150 ug/kg mixed BP x nest attendance
Sanbr	438.685	-0.27611	0.126973	-2.17456	0.0296631	0.188078	male	amygdala	150 ug/kg mixed BP x nest attendance
LOC103694749	8.99301	2.38851	1.09933	2.1727	0.0298028	NA	male	amygdala	150 ug/kg mixed BP x nest attendance
Fxr2	235.358	0.332423	0.153043	2.1721	0.0298484	0.188664	male	amygdala	150 ug/kg mixed BP x nest attendance
Dnajc3	203.371	0.346783	0.159668	2.17191	0.0298628	0.188664	male	amygdala	150 ug/kg mixed BP x nest attendance
Atp5me	2063.83	0.195043	0.0898092	2.17175	0.0298747	0.188664	male	amygdala	150 ug/kg mixed BP x nest attendance
Ptgdrl1-ps1	3.61842	2.50002	1.15198	2.17019	0.0299928	NA	male	amygdala	150 ug/kg mixed BP x nest attendance
LOC498276	60.3904	0.502495	0.231569	2.16996	0.03001	NA	male	amygdala	150 ug/kg mixed BP x nest attendance
Hdx	62.2141	-0.486881	0.224397	-2.16973	0.0300271	NA	male	amygdala	150 ug/kg mixed BP x nest attendance
Clxn	8.67912	1.24664	0.574656	2.16937	0.0300545	NA	male	amygdala	150 ug/kg mixed BP x nest attendance
Ywhaz	1171.94	-0.264571	0.121959	-2.16935	0.030056	0.189556	male	amygdala	150 ug/kg mixed BP x nest attendance
Trim38	3.57249	2.38878	1.1013	2.16905	0.0300791	NA	male	amygdala	150 ug/kg mixed BP x nest attendance
Litafd	4.93809	2.19317	1.01115	2.16898	0.0300842	NA	male	amygdala	150 ug/kg mixed BP x nest attendance
Ly49i2	4.7894	2.04626	0.943918	2.16784	0.0301709	NA	male	amygdala	150 ug/kg mixed BP x nest attendance
LOC102554857	23.7346	0.851621	0.392885	2.16761	0.0301885	NA	male	amygdala	150 ug/kg mixed BP x nest attendance
St6galnac3	395.199	-0.238579	0.11016	-2.16576	0.0303298	0.190272	male	amygdala	150 ug/kg mixed BP x nest attendance
Surf6-ps3	33.817	-0.600897	0.277458	-2.16572	0.0303326	NA	male	amygdala	150 ug/kg mixed BP x nest attendance
Fry	1155.25	-0.153133	0.0707086	-2.16569	0.0303351	0.190272	male	amygdala	150 ug/kg mixed BP x nest attendance
Adamts13	51.0973	0.587814	0.271607	2.16421	0.0304483	NA	male	amygdala	150 ug/kg mixed BP x nest attendance
Rab3gap2	82.6885	-0.405351	0.187303	-2.16415	0.0304527	NA	male	amygdala	150 ug/kg mixed BP x nest attendance
Dtna	599.867	-0.223821	0.103433	-2.16391	0.0304711	0.190272	male	amygdala	150 ug/kg mixed BP x nest attendance
Ahsa2	104.86	-0.383904	0.177413	-2.1639	0.030472	NA	male	amygdala	150 ug/kg mixed BP x nest attendance
Ate1	406.377	-0.222731	0.102935	-2.1638	0.0304801	0.190272	male	amygdala	150 ug/kg mixed BP x nest attendance
Fkbp2	765.259	0.337511	0.155983	2.16377	0.0304823	0.190272	male	amygdala	150 ug/kg mixed BP x nest attendance
LOC120093053	765.259	0.337511	0.155983	2.16377	0.0304823	0.190272	male	amygdala	150 ug/kg mixed BP x nest attendance
mt-Rnr2	48196.4	-0.323983	0.149731	-2.16376	0.0304826	0.190272	male	amygdala	150 ug/kg mixed BP x nest attendance
LOC102552504	8.57165	1.50287	0.694594	2.16367	0.0304897	NA	male	amygdala	150 ug/kg mixed BP x nest attendance
Lmo3	576.497	-0.267904	0.12382	-2.16367	0.03049	0.190272	male	amygdala	150 ug/kg mixed BP x nest attendance
RGD1359108	58.6138	-0.499233	0.230787	-2.16318	0.0305273	NA	male	amygdala	150 ug/kg mixed BP x nest attendance
Asip	26.0279	1.34322	0.620991	2.16303	0.0305392	NA	male	amygdala	150 ug/kg mixed BP x nest attendance
LOC102550206	11.3097	1.47187	0.680754	2.16212	0.030609	NA	male	amygdala	150 ug/kg mixed BP x nest attendance
Luzp2	858.528	-0.272581	0.126085	-2.16189	0.0306266	0.190568	male	amygdala	150 ug/kg mixed BP x nest attendance
LOC120093787	227.871	-0.330797	0.153013	-2.16189	0.0306267	0.190568	male	amygdala	150 ug/kg mixed BP x nest attendance
Fundc1	38.8071	-0.618736	0.286226	-2.16171	0.0306408	NA	male	amygdala	150 ug/kg mixed BP x nest attendance
Ankrd35	36.2109	0.595806	0.275649	2.16147	0.0306594	NA	male	amygdala	150 ug/kg mixed BP x nest attendance
LOC108349081	19.5051	1.28488	0.594494	2.1613	0.0306718	NA	male	amygdala	150 ug/kg mixed BP x nest attendance
LOC108350566	251.627	-0.318006	0.147159	-2.16097	0.0306979	0.190568	male	amygdala	150 ug/kg mixed BP x nest attendance
Taf3	242.142	-0.267718	0.123888	-2.16097	0.030698	0.190568	male	amygdala	150 ug/kg mixed BP x nest attendance
Zbtb47	164.661	0.399645	0.184978	2.1605	0.0307336	NA	male	amygdala	150 ug/kg mixed BP x nest attendance
LOC102554903	11.7699	1.44109	0.667038	2.16043	0.0307392	NA	male	amygdala	150 ug/kg mixed BP x nest attendance
Cwc22	53.0572	-0.514652	0.238241	-2.16022	0.0307559	NA	male	amygdala	150 ug/kg mixed BP x nest attendance
LOC102550092	6.61475	1.95713	0.906021	2.16014	0.0307617	NA	male	amygdala	150 ug/kg mixed BP x nest attendance
Ric1	126.691	-0.32441	0.150191	-2.15999	0.0307738	NA	male	amygdala	150 ug/kg mixed BP x nest attendance
Dact3	524.51	0.323472	0.149842	2.15875	0.0308696	0.191384	male	amygdala	150 ug/kg mixed BP x nest attendance
Rnf149	135.851	-0.314774	0.145878	-2.15779	0.0309439	NA	male	amygdala	150 ug/kg mixed BP x nest attendance
Slit1	118.766	-0.410326	0.190206	-2.15727	0.0309844	NA	male	amygdala	150 ug/kg mixed BP x nest attendance
LOC120102883	5.52688	2.75389	1.27674	2.15697	0.0310079	NA	male	amygdala	150 ug/kg mixed BP x nest attendance
LOC102555377	60.4467	-0.496659	0.230362	-2.15599	0.0310841	NA	male	amygdala	150 ug/kg mixed BP x nest attendance
LOC102555338	41.8558	0.67539	0.313302	2.15572	0.0311057	NA	male	amygdala	150 ug/kg mixed BP x nest attendance
Sox11	9.09575	-1.46657	0.68033	-2.15568	0.031109	NA	male	amygdala	150 ug/kg mixed BP x nest attendance
Dpep2	4.46241	2.27851	1.0571	2.15545	0.0311267	NA	male	amygdala	150 ug/kg mixed BP x nest attendance
Zrsr2-ps1	67.3233	-0.604004	0.280223	-2.15544	0.0311275	NA	male	amygdala	150 ug/kg mixed BP x nest attendance
A3galt2	10.0244	1.09957	0.510277	2.15486	0.0311728	NA	male	amygdala	150 ug/kg mixed BP x nest attendance
Usp15	261.349	-0.272939	0.126685	-2.15447	0.0312034	0.193195	male	amygdala	150 ug/kg mixed BP x nest attendance
Hmgcll1	259.948	-0.461423	0.21422	-2.15396	0.0312431	0.193195	male	amygdala	150 ug/kg mixed BP x nest attendance
Tspear	19.5829	0.988692	0.459075	2.15366	0.0312668	NA	male	amygdala	150 ug/kg mixed BP x nest attendance
LOC120100015	3.38578	2.49281	1.15768	2.15327	0.0312972	NA	male	amygdala	150 ug/kg mixed BP x nest attendance
Nbl1	121.383	0.361641	0.167993	2.15272	0.031341	NA	male	amygdala	150 ug/kg mixed BP x nest attendance
Ptgs2os	5.18472	1.79135	0.832557	2.15163	0.0314267	NA	male	amygdala	150 ug/kg mixed BP x nest attendance
Bhlhe22	117.438	-0.43877	0.204026	-2.15056	0.0315107	NA	male	amygdala	150 ug/kg mixed BP x nest attendance
Smc1a	536.907	-0.288637	0.13422	-2.15047	0.031518	0.194641	male	amygdala	150 ug/kg mixed BP x nest attendance
Grid2ip	31.8517	0.668809	0.311035	2.15027	0.0315341	NA	male	amygdala	150 ug/kg mixed BP x nest attendance
Erich5	8.58673	1.56052	0.725994	2.14949	0.0315954	NA	male	amygdala	150 ug/kg mixed BP x nest attendance
Opa1	302.977	-0.215598	0.100315	-2.14921	0.0316177	0.194729	male	amygdala	150 ug/kg mixed BP x nest attendance
Madd	479.347	0.250034	0.116373	2.14856	0.0316694	0.194729	male	amygdala	150 ug/kg mixed BP x nest attendance
Sh3gl2	351.842	-0.286296	0.133264	-2.14834	0.0316866	0.194729	male	amygdala	150 ug/kg mixed BP x nest attendance
Birc3	3.66281	2.20962	1.02855	2.14829	0.0316909	NA	male	amygdala	150 ug/kg mixed BP x nest attendance
Gan	212.792	-0.294641	0.137271	-2.14642	0.0318392	0.194729	male	amygdala	150 ug/kg mixed BP x nest attendance
Rps14	1144.15	0.267243	0.12451	2.14635	0.0318449	0.194729	male	amygdala	150 ug/kg mixed BP x nest attendance
LOC108350393	213.071	-0.275685	0.128445	-2.14633	0.0318468	0.194729	male	amygdala	150 ug/kg mixed BP x nest attendance
Clasp1	423.314	-0.199401	0.0929233	-2.14587	0.0318833	0.194729	male	amygdala	150 ug/kg mixed BP x nest attendance
Glra2	209.276	-0.355491	0.165698	-2.14542	0.0319193	0.194729	male	amygdala	150 ug/kg mixed BP x nest attendance
Tspan5	446.405	-0.192623	0.0898034	-2.14494	0.0319577	0.194729	male	amygdala	150 ug/kg mixed BP x nest attendance
Slk	200.122	0.315121	0.146915	2.14492	0.0319593	0.194729	male	amygdala	150 ug/kg mixed BP x nest attendance
Gpm6a	2075.91	-0.19286	0.0899271	-2.14462	0.0319832	0.194729	male	amygdala	150 ug/kg mixed BP x nest attendance
Plec	133.877	-0.352744	0.164566	-2.14348	0.0320742	NA	male	amygdala	150 ug/kg mixed BP x nest attendance
LOC120098585	4.36983	1.80113	0.840722	2.14236	0.0321646	NA	male	amygdala	150 ug/kg mixed BP x nest attendance
Ccar1	537.723	-0.292805	0.136677	-2.14231	0.0321683	0.195432	male	amygdala	150 ug/kg mixed BP x nest attendance
Catsperd	23.9757	1.14555	0.534762	2.14218	0.0321794	NA	male	amygdala	150 ug/kg mixed BP x nest attendance
Bptf	586.697	-0.249015	0.116248	-2.14209	0.0321861	0.195432	male	amygdala	150 ug/kg mixed BP x nest attendance
Arfip2	174.895	0.322915	0.150759	2.14193	0.0321994	NA	male	amygdala	150 ug/kg mixed BP x nest attendance
LOC120100852	144.089	-0.315324	0.147227	-2.14175	0.0322136	NA	male	amygdala	150 ug/kg mixed BP x nest attendance
Gria3	458.436	-0.306432	0.143083	-2.14164	0.0322221	0.195432	male	amygdala	150 ug/kg mixed BP x nest attendance
Col5a3	180.267	0.343812	0.160593	2.1409	0.0322823	NA	male	amygdala	150 ug/kg mixed BP x nest attendance
Blzf1	25.7847	-0.715561	0.334279	-2.14061	0.0323052	NA	male	amygdala	150 ug/kg mixed BP x nest attendance
Cyp3a62	31.4514	-0.673099	0.314486	-2.14031	0.0323295	NA	male	amygdala	150 ug/kg mixed BP x nest attendance
Slc35a1	51.2791	-0.556176	0.259865	-2.14025	0.0323345	NA	male	amygdala	150 ug/kg mixed BP x nest attendance
Foxn2	78.6993	0.528286	0.246881	2.13985	0.0323673	NA	male	amygdala	150 ug/kg mixed BP x nest attendance
LOC680191	4.49711	1.96435	0.918029	2.13975	0.032375	NA	male	amygdala	150 ug/kg mixed BP x nest attendance
Cimip4	3.39403	2.69225	1.2587	2.13891	0.0324427	NA	male	amygdala	150 ug/kg mixed BP x nest attendance
Cfap77	25.59	0.902279	0.421881	2.13871	0.0324594	NA	male	amygdala	150 ug/kg mixed BP x nest attendance
Zfp804b	706.872	-0.285118	0.133393	-2.13742	0.0325636	0.19725	male	amygdala	150 ug/kg mixed BP x nest attendance
Dek	322.129	-0.265092	0.124058	-2.13684	0.0326108	0.197285	male	amygdala	150 ug/kg mixed BP x nest attendance
LOC108348220	88.7982	0.818879	0.383337	2.13619	0.0326643	NA	male	amygdala	150 ug/kg mixed BP x nest attendance
LOC100909859	8.93527	1.62263	0.759751	2.13574	0.0327009	NA	male	amygdala	150 ug/kg mixed BP x nest attendance
Cntnap4	264.504	-0.272814	0.127742	-2.13566	0.0327068	0.197614	male	amygdala	150 ug/kg mixed BP x nest attendance
Tbck	109.842	-0.390074	0.182717	-2.13486	0.0327728	NA	male	amygdala	150 ug/kg mixed BP x nest attendance
Arhgap23	290.423	-0.232516	0.10894	-2.13434	0.0328151	0.197858	male	amygdala	150 ug/kg mixed BP x nest attendance
Hba-a2	397.308	-0.977376	0.45797	-2.13415	0.0328304	0.197858	male	amygdala	150 ug/kg mixed BP x nest attendance
LOC120094708	4.04222	2.21591	1.03844	2.13388	0.032853	NA	male	amygdala	150 ug/kg mixed BP x nest attendance
LOC102546727	3.55181	2.42825	1.13799	2.1338	0.0328593	NA	male	amygdala	150 ug/kg mixed BP x nest attendance
Actr2	647.501	-0.277867	0.13024	-2.1335	0.0328834	0.197926	male	amygdala	150 ug/kg mixed BP x nest attendance
Pygl	23.737	0.79043	0.370555	2.1331	0.0329168	NA	male	amygdala	150 ug/kg mixed BP x nest attendance
LOC689481	15.6754	-1.03731	0.48638	-2.13273	0.0329473	NA	male	amygdala	150 ug/kg mixed BP x nest attendance
Scn1b	140.601	0.376818	0.176716	2.13234	0.0329788	NA	male	amygdala	150 ug/kg mixed BP x nest attendance
LOC108349039	7.8674	1.58202	0.74223	2.13145	0.0330523	NA	male	amygdala	150 ug/kg mixed BP x nest attendance
Lrrc39	61.1261	-0.470597	0.220808	-2.13125	0.0330687	NA	male	amygdala	150 ug/kg mixed BP x nest attendance
Ankrd1	11.4893	1.43374	0.672782	2.13105	0.0330847	NA	male	amygdala	150 ug/kg mixed BP x nest attendance
Marcks	1494.96	-0.206478	0.0969087	-2.13064	0.0331187	0.198721	male	amygdala	150 ug/kg mixed BP x nest attendance
Dip2a	207.465	-0.277982	0.13048	-2.13045	0.0331343	0.198721	male	amygdala	150 ug/kg mixed BP x nest attendance
Tmem163	234.171	-0.29447	0.138225	-2.13037	0.0331411	0.198721	male	amygdala	150 ug/kg mixed BP x nest attendance
Fbxo47	48.9646	0.578643	0.271684	2.12984	0.033185	NA	male	amygdala	150 ug/kg mixed BP x nest attendance
LOC108352511	193.07	-0.302232	0.141949	-2.12916	0.0332407	0.199067	male	amygdala	150 ug/kg mixed BP x nest attendance
LOC120102367	4.59989	2.5124	1.18037	2.1285	0.0332959	NA	male	amygdala	150 ug/kg mixed BP x nest attendance
Baiap3	3.16589	-2.97998	1.40015	-2.12833	0.0333099	NA	male	amygdala	150 ug/kg mixed BP x nest attendance
Zfp217	27.734	0.962424	0.452386	2.12744	0.0333835	NA	male	amygdala	150 ug/kg mixed BP x nest attendance
LOC102548345	10.2429	1.16581	0.54806	2.12716	0.0334065	NA	male	amygdala	150 ug/kg mixed BP x nest attendance
Bmpr1b	129.211	0.399015	0.187612	2.12681	0.0334356	NA	male	amygdala	150 ug/kg mixed BP x nest attendance
Peds1-ps1	10.1755	1.68541	0.792714	2.12612	0.0334931	NA	male	amygdala	150 ug/kg mixed BP x nest attendance
Sgpp2	28.2911	1.02757	0.48345	2.1255	0.0335452	NA	male	amygdala	150 ug/kg mixed BP x nest attendance
Gng13	148.182	0.415925	0.195698	2.12534	0.0335583	NA	male	amygdala	150 ug/kg mixed BP x nest attendance
Ripply3	12.7435	1.341	0.631008	2.12517	0.0335725	NA	male	amygdala	150 ug/kg mixed BP x nest attendance
Apc	2408.22	-0.278053	0.130842	-2.1251	0.0335784	0.200704	male	amygdala	150 ug/kg mixed BP x nest attendance
Msra	271.502	-0.231092	0.108757	-2.12486	0.0335987	0.200704	male	amygdala	150 ug/kg mixed BP x nest attendance
Moap1	104.414	-0.474993	0.22362	-2.12411	0.033661	NA	male	amygdala	150 ug/kg mixed BP x nest attendance
Nin	210.326	-0.290073	0.136571	-2.12397	0.0336728	0.200895	male	amygdala	150 ug/kg mixed BP x nest attendance
LOC102552528	7.26247	-1.43693	0.676544	-2.12393	0.033676	NA	male	amygdala	150 ug/kg mixed BP x nest attendance
Kctd13	75.8601	-0.469911	0.221263	-2.12377	0.0336894	NA	male	amygdala	150 ug/kg mixed BP x nest attendance
Chl1	1929.1	-0.239155	0.112629	-2.1234	0.0337205	0.200927	male	amygdala	150 ug/kg mixed BP x nest attendance
LOC120097447	5.21783	-1.86831	0.8803	-2.12235	0.0338082	NA	male	amygdala	150 ug/kg mixed BP x nest attendance
Dixdc1	176.833	-0.285597	0.134603	-2.12178	0.0338562	NA	male	amygdala	150 ug/kg mixed BP x nest attendance
LOC120093795	56.8439	-0.51076	0.240775	-2.12132	0.033895	NA	male	amygdala	150 ug/kg mixed BP x nest attendance
LOC100294508	139.405	0.368696	0.173826	2.12106	0.0339166	NA	male	amygdala	150 ug/kg mixed BP x nest attendance
Prp2l1	195.122	-0.305861	0.144212	-2.12091	0.0339291	0.201802	male	amygdala	150 ug/kg mixed BP x nest attendance
Naa40	360.752	-0.270531	0.127571	-2.12064	0.0339524	0.201802	male	amygdala	150 ug/kg mixed BP x nest attendance
Mettl9	145.999	-0.336605	0.158743	-2.12043	0.0339696	NA	male	amygdala	150 ug/kg mixed BP x nest attendance
LOC108350840	62.6109	-0.472338	0.222799	-2.12002	0.0340041	NA	male	amygdala	150 ug/kg mixed BP x nest attendance
Rpl29-ps6	25.2129	-1.00761	0.475331	-2.11981	0.034022	NA	male	amygdala	150 ug/kg mixed BP x nest attendance
C16h10orf71	3.59278	2.28506	1.07819	2.11934	0.0340615	NA	male	amygdala	150 ug/kg mixed BP x nest attendance
Cdh6	219.177	-0.342097	0.161437	-2.11908	0.0340838	0.202145	male	amygdala	150 ug/kg mixed BP x nest attendance
Ift74	200.791	-0.309166	0.145906	-2.11894	0.0340952	0.202145	male	amygdala	150 ug/kg mixed BP x nest attendance
Efnb1	28.0522	-0.714291	0.337184	-2.1184	0.0341408	NA	male	amygdala	150 ug/kg mixed BP x nest attendance
Wbp2nl	12.1455	1.81376	0.856272	2.11821	0.0341572	NA	male	amygdala	150 ug/kg mixed BP x nest attendance
Pdgfrl	25.6279	1.08618	0.512813	2.11808	0.0341687	NA	male	amygdala	150 ug/kg mixed BP x nest attendance
Gal	6.71527	1.5352	0.725321	2.11657	0.034296	NA	male	amygdala	150 ug/kg mixed BP x nest attendance
LOC120095345	10.28	2.30688	1.09071	2.11503	0.0344273	NA	male	amygdala	150 ug/kg mixed BP x nest attendance
LOC120099832	256.637	-1.79389	0.848241	-2.11483	0.0344444	0.203605	male	amygdala	150 ug/kg mixed BP x nest attendance
LOC120095179	28.4215	-0.702639	0.33226	-2.11472	0.0344534	NA	male	amygdala	150 ug/kg mixed BP x nest attendance
LOC120099822	88.1652	-0.473986	0.22414	-2.11468	0.0344569	NA	male	amygdala	150 ug/kg mixed BP x nest attendance
Ina	696.025	-0.272032	0.128647	-2.11456	0.0344677	0.203605	male	amygdala	150 ug/kg mixed BP x nest attendance
Dock4	540.082	-0.192166	0.0908789	-2.11453	0.0344701	0.203605	male	amygdala	150 ug/kg mixed BP x nest attendance
LOC120098799	7.39803	1.37733	0.65146	2.11422	0.0344964	NA	male	amygdala	150 ug/kg mixed BP x nest attendance
LOC120100903	46.7649	-0.557022	0.263491	-2.11401	0.0345145	NA	male	amygdala	150 ug/kg mixed BP x nest attendance
LOC108349062	27.1762	0.789767	0.373622	2.11381	0.0345315	NA	male	amygdala	150 ug/kg mixed BP x nest attendance
LOC120103113	14.0467	-1.04228	0.493165	-2.11345	0.0345619	NA	male	amygdala	150 ug/kg mixed BP x nest attendance
Tmem151a	271.41	0.417619	0.197601	2.11345	0.0345621	0.20365	male	amygdala	150 ug/kg mixed BP x nest attendance
Rasa2	248.791	-0.330697	0.156474	-2.11344	0.0345634	0.20365	male	amygdala	150 ug/kg mixed BP x nest attendance
Pym1-ps10	3.09433	2.95619	1.3991	2.11292	0.0346074	NA	male	amygdala	150 ug/kg mixed BP x nest attendance
Entrep3	148.749	0.325109	0.153877	2.11279	0.034619	NA	male	amygdala	150 ug/kg mixed BP x nest attendance
Map7d1	702.805	0.27059	0.128085	2.11259	0.0346359	0.203824	male	amygdala	150 ug/kg mixed BP x nest attendance
LOC120103015	120.396	0.357541	0.169245	2.11256	0.0346386	NA	male	amygdala	150 ug/kg mixed BP x nest attendance
LOC102551211	134.366	-0.343512	0.162613	-2.11245	0.0346483	NA	male	amygdala	150 ug/kg mixed BP x nest attendance
LOC102550363	4.27147	1.77819	0.842067	2.1117	0.0347125	NA	male	amygdala	150 ug/kg mixed BP x nest attendance
Rock2	557.294	-0.256842	0.12166	-2.11114	0.0347599	0.204264	male	amygdala	150 ug/kg mixed BP x nest attendance
Adat1	639.906	0.270119	0.128019	2.10999	0.0348592	0.204264	male	amygdala	150 ug/kg mixed BP x nest attendance
Mark2	308.884	-0.259649	0.123076	-2.10966	0.0348878	0.204264	male	amygdala	150 ug/kg mixed BP x nest attendance
LOC108348532	13.3319	1.20977	0.573536	2.10932	0.0349167	NA	male	amygdala	150 ug/kg mixed BP x nest attendance
Cdkl5	358.558	-0.239623	0.113609	-2.10918	0.0349288	0.204264	male	amygdala	150 ug/kg mixed BP x nest attendance
Nid2-ps3	527.485	-0.586564	0.278135	-2.10892	0.0349519	0.204264	male	amygdala	150 ug/kg mixed BP x nest attendance
Sds	4.97012	-1.66891	0.791438	-2.10871	0.0349697	NA	male	amygdala	150 ug/kg mixed BP x nest attendance
Ptpn12	170.15	-0.290694	0.137886	-2.10822	0.0350119	NA	male	amygdala	150 ug/kg mixed BP x nest attendance
Mycbp2	1105.37	-0.23426	0.111119	-2.10819	0.0350148	0.204264	male	amygdala	150 ug/kg mixed BP x nest attendance
Grm1	438.279	-0.227575	0.107967	-2.10782	0.0350468	0.204264	male	amygdala	150 ug/kg mixed BP x nest attendance
Vamp2	2892.06	0.185798	0.0881509	2.10773	0.0350547	0.204264	male	amygdala	150 ug/kg mixed BP x nest attendance
LOC102550245	8.92771	1.38816	0.658775	2.10719	0.0351012	NA	male	amygdala	150 ug/kg mixed BP x nest attendance
Tp73	26.2311	0.779417	0.370083	2.10606	0.0351989	NA	male	amygdala	150 ug/kg mixed BP x nest attendance
Ddt	228.533	0.346059	0.164335	2.10582	0.0352203	0.204977	male	amygdala	150 ug/kg mixed BP x nest attendance
Zhx1	119.585	-0.361919	0.17194	-2.10492	0.0352983	NA	male	amygdala	150 ug/kg mixed BP x nest attendance
LOC108353341	10.3772	2.34822	1.11582	2.10447	0.0353374	NA	male	amygdala	150 ug/kg mixed BP x nest attendance
Tmx4	470.779	-0.308662	0.146674	-2.10441	0.0353424	0.205436	male	amygdala	150 ug/kg mixed BP x nest attendance
Snw1-ps2	18.6966	1.24526	0.591844	2.10404	0.0353754	NA	male	amygdala	150 ug/kg mixed BP x nest attendance
Anxa4	39.9535	0.63537	0.301988	2.10396	0.035382	NA	male	amygdala	150 ug/kg mixed BP x nest attendance
Cldnd1	71.0066	-0.491065	0.233416	-2.10382	0.0353943	NA	male	amygdala	150 ug/kg mixed BP x nest attendance
Gabrr2	17.7475	1.18062	0.561352	2.10317	0.0354508	NA	male	amygdala	150 ug/kg mixed BP x nest attendance
Shbg	100.706	0.386997	0.184017	2.10305	0.0354612	NA	male	amygdala	150 ug/kg mixed BP x nest attendance
Wbp4	303.425	-0.26921	0.128013	-2.10299	0.0354664	0.205904	male	amygdala	150 ug/kg mixed BP x nest attendance
LOC120101921	88.884	-0.408638	0.194362	-2.10245	0.0355135	NA	male	amygdala	150 ug/kg mixed BP x nest attendance
Septin6	203.457	-0.28352	0.134893	-2.10181	0.0355698	0.206157	male	amygdala	150 ug/kg mixed BP x nest attendance
Fam172a	466.579	-0.209077	0.099489	-2.1015	0.0355967	0.206157	male	amygdala	150 ug/kg mixed BP x nest attendance
Cenpn	28.7388	0.662731	0.31542	2.10111	0.0356317	NA	male	amygdala	150 ug/kg mixed BP x nest attendance
Rufy3	774.853	-0.188798	0.0899074	-2.09991	0.0357364	0.206714	male	amygdala	150 ug/kg mixed BP x nest attendance
Metrnl	16.8114	1.00765	0.479904	2.09969	0.0357563	NA	male	amygdala	150 ug/kg mixed BP x nest attendance
Cstf2t	44.6873	-0.555309	0.264547	-2.09909	0.0358087	NA	male	amygdala	150 ug/kg mixed BP x nest attendance
Rabgap1	415.01	-0.226936	0.108119	-2.09895	0.0358214	0.206954	male	amygdala	150 ug/kg mixed BP x nest attendance
Rnf10	436.165	0.266395	0.126959	2.09827	0.0358811	0.207047	male	amygdala	150 ug/kg mixed BP x nest attendance
Tpd52l1	114.771	-0.405792	0.193396	-2.09825	0.0358833	NA	male	amygdala	150 ug/kg mixed BP x nest attendance
Stoml1	138.074	0.338866	0.161536	2.09777	0.035925	NA	male	amygdala	150 ug/kg mixed BP x nest attendance
Hagh	136.911	0.323637	0.15428	2.09772	0.0359295	NA	male	amygdala	150 ug/kg mixed BP x nest attendance
Cfap206	14.5335	1.12077	0.534293	2.09767	0.0359346	NA	male	amygdala	150 ug/kg mixed BP x nest attendance
Nsa2-ps10	4.27196	1.60771	0.766645	2.09707	0.0359872	NA	male	amygdala	150 ug/kg mixed BP x nest attendance
Tecta	14.304	1.46362	0.697952	2.09702	0.0359918	NA	male	amygdala	150 ug/kg mixed BP x nest attendance
Fcgr2a	52.305	0.57195	0.272817	2.09646	0.0360411	NA	male	amygdala	150 ug/kg mixed BP x nest attendance
Kcnk1	196.893	0.394298	0.188101	2.09621	0.0360637	0.207848	male	amygdala	150 ug/kg mixed BP x nest attendance
Spats2l	166.948	-0.379207	0.180902	-2.09621	0.036064	NA	male	amygdala	150 ug/kg mixed BP x nest attendance
Clstn3	129.502	-0.41387	0.197489	-2.09566	0.0361121	NA	male	amygdala	150 ug/kg mixed BP x nest attendance
Gucy1b1	216.576	-0.347366	0.165768	-2.0955	0.0361268	0.207959	male	amygdala	150 ug/kg mixed BP x nest attendance
Tsga10	151.121	-0.318421	0.15196	-2.09542	0.0361333	NA	male	amygdala	150 ug/kg mixed BP x nest attendance
LOC103690166	17.4024	1.06968	0.510515	2.09529	0.0361454	NA	male	amygdala	150 ug/kg mixed BP x nest attendance
Sptbn4	326.971	-0.279902	0.133665	-2.09406	0.0362545	0.208441	male	amygdala	150 ug/kg mixed BP x nest attendance
Igsf1	141.222	0.381668	0.182305	2.09356	0.0362988	NA	male	amygdala	150 ug/kg mixed BP x nest attendance
LOC102552690	15.4899	1.04641	0.500106	2.09238	0.0364046	NA	male	amygdala	150 ug/kg mixed BP x nest attendance
Ppp1cb-ps5	361.511	0.465109	0.222292	2.09233	0.0364087	0.209075	male	amygdala	150 ug/kg mixed BP x nest attendance
LOC108351507	14.1506	-0.954251	0.456073	-2.09232	0.0364096	NA	male	amygdala	150 ug/kg mixed BP x nest attendance
Ankrd7	11.5841	1.25786	0.601292	2.09193	0.0364452	NA	male	amygdala	150 ug/kg mixed BP x nest attendance
LOC108353098	158.091	2.99125	1.42994	2.09188	0.0364496	NA	male	amygdala	150 ug/kg mixed BP x nest attendance
Gna15	24.4967	0.853862	0.408389	2.09081	0.0365455	NA	male	amygdala	150 ug/kg mixed BP x nest attendance
Znhit1	109.634	0.401549	0.192123	2.09007	0.0366117	NA	male	amygdala	150 ug/kg mixed BP x nest attendance
Prrc2c-ps2	600.793	-0.3568	0.170717	-2.09001	0.036617	0.210017	male	amygdala	150 ug/kg mixed BP x nest attendance
Trim80	8.09966	2.35505	1.12709	2.0895	0.0366632	NA	male	amygdala	150 ug/kg mixed BP x nest attendance
Lmbrd2	101.944	-0.441257	0.211226	-2.08902	0.0367056	NA	male	amygdala	150 ug/kg mixed BP x nest attendance
Cacna2d3	759.444	-0.247045	0.118285	-2.08857	0.0367468	0.210507	male	amygdala	150 ug/kg mixed BP x nest attendance
Cd46	97.1904	-0.364693	0.174668	-2.08793	0.0368043	NA	male	amygdala	150 ug/kg mixed BP x nest attendance
LOC102553545	11.2266	1.15553	0.553476	2.08777	0.0368187	NA	male	amygdala	150 ug/kg mixed BP x nest attendance
LOC120100326	5.49933	-2.21896	1.0632	-2.08705	0.0368832	NA	male	amygdala	150 ug/kg mixed BP x nest attendance
Gnb1-ps3	662.639	-0.250044	0.119822	-2.0868	0.0369062	0.210925	male	amygdala	150 ug/kg mixed BP x nest attendance
Ptpro	550.653	-0.189113	0.0906243	-2.08677	0.0369085	0.210925	male	amygdala	150 ug/kg mixed BP x nest attendance
Snx19	73.5828	0.409753	0.196386	2.08646	0.0369366	NA	male	amygdala	150 ug/kg mixed BP x nest attendance
Cpa5	3.55452	2.15214	1.03167	2.08608	0.0369716	NA	male	amygdala	150 ug/kg mixed BP x nest attendance
Zfp462	314.057	-0.241461	0.115803	-2.08509	0.0370607	0.211473	male	amygdala	150 ug/kg mixed BP x nest attendance
LOC120097437	3.79225	2.24691	1.07777	2.08477	0.0370904	NA	male	amygdala	150 ug/kg mixed BP x nest attendance
Chn2	245.39	-0.266148	0.127665	-2.08473	0.0370935	0.211473	male	amygdala	150 ug/kg mixed BP x nest attendance
LOC102556100	3.5481	2.24485	1.07688	2.08459	0.0371067	NA	male	amygdala	150 ug/kg mixed BP x nest attendance
Luc7l2	845	-0.210919	0.101201	-2.08417	0.0371451	0.211513	male	amygdala	150 ug/kg mixed BP x nest attendance
LOC120099974	17.9798	0.923201	0.443007	2.08394	0.0371655	NA	male	amygdala	150 ug/kg mixed BP x nest attendance
Eef1akmt3	13.1529	1.15063	0.552296	2.08335	0.037219	NA	male	amygdala	150 ug/kg mixed BP x nest attendance
Ptch1	210.553	0.315524	0.151456	2.08327	0.0372268	0.211698	male	amygdala	150 ug/kg mixed BP x nest attendance
Ak3	245.281	-0.279162	0.13403	-2.08283	0.0372666	0.211698	male	amygdala	150 ug/kg mixed BP x nest attendance
LOC102553539	72.1228	0.427488	0.205258	2.08268	0.0372802	NA	male	amygdala	150 ug/kg mixed BP x nest attendance
Dcp1a	115.675	-0.341197	0.163868	-2.08214	0.0373294	NA	male	amygdala	150 ug/kg mixed BP x nest attendance
Adamts19	42.813	0.693844	0.333254	2.08203	0.0373398	NA	male	amygdala	150 ug/kg mixed BP x nest attendance
Oaf	84.958	0.426327	0.204773	2.08195	0.0373468	NA	male	amygdala	150 ug/kg mixed BP x nest attendance
LOC120099826	33.7641	-0.977523	0.469994	-2.07986	0.0375383	NA	male	amygdala	150 ug/kg mixed BP x nest attendance
Lamtor4	253.224	0.294095	0.14142	2.07959	0.0375632	0.213128	male	amygdala	150 ug/kg mixed BP x nest attendance
LOC108349468	28.5255	1.14239	0.549457	2.07912	0.0376066	NA	male	amygdala	150 ug/kg mixed BP x nest attendance
Fam124a	168.648	-0.277074	0.133285	-2.0788	0.0376354	NA	male	amygdala	150 ug/kg mixed BP x nest attendance
Rpl24-ps8	12.5349	-1.29742	0.624203	-2.07852	0.0376619	NA	male	amygdala	150 ug/kg mixed BP x nest attendance
Clec4a1	5.46549	1.47791	0.71107	2.07843	0.0376702	NA	male	amygdala	150 ug/kg mixed BP x nest attendance
Sgk2	5.86541	1.86833	0.89905	2.07812	0.0376982	NA	male	amygdala	150 ug/kg mixed BP x nest attendance
LOC102547595	340.228	-0.429389	0.206641	-2.07795	0.0377144	0.21373	male	amygdala	150 ug/kg mixed BP x nest attendance
Cd101	7.80433	1.65081	0.794569	2.07762	0.0377442	NA	male	amygdala	150 ug/kg mixed BP x nest attendance
Phb1-ps5	2.93962	2.59571	1.24954	2.07732	0.0377716	NA	male	amygdala	150 ug/kg mixed BP x nest attendance
Kcnmb2	249.578	-0.299934	0.14439	-2.07725	0.0377788	0.21384	male	amygdala	150 ug/kg mixed BP x nest attendance
LOC102547255	79.6229	-0.435047	0.209435	-2.07724	0.0377796	NA	male	amygdala	150 ug/kg mixed BP x nest attendance
Sstr4	7.39366	-1.33525	0.643552	-2.07481	0.0380043	NA	male	amygdala	150 ug/kg mixed BP x nest attendance
Kansl1l	367.703	-0.246612	0.118895	-2.0742	0.0380609	0.21518	male	amygdala	150 ug/kg mixed BP x nest attendance
C1h16orf92	142.369	-0.401792	0.193731	-2.07397	0.0380823	NA	male	amygdala	150 ug/kg mixed BP x nest attendance
Zfp663	40.3803	-0.574043	0.276786	-2.07396	0.0380833	NA	male	amygdala	150 ug/kg mixed BP x nest attendance
Meig1	145.054	-0.478458	0.230832	-2.07276	0.0381946	NA	male	amygdala	150 ug/kg mixed BP x nest attendance
Prrg2	11.8527	1.10329	0.532412	2.07224	0.0382431	NA	male	amygdala	150 ug/kg mixed BP x nest attendance
Sf3b1	703.698	-0.180766	0.0872363	-2.07214	0.0382521	0.215988	male	amygdala	150 ug/kg mixed BP x nest attendance
Proser3	13.2275	0.96712	0.46682	2.07172	0.0382917	NA	male	amygdala	150 ug/kg mixed BP x nest attendance
Dync2i1	116.773	-0.439766	0.212323	-2.07121	0.0383394	NA	male	amygdala	150 ug/kg mixed BP x nest attendance
Large1	1007.12	-0.177899	0.0858981	-2.07105	0.038354	0.215988	male	amygdala	150 ug/kg mixed BP x nest attendance
Kcnab2	255.905	0.305636	0.147582	2.07096	0.0383625	0.215988	male	amygdala	150 ug/kg mixed BP x nest attendance
Gabarapl2	597.973	0.281789	0.136083	2.07071	0.0383857	0.215988	male	amygdala	150 ug/kg mixed BP x nest attendance
Msrb3	69.0094	0.820382	0.396216	2.07054	0.0384016	NA	male	amygdala	150 ug/kg mixed BP x nest attendance
Med11	33.5609	0.608919	0.294095	2.07049	0.0384067	NA	male	amygdala	150 ug/kg mixed BP x nest attendance
Rcn1-ps16	40.6611	-0.584038	0.282082	-2.07045	0.0384102	NA	male	amygdala	150 ug/kg mixed BP x nest attendance
LOC120095704	36.2987	0.684167	0.330497	2.07012	0.0384414	NA	male	amygdala	150 ug/kg mixed BP x nest attendance
Brd7	247.428	-0.317679	0.15348	-2.06985	0.0384667	0.215994	male	amygdala	150 ug/kg mixed BP x nest attendance
Minar1	8.26645	1.3259	0.640625	2.0697	0.0384806	NA	male	amygdala	150 ug/kg mixed BP x nest attendance
Micu2	389.931	-0.258069	0.124706	-2.06942	0.0385064	0.215994	male	amygdala	150 ug/kg mixed BP x nest attendance
Hectd4	674.347	-0.173083	0.0836457	-2.06924	0.0385232	0.215994	male	amygdala	150 ug/kg mixed BP x nest attendance
Zmat1	170.124	-0.293612	0.141956	-2.06833	0.038609	NA	male	amygdala	150 ug/kg mixed BP x nest attendance
Eea1	320.718	-0.330756	0.159919	-2.06827	0.0386144	0.216014	male	amygdala	150 ug/kg mixed BP x nest attendance
Phldb1	332.269	0.29029	0.140356	2.06824	0.0386178	0.216014	male	amygdala	150 ug/kg mixed BP x nest attendance
Nusap1	73.9018	0.589377	0.285048	2.06764	0.038674	NA	male	amygdala	150 ug/kg mixed BP x nest attendance
Ikbkg	16.9637	-0.927736	0.448737	-2.06744	0.0386928	NA	male	amygdala	150 ug/kg mixed BP x nest attendance
LOC120099709	6.92532	2.27971	1.10299	2.06685	0.0387487	NA	male	amygdala	150 ug/kg mixed BP x nest attendance
Ddx18	61.9233	-0.464927	0.224953	-2.06677	0.0387556	NA	male	amygdala	150 ug/kg mixed BP x nest attendance
LOC120098779	6.19755	2.04997	0.991924	2.06666	0.0387665	NA	male	amygdala	150 ug/kg mixed BP x nest attendance
Arhgdig	927.063	0.285328	0.138078	2.06642	0.0387888	0.216715	male	amygdala	150 ug/kg mixed BP x nest attendance
Plekhg3	26.6031	0.787232	0.381003	2.06621	0.038809	NA	male	amygdala	150 ug/kg mixed BP x nest attendance
Zswim1	79.4632	0.404884	0.195957	2.06619	0.0388103	NA	male	amygdala	150 ug/kg mixed BP x nest attendance
Asap3	66.047	0.445784	0.215757	2.06614	0.0388152	NA	male	amygdala	150 ug/kg mixed BP x nest attendance
Cpm	58.3323	0.542972	0.262831	2.06586	0.0388417	NA	male	amygdala	150 ug/kg mixed BP x nest attendance
Pkhd1	63.9013	0.632413	0.306151	2.06569	0.0388578	NA	male	amygdala	150 ug/kg mixed BP x nest attendance
Kctd8	260.025	-0.237845	0.115161	-2.06532	0.0388925	0.217039	male	amygdala	150 ug/kg mixed BP x nest attendance
Neb	36.6704	0.840881	0.407197	2.06505	0.0389183	NA	male	amygdala	150 ug/kg mixed BP x nest attendance
Ankrd60	4.72587	2.27735	1.10293	2.06482	0.0389401	NA	male	amygdala	150 ug/kg mixed BP x nest attendance
Fbh1	134.621	-0.334845	0.162171	-2.06476	0.0389455	NA	male	amygdala	150 ug/kg mixed BP x nest attendance
Tmprss11c	13.6158	1.28143	0.62062	2.06475	0.0389462	NA	male	amygdala	150 ug/kg mixed BP x nest attendance
Id3	118.229	0.4374	0.211883	2.06435	0.0389844	NA	male	amygdala	150 ug/kg mixed BP x nest attendance
Rras	40.2722	0.540499	0.261851	2.06415	0.0390038	NA	male	amygdala	150 ug/kg mixed BP x nest attendance
Fance	45.7689	0.56956	0.275967	2.06387	0.0390299	NA	male	amygdala	150 ug/kg mixed BP x nest attendance
Wtap	190.682	-0.292077	0.141528	-2.06374	0.0390427	0.217622	male	amygdala	150 ug/kg mixed BP x nest attendance
Pheta1	58.5262	0.4539	0.219994	2.06324	0.03909	NA	male	amygdala	150 ug/kg mixed BP x nest attendance
Sdc4	141.728	0.414761	0.201027	2.06321	0.0390923	NA	male	amygdala	150 ug/kg mixed BP x nest attendance
Trnap-agg_1	4.38925	-1.95002	0.945386	-2.06267	0.0391443	NA	male	amygdala	150 ug/kg mixed BP x nest attendance
Dmrtb1	40.1408	0.591855	0.286965	2.06247	0.0391634	NA	male	amygdala	150 ug/kg mixed BP x nest attendance
Ppp1r21	114.732	-0.375182	0.181989	-2.06157	0.0392488	NA	male	amygdala	150 ug/kg mixed BP x nest attendance
LOC102555554	10.0125	1.37253	0.665834	2.06137	0.0392677	NA	male	amygdala	150 ug/kg mixed BP x nest attendance
Scamp5	134.578	-0.333492	0.161808	-2.06103	0.0392999	NA	male	amygdala	150 ug/kg mixed BP x nest attendance
Vkorc1	40.0978	0.532345	0.258347	2.06058	0.0393428	NA	male	amygdala	150 ug/kg mixed BP x nest attendance
Rbm17	92.6908	-0.423344	0.205469	-2.06038	0.0393625	NA	male	amygdala	150 ug/kg mixed BP x nest attendance
Setd1b	151.279	-0.303732	0.147433	-2.06013	0.039386	NA	male	amygdala	150 ug/kg mixed BP x nest attendance
Cdh12	814.02	-0.216324	0.105032	-2.05959	0.0394374	0.219564	male	amygdala	150 ug/kg mixed BP x nest attendance
Cep20	161.956	0.363571	0.176535	2.05948	0.0394487	NA	male	amygdala	150 ug/kg mixed BP x nest attendance
LOC102553927	8.31677	1.72847	0.839477	2.05899	0.0394953	NA	male	amygdala	150 ug/kg mixed BP x nest attendance
Card19	23.2474	0.779784	0.378723	2.05898	0.0394961	NA	male	amygdala	150 ug/kg mixed BP x nest attendance
Adam32	38.8509	0.989959	0.480842	2.0588	0.0395131	NA	male	amygdala	150 ug/kg mixed BP x nest attendance
Slc25a27	295.784	-0.30095	0.146195	-2.05855	0.0395373	0.219851	male	amygdala	150 ug/kg mixed BP x nest attendance
LOC102553594	3.05966	2.473	1.20136	2.05849	0.0395428	NA	male	amygdala	150 ug/kg mixed BP x nest attendance
Atcay	360.74	-0.261725	0.127187	-2.0578	0.0396095	0.219851	male	amygdala	150 ug/kg mixed BP x nest attendance
Rbfox2	1290.89	-0.149118	0.0724716	-2.05761	0.0396279	0.219851	male	amygdala	150 ug/kg mixed BP x nest attendance
G2e3	38.4735	-0.54863	0.266638	-2.05758	0.0396301	NA	male	amygdala	150 ug/kg mixed BP x nest attendance
Ccnl1	88.9653	-0.3937	0.191446	-2.05645	0.039739	NA	male	amygdala	150 ug/kg mixed BP x nest attendance
Itga11	51.1504	0.665255	0.32366	2.05541	0.039839	NA	male	amygdala	150 ug/kg mixed BP x nest attendance
LOC120099861	5.18541	-1.67557	0.815291	-2.05517	0.0398622	NA	male	amygdala	150 ug/kg mixed BP x nest attendance
Nr1h4	24.4132	1.39664	0.679684	2.05483	0.039895	NA	male	amygdala	150 ug/kg mixed BP x nest attendance
Slmap	256.58	-0.248875	0.121119	-2.0548	0.0398983	0.221093	male	amygdala	150 ug/kg mixed BP x nest attendance
LOC102547623	17.0715	1.03734	0.504921	2.05446	0.0399312	NA	male	amygdala	150 ug/kg mixed BP x nest attendance
Hcn2	54.0933	-0.514562	0.250516	-2.05401	0.0399747	NA	male	amygdala	150 ug/kg mixed BP x nest attendance
Nr2f2	468.058	-0.316747	0.15428	-2.05306	0.0400663	0.221466	male	amygdala	150 ug/kg mixed BP x nest attendance
LOC102549772	2.94462	2.25172	1.09699	2.05263	0.0401082	NA	male	amygdala	150 ug/kg mixed BP x nest attendance
Glo1	331.822	0.412721	0.201104	2.05228	0.0401424	0.221466	male	amygdala	150 ug/kg mixed BP x nest attendance
Mapk8ip2	390.651	0.47698	0.232428	2.05216	0.040154	0.221466	male	amygdala	150 ug/kg mixed BP x nest attendance
Ahr	28.8509	-0.652522	0.317976	-2.05211	0.0401588	NA	male	amygdala	150 ug/kg mixed BP x nest attendance
LOC120095998	37.959	0.606628	0.295614	2.0521	0.0401603	NA	male	amygdala	150 ug/kg mixed BP x nest attendance
Hkdc1	16.5869	0.892681	0.435028	2.05201	0.0401691	NA	male	amygdala	150 ug/kg mixed BP x nest attendance
LOC120096997	4.08408	2.10752	1.02708	2.05195	0.0401747	NA	male	amygdala	150 ug/kg mixed BP x nest attendance
LOC120097506	22.5023	0.750228	0.365697	2.0515	0.0402181	NA	male	amygdala	150 ug/kg mixed BP x nest attendance
Taf15	302.792	-0.243473	0.118684	-2.05144	0.0402239	0.221466	male	amygdala	150 ug/kg mixed BP x nest attendance
Nsf	663.889	-0.233691	0.113957	-2.05069	0.040297	0.221466	male	amygdala	150 ug/kg mixed BP x nest attendance
Dydc1	8.32238	1.67866	0.818668	2.05047	0.0403183	NA	male	amygdala	150 ug/kg mixed BP x nest attendance
LOC120095053	415.094	-0.905311	0.441654	-2.04982	0.0403818	0.221466	male	amygdala	150 ug/kg mixed BP x nest attendance
LOC120097515	7.12684	2.1016	1.02529	2.04977	0.0403872	NA	male	amygdala	150 ug/kg mixed BP x nest attendance
Kmt2a	495.702	-0.219231	0.106959	-2.04968	0.0403959	0.221466	male	amygdala	150 ug/kg mixed BP x nest attendance
Fam135a	256.64	-0.271838	0.132626	-2.04966	0.040398	0.221466	male	amygdala	150 ug/kg mixed BP x nest attendance
Apex2	204.642	-0.297555	0.145184	-2.0495	0.0404135	0.221466	male	amygdala	150 ug/kg mixed BP x nest attendance
Zdbf2	456.442	-0.237793	0.116035	-2.04931	0.0404318	0.221466	male	amygdala	150 ug/kg mixed BP x nest attendance
LOC120099823	53.9789	-0.481002	0.234716	-2.04929	0.0404333	NA	male	amygdala	150 ug/kg mixed BP x nest attendance
Clip2	391.874	-0.203252	0.0992729	-2.0474	0.0406184	0.221986	male	amygdala	150 ug/kg mixed BP x nest attendance
Ntm	2435.88	-0.200864	0.0981077	-2.04739	0.0406203	0.221986	male	amygdala	150 ug/kg mixed BP x nest attendance
LOC108348412	13.919	1.0936	0.53426	2.04694	0.0406636	NA	male	amygdala	150 ug/kg mixed BP x nest attendance
LOC120094140	19.8556	-0.848122	0.414449	-2.04639	0.0407183	NA	male	amygdala	150 ug/kg mixed BP x nest attendance
Cr2	5.06868	1.75823	0.859259	2.04622	0.0407349	NA	male	amygdala	150 ug/kg mixed BP x nest attendance
LOC102553680	5.21843	1.93496	0.945818	2.04581	0.0407752	NA	male	amygdala	150 ug/kg mixed BP x nest attendance
LOC120095148	28.1848	-0.667363	0.326218	-2.04576	0.04078	NA	male	amygdala	150 ug/kg mixed BP x nest attendance
Frg1	179.956	-0.309334	0.151214	-2.04567	0.040789	NA	male	amygdala	150 ug/kg mixed BP x nest attendance
Hba-a1	633.037	-0.916889	0.448583	-2.04397	0.0409568	0.223568	male	amygdala	150 ug/kg mixed BP x nest attendance
Gls	477.352	-0.28011	0.137128	-2.04269	0.0410833	0.223953	male	amygdala	150 ug/kg mixed BP x nest attendance
LOC120101544	47.1953	-0.507438	0.248496	-2.04204	0.0411476	NA	male	amygdala	150 ug/kg mixed BP x nest attendance
Metap2	326.448	-0.265838	0.130224	-2.04138	0.0412129	0.223953	male	amygdala	150 ug/kg mixed BP x nest attendance
LOC120093328	90.8918	0.72469	0.355004	2.04136	0.041215	NA	male	amygdala	150 ug/kg mixed BP x nest attendance
Ints8	135.636	-0.311832	0.15276	-2.04132	0.0412192	NA	male	amygdala	150 ug/kg mixed BP x nest attendance
Mrpl17	201.929	0.289423	0.141786	2.04127	0.0412242	0.223953	male	amygdala	150 ug/kg mixed BP x nest attendance
Apbb1	1101.8	0.387644	0.189914	2.04115	0.0412355	0.223953	male	amygdala	150 ug/kg mixed BP x nest attendance
Slc4a10	522.322	-0.271382	0.13299	-2.04063	0.0412876	0.223953	male	amygdala	150 ug/kg mixed BP x nest attendance
LOC102550701	7.06803	1.45163	0.711376	2.0406	0.0412906	NA	male	amygdala	150 ug/kg mixed BP x nest attendance
Elapor1	162.911	-0.313133	0.153457	-2.04053	0.0412978	NA	male	amygdala	150 ug/kg mixed BP x nest attendance
Gramd1b	665.256	-0.200161	0.0980986	-2.0404	0.0413103	0.223953	male	amygdala	150 ug/kg mixed BP x nest attendance
Nudt18	40.1597	0.570776	0.279739	2.04039	0.0413116	NA	male	amygdala	150 ug/kg mixed BP x nest attendance
Phb1-ps8	8.17677	-1.40132	0.686828	-2.04028	0.041322	NA	male	amygdala	150 ug/kg mixed BP x nest attendance
LOC120093193	4.51445	1.93513	0.948473	2.04026	0.0413248	NA	male	amygdala	150 ug/kg mixed BP x nest attendance
LOC685989	389.137	0.416008	0.203933	2.03992	0.0413578	0.223955	male	amygdala	150 ug/kg mixed BP x nest attendance
LOC120101881	8.54749	-1.36496	0.669478	-2.03883	0.0414666	NA	male	amygdala	150 ug/kg mixed BP x nest attendance
LOC680920	6.55267	1.91227	0.938528	2.03752	0.0415985	NA	male	amygdala	150 ug/kg mixed BP x nest attendance
LOC102548410	9.44925	2.31113	1.13451	2.03712	0.0416384	NA	male	amygdala	150 ug/kg mixed BP x nest attendance
LOC120093337	37.9511	2.12659	1.04397	2.03703	0.0416473	NA	male	amygdala	150 ug/kg mixed BP x nest attendance
Hip1	599.461	-0.1713	0.0841029	-2.03679	0.041671	0.22506	male	amygdala	150 ug/kg mixed BP x nest attendance
Ttc28	469.671	-0.234655	0.115225	-2.0365	0.0417003	0.22506	male	amygdala	150 ug/kg mixed BP x nest attendance
Rasl10b	537.56	0.257625	0.126506	2.03646	0.0417041	0.22506	male	amygdala	150 ug/kg mixed BP x nest attendance
Dpcd	251.439	0.326973	0.160683	2.0349	0.041861	0.22565	male	amygdala	150 ug/kg mixed BP x nest attendance
Atr	100.602	0.480653	0.236335	2.03378	0.0419739	NA	male	amygdala	150 ug/kg mixed BP x nest attendance
Shprh	132.015	-0.288298	0.141797	-2.03318	0.0420346	NA	male	amygdala	150 ug/kg mixed BP x nest attendance
Wfdc15b	3.75148	2.09452	1.03028	2.03296	0.0420569	NA	male	amygdala	150 ug/kg mixed BP x nest attendance
Osbpl8	381.539	-0.191834	0.0943679	-2.03284	0.0420691	0.226433	male	amygdala	150 ug/kg mixed BP x nest attendance
LOC120101777	7.93944	1.4406	0.708684	2.03279	0.0420738	NA	male	amygdala	150 ug/kg mixed BP x nest attendance
Srp19	185.526	-0.377022	0.185496	-2.03251	0.0421016	0.226433	male	amygdala	150 ug/kg mixed BP x nest attendance
LOC100360453	52.8695	-0.595801	0.293277	-2.03153	0.0422012	NA	male	amygdala	150 ug/kg mixed BP x nest attendance
Syde1	5.1439	1.60289	0.789293	2.03079	0.0422766	NA	male	amygdala	150 ug/kg mixed BP x nest attendance
C9h6orf132	20.8375	0.872921	0.429903	2.0305	0.0423052	NA	male	amygdala	150 ug/kg mixed BP x nest attendance
Zcchc7	760.811	-0.180764	0.0890481	-2.02996	0.0423609	0.227526	male	amygdala	150 ug/kg mixed BP x nest attendance
Kif5c	1081.64	-0.241757	0.119118	-2.02957	0.0424007	0.227526	male	amygdala	150 ug/kg mixed BP x nest attendance
Cd164l2	29.7883	0.632326	0.311603	2.02927	0.0424307	NA	male	amygdala	150 ug/kg mixed BP x nest attendance
Prpf40a	427.656	-0.245356	0.120974	-2.02817	0.0425429	0.228032	male	amygdala	150 ug/kg mixed BP x nest attendance
LOC120095588	33.144	-0.62572	0.308629	-2.02742	0.0426195	NA	male	amygdala	150 ug/kg mixed BP x nest attendance
Alkbh3	82.5088	-0.37945	0.187197	-2.02701	0.0426613	NA	male	amygdala	150 ug/kg mixed BP x nest attendance
LOC102554171	3.9244	2.12799	1.05014	2.02639	0.0427247	NA	male	amygdala	150 ug/kg mixed BP x nest attendance
RGD1562029	63.0659	0.752293	0.37125	2.02638	0.0427262	NA	male	amygdala	150 ug/kg mixed BP x nest attendance
Myl9	93.3997	0.473089	0.233519	2.02591	0.0427738	NA	male	amygdala	150 ug/kg mixed BP x nest attendance
Lta4h	90.7811	0.369802	0.182654	2.0246	0.042908	NA	male	amygdala	150 ug/kg mixed BP x nest attendance
Pld4	48.4626	0.545336	0.26949	2.02359	0.0430128	NA	male	amygdala	150 ug/kg mixed BP x nest attendance
Gpr22	56.9433	-0.487888	0.241145	-2.02321	0.0430514	NA	male	amygdala	150 ug/kg mixed BP x nest attendance
Polr1b	35.2427	0.596801	0.295018	2.02293	0.0430802	NA	male	amygdala	150 ug/kg mixed BP x nest attendance
Safb	250.897	-0.303877	0.150225	-2.02281	0.0430926	0.230718	male	amygdala	150 ug/kg mixed BP x nest attendance
Ccdc137	39.6997	-0.504685	0.249613	-2.02187	0.0431901	NA	male	amygdala	150 ug/kg mixed BP x nest attendance
LOC102548378	7.65715	1.37502	0.680507	2.02058	0.0433233	NA	male	amygdala	150 ug/kg mixed BP x nest attendance
Septin14	17.6939	1.19204	0.590014	2.02035	0.0433468	NA	male	amygdala	150 ug/kg mixed BP x nest attendance
Uba52-ps21	31.5155	1.1531	0.570745	2.02034	0.043348	NA	male	amygdala	150 ug/kg mixed BP x nest attendance
Ivns1abp-ps1	4.87612	2.42673	1.20122	2.02022	0.0433607	NA	male	amygdala	150 ug/kg mixed BP x nest attendance
Arhgap15	93.1454	0.589499	0.29182	2.02008	0.0433751	NA	male	amygdala	150 ug/kg mixed BP x nest attendance
LOC102546455	9.33104	-1.10266	0.545962	-2.01966	0.0434191	NA	male	amygdala	150 ug/kg mixed BP x nest attendance
Hras	630.882	0.283819	0.140538	2.01952	0.0434334	0.231385	male	amygdala	150 ug/kg mixed BP x nest attendance
Camkv	1019.62	0.256409	0.126982	2.01925	0.0434614	0.231385	male	amygdala	150 ug/kg mixed BP x nest attendance
Pole	35.7535	0.698542	0.345991	2.01896	0.0434918	NA	male	amygdala	150 ug/kg mixed BP x nest attendance
Fhl1	225.48	-0.290099	0.143688	-2.01895	0.0434921	0.231385	male	amygdala	150 ug/kg mixed BP x nest attendance
Slc45a1	124.838	0.333931	0.165403	2.01889	0.0434986	NA	male	amygdala	150 ug/kg mixed BP x nest attendance
Psap	1815.19	0.185402	0.0918413	2.01872	0.0435159	0.231385	male	amygdala	150 ug/kg mixed BP x nest attendance
Herc1	780.051	-0.201153	0.0996485	-2.01862	0.0435266	0.231385	male	amygdala	150 ug/kg mixed BP x nest attendance
Nptx2	13.0939	1.06548	0.527848	2.01854	0.0435352	NA	male	amygdala	150 ug/kg mixed BP x nest attendance
Knop1	230.779	-0.284417	0.140909	-2.01844	0.0435459	0.231385	male	amygdala	150 ug/kg mixed BP x nest attendance
Srl	9.05119	1.3712	0.67935	2.0184	0.0435498	NA	male	amygdala	150 ug/kg mixed BP x nest attendance
Chd4	438.204	-0.285238	0.141337	-2.01814	0.0435766	0.231385	male	amygdala	150 ug/kg mixed BP x nest attendance
Lrrc27	18.518	0.816933	0.404819	2.01802	0.0435893	NA	male	amygdala	150 ug/kg mixed BP x nest attendance
LOC102546644	8.75847	1.41412	0.70078	2.01792	0.0435995	NA	male	amygdala	150 ug/kg mixed BP x nest attendance
LOC120100020	13.8057	1.08129	0.535847	2.01791	0.0436003	NA	male	amygdala	150 ug/kg mixed BP x nest attendance
Coro1a	306.526	0.31589	0.156548	2.01785	0.0436069	0.231385	male	amygdala	150 ug/kg mixed BP x nest attendance
LOC120097806	5.93657	1.82043	0.902191	2.01779	0.0436136	NA	male	amygdala	150 ug/kg mixed BP x nest attendance
Rad51b	147.057	0.624663	0.309812	2.01627	0.0437722	NA	male	amygdala	150 ug/kg mixed BP x nest attendance
Wdfy4	35.863	0.943563	0.468081	2.01581	0.0438196	NA	male	amygdala	150 ug/kg mixed BP x nest attendance
LOC120101712	23.3744	-0.764144	0.379104	-2.01566	0.0438357	NA	male	amygdala	150 ug/kg mixed BP x nest attendance
Fat4	76.2391	-0.438179	0.217397	-2.01557	0.043845	NA	male	amygdala	150 ug/kg mixed BP x nest attendance
Anxa11	83.987	0.399539	0.198246	2.01537	0.0438663	NA	male	amygdala	150 ug/kg mixed BP x nest attendance
Tnks	333.318	-0.241943	0.120107	-2.01439	0.0439684	0.233042	male	amygdala	150 ug/kg mixed BP x nest attendance
RGD1559908	104.261	-0.45596	0.226379	-2.01415	0.0439941	NA	male	amygdala	150 ug/kg mixed BP x nest attendance
Dner	915.609	-0.158874	0.0788917	-2.01382	0.0440281	0.233098	male	amygdala	150 ug/kg mixed BP x nest attendance
Hey2	22.2855	-0.713966	0.354646	-2.01318	0.0440955	NA	male	amygdala	150 ug/kg mixed BP x nest attendance
Tpr	545.232	-0.24126	0.119873	-2.01263	0.0441539	0.233504	male	amygdala	150 ug/kg mixed BP x nest attendance
Fmnl3	76.8477	0.474419	0.235772	2.01219	0.0441998	NA	male	amygdala	150 ug/kg mixed BP x nest attendance
LOC108349524	16.1267	0.925619	0.460009	2.01218	0.0442012	NA	male	amygdala	150 ug/kg mixed BP x nest attendance
Foxm1	20.1682	0.751728	0.373595	2.01215	0.0442042	NA	male	amygdala	150 ug/kg mixed BP x nest attendance
LOC102547177	11.3819	1.11944	0.556515	2.01151	0.0442714	NA	male	amygdala	150 ug/kg mixed BP x nest attendance
LOC120097043	3.73251	1.78616	0.888684	2.0099	0.0444422	NA	male	amygdala	150 ug/kg mixed BP x nest attendance
RT1-Db2	153.747	0.377168	0.187753	2.00885	0.0445535	NA	male	amygdala	150 ug/kg mixed BP x nest attendance
Mospd3-ps1	9.25398	2.28658	1.13842	2.00857	0.0445832	NA	male	amygdala	150 ug/kg mixed BP x nest attendance
Ube2i-ps4	64.6811	-0.429625	0.214016	-2.00745	0.0447022	NA	male	amygdala	150 ug/kg mixed BP x nest attendance
Cacna1d	723.389	-0.225644	0.112405	-2.00743	0.0447044	0.236153	male	amygdala	150 ug/kg mixed BP x nest attendance
Rbbp6	498.861	-0.251204	0.125193	-2.00653	0.0447997	0.236393	male	amygdala	150 ug/kg mixed BP x nest attendance
LOC102547183	128.641	-0.377684	0.188234	-2.00647	0.0448065	NA	male	amygdala	150 ug/kg mixed BP x nest attendance
LOC102552530	3.40293	-2.05719	1.02545	-2.00614	0.0448414	NA	male	amygdala	150 ug/kg mixed BP x nest attendance
Cog5	334.151	-0.22031	0.10983	-2.00592	0.0448644	0.236472	male	amygdala	150 ug/kg mixed BP x nest attendance
Gdpd4	28.314	1.18199	0.589302	2.00575	0.0448829	NA	male	amygdala	150 ug/kg mixed BP x nest attendance
Gkn2	19.7241	0.998448	0.497797	2.00573	0.0448848	NA	male	amygdala	150 ug/kg mixed BP x nest attendance
Ugt2b35	4.99694	-1.58168	0.788606	-2.00566	0.0448925	NA	male	amygdala	150 ug/kg mixed BP x nest attendance
Ak9	31.2705	0.936723	0.467083	2.00547	0.0449126	NA	male	amygdala	150 ug/kg mixed BP x nest attendance
Eci3	16.6722	0.819053	0.408412	2.00546	0.0449141	NA	male	amygdala	150 ug/kg mixed BP x nest attendance
LOC120098831	3.51748	-2.25184	1.1231	-2.00501	0.0449615	NA	male	amygdala	150 ug/kg mixed BP x nest attendance
Cdkn2aipnl	97.665	0.352078	0.175613	2.00485	0.0449794	NA	male	amygdala	150 ug/kg mixed BP x nest attendance
Tmem276	39.5525	0.552229	0.275451	2.00482	0.0449822	NA	male	amygdala	150 ug/kg mixed BP x nest attendance
Ppp1r9a	476.47	-0.244201	0.121812	-2.00473	0.0449918	0.236881	male	amygdala	150 ug/kg mixed BP x nest attendance
Ammecr1	120.158	-0.345656	0.172471	-2.00414	0.0450554	NA	male	amygdala	150 ug/kg mixed BP x nest attendance
Zranb1	174.424	-0.305866	0.15265	-2.00371	0.0451016	NA	male	amygdala	150 ug/kg mixed BP x nest attendance
Gal3st3	81.1139	-0.451814	0.225552	-2.00315	0.0451614	NA	male	amygdala	150 ug/kg mixed BP x nest attendance
Uqcrc2	402.844	-0.211417	0.105547	-2.00307	0.0451703	0.237557	male	amygdala	150 ug/kg mixed BP x nest attendance
Adamts12	100.834	0.345508	0.172513	2.0028	0.0451987	NA	male	amygdala	150 ug/kg mixed BP x nest attendance
LOC108351450	4.95214	2.13261	1.06502	2.00242	0.0452397	NA	male	amygdala	150 ug/kg mixed BP x nest attendance
ND5	1983.51	-0.293093	0.146373	-2.00236	0.0452457	0.23769	male	amygdala	150 ug/kg mixed BP x nest attendance
Arhgef1	80.0777	-0.440545	0.220105	-2.00152	0.0453362	NA	male	amygdala	150 ug/kg mixed BP x nest attendance
Thap7	57.2869	0.459625	0.229652	2.0014	0.0453492	NA	male	amygdala	150 ug/kg mixed BP x nest attendance
Pkm-ps3	32.6036	-0.763567	0.381555	-2.0012	0.0453711	NA	male	amygdala	150 ug/kg mixed BP x nest attendance
Medag	31.0375	0.583146	0.291507	2.00045	0.0454517	NA	male	amygdala	150 ug/kg mixed BP x nest attendance
LOC120093340	84.5213	0.750551	0.37529	1.99992	0.0455087	NA	male	amygdala	150 ug/kg mixed BP x nest attendance
Dok7	10.0742	1.05551	0.527886	1.99951	0.0455527	NA	male	amygdala	150 ug/kg mixed BP x nest attendance
LOC120102836	15.8461	1.1137	0.557236	1.99862	0.0456499	NA	male	amygdala	150 ug/kg mixed BP x nest attendance
LOC102548042	3.08072	2.66352	1.33275	1.9985	0.045662	NA	male	amygdala	150 ug/kg mixed BP x nest attendance
Dhrs11	104.469	-0.348448	0.174388	-1.99811	0.0457043	NA	male	amygdala	150 ug/kg mixed BP x nest attendance
Taf2	107.099	-0.335112	0.167735	-1.99787	0.0457311	NA	male	amygdala	150 ug/kg mixed BP x nest attendance
Kalrn	2370.01	-0.206494	0.103364	-1.99774	0.0457447	0.24001	male	amygdala	150 ug/kg mixed BP x nest attendance
Npepps	908.508	-0.186781	0.0935152	-1.99734	0.0457884	0.24001	male	amygdala	150 ug/kg mixed BP x nest attendance
Kpna7	41.051	1.44331	0.722738	1.997	0.0458247	NA	male	amygdala	150 ug/kg mixed BP x nest attendance
Alas2	105.795	-0.407872	0.20432	-1.99625	0.0459071	NA	male	amygdala	150 ug/kg mixed BP x nest attendance
Synj1	584.762	-0.275705	0.138121	-1.99611	0.0459224	0.240447	male	amygdala	150 ug/kg mixed BP x nest attendance
Exosc4	25.0509	0.696112	0.34875	1.99602	0.0459314	NA	male	amygdala	150 ug/kg mixed BP x nest attendance
LOC120100923	123.409	0.351603	0.17618	1.99571	0.045966	NA	male	amygdala	150 ug/kg mixed BP x nest attendance
LOC120094790	4.3625	2.29352	1.14937	1.99546	0.0459927	NA	male	amygdala	150 ug/kg mixed BP x nest attendance
Dmxl1	532.664	-0.173503	0.0869557	-1.99531	0.0460093	0.240637	male	amygdala	150 ug/kg mixed BP x nest attendance
Tuba1a-ps6	58.4867	-0.469041	0.235172	-1.99446	0.046102	NA	male	amygdala	150 ug/kg mixed BP x nest attendance
Cacna1h	35.7245	-0.561899	0.281835	-1.99372	0.0461829	NA	male	amygdala	150 ug/kg mixed BP x nest attendance
Pbk	6.5099	1.39413	0.69928	1.99366	0.046189	NA	male	amygdala	150 ug/kg mixed BP x nest attendance
LOC108353138	3.07681	2.3465	1.17728	1.99316	0.0462443	NA	male	amygdala	150 ug/kg mixed BP x nest attendance
LOC103693782	4.40473	-1.81512	0.910839	-1.9928	0.0462829	NA	male	amygdala	150 ug/kg mixed BP x nest attendance
LOC120093588	4.319	2.60877	1.30924	1.99258	0.0463075	NA	male	amygdala	150 ug/kg mixed BP x nest attendance
Ift56	153.79	-0.287772	0.144462	-1.99203	0.0463682	NA	male	amygdala	150 ug/kg mixed BP x nest attendance
Tlcd3b	149.66	-0.374469	0.18801	-1.99174	0.0463991	NA	male	amygdala	150 ug/kg mixed BP x nest attendance
Haus1	33.6684	-0.5654	0.283879	-1.9917	0.0464041	NA	male	amygdala	150 ug/kg mixed BP x nest attendance
Usp33	382.99	-0.231472	0.116285	-1.99055	0.0465299	0.242533	male	amygdala	150 ug/kg mixed BP x nest attendance
Pdcd11	177.001	-0.298509	0.149965	-1.99052	0.0465333	NA	male	amygdala	150 ug/kg mixed BP x nest attendance
Cx3cl1	505.39	0.241152	0.121158	1.99039	0.0465479	0.242533	male	amygdala	150 ug/kg mixed BP x nest attendance
LOC120099226	24.2429	-0.670643	0.336946	-1.99036	0.0465513	NA	male	amygdala	150 ug/kg mixed BP x nest attendance
Ptprj	441.486	-0.272058	0.136694	-1.99027	0.046561	0.242533	male	amygdala	150 ug/kg mixed BP x nest attendance
Svopl	38.4736	-0.57179	0.287304	-1.99019	0.0465699	NA	male	amygdala	150 ug/kg mixed BP x nest attendance
Ptdss2	428.415	0.257571	0.129424	1.99013	0.0465761	0.242533	male	amygdala	150 ug/kg mixed BP x nest attendance
Sgsh	13.7592	0.856387	0.430435	1.98959	0.0466365	NA	male	amygdala	150 ug/kg mixed BP x nest attendance
LOC120094815	115.96	0.496796	0.249703	1.98955	0.0466407	NA	male	amygdala	150 ug/kg mixed BP x nest attendance
Cilk1	89.6463	-0.365748	0.183852	-1.98937	0.0466606	NA	male	amygdala	150 ug/kg mixed BP x nest attendance
Uba52-ps15	19.5928	1.98152	0.996207	1.98907	0.0466937	NA	male	amygdala	150 ug/kg mixed BP x nest attendance
Myl6-ps4	17.398	-1.02699	0.516315	-1.98907	0.0466937	NA	male	amygdala	150 ug/kg mixed BP x nest attendance
Ahnak2	68.5709	-0.518004	0.260528	-1.98828	0.0467802	NA	male	amygdala	150 ug/kg mixed BP x nest attendance
Hoxc9	3.29195	2.43751	1.22616	1.98791	0.0468211	NA	male	amygdala	150 ug/kg mixed BP x nest attendance
Wdr95	40.957	0.602682	0.303201	1.98773	0.0468416	NA	male	amygdala	150 ug/kg mixed BP x nest attendance
LOC102552527	18.7795	-0.803561	0.404296	-1.98756	0.0468608	NA	male	amygdala	150 ug/kg mixed BP x nest attendance
Scn8a	678.302	-0.196831	0.0990433	-1.98732	0.0468864	0.243881	male	amygdala	150 ug/kg mixed BP x nest attendance
LOC108352963	6.32881	1.7727	0.892291	1.98669	0.046957	NA	male	amygdala	150 ug/kg mixed BP x nest attendance
Fsip2	3.85355	2.21755	1.11623	1.98664	0.0469622	NA	male	amygdala	150 ug/kg mixed BP x nest attendance
Sh3bgr	13.9335	1.18453	0.596419	1.98607	0.0470256	NA	male	amygdala	150 ug/kg mixed BP x nest attendance
Msh6	73.8684	-0.417233	0.210115	-1.98574	0.0470624	NA	male	amygdala	150 ug/kg mixed BP x nest attendance
LOC120095122	168.844	-0.308395	0.155338	-1.98532	0.047109	NA	male	amygdala	150 ug/kg mixed BP x nest attendance
Acss1	84.6795	0.428589	0.2159	1.98512	0.0471307	NA	male	amygdala	150 ug/kg mixed BP x nest attendance
Stk32a	542.754	-0.323664	0.163057	-1.98497	0.0471474	0.244971	male	amygdala	150 ug/kg mixed BP x nest attendance
LOC120102484	3.66954	2.50927	1.26427	1.98476	0.0471709	NA	male	amygdala	150 ug/kg mixed BP x nest attendance
LOC120095055	27.4637	-0.687675	0.346559	-1.98429	0.0472233	NA	male	amygdala	150 ug/kg mixed BP x nest attendance
LOC120095694	20.9221	-0.734161	0.37004	-1.98401	0.0472551	NA	male	amygdala	150 ug/kg mixed BP x nest attendance
Pld1	114.187	0.406422	0.204873	1.98378	0.0472804	NA	male	amygdala	150 ug/kg mixed BP x nest attendance
Wasf1	427.094	-0.27477	0.138525	-1.98354	0.0473073	0.245419	male	amygdala	150 ug/kg mixed BP x nest attendance
Zfyve28	186.495	-0.286732	0.144631	-1.98251	0.0474223	0.245419	male	amygdala	150 ug/kg mixed BP x nest attendance
Cdk13	437.501	-0.184314	0.0929815	-1.98226	0.04745	0.245419	male	amygdala	150 ug/kg mixed BP x nest attendance
Ubr5	405.673	-0.237286	0.119713	-1.98212	0.0474659	0.245419	male	amygdala	150 ug/kg mixed BP x nest attendance
Jam3	56.7512	-0.467044	0.235633	-1.98208	0.04747	NA	male	amygdala	150 ug/kg mixed BP x nest attendance
Rimklb	293.105	-0.251737	0.127019	-1.98189	0.047492	0.245419	male	amygdala	150 ug/kg mixed BP x nest attendance
Stambp	62.6316	-0.476417	0.240429	-1.98153	0.0475314	NA	male	amygdala	150 ug/kg mixed BP x nest attendance
LOC120093697	32.1606	1.21183	0.611647	1.98126	0.0475619	NA	male	amygdala	150 ug/kg mixed BP x nest attendance
Gpr160	97.8588	0.337172	0.170266	1.98027	0.0476732	NA	male	amygdala	150 ug/kg mixed BP x nest attendance
Mtarc2	121.869	0.366584	0.185188	1.97952	0.0477572	NA	male	amygdala	150 ug/kg mixed BP x nest attendance
Snord83b	10.6614	-1.27289	0.643047	-1.97946	0.0477637	NA	male	amygdala	150 ug/kg mixed BP x nest attendance
Amz1	292.928	0.23095	0.116736	1.97839	0.0478848	0.247179	male	amygdala	150 ug/kg mixed BP x nest attendance
Zfp398	170.024	-0.264503	0.133715	-1.9781	0.0479171	NA	male	amygdala	150 ug/kg mixed BP x nest attendance
Lrfn1	92.2655	-0.404226	0.204364	-1.97798	0.0479315	NA	male	amygdala	150 ug/kg mixed BP x nest attendance
Snap25	1651.72	-0.226338	0.114463	-1.9774	0.0479969	0.247489	male	amygdala	150 ug/kg mixed BP x nest attendance
LOC102550328	4.14793	3.01073	1.52262	1.97734	0.0480038	NA	male	amygdala	150 ug/kg mixed BP x nest attendance
Ncoa1	701.306	-0.186088	0.0941351	-1.97682	0.0480623	0.247557	male	amygdala	150 ug/kg mixed BP x nest attendance
Ccnd1	268.033	0.268107	0.135659	1.97633	0.0481176	0.247574	male	amygdala	150 ug/kg mixed BP x nest attendance
Cyp2c7	11.0245	2.7272	1.37997	1.97627	0.0481242	NA	male	amygdala	150 ug/kg mixed BP x nest attendance
LOC120093580	21.8928	1.02828	0.520365	1.97608	0.0481461	NA	male	amygdala	150 ug/kg mixed BP x nest attendance
Anapc15	35.719	0.649035	0.32848	1.97588	0.0481689	NA	male	amygdala	150 ug/kg mixed BP x nest attendance
Prr16	278.385	-0.299377	0.151535	-1.97563	0.048197	0.247605	male	amygdala	150 ug/kg mixed BP x nest attendance
LOC108350839	5.29956	-1.61889	0.819525	-1.9754	0.0482224	NA	male	amygdala	150 ug/kg mixed BP x nest attendance
Plxdc2	352.429	-0.261175	0.132217	-1.97535	0.048228	0.247605	male	amygdala	150 ug/kg mixed BP x nest attendance
LOC688924	9.42409	1.83495	0.928984	1.97523	0.0482424	NA	male	amygdala	150 ug/kg mixed BP x nest attendance
Ssmem1	13.0271	1.39465	0.70624	1.97475	0.0482963	NA	male	amygdala	150 ug/kg mixed BP x nest attendance
Ssty1-ps10	17.5557	2.55243	1.2929	1.97419	0.0483605	NA	male	amygdala	150 ug/kg mixed BP x nest attendance
Pfkfb2	119.8	-0.334824	0.169617	-1.974	0.0483821	NA	male	amygdala	150 ug/kg mixed BP x nest attendance
LOC102553008	4.37348	1.78448	0.904032	1.97391	0.0483915	NA	male	amygdala	150 ug/kg mixed BP x nest attendance
Sfxn1	146.246	-0.338864	0.171702	-1.97355	0.0484326	NA	male	amygdala	150 ug/kg mixed BP x nest attendance
Grk3	177.323	-0.300784	0.152418	-1.97341	0.048449	NA	male	amygdala	150 ug/kg mixed BP x nest attendance
LOC120103025	5.72934	1.59426	0.80795	1.97321	0.0484714	NA	male	amygdala	150 ug/kg mixed BP x nest attendance
Ndufa13	590.931	0.252423	0.127938	1.973	0.0484951	0.248707	male	amygdala	150 ug/kg mixed BP x nest attendance
Mrpl4	95.0424	-0.440261	0.22327	-1.97188	0.0486234	NA	male	amygdala	150 ug/kg mixed BP x nest attendance
Cnih1	86.7329	-0.401881	0.203839	-1.97156	0.0486596	NA	male	amygdala	150 ug/kg mixed BP x nest attendance
Xiap	127.784	-0.39556	0.200636	-1.97154	0.0486627	NA	male	amygdala	150 ug/kg mixed BP x nest attendance
Usp50	31.8225	0.689981	0.349989	1.97144	0.0486737	NA	male	amygdala	150 ug/kg mixed BP x nest attendance
LOC102550787	7.23279	1.54599	0.784283	1.97121	0.0486993	NA	male	amygdala	150 ug/kg mixed BP x nest attendance
Eef1a1-ps13	17.028	0.874676	0.443727	1.9712	0.0487006	NA	male	amygdala	150 ug/kg mixed BP x nest attendance
Higd1c	10.1589	1.59553	0.809606	1.97075	0.0487525	NA	male	amygdala	150 ug/kg mixed BP x nest attendance
Wsb1	153.041	-0.276114	0.140114	-1.97064	0.0487651	NA	male	amygdala	150 ug/kg mixed BP x nest attendance
Rgs6	1069.61	-0.258013	0.130944	-1.97041	0.0487914	0.249957	male	amygdala	150 ug/kg mixed BP x nest attendance
Ksr2	582.789	-0.180834	0.0918262	-1.9693	0.0489182	0.250337	male	amygdala	150 ug/kg mixed BP x nest attendance
Pi15	3.11957	2.11151	1.07228	1.96918	0.0489328	NA	male	amygdala	150 ug/kg mixed BP x nest attendance
Serpina3j	5.26985	2.00241	1.01695	1.96903	0.0489501	NA	male	amygdala	150 ug/kg mixed BP x nest attendance
Tmem131l	128.007	-0.344499	0.174977	-1.96883	0.0489727	NA	male	amygdala	150 ug/kg mixed BP x nest attendance
Trim9	513.604	-0.213181	0.108283	-1.96875	0.0489823	0.250395	male	amygdala	150 ug/kg mixed BP x nest attendance
Gstm1	70.6422	-0.487636	0.247741	-1.96833	0.0490304	NA	male	amygdala	150 ug/kg mixed BP x nest attendance
Cct6b	29.5468	0.686728	0.348905	1.96824	0.0490408	NA	male	amygdala	150 ug/kg mixed BP x nest attendance
Syne3	24.8614	1.17244	0.59576	1.96797	0.0490716	NA	male	amygdala	150 ug/kg mixed BP x nest attendance
Kat6b	342.466	-0.193718	0.0984434	-1.96781	0.0490902	0.250677	male	amygdala	150 ug/kg mixed BP x nest attendance
LOC102552523	17.9361	1.1473	0.583419	1.96651	0.0492393	NA	male	amygdala	150 ug/kg mixed BP x nest attendance
Med15	247.261	-0.219549	0.11165	-1.9664	0.0492521	0.251233	male	amygdala	150 ug/kg mixed BP x nest attendance
LOC102554159	22.7906	0.822571	0.418387	1.96605	0.0492923	NA	male	amygdala	150 ug/kg mixed BP x nest attendance
LOC108352745	27.9172	0.698952	0.355543	1.96587	0.0493136	NA	male	amygdala	150 ug/kg mixed BP x nest attendance
Cast	196.461	-0.355761	0.180982	-1.96573	0.0493304	0.251363	male	amygdala	150 ug/kg mixed BP x nest attendance
Acvr2b	103.581	0.374925	0.190771	1.96531	0.0493782	NA	male	amygdala	150 ug/kg mixed BP x nest attendance
Scimp	5.46505	1.6491	0.839174	1.96515	0.0493969	NA	male	amygdala	150 ug/kg mixed BP x nest attendance
Cdc73	162.163	-0.270979	0.137903	-1.96501	0.0494136	NA	male	amygdala	150 ug/kg mixed BP x nest attendance
LOC680875	10.86	1.05492	0.53712	1.96404	0.0495257	NA	male	amygdala	150 ug/kg mixed BP x nest attendance
Naprt	32.2952	0.617049	0.314438	1.96239	0.0497176	NA	male	amygdala	150 ug/kg mixed BP x nest attendance
Oxld1	35.0852	-0.549452	0.280011	-1.96225	0.0497334	NA	male	amygdala	150 ug/kg mixed BP x nest attendance
LOC120097142	136.581	-0.564881	0.287923	-1.96192	0.0497719	NA	male	amygdala	150 ug/kg mixed BP x nest attendance
Nr1i3	212.854	0.353308	0.18012	1.96152	0.0498187	0.253579	male	amygdala	150 ug/kg mixed BP x nest attendance
LOC108352542	5.81263	2.05159	1.04636	1.9607	0.049914	NA	male	amygdala	150 ug/kg mixed BP x nest attendance
Tanc1	147.285	0.454116	0.231772	1.95933	0.0500747	NA	male	amygdala	150 ug/kg mixed BP x nest attendance
Zbtb21	41.6078	-0.53049	0.270756	-1.95929	0.0500784	NA	male	amygdala	150 ug/kg mixed BP x nest attendance
Plaat3	68.1235	0.422737	0.215824	1.95871	0.0501464	NA	male	amygdala	150 ug/kg mixed BP x nest attendance
Usp14	419.95	-0.215877	0.1103	-1.95717	0.050327	0.255892	male	amygdala	150 ug/kg mixed BP x nest attendance
Atp6v1c2	54.1064	0.590109	0.301535	1.95702	0.0503453	NA	male	amygdala	150 ug/kg mixed BP x nest attendance
Klhl2	331.18	-0.181268	0.0926776	-1.9559	0.0504767	0.256378	male	amygdala	150 ug/kg mixed BP x nest attendance
LOC103694026	46.4123	0.574716	0.294003	1.9548	0.0506071	NA	male	amygdala	150 ug/kg mixed BP x nest attendance
Fgl1	7.66731	1.74999	0.895664	1.95385	0.0507191	NA	male	amygdala	150 ug/kg mixed BP x nest attendance
LOC120098599	4.22046	2.45624	1.25722	1.95371	0.0507357	NA	male	amygdala	150 ug/kg mixed BP x nest attendance
Nod1	9.3205	1.16334	0.595479	1.95362	0.0507459	NA	male	amygdala	150 ug/kg mixed BP x nest attendance
LOC102547668	18.7132	-0.818499	0.418991	-1.9535	0.0507604	NA	male	amygdala	150 ug/kg mixed BP x nest attendance
Lrch2	181.988	-0.288977	0.147963	-1.95304	0.0508148	0.257708	male	amygdala	150 ug/kg mixed BP x nest attendance
Gpr85	267.48	-0.273002	0.13982	-1.95253	0.0508757	0.257708	male	amygdala	150 ug/kg mixed BP x nest attendance
Senp6	417.19	-0.229568	0.117588	-1.95231	0.0509012	0.257708	male	amygdala	150 ug/kg mixed BP x nest attendance
Lrrc3b	96.5601	-0.335536	0.17188	-1.95215	0.0509198	NA	male	amygdala	150 ug/kg mixed BP x nest attendance
LOC120100955	129.175	-0.334162	0.17119	-1.952	0.0509382	NA	male	amygdala	150 ug/kg mixed BP x nest attendance
Eeig2	168.347	-0.308897	0.158269	-1.95172	0.0509717	NA	male	amygdala	150 ug/kg mixed BP x nest attendance
Cytip	14.713	1.07919	0.552954	1.95168	0.050976	NA	male	amygdala	150 ug/kg mixed BP x nest attendance
Slc26a3	18.201	0.940583	0.48196	1.95158	0.050988	NA	male	amygdala	150 ug/kg mixed BP x nest attendance
Mbd5	298.13	-0.236108	0.121004	-1.95123	0.0510294	0.258082	male	amygdala	150 ug/kg mixed BP x nest attendance
Slc7a3	37.1979	-0.61359	0.314612	-1.95031	0.0511396	NA	male	amygdala	150 ug/kg mixed BP x nest attendance
Dnajc15	197.878	0.266559	0.136745	1.94932	0.0512576	0.258679	male	amygdala	150 ug/kg mixed BP x nest attendance
Dhx9	168.257	-0.295671	0.151725	-1.94874	0.0513269	NA	male	amygdala	150 ug/kg mixed BP x nest attendance
Mtss1	404.025	-0.211955	0.108777	-1.94852	0.0513532	0.258679	male	amygdala	150 ug/kg mixed BP x nest attendance
Arl8a	466.07	-0.234354	0.120305	-1.948	0.0514148	0.258679	male	amygdala	150 ug/kg mixed BP x nest attendance
Srcap	196.369	-0.288031	0.147862	-1.94797	0.0514181	0.258679	male	amygdala	150 ug/kg mixed BP x nest attendance
Ppm1h	262.835	-0.221395	0.113655	-1.94796	0.05142	0.258679	male	amygdala	150 ug/kg mixed BP x nest attendance
Ndst4	199.672	-0.298386	0.153217	-1.94747	0.0514786	0.2587	male	amygdala	150 ug/kg mixed BP x nest attendance
LOC120103495	4.82259	1.74096	0.894042	1.9473	0.0514993	NA	male	amygdala	150 ug/kg mixed BP x nest attendance
Osgep	67.0706	0.418268	0.214807	1.94718	0.051513	NA	male	amygdala	150 ug/kg mixed BP x nest attendance
Dnajc8	180.721	-0.387338	0.198995	-1.94647	0.0515984	NA	male	amygdala	150 ug/kg mixed BP x nest attendance
Dhx15	119.227	-0.331576	0.170363	-1.94629	0.0516198	NA	male	amygdala	150 ug/kg mixed BP x nest attendance
Mtarc1	20.4336	1.23963	0.637091	1.94576	0.0516837	NA	male	amygdala	150 ug/kg mixed BP x nest attendance
Drgx	7.24218	1.93397	0.994024	1.9456	0.0517033	NA	male	amygdala	150 ug/kg mixed BP x nest attendance
LOC120098318	8.54639	-1.19572	0.614676	-1.94528	0.051741	NA	male	amygdala	150 ug/kg mixed BP x nest attendance
Blk	5.47496	2.13363	1.09712	1.94475	0.051805	NA	male	amygdala	150 ug/kg mixed BP x nest attendance
Gsk3b	551.201	-0.217861	0.112057	-1.9442	0.0518718	0.260024	male	amygdala	150 ug/kg mixed BP x nest attendance
Lims2	187.66	0.360747	0.185558	1.94411	0.0518818	0.260024	male	amygdala	150 ug/kg mixed BP x nest attendance
Gon7	244.697	-0.250294	0.128767	-1.94378	0.051922	0.260024	male	amygdala	150 ug/kg mixed BP x nest attendance
LOC120093570	7.54253	1.37628	0.708079	1.94368	0.0519335	NA	male	amygdala	150 ug/kg mixed BP x nest attendance
LOC108351427	9.41805	1.48896	0.766079	1.9436	0.0519431	NA	male	amygdala	150 ug/kg mixed BP x nest attendance
Adamtsl1	367.227	-0.268308	0.138057	-1.94346	0.051961	0.260024	male	amygdala	150 ug/kg mixed BP x nest attendance
LOC120098519	9.90252	1.3156	0.677143	1.94287	0.0520314	NA	male	amygdala	150 ug/kg mixed BP x nest attendance
Mdc1	63.3187	0.404685	0.208333	1.94249	0.0520777	NA	male	amygdala	150 ug/kg mixed BP x nest attendance
Vsir	79.5109	0.384416	0.197902	1.94245	0.0520823	NA	male	amygdala	150 ug/kg mixed BP x nest attendance
LOC120096711	18.4068	0.807038	0.415484	1.94241	0.052088	NA	male	amygdala	150 ug/kg mixed BP x nest attendance
Atp2c2	9.30421	1.34074	0.690339	1.94215	0.0521191	NA	male	amygdala	150 ug/kg mixed BP x nest attendance
Il31	12.5867	1.18263	0.608942	1.9421	0.0521246	NA	male	amygdala	150 ug/kg mixed BP x nest attendance
LOC120095269	3.73432	1.90812	0.982537	1.94204	0.0521323	NA	male	amygdala	150 ug/kg mixed BP x nest attendance
Abi3	22.3475	0.754588	0.388558	1.94202	0.0521344	NA	male	amygdala	150 ug/kg mixed BP x nest attendance
LOC102552294	105.715	-0.381865	0.196637	-1.94199	0.0521388	NA	male	amygdala	150 ug/kg mixed BP x nest attendance
LOC120097667	23.0544	-0.727178	0.374458	-1.94195	0.0521435	NA	male	amygdala	150 ug/kg mixed BP x nest attendance
LOC108352943	9.81374	1.45061	0.747166	1.94149	0.0521994	NA	male	amygdala	150 ug/kg mixed BP x nest attendance
Runx3	10.0116	2.21083	1.13894	1.94113	0.0522422	NA	male	amygdala	150 ug/kg mixed BP x nest attendance
Snora3	14.2315	-0.923057	0.475703	-1.94041	0.0523304	NA	male	amygdala	150 ug/kg mixed BP x nest attendance
LOC108348989	13.8343	-0.985445	0.507874	-1.94033	0.0523393	NA	male	amygdala	150 ug/kg mixed BP x nest attendance
RGD1565590	6.49885	-1.60331	0.826349	-1.94024	0.0523507	NA	male	amygdala	150 ug/kg mixed BP x nest attendance
LOC120093142	6.56893	1.36764	0.705129	1.93956	0.0524335	NA	male	amygdala	150 ug/kg mixed BP x nest attendance
Insc	13.4012	1.30592	0.673434	1.9392	0.0524772	NA	male	amygdala	150 ug/kg mixed BP x nest attendance
Whamm	72.7714	0.414729	0.213872	1.93914	0.0524838	NA	male	amygdala	150 ug/kg mixed BP x nest attendance
LOC102548484	16.4959	0.834921	0.43058	1.93906	0.0524936	NA	male	amygdala	150 ug/kg mixed BP x nest attendance
Fbxl4	80.516	-0.380922	0.196448	-1.93905	0.0524949	NA	male	amygdala	150 ug/kg mixed BP x nest attendance
LOC103692815	3.15842	2.60409	1.34326	1.93863	0.0525464	NA	male	amygdala	150 ug/kg mixed BP x nest attendance
Ankrd52	32.8372	-0.629217	0.324583	-1.93854	0.0525575	NA	male	amygdala	150 ug/kg mixed BP x nest attendance
Chrm2	104.017	-0.375206	0.193556	-1.93849	0.0525632	NA	male	amygdala	150 ug/kg mixed BP x nest attendance
Uba52-ps6	9.89895	1.93914	1.00044	1.93829	0.0525883	NA	male	amygdala	150 ug/kg mixed BP x nest attendance
Maf	498.446	-0.168244	0.0868054	-1.93817	0.052602	0.262816	male	amygdala	150 ug/kg mixed BP x nest attendance
Thoc2l	329.901	-0.266737	0.137642	-1.93791	0.0526346	0.262816	male	amygdala	150 ug/kg mixed BP x nest attendance
Kazn	1143.64	-0.169966	0.0877245	-1.93749	0.052685	0.262816	male	amygdala	150 ug/kg mixed BP x nest attendance
LOC108351413	43.2985	-0.545605	0.281616	-1.93741	0.0526958	NA	male	amygdala	150 ug/kg mixed BP x nest attendance
Upp1	6.27343	1.6445	0.84928	1.93635	0.052825	NA	male	amygdala	150 ug/kg mixed BP x nest attendance
Smarca1	279.776	-0.302235	0.156094	-1.93623	0.0528392	0.263309	male	amygdala	150 ug/kg mixed BP x nest attendance
Rnpc3	89.5759	-0.366629	0.189445	-1.93528	0.0529555	NA	male	amygdala	150 ug/kg mixed BP x nest attendance
Ranbp9	244.756	-0.246115	0.127193	-1.93497	0.0529941	0.263668	male	amygdala	150 ug/kg mixed BP x nest attendance
Faf1	429.719	-0.17735	0.0916662	-1.93474	0.0530224	0.263668	male	amygdala	150 ug/kg mixed BP x nest attendance
Clip4	92.4473	-0.369294	0.190911	-1.93438	0.0530666	NA	male	amygdala	150 ug/kg mixed BP x nest attendance
Bub1b	24.8138	0.963314	0.498022	1.93428	0.0530787	NA	male	amygdala	150 ug/kg mixed BP x nest attendance
Adamts4	23.3715	0.85955	0.444385	1.93425	0.0530828	NA	male	amygdala	150 ug/kg mixed BP x nest attendance
Ankrd34a	118.324	0.318298	0.164579	1.93401	0.0531121	NA	male	amygdala	150 ug/kg mixed BP x nest attendance
Zfp202	54.0298	-0.463693	0.23976	-1.93399	0.0531142	NA	male	amygdala	150 ug/kg mixed BP x nest attendance
Aoc3	12.0998	1.05619	0.546122	1.93398	0.0531156	NA	male	amygdala	150 ug/kg mixed BP x nest attendance
LOC102547735	40.9571	-0.501322	0.259273	-1.93356	0.0531667	NA	male	amygdala	150 ug/kg mixed BP x nest attendance
Otog	12.3042	1.4344	0.741872	1.93349	0.0531761	NA	male	amygdala	150 ug/kg mixed BP x nest attendance
Srgap2	665.653	-0.169469	0.0876618	-1.93321	0.0532099	0.264324	male	amygdala	150 ug/kg mixed BP x nest attendance
Apol9a	3.33802	2.0182	1.04407	1.93301	0.0532351	NA	male	amygdala	150 ug/kg mixed BP x nest attendance
Tmem67	108.708	-0.334185	0.172884	-1.933	0.053236	NA	male	amygdala	150 ug/kg mixed BP x nest attendance
Apeg3	87.1429	-0.503958	0.260777	-1.93253	0.0532946	NA	male	amygdala	150 ug/kg mixed BP x nest attendance
Zfp385b	428.051	-0.25305	0.130991	-1.93181	0.0533834	0.264704	male	amygdala	150 ug/kg mixed BP x nest attendance
Lrrtm3	457.252	-0.258649	0.133898	-1.93169	0.0533978	0.264704	male	amygdala	150 ug/kg mixed BP x nest attendance
Lrif1	138.806	-0.344321	0.178292	-1.93121	0.0534566	NA	male	amygdala	150 ug/kg mixed BP x nest attendance
Mfap1a	61.2629	-0.495377	0.256519	-1.93115	0.053464	NA	male	amygdala	150 ug/kg mixed BP x nest attendance
Gbp3	3.86467	2.50308	1.29639	1.93081	0.053507	NA	male	amygdala	150 ug/kg mixed BP x nest attendance
Pin1	309.575	0.237245	0.122888	1.93058	0.0535348	0.265106	male	amygdala	150 ug/kg mixed BP x nest attendance
Ptgs1	17.1328	0.857148	0.444011	1.93046	0.0535493	NA	male	amygdala	150 ug/kg mixed BP x nest attendance
LOC120094295	11.1162	1.79212	0.928655	1.9298	0.0536314	NA	male	amygdala	150 ug/kg mixed BP x nest attendance
LOC102551541	27.1809	1.06815	0.553538	1.92967	0.0536475	NA	male	amygdala	150 ug/kg mixed BP x nest attendance
Cd44	30.8566	0.607743	0.315	1.92935	0.053688	NA	male	amygdala	150 ug/kg mixed BP x nest attendance
LOC120097108	6.33108	1.83908	0.953331	1.92911	0.0537166	NA	male	amygdala	150 ug/kg mixed BP x nest attendance
Acin1	470.099	-0.209917	0.108821	-1.92901	0.0537296	0.265794	male	amygdala	150 ug/kg mixed BP x nest attendance
LOC108352361	14.5473	-0.973235	0.504541	-1.92895	0.0537368	NA	male	amygdala	150 ug/kg mixed BP x nest attendance
LOC102548848	5.81215	1.42265	0.737536	1.92892	0.053741	NA	male	amygdala	150 ug/kg mixed BP x nest attendance
LOC120095234	87.0243	-0.425526	0.220619	-1.92878	0.0537576	NA	male	amygdala	150 ug/kg mixed BP x nest attendance
Cacng1	4.1001	1.79916	0.933213	1.92792	0.0538656	NA	male	amygdala	150 ug/kg mixed BP x nest attendance
Tex11	28.1042	0.768914	0.398837	1.92789	0.0538687	NA	male	amygdala	150 ug/kg mixed BP x nest attendance
Cage1	17.8244	0.881285	0.457152	1.92777	0.0538833	NA	male	amygdala	150 ug/kg mixed BP x nest attendance
Drd4	2.75167	2.53608	1.3159	1.92726	0.0539474	NA	male	amygdala	150 ug/kg mixed BP x nest attendance
LOC120095110	154.263	-0.300548	0.155983	-1.9268	0.0540046	NA	male	amygdala	150 ug/kg mixed BP x nest attendance
Efnb2	188.553	-0.271512	0.140916	-1.92677	0.0540085	0.266895	male	amygdala	150 ug/kg mixed BP x nest attendance
Pierce1	9.73125	1.21527	0.630744	1.92673	0.0540137	NA	male	amygdala	150 ug/kg mixed BP x nest attendance
Ebf3	11.0646	1.2498	0.648769	1.92642	0.0540521	NA	male	amygdala	150 ug/kg mixed BP x nest attendance
Usp46	278.501	-0.268701	0.139506	-1.92609	0.0540936	0.267038	male	amygdala	150 ug/kg mixed BP x nest attendance
Vstm2a	598.861	-0.160685	0.08347	-1.92506	0.0542216	0.267328	male	amygdala	150 ug/kg mixed BP x nest attendance
Lgr6	83.5471	0.49033	0.254745	1.92479	0.0542562	NA	male	amygdala	150 ug/kg mixed BP x nest attendance
Rps20-ps1	19.4264	-0.741658	0.385365	-1.92456	0.0542843	NA	male	amygdala	150 ug/kg mixed BP x nest attendance
Rnft2	285.942	0.273873	0.142321	1.92433	0.0543132	0.267328	male	amygdala	150 ug/kg mixed BP x nest attendance
Serpine2	550.715	0.283301	0.147225	1.92427	0.0543212	0.267328	male	amygdala	150 ug/kg mixed BP x nest attendance
LOC120099737	117.952	2.72733	1.41768	1.92381	0.054379	NA	male	amygdala	150 ug/kg mixed BP x nest attendance
Gpam	308.913	-0.394874	0.205302	-1.92338	0.0544327	0.267469	male	amygdala	150 ug/kg mixed BP x nest attendance
Myo1d	210.78	-0.256748	0.133505	-1.92314	0.0544625	0.267469	male	amygdala	150 ug/kg mixed BP x nest attendance
Rpl6-ps3	2.52302	2.35183	1.22317	1.92272	0.0545149	NA	male	amygdala	150 ug/kg mixed BP x nest attendance
Homer1	408.414	-0.285488	0.148488	-1.92264	0.0545256	0.267502	male	amygdala	150 ug/kg mixed BP x nest attendance
Utp11	88.3006	-0.368654	0.19178	-1.92227	0.0545714	NA	male	amygdala	150 ug/kg mixed BP x nest attendance
Bms1	103.592	-0.350468	0.182366	-1.92178	0.0546336	NA	male	amygdala	150 ug/kg mixed BP x nest attendance
Nemf	553.813	-0.205851	0.107144	-1.92126	0.0546985	0.268074	male	amygdala	150 ug/kg mixed BP x nest attendance
Slc22a1	8.34278	1.55285	0.808282	1.92117	0.0547102	NA	male	amygdala	150 ug/kg mixed BP x nest attendance
LOC102549733	9.53522	1.92619	1.00285	1.92071	0.0547682	NA	male	amygdala	150 ug/kg mixed BP x nest attendance
Hivep3	732.573	-0.191536	0.099743	-1.9203	0.05482	0.268392	male	amygdala	150 ug/kg mixed BP x nest attendance
Vcan	159.375	-0.318035	0.165652	-1.9199	0.0548706	NA	male	amygdala	150 ug/kg mixed BP x nest attendance
LOC120096674	5.70833	1.3761	0.716792	1.91981	0.0548824	NA	male	amygdala	150 ug/kg mixed BP x nest attendance
Acsbg2	13.9667	1.64031	0.85469	1.91918	0.0549612	NA	male	amygdala	150 ug/kg mixed BP x nest attendance
LOC120102325	23.8729	-0.704629	0.367236	-1.91874	0.0550178	NA	male	amygdala	150 ug/kg mixed BP x nest attendance
LOC120096014	3.38464	2.09978	1.09502	1.91757	0.0551654	NA	male	amygdala	150 ug/kg mixed BP x nest attendance
Tnfaip8l2	32.3991	0.604483	0.315288	1.91724	0.0552077	NA	male	amygdala	150 ug/kg mixed BP x nest attendance
LOC120095253	61.2921	-0.440837	0.229954	-1.91707	0.0552296	NA	male	amygdala	150 ug/kg mixed BP x nest attendance
Htra1	58.0008	0.442781	0.23101	1.91672	0.0552738	NA	male	amygdala	150 ug/kg mixed BP x nest attendance
Mdfic2	15.5446	1.24205	0.648296	1.91587	0.0553822	NA	male	amygdala	150 ug/kg mixed BP x nest attendance
Spata25	83.6074	0.36743	0.191789	1.9158	0.0553904	NA	male	amygdala	150 ug/kg mixed BP x nest attendance
Tfcp2l1	15.0435	1.35826	0.709041	1.91562	0.055413	NA	male	amygdala	150 ug/kg mixed BP x nest attendance
F2rl1	5.36093	1.81408	0.947085	1.91543	0.0554371	NA	male	amygdala	150 ug/kg mixed BP x nest attendance
LOC102555114	47.5783	2.63694	1.3767	1.9154	0.0554416	NA	male	amygdala	150 ug/kg mixed BP x nest attendance
Htra3	32.5924	0.564011	0.294576	1.91465	0.0555366	NA	male	amygdala	150 ug/kg mixed BP x nest attendance
RT1-A1	18.2467	1.02093	0.533235	1.91459	0.0555453	NA	male	amygdala	150 ug/kg mixed BP x nest attendance
Hsp90aa1-ps8	13.024	-0.938233	0.490186	-1.91404	0.0556156	NA	male	amygdala	150 ug/kg mixed BP x nest attendance
LOC120101705	5.82503	1.28627	0.672256	1.91336	0.0557023	NA	male	amygdala	150 ug/kg mixed BP x nest attendance
Nrep	541.853	-0.221436	0.115774	-1.91267	0.0557907	0.272863	male	amygdala	150 ug/kg mixed BP x nest attendance
Ldlr	43.9355	-0.55816	0.291914	-1.91207	0.0558675	NA	male	amygdala	150 ug/kg mixed BP x nest attendance
LOC120093589	82.2229	-0.390997	0.204535	-1.91164	0.0559226	NA	male	amygdala	150 ug/kg mixed BP x nest attendance
Il34	206.455	0.300769	0.157337	1.91163	0.0559239	0.273104	male	amygdala	150 ug/kg mixed BP x nest attendance
Dpysl2	2173.58	-0.1963	0.102707	-1.91127	0.0559701	0.273104	male	amygdala	150 ug/kg mixed BP x nest attendance
Vamp5	26.165	0.670415	0.350843	1.91087	0.0560213	NA	male	amygdala	150 ug/kg mixed BP x nest attendance
LOC108348505	95.5916	-0.330462	0.172951	-1.91073	0.0560399	NA	male	amygdala	150 ug/kg mixed BP x nest attendance
Hsp90aa1-ps17	1193.09	-0.265014	0.138711	-1.91055	0.0560626	0.273104	male	amygdala	150 ug/kg mixed BP x nest attendance
Mctp2	47.5742	0.65032	0.340458	1.91013	0.0561162	NA	male	amygdala	150 ug/kg mixed BP x nest attendance
LOC102553699	3.46422	1.96026	1.02647	1.90971	0.0561702	NA	male	amygdala	150 ug/kg mixed BP x nest attendance
LOC120099863	40.8758	-0.704452	0.368909	-1.90956	0.0561903	NA	male	amygdala	150 ug/kg mixed BP x nest attendance
LOC108349469	4.32503	2.12493	1.11284	1.90946	0.0562022	NA	male	amygdala	150 ug/kg mixed BP x nest attendance
Cd9	96.7598	0.390589	0.204556	1.90944	0.0562048	NA	male	amygdala	150 ug/kg mixed BP x nest attendance
Fxr1	222.997	-0.269002	0.140889	-1.90932	0.0562208	0.273104	male	amygdala	150 ug/kg mixed BP x nest attendance
Mgat4d	16.0917	0.989434	0.518221	1.90929	0.0562247	NA	male	amygdala	150 ug/kg mixed BP x nest attendance
Rit2	372.554	-0.2329	0.121985	-1.90925	0.0562296	0.273104	male	amygdala	150 ug/kg mixed BP x nest attendance
Atxn7l1	421.006	-0.194033	0.101641	-1.909	0.0562619	0.273104	male	amygdala	150 ug/kg mixed BP x nest attendance
Zfp652	199.217	-0.303041	0.158745	-1.90898	0.0562642	0.273104	male	amygdala	150 ug/kg mixed BP x nest attendance
Fau-ps2	27.6804	-0.797447	0.417743	-1.90894	0.0562694	NA	male	amygdala	150 ug/kg mixed BP x nest attendance
LOC691196	14.2592	1.07946	0.565504	1.90885	0.0562814	NA	male	amygdala	150 ug/kg mixed BP x nest attendance
LOC120101869	18.031	1.08441	0.56813	1.90874	0.0562959	NA	male	amygdala	150 ug/kg mixed BP x nest attendance
Rnf130	551.668	-0.209047	0.109523	-1.90871	0.0563	0.273104	male	amygdala	150 ug/kg mixed BP x nest attendance
Zcchc9	136.795	-0.325347	0.170475	-1.90848	0.0563294	NA	male	amygdala	150 ug/kg mixed BP x nest attendance
Itgb6	35.7503	0.957751	0.501902	1.90824	0.05636	NA	male	amygdala	150 ug/kg mixed BP x nest attendance
LOC120102936	16.7535	-0.847173	0.444033	-1.90791	0.0564034	NA	male	amygdala	150 ug/kg mixed BP x nest attendance
Samd15	19.35	-0.758428	0.397546	-1.90777	0.0564205	NA	male	amygdala	150 ug/kg mixed BP x nest attendance
LOC120102497	15.1522	0.860738	0.451184	1.90773	0.0564262	NA	male	amygdala	150 ug/kg mixed BP x nest attendance
LOC120102816	10.4594	1.16009	0.608119	1.90768	0.0564331	NA	male	amygdala	150 ug/kg mixed BP x nest attendance
Gmds	514.941	-0.191679	0.100488	-1.90747	0.0564592	0.273596	male	amygdala	150 ug/kg mixed BP x nest attendance
Tob2	80.4697	0.369224	0.193572	1.90743	0.056465	NA	male	amygdala	150 ug/kg mixed BP x nest attendance
Slc38a9	112.844	-0.312229	0.16371	-1.90721	0.0564938	NA	male	amygdala	150 ug/kg mixed BP x nest attendance
Hk2	25.2293	1.07873	0.565663	1.90702	0.0565178	NA	male	amygdala	150 ug/kg mixed BP x nest attendance
Gcnt2	74.2573	0.421249	0.220999	1.90611	0.0566357	NA	male	amygdala	150 ug/kg mixed BP x nest attendance
Zc3h13	338.38	-0.259856	0.136333	-1.90604	0.0566452	0.274218	male	amygdala	150 ug/kg mixed BP x nest attendance
Nlgn2	85.8368	-0.383414	0.201241	-1.90525	0.056748	NA	male	amygdala	150 ug/kg mixed BP x nest attendance
Il2ra	10.8666	1.51356	0.794515	1.90502	0.0567781	NA	male	amygdala	150 ug/kg mixed BP x nest attendance
Ankrd22	9.61582	1.71051	0.897931	1.90494	0.0567878	NA	male	amygdala	150 ug/kg mixed BP x nest attendance
LOC688282	10.2911	1.37548	0.722095	1.90485	0.0567991	NA	male	amygdala	150 ug/kg mixed BP x nest attendance
Ica1	215.173	-0.243312	0.127757	-1.90449	0.0568466	0.274881	male	amygdala	150 ug/kg mixed BP x nest attendance
Tceal6	296.163	0.306618	0.161066	1.90369	0.0569512	0.274881	male	amygdala	150 ug/kg mixed BP x nest attendance
Clvs1	290.543	-0.221397	0.116301	-1.90365	0.0569558	0.274881	male	amygdala	150 ug/kg mixed BP x nest attendance
LOC102547579	8.04662	1.35721	0.71304	1.90342	0.0569862	NA	male	amygdala	150 ug/kg mixed BP x nest attendance
Cfap144	6.51747	1.33799	0.703006	1.90325	0.0570084	NA	male	amygdala	150 ug/kg mixed BP x nest attendance
LOC102555390	91.0604	-0.474695	0.249416	-1.90322	0.0570115	NA	male	amygdala	150 ug/kg mixed BP x nest attendance
LOC120095254	78.2536	0.377446	0.198343	1.903	0.0570411	NA	male	amygdala	150 ug/kg mixed BP x nest attendance
Sypl2	3.37961	1.78064	0.935752	1.90289	0.0570544	NA	male	amygdala	150 ug/kg mixed BP x nest attendance
Nit2	241.641	-0.264813	0.139168	-1.90284	0.0570617	0.274889	male	amygdala	150 ug/kg mixed BP x nest attendance
LOC100361008	763.15	0.356368	0.187291	1.90275	0.0570732	0.274889	male	amygdala	150 ug/kg mixed BP x nest attendance
LOC120095972	15.9477	-0.845875	0.444558	-1.90273	0.0570756	NA	male	amygdala	150 ug/kg mixed BP x nest attendance
Morn4	101.683	-0.368691	0.193787	-1.90256	0.0570976	NA	male	amygdala	150 ug/kg mixed BP x nest attendance
LOC108350229	6.15723	1.44923	0.761798	1.90238	0.0571218	NA	male	amygdala	150 ug/kg mixed BP x nest attendance
LOC102550375	13.2894	1.00487	0.528251	1.90225	0.0571384	NA	male	amygdala	150 ug/kg mixed BP x nest attendance
Deptor	163.754	0.336964	0.177181	1.90181	0.0571965	NA	male	amygdala	150 ug/kg mixed BP x nest attendance
Mphosph9	124.938	-0.338678	0.178103	-1.90159	0.0572253	NA	male	amygdala	150 ug/kg mixed BP x nest attendance
Itga3	72.4446	-0.359486	0.189069	-1.90135	0.0572564	NA	male	amygdala	150 ug/kg mixed BP x nest attendance
Cbx3	495.339	-0.276529	0.145479	-1.90081	0.0573269	0.275776	male	amygdala	150 ug/kg mixed BP x nest attendance
RGD1562525	5.26816	2.25193	1.18494	1.90046	0.0573734	NA	male	amygdala	150 ug/kg mixed BP x nest attendance
Ktn1	410.194	-0.223595	0.117653	-1.90045	0.0573736	0.275776	male	amygdala	150 ug/kg mixed BP x nest attendance
Mbd4	28.8126	0.612077	0.322108	1.90022	0.0574043	NA	male	amygdala	150 ug/kg mixed BP x nest attendance
LOC108352312	5.99103	1.6106	0.847701	1.89996	0.0574381	NA	male	amygdala	150 ug/kg mixed BP x nest attendance
Vps35	308.265	-0.229209	0.120647	-1.89982	0.0574562	0.275894	male	amygdala	150 ug/kg mixed BP x nest attendance
Fa2h	43.1704	0.600128	0.315964	1.89936	0.0575175	NA	male	amygdala	150 ug/kg mixed BP x nest attendance
Zfp420-ps2	88.3629	-0.405386	0.213447	-1.89923	0.0575336	NA	male	amygdala	150 ug/kg mixed BP x nest attendance
Rps26-ps2	11.8326	1.83416	0.965995	1.89873	0.0576	NA	male	amygdala	150 ug/kg mixed BP x nest attendance
[truncated: 21,156 more rows]
